# Supplementary material for: Genome-wide comparison of four MRSA clinical isolates from Germany and Hungary
Source: PeerJ. 2021 Jan 13;9:e10185. doi: 10.7717/peerj.10185 (PMC7811285; doi:10.7717/peerj.10185)
Supplement: Supplemental Information 7 [file peerj-09-10185-s007.zip]

Archive with 4 entries (4 files):
- SA H32.fasta
- SA G6.fasta
- SA G8.fasta
- SA H27.fasta
