# Supplementary material for: Genome-wide comparison of four MRSA clinical isolates from Germany and Hungary
Source: PeerJ. 2021 Jan 13;9:e10185. doi: 10.7717/peerj.10185 (PMC7811285; doi:10.7717/peerj.10185)
Supplement: Supplemental Information 7 [file peerj-09-10185-s007.zip › SA H32.fasta]

>lcl|strainH32|contig000001
GTGGATACAGTAGGTAGAAATAAAAAAGTGATTGAAAATTATATTCGTAATCAATTACAA
GAGGATATCGTTGCAGACCAAATCTCAATGGAAGAATATTTAGATCCTTTCACTGGAGAG
AAAAATAGAAAAAGAAAGAAAAAAGAGTAACCCTTTAGGGTTGCTGGAATAGTAGTGCAG
TTGGCTGACTTTTCAGTGCCCTTTTAGGGCTGGCCAGTAAGGAAGGCTTATAGCCGCTGA
ACAAACCACCCGTTCACACGGGTGGTTTTGATTTGTTTTACGTGAAACATAAAAATTTAT
ATTTATATGTTGATCAGGCTGGTACATAAATCAATGTTCTATGCTCTACGAAGTTATATT
GGCAGTAGTTGACTGAACGAAAATGCGCTTGTAACAAGCTTTTTTCAATTCTAGTCAACC
TTGCTGGGGTGGGACGACGAAATAAATTTTGCGAAAATATCATTTCTGTCCCACTCCCTA
ATTTGAGCTGGATATACTTTCATTTGAACCCTTTATTGCTAGTTTATGAAAGTATCATGA
AAGCTTTATGAACATCGCTTGAGTTGCCTTTACAGTAGAAAATTTAAGTTTTACACTTTG
TGTGAATGATACGTTTTGTATTGAATTAATTATAGAAAGGTACGTTGAAGATGTTTTCAA
TTGGAAGTGCAATTCTTCATTTTGTCATTGGTGGTATCGCTGTTGCATTAGCTTCAATTA
TTGCTGATAAGGTAGGTGGTAAGTTAGGAGGTATTATAGCTACTATGCCGGCAGTCTTTC
TTGCGGCTATTATCGCATTAGCTTTAGATCATCGTGGTACGCAATTAGTGGAGATGTCGA
TGAATCTTAGTACTGGAGCAATTGTCGGTATTCTGTCTTGTATATTAACTGTATTTTTGA
CATCTCTCTACATTAAGCATAAAGGTTATCGGAAAGGCGCAATATTCACAGTTGTTTGTT
GGTTTGTCATTTCCCTCGCAATATTCAGTATTAGACATTTATAGTTTGGAAAATGCGTGA
TAATTAGTTGTATTCAGTTATTAAGTAATAAATTATTGGAGGCAGAACATCATGAAATTA
ACATTAATGAAATTTTTTGTGGGGGGATTTGCAGTATTATTAAGTTATATTGTATCTGTA
ACACTACCTTGGAAAGAATTTGGCGGTATATTTGCAACGTTTCCGGCAGTATTTTTAGTG
TCTATGTTTATTACAGGTATGCAATATGGTGATAAAGTCGCTGTGCATGTAAGTCGTGGC
GCAGTGTTTGGTATGACAGGGGTATTAGTTTGTATTTTAGTTACATGGATGATGTTACAT
ATGACGCACATGTGGTTGATTAGCATTGTTGTTGGTTTCCTAAGCTGGTTCATCAGTGCA
GTATGTATTTTTGAAGCGGTAGAATTTATAGCACAAAAAAGATTAGAAAAGCATAGTTGG
AAAGCTGGAAAATCGAATAGTAAATAGTGTGAACGTAATCTCTTAACTAGGACTAACTTT
GCAAGCATTGAATAGCATGGAAAAGTTGCATCATTAATAAGTGAAATTCAAGTTGGCATT
GAGAAAATTACAAGCGCGTAATCATACAGGTCTGTCTTAAGGGAGTCTTCGAACCCCGAT
GTTGTCGTATGTCAAAACATTTAGTCAATCATACAGGTGACTTGATTTAACTTTATCTGA
TAGTCTGATTGTAATGATTGTACTAATTGAATGGAGGCGTATGTAATTGAATCTGAGTAA
ACAAATTAAAAAATATAGGGAACGAGATGGTTATTCACAAGAATATCTTGCTGAAAAGTT
ATATGTATCTAGGCAGAGTATTTCTAATTGGGAAAATGACAAAAGCTTACCAGACATACA
TAACTTATTAATGATGTGCGAATTGTTCAATGTAACTTTAGATGATTTAGTAAAAGGGAC
TATTCCATTTGTACCTGATATTAAAGTGCAACGAAGTCTTAACTTATGGACATATGTGAT
GCTTATTTTCATGACATTAGCTGCAATTTTAATGGGACCTTTAGTTGTTTATTGGAATTG
GACTTGGGGTATAACGGTGGCAATCATTTTGGGAATAGGCTTTTATGCATCTATGAAAAT
AGAAGATTTAAAAAAAGTGCATAAAATGGACAACTACGATCGAATTGTTGCTTTTATGAA
TGGAAAAGATCCTAGTGAAGTACAAACGACTAAAGCTAGAAATACGATGACAAATGCGCT
TTCTATTATATCAGTAGTTGGTACACTCAGCCTCATAATTTTCCTTAGTGTGTATTTGGC
AAATAAATTTTTATAAATCATCATCGTATCGTCTCATATTATCCGAAATAGCATAAAAAA
ATACCAACAAGGTTCTAAACCTTGTTGGTAATCAAAGCGATTCATTTATAATGAGTCGTT
TTATTTTGTAAGATTAAACAGTTTGTACGTTAACTGCTTGGTCTCCACGTTGACCTTCAG
TGATTTCGAAAGTAACTTTTTGACCTTCTTCTAAAGTTTTGTAGCCATCGCTAGCGATAC
CTGAGAAATGTACGAATACGTCTCCGCCATTTTCTTGTTCGATGAAACCAAAACCTTTTT
CTGCGTTAAACCATTTTACTGTACCGTTATTCATATAGAAAACCTCCATGTGCTTTTGCA
CTTAATATTTGTAACAAATTCATAACTAAAAAAGAGGATATTCTAAACAAATACACTACA
ATTTAATTCACGAGCTTTTATTACGTAAGACCAACTATACGCTCATATTGGCATAATGTA
CAGTGTTTTTTGAAAATAAATTAAAAAAGATTTTTAAAAACCTTAGAAACGTTGATTTAA
AGGGGTTTATAAAAATAAAAAAATTGTAGTCTTTTATGGTGTTTGCTAGTTTTCAAAGTG
ACATATCGTTTAAACATGATGATTTTATAAGCAATCCATAAAAAACAAGCAGCGATAAAC
GCTACTTGTTGATATTAAAATCTGACTTGAAAGGTCATAGCAATGTTCTATACCGATGGA
ATGTGCTTACTTGCCTTTTTCTTCACGACGTTTTAAATAATAGGAGCCACCTAATAAACC
AGCTGGAATGCCTATCATTGGTGTTGTGAATGAGCTTAATACAATAACAAGTATTGTTAA
AGCAATGACGTTATACCAAGTTACAGTCAAATTTTTCAAATCCTCGTATGATTGTTTTAC
TAATTCTCTAAATTTCATGATTCAATCTCTCCTTTTTATAAATCAGTTAATAGTTATACT
GCATTGCTTAAAATCAAAATCTCAATGAAGCATCTTTTAATCGTAAGTGTTAAATGGTTT
TCTTAATCAATTTGTTTGAATGTACAAAAGCAATTAAAGCAAAAGTAATGTAAATGAGTG
TGTATACAACAATTACTACAATAACCGGCATGAAGGAAATATTACCCATCAATTTCATAA
ATGCTATTGCGGCGAATACTGCATGTAATATAGCAATCAATAATGGTAAACCGAAGTTGA
AAGTAATTTTTAATAATAATCCCTTAAGCATATCTGTATGCGTAAAGCCTATGCGTTTTA
ATATTCTGAAGTTACTTAGTTCATCCTCAGTTTCATCCATTTGTTTAATATAAATAATAC
ATCCAGCTGCTACTAAAAATGCTAATCCTAAAAATGATGTAACAAATATTAGAATACCGT
TAGTAGCATCGACCTCTTTTTTCATTTCATCATACGTGATGACTTTGTCTCCAAACTGTT
TTGCAATTGCTTGAGCTTTTTCCTTTTGTGATGTTTGTTTAATATCATATCCATAAAAAG
TATGAACGTTATTTTGTGTTTTCAACTGCTGATACTTTTCAGGACTTACTTCGACGACAG
GTGAGTTGAAGCTTAGATTTAAAGGATAAACCTTACCTTTGTCTTCTTGTGTAACACGGA
AAGTCTCGTTCTTTGTACCTTTTACTACTAAATCTTTGTTTAAATGAATATTAATCACGT
TAGGCAGCGATTTTGTATTTGTAATGATGGCATTGTTGCCTGTTAACTTGTTATTTGCAC
TTAATATTGAATTCGTGCGACCTGAATCACTACCATTTTCCAAAGTAATAACCTGATCTT
TAACATTATCTACAGTAATAGTTTCGTAAGCATTTTTAGAAAATGTAATTTGTTGTTGGC
TTAGTTTAGTTTCAAATTGTTTAGCATCTTGAGTAGCGACCACGTTAAATTCATTTGGTG
CCATAGATGTAAGGGTTTGATCTGTATTTGATTTAGATAATGCCGCGAAACACAATACAG
TTACTGTAACTGCAGAAATAATTGCAATGATAGTTAAAGACATGGCATTTTTCTTCATTC
TGTACATAATAGACGATGTGAATACAACATCGGTAATAGATACGCGTCCATTTTTTGATT
TTTTCAATGTTTTAAAAATAAGTGACACGGAACTTCTGAAGAATAAATAGGCGCCTACAA
CCGTTAAAAATAAAATGATAAACGGTGATGTCATAGCCATAGTTAGTGCTTTGAACATAC
CAAACATTTCTGTCGCCATATAATATCCTAGTGCAATCATAGCAATACCTAATACGCCTG
AAATAATCTCTGCAGTCGTTACTTTAGCAGTTGTAACATCAGTTTTAATTGAGTCTTTCA
TCATTGATAAGATATTACGTCTTTTTAGAAATAAAGCACTTTGAAATAAAATCAGTACAT
ACGCAATAATTAGCATGAAAATAGTTAAAACAAGGGCCATAGGTTCGAAATGTATCGATA
AGTTAATCGATAACGACATCAATTTAGATACAATGGAAAGCAATAATTGTGCACCTGCAA
TGCCACATAATACACCGACAACACCTGTGATTAAAAATACAATCATTTGTTCAAGTGCTA
ACATTTTCAAAATGTTTTGTCGTGTTAAACCAATCAACTGAAATAGCGCAAATTCACGTG
TACGGCGTTTCACGAATAAATGATTGGCATACATTAAAAAGATGACAATAATGATAAATA
AAAATATTGATCCGACTAAAGCACCTTTCTTAATGATGGCCATCGAGTCATCATTATTTA
CACCTTTAGTAAACTGTAAGGTTGTAAAACTGAAATATAAGACGATGCTAAAAAATAATG
AAAATAAATACATTGCATAATGTTTTAAGTTTTGACGTAAGTTTTTTAAAACGATATGGT
TAAATGTCATTTGAGACACCACCTAATACTGATTGAAGATGTACAATGTCTTCATAAAAG
GCCTGTTTAGAACGTCCTTCCTGATAAAGTTGTGTATGAATTTGGCCATCTTTTAGCATG
ATGACACGTTCTGCAAAACTTGCTGCAACCGGATCATGTGTAACCATGACAATAGTTGTA
TCAAACGATTTATTCATTTCTTCCAAACGTTGTAATAAGTCATTTGCACTTTTCGAGTCG
AGTGCGCCTGTTGGCTCATCTGCAAATATGATTTGTGGTTTATGAACAAATGCTCTCGCT
GCTGCAGTTCTTTGTTGTTGACCACCAGATAATTCGCTAGGGTATTTATTTCCCAGGTCA
TAAATACCTAATGCTGTAGTAATCGCTTTATAATTTTCTTCCATTGTTGCTTTCGACATT
TTTTGAACAGATAAAGGTAACATAATGTTTTCTTTAACAGTTAATGTCGGCAGAATACTG
TAATCTTGGAAGATGAAACCTAATGATTCTTTACGGAATTTGGCAAGTGCTTTTTGATTA
AGTTTATTAAGCTCTTGTCCGTTAGCAATCACGCTACCGCTAGAAATTTGGTCAATTGAA
CTTAGTACATTTAATAAGGTTGTCTTACCTGATCCAGAAGGCCCCATAATCGCAACGAAT
TCGCCTTTTTGTATGTCAAAGTTAATATCTTTAAGTGCTTGAAATGTGTGCTTTTTACCG
TATGTTTTTGAAACATGTTGCACTGATAATATCGTCATAGTATCACTCCTTTTGTATTTA
ATTTCATTTTAAATAATGTTTGGAGTAGTAGCCTTTATCTAAACTTACAATTCAATGTTT
GAATCTTACATAGTTGAAAGATATTAATATATCGTGATTTTCTCGGGTGAATTTGGATTA
TTGGAAAGCAATTCAACTAATCTGAGCATCACAGTATTAGCAGTGAGGAAATGTTTCTAT
AAGTTAAGATGAGGGAATTTAAACAATGAATAATAGTGGCACTAATGAAAATATAAAGAG
GGCTTTATTTGAAAGGAATTGATTTTTATGGCAAAAGCAAACCAAGGTATTAAATGGTCT
AGTTTAATAATGGGTGTATTATTATTAATGTTGGCAGTTGTTATTTTTACATTCCCAATT
GAAAATTTTTATGCTATTACCTGGTTGATTGGACTGTTTGTATTAATTAACGGTGTGATT
CAAATCATTTACCGTAGAAAAGCAAAAGCTTTAGTAGGTGGTAACCAAAATTGGATTCTG
TTTATGGGGATTGTAGATATTCTCTTTGGTCTTATTGTCATTTTTAATGTTGGCGCTAGC
TCGGCATTTTTTATCTACATGTTTGCATTCTGGTTCATTTTTAGTTCTATTGCAGGATTA
TTTACGTTTACGGGTAGTGGTAGCTTAAAATTAATTTCAGTGATTTTTAATTTATTAGGT
ATTGTTTTCGGTGTCATTTTATTATTTAATCCATTAATGGGTATCGTCTTTATTTCGACG
ATGATTGCTATTGCATTTGTATTCGTAGGTGTCATTTATGTTGTAGATGCACTTGCTTAA
GTAAAATGAAGCGGTTCAAAAGAAGGGTGTGACATGAAGTTTGTGTCATATCCTTTTTGT
TGTGTTTATGAAGCATAAAAAAGGGGCGCTACCTACAATAAGTAAGATACGCCCATATTT
TTATATTTTACTATTATTGTTTTTCAATACGATTAATAGTTATATCTAGTCCAAAATATT
TTTCTAAAAAATGTTTATAGTTATCTTTAGTGACAGCTAACTTTTCTGAGATGCCATCCT
TTGCTTTTGTCAAAGTTAAATGATTTTCAGACATTGTAGCGCGTCCAAATGATTGTGGCA
TTGTAATTAATAAATGCTGTACAAATATTGAATCTGGGTTGGTTTGGTTATATTCGATGT
TGCTATTAAAATCTTCTATTTGTTTAGGTTTGAATTCAGCTTCATATTTTGTATGCCAAT
GATCATTTTCGAATTTTTGAACATAGAAAATATCCTTGTCTTCGTTGTTAAAAATAGCGC
GGAATGTACCACTGATATCAGTAATTGGTTGTGTATGCTCAGATGAAGTAATAGGAATGA
CATGTAGAGGTAAGTCTCCAAAGCCAACATCAGTTACATAGAATACATCATTTATAGAAA
CAACAAGTGAAGCATGTGAACCGTTCAGACTACGACCGCCACCGGGTGTGTGAATAGTAG
CTGACATTAATTCAGGATTAAATCCTTTTTGTTGTAAATATGCTTTGAAAAATGTATTTA
ACTCATAACAAAAACCACCGCGTTTATCATGAACAATTTTATTGAAAAGTGCATCGATAT
CTACAGATATTGGTTTACCATTTTGAACATCAATATTTTCGAAAGGCACCGTTAACATAA
AGCGAGTCGCATAATAATTTAATGCTTCAATACTCGGTTGATTATAACGAGTTGGTTCAA
TTTGGAGATAATCTTCTAACTTTGCAATATTCATTAGTATACCGCCTCCTGTATTAAAGA
TTATAATTAAATTTTAAACAGAAATGCTGAAATTTTAAATTCGAAAGCATTGAATTTTGG
ATAAATACATTTTAAATAGAAAAATACGCTCTCAAAATGAAGTCATCTCTAAAAGAAACG
ATTTAAAGATGACAACAGAGAGCATATCCTAAATGAGTCAGTATGCAGGGTGTCTAAAAA
TGCAACAATACAAAGGTAGTTGCAAGACAAGTTACTTTATTTAGACCATTTGTGTTCTAT
GCGACCAAACTTCCAAATTAAACTTGAAATAAGCCAAGTAATTAAAAATAATGCAACTAA
AATATAACCTAAATAATCAAATTCGATCGAACCAATGAATGCCCAAAACGCACCATGTAA
ATCTAGCTTATCAGCAAGAATTTGTAGCAATTCAATCATCCCAATCACTAATGCTGCCAT
GACTGATATCGCAGTAATCGTTATATTGTAATAGATTTTGCGAATAGGATTGAAGAATGC
CCAATTATAGGCATACTTCATTACAACACCATCTAATGTATCCAATAAACTCATACCTGA
TGCGAATAAAATTGGTAAAGATAAGATTCCGATAAATGAAATGGCTTGTTGTGATGCGCC
TGAAGAAAGAGCGAGTAACGCAATTTCACTAGCTGTATCAAAACCAAGTCCAAATAAAAA
GCCAAGTGGCAATACGTGCCAACTACGCGTGATTAATTTGAAATAAGGTCCTACAAATCG
AGAAACCAATCCTCTAGATTCAAGTAATGCATCGACTTCAGCTTCTTCAATGTGTTCACG
ACGTAATTTAGCGAACAAGTTAATTAAAGAGATTAAAATAATTAGATTCAACACACCGAT
AAGCACTAAAAAGAAACCTGAAACTAGTGTACCAATCGTTCCACCAATATCTTGGAAATG
CGGTAATTCATCTTTAGCCCATTTTACAGATACCCCTAAAAAAACAGCCATTAAAAATAC
GACAGATGAATGTCCAATTGAAAAATAGAAACCTACACCAGATGGATCTTTGCGTTGCTG
TAATAATTTGCGAACCGTATTATCTATCGCGGCGATATGATCTGCATCAAATGCATGACG
CAAACCTAATGTATATGCAAGAATCCCCATACCAAATAAGATATGATGGTCTTTTCCAGC
AATCCATAAAAAACTAAACCCAATAACGTGTAACAAAATGACAATAGCTATGTATGGTAA
CCAGCTTAAACGCTGATTTTTAAAAACAGTCAAAATATATCCTTCTTTCATAACATGATA
TTTAATCATACTGTATGTTCAATGTGCACTCTAGTAATAAATGTTCATATAACAAAAATG
TTATACAAAATTATTTTTTATATAAAAATATACATGTAACCGCAAAAGAATTTTTTGAGA
TATATATAATTTGATACATTAATCAACAACAATGTAAGATGTCACTTTGCTTAACTTGGC
ATCCTTTTTATGATTTTCAAATTCAAAAAAATGAGCAAAATGAATCTCTTTACCAGTTTT
TAATATTTCAATACCATGCATGGAACCTAAGCACCCATGTGTGATGCTGGAATGGATATT
GAGACTAGCAACCTGATTGTAATGATTAGATAGTTCTTGAATTAATATTTGAGGTCCGTA
TATGTCAAAGCGGCCAGGGACAGACCAAATAAATTCTGTTGTAACCAGTGAACGTAATAA
TTCAATATCTAATGCTGCTGTAGCAACTATAAAATCTATCATTTGTTGACGTTTAGGCGC
ATGATTGCATGACACATCTCCTGTTAACTTAAAAGGTAATGATGAATGAACTTCCGTTTT
AAAATGTAGTTGGTGCTGAAATAAAGCTTGTTCCAATATTGATATAGCTTTAGGACCAAC
GCCATGCATCTCCATTAGAGATGACTTCGTATATTGTGATACTGCTTCTAATGTGTATAT
ACCTTGTGAATTTAGCGCGCGTGTTGCAGGCTTTCCAATTTTAGGTAAAGTCATTTGTAT
CCATCCTTTATGTTGTATGGTAGTCTTTCTGGCAATATACCCTGATTTGTACAGAATTAT
TTATAAAATTAATATTGTTTAGTGGTTGGTGAATAAATGTGGGAAATATAAACAAAATGA
TATCTTTATCGAAATATTATTAGTAAAATCGTTATATTAGCTTAACTAAGTGAGCGTAAC
ATGTTAAAAATTGGGAGAGTAAGGAGGTATGTAAGTGAATACAGAATATAAAAAAGGTGT
ATTTTTAGCACTCAGTGCATACATTCTGTGGGGAATACTACCTATATATTGGCAGTTCGT
TGATGCAATAGGCGCATTTGAAATTTTAGCCTTTCGTATTATATTTTCAGTAATATTCAT
GATTTTCATACTCGCGGTTGGACAAAAACAACGCAATGCATTTCAACGAGATATGAATCA
ATTGTTAGCCAAGCCCATTCAATTACTAGCAATTGTCGTAGCAGGCTATGTCATTACATT
AAATTGGGGTACATTTATTTGGGCTGTAACGAACGGACACGTCCTACAAACAAGTTTAGG
TTATTATATAAATCCACTTGTTAGCATTTTGCTCGCACTTATCTTTTTAAAAGAAAGATT
CAATAAATTTGAATGGCTAGCCATTTTATTCGCATTCATCGGTGTATTATATATGACACT
GAAAATTGGAGAATTCCCAATCGTCTCTATTATATTAGCGTTATCCTTTGGTACATATGG
ATTATTGAAAAAAGTAGTACATATTGATGCCATCAGCAGTATTACGATTGAATGTATTGT
TACCGCACCTGCTGGACTCATATACGTTATTTATTTATGGCAGCAACATCAGATGTCATT
TGGATTGAACATGTCATCATTTTGGTTGTTATTTTCTGGTGCTATTACGGCAATACCACT
AATCCTATTCTCAGCCGGGGCAAAACGTATTCCACTTTCGTTAATAGGATTTATTCAATA
CGTTGGACCAACAATAATGTTTGTACTCGGCATATTTGTTTTCAAAGAGCCTTTTAGTAT
AGATCAATTAATTACGTTTATATTTATTTGGACAGGTATTGTGTTATATAGTCTTTCTCA
ATACATTAAATTGAAGAAACATCCGGTCGCAAAAACCCTATAAAATACGAGGAGAGATAA
TTATACGTGTTTTCAATTTCCTTTGTGTCATGATAAGGTGAGACTGAGGTATGTGTGCAG
TAACAGTGATAGCCGTATAAATTTGAAACATTAAATATGAAATAAAGCACTTTCGTTGAA
TTCGCACTTAAAATGAATTTAAACGAAGGTGTTTTTTATTTCATGATTTATGAGGGCATA
CGTAATGTTGATCAATGAAACGGATTAGTATAGAAATGTATTTTATGTGATGTTACGTAA
TGACTTAAATCTTTATACAAATTTTCAGTGAAGTAGGCAATGATTTAAAGGATAAACGTA
TTTTAAAAAGGGAGTCTTGATTTAGCAAAGATTGATTTTAAATACAAATTAAAAAGCGCC
CAAATCAATGAGATTCGAGCGCTAATTTAAATATTTTAAAATATACCAATTACTTTCATC
CAAAGTGATCCTAAACCAATCCAGATAATAAAGTAGACGAAACCTAATATTAAGTTCATT
GTCCACCAACGTTTTTGAGTCACGTAACCTGAAGAGAATAGAATCGGCGCTGGACCACTA
CTATAGTGTGTTGTTGAAGCTAATAGGTTACCGAAGAAACCTAACATTAATGCACTGAAT
AATGGTGGTGCACCGGCTGCGATGGCAACGCCTAGTAATGCTGCATACATCGCACTGATA
TGTGCTGTAGAACTTGCAAATAAGTAATGTGAATAGAAGTAGAACAATATTAAAATGACC
AGTACTATAGGCCAGCTTAAGCCACCAAGACTTGTAGCAATGGATTTACTTAACCAAGGA
ATAAATCCAAGCTTGTTTAATTGGTCGGCCATTAACACTAATACTGAGAACCATACTAAT
GTGTTCCAAGCACCTGTTTCGTTTAAAATGTCTTGCCATGTTAAGACGCCTGTCAATAAT
AACAATGCTAGCGCAATAAAGGCCGTTAAAGTTGCATCAATATGAATGAAACTTCCAACA
ATCCATAATGTTAGAGCAATGACAAAAATACCAATCATAAATTTTTCAGCTAAATCGATT
TTACCCATAGTCGCTAATTCATTTTCAGCCCAACTCTTAGCATTTGGTGTTTCTTTAACA
GTTGGTGGATAAATTTTATAAATAATAAAAGGTACAACAATTAAGGAAACAAGTCCAGGA
ACTAAAGCAGCTAGGAACCAATTCATCCATGTAATGTGAACATTAGATGTGCTAGATGCT
AAATTTTGTGCAAGGGGGTTACCGGCCATTGCAGTTAAAAACATAGCCGCAGTAATTAAA
TTACCTTGGAATTCTGTGAAAACAAGAAATGCACCCATTTTGCGTGCTGATCCGTCTTTC
GGTTTCGAACCAAATGATTCAGAAAGTGATTTGATAATTGGGAACATGATTCCACCAGCA
CGCGCGGTATTACTTGGTGTAGCAGGCGCTAGAATTAAATCTACACCGACGATAGAATAT
GCTAATCCTAATGTTTTTTTACCAAATAATTTGACGAAATGAAGTGCGATCCGTCTACCA
AGACCTGTTTTCACAAATCCTCTCGAAATGAAAAATGCCATAGCAATTAACCAAATGCTA
TTATTACCAAAACCAGCGACAGCCGTTTTCATGTCAACAATTCCAACGAGTACCATGATT
GTAAATCCAATTATAGAGACGGCCCCAATTGGCATCGGTTGTGTAATACAAGCAATGATT
GTCGCGACGAATATTGCGAACATATACCATGCTGTTGGATCCACAGCATCCGGTTTAAAA
GGTGTAAGTGCCCAAATAAGGAGACCTACAACGATAGGGAGTATAAACTTACGATATTTA
ACCGTGTTTTCCATGTTAAAACGTCCTTCTTTCTATGTTTTATACATATTTCAATTTAAG
AATAAAGCTAACTACAAAAGATGTACAGTAATAATTAAATATAAAATTAAATTAACGAAA
TCATTAATATAATTATTTTTCGATAATCGGTGAAGAACTGGTATAGATGGTGTTTATTAA
ATTTAAAAGATTTTGAAAATGAACTAATATACTAAGAAATTAATTGATACAAGTTAACTT
CATGCACTTGTATTCGTTATACTGTATATATTTTGCATAATAAAATAATAATATGAATTT
TTGATAAATTCCATTGAATAAGAACTAAATTAGTTTATAATTTATCATTAGTATCCTATG
GATATGACATAGATTATAAGGAGGGGTTTTTATGAACAAGAATGTGTTGAAGTTTATGGT
CTTTATAATGTTATTAAATATCATCACGCCTTTATTTAATAAAAATGACGCATTTGCAGC
ACGAGATATTTCATCAACGAATGTTACAGATTTAACTGTATCACCGTCTAAGATAGAAGA
TGGTGGTAAAACGACAGTAAAAATGACATTCGACGATAAAAATGGAAAAATACAAAATGG
TGACACGATTAAAGTGGCATGGCCGACAAGCGGTACAGTAAAGATAGAGGGTTATAGTAA
AACAGTACCATTAACTGTTAAAGGTGAACAGGTGGGTCAAGCAGTTATTACACCAGACGG
AGCAACAATTACATTCAATGATAAAGTAGAAAAATTAAGTGATGTTTCGGGATTTGCAGA
ATTTGAAGTACAAGGAAGAAATTTAACGCAAACAAATACTTCAGATGACAAAGTAGCTAC
GATAACATCTGGGAATAAATCAACGAATGTTACGGTTCATAAAAGTGAAGCGGGAACAAG
TAGTGTTTTCTATTATAAAACTGGAGACATGCTGCCAGAAGATACGACACATGTACGATG
GTTTTTAAATATTAATAATGAAAAAAGATATGTATCGAAAGATATAACTATAAAGGATCA
GATTCAAGGTGGACAGCAGTTAGATTTAAGCACATTAAACATTAATGTGACAGGTACACA
TAGCAATTATTATAGTGGATCAAATGCAATTACTGATTTTGAAAAAGCTTTTCCAGGTTC
TAAAATAACTGTTGATAATACGAAGAACACAATTGATGTAACAATTCCACAAGGCTATGG
GTCATATAATAGTTTTTCAATTAACTACAAAACCAAAATTACGAATGAACAGCAAAAAGA
GTTTGTTAATAATTCACAAGCTTGGTATCAAGAGCATGGTAAGGAAGAAGTGAACGGGAA
ATCATTTAATCATACTGTGCACAATATTAATGCTAATGCTGGTATTGAAGGTACTGTAAA
AGGTGAATTAAAAGTTTTAAAACAGGATAAAGATACCAAGGCTCCTATAGCTAATGTAAA
ATTTAAACTTTCTAAAAAAGATGGATCAGTTGTAAAGGACAATCAAAAAGAAATTGAGAT
TATAACAGATGCAAACGGTATTGCTAATATTAAAGCGTTGCCTAGTGGAGACTATATTTT
AAAAGAAATAGAGGCGCCAGCACCGTATACATTTGATAAGGATAAAGAATATCCGTTTAC
TATGAAAGATACAGATAATCAGGGATATTTTACGACTATTGAAAATGCAAAAGCGATAGA
AAAAACAAAAGATGTTTCTGCTCAAAAGGTTTGGGAAGGATCTCAAAAAGTGAAACCAAC
GATTTATTTCAAGTTGTACAAACAAGATGACAATCAAAACACAACACCAGTAGACAAAGC
AGAGATTAAAAAATTAGAAGATGGAACGACAAAAGTGACATGGTCTAATCTTCCAGAAAA
TGACAAAAATGGCAAGGCTATTAAATATTTAGTTAAAGAAGTAAATGCTCAAGGTGAAGA
TACAACACCAGAAGGATATACTAAAAAAGAAAATGGTTTAGTGGTTACTAATACTGAAAA
ACCAATTGAAACAACATCAATTAGCGGTGAAAAAGTATGGGACGACAAAGACAATCAAGA
TGGTAAGAGACCAGAAAAAGTCAGTGTGAATTTATTGGCTAATGGAGAGAAAGTAAAAAC
GGTAGATGTGACATCTGAAACAAACTGGAAGTACGAATTTAAAAACTTACCGAAGTATGA
TGAAGGAAAGAAAATAGAATATACAGTGACCGAAGATCACGTAAAAGACTACACAACAGA
CATCAACGGTACGACAAAATCTAATAACTGGACCCATACGTGGGCAGGATTAGATGAAAA
AGCAAAAGGTCAACAAGTAAAATACACAGTCGAGGAATTAACAAAGGTCAAAGGTTATAC
AACACATGTGGATAACAATGATATGGGCAACTTGATTGTGACGAATAAATATACGCCAGA
AACAACATCAATTAGCGGTGAAAAAGTATGGGACGACAAAGATAATCAAGATGGTAAGAG
ACCAGAAAAAGTCAGTGTAAATTTATTGGCTAACGGAGAGAAAGTAGAAACGGTAGATGT
AACATCTGAAACAAACTGGAAGTACGAATTTAAAAACTTACCGAAGTATGATGAAGGAAA
GAAAATAGAATATACAGTGACCGAAGATCACGTAAAAGACTACACAACAGACATCAACGG
TACGACAAACATCTGAAACAAACTGGAAGTACGAATTTAAAAACTTACCGAAGTATGATG
AAGGAAAGAAAATAGAATATACAGTGACCGAAGATCACGTAAAAGACTACACAACAGACA
TCAACGGTACGACAATAACGAACAAGTATACACCAGGAGAGACATCGGCAACAGTAACAA
AAAATTGGGATGACAATAATAACCAAGACGGAAAACGACCAACTGAAATTAAAGTTGAGT
TATATCAAGATGGAAAAGCAACAGGAAAAACGGCAACATTAAATGAATCTAATAACTGGA
CCCATACGTGGGCAGGATTAGATGAAAAAGCAAAAGGTCAACAAGTAAAATACACAGTCG
AGGAATTAACAAAGGTCAAAGGTTATACAACACATGTGGATAACAATGATATNNNNNNNN
NNNNNNNNNNNNNNNNNNNNNNNNNNNNNNNNNNNNNNNNNNNNNNNNNNNNNNNNNNNN
NNNNNNNNNNNNNNNNNNNNNNNNNNNNNNNNAATCTAATAACTGGACCCATACGTGGGC
AGGATTAGATGAAAAAGCAAAAGGTCAACAAGTAAAATACACAGTCGAGGAATTAACAAA
GGTCAAAGGTTATACAACACATGTGGATAACAATGATATAGGTAACTTGATTGTAACGAA
TAAATATACGCCAGAAAAACCGAATAAACCAATCTATCCTGAAAAACCAAAAGACAAAAC
ACCACCAACTAAACCTGATCATTCTAATAAAGTTAAACCAACTCCCCCAGATAAGCCATC
AAAAGTGGATAAGGCTGATCAATCTAAAGATAATAAAACCAAACCTGAAAATCCTCTAAA
AGAATTACCAAAAACTGGTATGAAGATTATAACTTCATGGATTACATGGGTATTTATAGG
TATATTGGGATTGTATTTAATTTTAAGAAAAAGATTTAACTCATAAACCATTATAATTAT
TTTTATAGATATGGCTATTCCTAGTTCTATGTATAATACATGATATTAATAGGTCACTTT
TAATCTGTATGTAAGCAGACTAAAAGTGGCCTTTTAAAAAATAAAAAAATCTGTTAACGT
GTTGTTAACGGTTAATAAGCACATATTTATTTTAAATTTTTTAATATACGAGACATCTCT
TCAATTTTACCAGCATGAAGTGGGATGTGAATGGCATTTAATACTAATAACTCTTCTAAG
TTATTACAACCGACAATTGGCTGTTTCAATTCAATTGCTAAATCATCTTCAGTTAGATTT
CGTGCACGTTCAGGTAAAGTTTGGAGACCTTCTAAAATCCTTTCAATACTCGGTACTTCA
TCCTTCCATTCATCTGGAGACGAACCATTTCCGAATAAAGGTCTATAGATATTTAAATCA
ATATTCTCTTTACCAGCAACAGCTAAGGCCGATTCAAAAATTGTTAATACATGACCAAAT
TGCCAATGAATGGTATTAGAAAAAGGCTTATGATAATCATCAAGTACCTTTTCAACTTTC
CAAGCATCATACACATTTACTAAATATCCTAACCCCATATCAATGACATCAAATACTGTT
TTTGTAGTCATTATTAATTCCTCCCCCATAAATAAAACATACTTCCGTAAGTATTACCCT
ATTAACAAAGTTGTTAGTCATTTAAGGAATGTATTTTATTGGTGTACTTATAACTATTCC
GTTGTGCCCAGGGCTAGGTGTAAATCCTCATCATTAGAAATAGCTTCAATGGCTGCAGTC
AAACCTGCAACTATCTTTTCTAATGGCATAGATGGTGTATCGGGTTTACCAATGACCTGC
TCTGGTACGTATGGCACATGAATAAATCCGAATCGTAGGTGAGGGTAATGCTTATCTTGT
AAATAACCTAAGTGATAAAGTACGTGATTACATACGAACGTACCTGCGCTATTTGAAAGT
GCTCCAGGAAGTCCTTGATTAATAATACTTTGAGTCATTGCTTTAACTGGTAAATTTGAA
AAATAAGCTGGCGCACCGTCTAAATGAATGGCTTGATCAATAGGTTGAAAATCATCATTA
TCTGAAATACGTGCATCATCAATATTAATGGCGACACGTTCTGGGGTAATGGCATTTCTA
CCACCAGCTTGTCCTATAGCTAGTACAACATCATAGTGATTAGATGCCAACGTTTTATTT
ATAATAGTATCTACTTTCTTAAAAGAGGTTGGTAGTTTTAATTTATCGATGGTATGTGTG
CCAATAATATTCTCTAGTTGAGTCACAGCTTCCCAAGAAGGATTAATATCTTGATTGTCA
AAAGGCGCAAACCCTGTTACTAAAATGTGCATTTTAAGACACCCCGCAGTATTAAAATTT
AATTTAGTATAACATGCGCATAATTAAAAACATATCAGGTTATGCATGCGCATAAAAAAC
AGCCTTGAAAAACCTTTATAAATCGGATTTTCAAAGCGTGTTTTGAAAGGTATTTTATTA
AAACTAAGCATGTTGATGTAAATCATCAAAGTTTGTTAAACGTTGTTGCCACTCATTATC
ACTAATATTATTCGCTTGAACATAACGATTACGCTCATGTTTAGCACAATCATAAGAGCA
TGCACCTAAATATTTAGCTTCGTTTTCTTCGGAAACTAATATTTGTTTATTACATTCTGG
GTTAGCGCAATTAATATAACGTTCACATGGTTTGCCATCAAACCAATCCTTACCAATAAT
TGTTTTTTCAACTTGGTTGATATCAACACTGATACGGTCATCAAATACGTACATTTTACC
GTCCCAATATTCACCTTTTGTTTCAGGATCTTTACCATATGTAGCAATACCGCCATGAAG
TTGAGCTACATCTTCGAAACCTTCTTTTAAAAGCCATCCAGAAAATTTTTCACATCGAAT
GCCACCAGTACAGTACGTAACCACTTTTTTATCTGCAAATAACGCTTTATTCTCTTTAAT
CCAGTCAGGCAAATCTCTAAAGCGCGTGATATTTGGACGAATTGCACCTCGGAAATGACC
CAAATCAAATTCATAATCATTACGTGCATCAATAATGACTGTGTCATCATCTTCAAGAGC
TTTTCTAAATTCTACAGGTGATAAATATTGGCCAGTTGTGTGTCTTGGATCGACGTCATC
TTCTAAATCTAAAGCAACGATTTCTTTTCGAGGACGTACATGCATTTTCTTAAAAGCATG
TCCTTCAGCTTCATCAATTTTAAACACCATATCTTTGAATCGTTCATCGGCATGCATATG
TGCCATATATTGTTCGGTTTCTTCTTTTGTACCAGATAATGTGCCGTTAATACCTTCTGT
AGAAACAAGAATTCTACCTTTTAAATGGTGTGCTTTACAAAAGGCTAAGTGATCCTGAGC
AAACTGTTCAGGGTCATCAATCGTCGTATATTTATAATATAAAAGAACTTGATAGTTCAT
AGGTTAATCTCCTTCTAAAAACATGTTATAAGCATGTTAATTTTTAAAATAAAGCGTCAA
TACGCATATTTGTCTACGTCCTTCATTTTAACAGAGTTGTATTGTCATTCAATATTTCTA
GCTTGAAATCAGCCACTAGACCGATAAAATAGATAAACGAAACCGTTATCATTTGATTTA
AATGTTTCCTTGTTTAAAATAAAAATGATAGTTAAAACGAATGAAATGAAAGGAATGATC
ATGATGTCACAACAAGATTTACCTACATTATTTTATAGCGGGAAGTCTAATAGTGCTGTT
CCAATTATATCTGAAAGTGAATTACAAAAAATTACAGCTGAACCATGGCTTGAAATTTCC
AAAAAAGGATTGCAATTAGAAGGATTGAACTTTGATCGGCAAGGACAACTATTTTTATTG
GATGTATTCGAAGGTAATATTTTCAAAGTCAATCCTGAAACGAAGGAAATCAAACGACCT
TTTATAAGTCACAAAGCGAATCCTGCAGCAATCAAAATACATAAAGACGGCCGATTATTC
GTTTGTTATTTAGGAGATTTTAAATCTACAGGAGGGATTTTTACAGCTACAGAAAATGGT
GACAACATACAAGATATTATTGAAGATCTTTCAACAACATATTGTATTGATGACATGGTA
TTTGATTCTAAAGGTGGATTTTATTTTACAGATTTTAGAGGATACTCTACCAATCCACTA
GGAGGCGTTTATTATGTTGCGCCGGACTTTAGAACAGTGACGCCTATCATTCAAAATATT
AGCGTAGCAAATGGTATTGCTCTAAGTACAGATGAAAAAGTACTATGGGTAACAGAAACT
ACAGCCAATCGATTACATCGCATTGCACTTGAAGATGATGGTGTGACGATACAACCATTT
GGAGCTACTATACCGTACTATTTTACAGGTCATGAAGGACCAGACTCATGTTGTATTGAT
AGTGACGATAATTTATACGTAGCAATGTATGGTCAAGGTCGAGTGTTAGTTTTTAATAAA
AGGGGTTATCCAATAGGACAAATATTGATACCAGGCCGAGATGAAGGGCATATGTTACGT
TCTACTCATCCGCAATTTATACCTGGAACAAATCAACTCATCATTTGTTCCAATGATATA
GAAATGGGCGGAGGATCTATGCTTTATACAGTTAATGGCTTTGCAAAAGGTCATCAAAGT
TTTCAGTTTCAATAAGACCTACCTGAATGAAAGGCGTCTTAATATAAGTTTAAATCTTAG
CAATTTTTAATTTAGAAGTTAAATATAATTTGCTTCAATTTGTAAAATGAAGTTTTGTAT
AACGTAAATAGGCAATATTTAATATAAGAAAGTATAAAGAAGAATTTTCTTGATTATTTC
TAATGAAGCCAATGCCAATTTAATAAGGAGTTGTTTATTTTGGCTATTTATATTTTTTGT
ACAATACTAGTTTTAGTCGCAGTTGGAGCACTTTTGACAAATAGAATAAGGGATAAAAAA
GATAAAAGGCTAGATATTTTATCTAGTGTATTACTTTTAATTTCATCAATAACATTGTTA
CTTTATGGTGTTATTATCAATTAAGTTAAATATGATTTTTAATTTAGAAGTTAAAAAATG
CCAACTATACCTAGGGATGATATAGTTGGCATTTCGTATATATATTAAAACAATGAGGAT
TGTGTAATGAGATTATTCTGAGATTGAAAATTCAGCTGATGCTTCGAATTTCACATCTTT
ACCTAGCATTACTCCACCAGTTTCAAGTGCTTGGTTGAAGTTAATGCCATATTTTTCTCT
ATTGATTGTACCAGTAACAATAATACCTGTTACTTGAGAACCATCCATAGGATTCTTACT
TACTCCGTTGAATTCAACGTCGAATGTTTCTTCGTTAGTGATACCTTTAATTGTTAAATC
ACCAACAACTTTGTTTTCTGTAATTGATTTTGTCACAAAAGTGATTTTATCAAATTCATC
AGTACCAAAGAAATCACCAGATTTTAAGTGGTTATCACGTGCTTCGTTTTTAGTGTTAAT
TGAGCTTGGAATAATTGTTGTAGTAGCTTTCAAAGTACTGAAGTCATTAATATCTCCTTC
AACAGCTACATCAAATTGATCAAATGAACCTTTCACTTTAGAAACCATTAAATGTTTAAT
TTGGAATTCTAAACTACTGTGTGCACCATCAAAAGTAAAGTTAGTCATAATATAAAACCT
CCATATTTTTATCTCTTAGATATATTTTTTATACTTGATATACATACAATACCACCTAAA
AAACAAAGATGCAAGCATTTTATTTCGAATTCGAATATTTTTCTGTGATGTATTTAAAGA
ATGACCTATAAAACACCACACTATTGTTATACCCTAGTCAATTAATTCAAACATAAATAA
GTGTAACCAACGTTCAATAAATTTAGCAGAAAGGCTTAAATTCAAGCGAGACAAAGCTAT
GGACGACATTATCAATCAAGGAGATATTGTGTTTTATAAATAAAATACTATGACATTATC
TAAAAAATAAAATTAAAATACCAACAGTTTCTTAAAAAGTTATGAGCCACATAATAAAAA
TGTTATAATTGTGCATAATAAAACATAGGGAGAATGTTTAATGCATAAAAAATATTTATT
GCTATTTTTTCTGTTATTATCAGTTGCATTGTTATATAGCTGTTCCAAGCAAAATGAGAA
AGCTCAAAATAAATATGTTAATCCAAATGAGTATGCAAAGCATAAATCGAAAATGGATGA
ACATTGGGAAACATATCACGGCCAAGTTTATCATGTGTTTTATCACCCATTAATTACAGA
CCCAAAAGTTGCGTTTACAGGAGATACACACCAAGCTAAGGGCAACAATGATTGGATGAT
TACTGTAAGTGAATTTAAAAAATCATTGAACGAATTATATAAAAATAATTACATCATCGT
TAATCCACATGATGTATACGACTTATCATCTCATCATGTAAAAGCCAAAAAAATAAAATT
GCCGAAAGGTAAAAAGCCACTAATCATCTCAATTGATGATATGAATTACTATAGTTACAT
GAGACACCATGGTTATGCTGACCGTTTAGTACTCGATAAAAATAAACATGTTGTTTCTGA
AACGACAGACTCAAAAGGCCATGCTACTTATTCTGATGACAATGATATCGTGCCAATTTT
AAATAAATTTGTAAAAGAGCATCCAGATTTTTCTTTAAATGGTGAAAAAGGTGTTGTTGC
TTTAACCGGTTATGAGGGCGTATTAGGTTATCGCACGAATGAATTAACGAGTAAAGATTA
TACAAAGAATAAAAAGGCAGTTGAGGAAGTTGTTCGCGCAATGAAACGGGATGGATGGTC
ATTTGCGAGTCATTCATATGGTCACATTAATTTTGAAAAAACATCTTTAGAAGGTATTAA
ACGTGATACTAAAAGATGGAAAGATGAAGTTGAACCAATTGTAGGTAAAACAGATATGTT
TGTATTTCCACATGGCGCACAGGATAGATATACACAAGCGTATGATTATTTGGTAGATGA
AGCAGAGTTTAAGTTTATTGCAGGTGTCGGTCCAAACAATTTTACAGATATATCAGCAAC
GAACGTTTACCAAGATAGGGTTGCGATTGATGGTCTAAACTTATTTGAATTTAAATATAA
ACTCAAACCGTTTTTTAATCCTGAAAATGTATATAGTAAACAAGATAGACAATTCTTTAA
AGGTAATCGGGATTATGAAGAATAGTTAAATTTAATAAAAAGATAGAAAGAAAATAACTT
TACATAATAAGGCAAGGACAATATGTGCAAGAAGTACAACTTCAATATAAAAATCTTGGT
TAAGCATTTTTATAGGCACAAATGTCTTGCCTTTTTCTTTTGTAAAAATTTAAAAACAAT
ACACCGAATTTTCTGAAAAAGGTTGTAATGTATTGCTAAAAATGATAAGTTATTAATCAT
ATTACACTTTAGTGTGGTAGAGAAGTAAAGCGAACAACGAAAATACCAAGTGATATTAAA
TACAGTATTGAAAGTAAAGGGTGGTCGAGTGAATAATTCAGAACAATTAATTGCGTTAAA
AGAATCGGAAACAGCATTTTTAAAATATTTTAATAAAGCGGATTATGAGTTAGTTGATTT
TAGTGTGGTTGAAAAGTTGGACTGGAAACAATTGAACCATGAGGATTTGCAGCAGATGGG
TGAGCGAAATTTTTGGCAACATGAGCATCAAATTTATGCACTTCGAAATGATTTTACAGA
TCAATTATTGCGTTATTACTCAATGTATCCAACTGCAGCAACAAAAGTGGCATACACAGG
TTTAATCATTCGGAATAATGAAGCGGCTGTACAAGTGGGTTTGGAAAACTATGCACCATC
ATTAGCGAATGTACAACAGAGCTTAAAGCTATTTATTCAGTTTATTCAACAGCAGTTGAG
AGACAACGTGCATTTTGTTGTATTGGGACATTATCAATTGCTTGATGCCTTGCTCGATAA
ATCGTTACAAACACCAGACATACTATCAATGATTGAGGAACGTAATTTATCGGGATTGGT
TACATATTTGTCGACTGAACATCCAATCGTGCAAATCTTGAAAGAGAATACGCAACAACA
ATTAAATGTATTGGAACACTATATTCCAAATGACCATCCAGCACTCGTTGAATTAAAAAT
ATGGGAACGTTGGTTACATACACAAGGTTACAAAGACATCCATTTAGATATTACTGCGCA
GCCACCTAGATCCTATTACACAGGTTTATTTATTCAATGTCATTTTGCTGAAAATGAATC
TCGAGTTTTAACAGGTGGTTATTACAAAGGAAGCATCGAAGGGTTTGGATTAGGATTAAC
ACTTTAAGTAAGGGAGTATGCACAATGTTAAGAATCGCCATAGCAAAAGGGCGTCTAATG
GATAGTTTAATTAACTATTTAGATGCAATTGAATATACGACATTATCAGAAACATTAAAA
AATAGAGAACGCCAATTATTATTAAGTGTAGATAATATTGAATGCATTTTAGTAAAAGGA
AGTGACGTTCCAATCTATGTGGAACAAGGAATGGCCGACATAGGCATTGTTGGTAGCGAC
ATATTAGATGAGCGCCAATATAATGTTAATAATTTGTTGAATATGCCTTTTGGAGCATGT
CATTTTGCGGTTGCAGCGAAACCTGAAACGACCAATTATCGTAAAATCGCAACGAGTTAT
GTACATACTGCTGAAACATATTTTAAATCAAAAGGTATTGATGTCGAATTGATTAAATTG
AATGGTTCTGTTGAATTAGCTTGTGTCGTAGATATGGTAGACGGAATTGTCGACATCGTT
CAAACAGGTACTACGCTAAAAGCGAACGGACTGGTTGAAAAGCAACATATTAGTGATATC
AATGCAAGATTAATAACTAATAAAGCAGCTTATTTTAAAAAATCACAATTAATAGAGCAA
TTTATTCGCTCTTTGGAGGTGTCTATTGCCAATGCTTAATGCACAACAATTTTTAAATCA
ATTTTCATTAGAAGCACCATTAGATGAGTCATTGTATCCAATTATTCGCGATATTTGTCA
GGAAGTTAAAGTTCATGGAGATAAGGCTTTGAAAATGTATAATCTAACATTCGATCATAC
GAAAACAGATCATTTAGAAATTAGTCATGAACAAATTAAAGCAGCATTTGACACATTAGA
TGAAAAAACAAAACAAGCATTACAACAAAGTTATGAAAGAATTAAAGCATATCAAGAAAG
TATTAAACAGACGAATCAACAGTTAGAAGAATCAGTGGAGTGTTATGAAATATACCATCC
ACTAGAAAGTGTGGGTATTTATGTGCCTGGTGGCAAAGCAAGTTATCCATCAACGGTTCT
AATGACAGCGACTTTAGCACAAGTAGCAGGTGTAGAAAATATTGTTGTTGTGACACCACC
TCAACCTAACGGAGTATCCCAAGAGGTATTAGCTGCATGTTATATTACGCAAGTTAATCA
AGTGTTTCAAGTTGGTGGTGCTCAAAGTATTGCTGCATTGACTTATGGAACAGAAACGAT
ACCTAAAGTTGATAAGATTGTAGGTCCAGGTAACCAATTTGTTGCATATGCCAAAAAATA
TTTATTTGGACAGGTAGGTATTGATCAAATTGCAGGACCAACAGAAATAGCACTGATTAT
TGACGACACCACAGATTTAGATGCCATCGTATATGATGTATTTGCGCAAGCAGAACATGA
TGAATTAGCACGTACATATGTCATTAGTGAAGATGCGCAAGTCCTTAAAGATTTAGAATC
ACGTATTGCTAAAGCATTGCCTAATGTGGACAGATACGACATTGTTTCTAAAAGTATCGC
TAATCAACACTACCTTATCCATGCTAGTAATTTTGATGAAGCATGCCATGTCATGAATAC
AATCGCGCCTGAACATGCGTCGATTCAAACAGTAAATCCTCAACCATATATTGAAAAAGT
GAAATATGTGGGTGCATTGTTTATTGGACATTATTCGCCAGAGGTCATAGGAGATTACGT
TGCAGGTCCAAGTCATGTATTACCTACAAATAGAACAGCTAGATTTACCAATGGGTTATC
GGTCAATGATTTCTTAACACGGAACACGGTCATCCATTTATCAAAAGATACGTTTGAACA
AATTGCTGATTCAGCACAACATATTGCTCATGTTGAAGCATTATACAATCACCAGCAGTC
TATTTTAATACGTCAGTCTTAGGGGAGTGTAATTGAAATGATTTATATTGATAAAAATGA
AAGTCCAGTTACGCCGTTGGATGAAAAAACAATGACGTCTATTATTAGTGCAACGCCATA
TAATTTATATCCTGATGCAGCATATGAACAATTCAAGGAAGCTTATGCTAAGTTTTACGG
ATTATCGCCTGAACAAATTATTGCAGGAAATGGATCTGATGAATTGATTCAAAAGTTAAT
GCTGATCATGCCAGAAGGTCCGGCTTTAACGCTAAATCCTGATTTTTTTATGTATCAAGC
ATATGCGGCACAAGTAAATCGTGAAATTGCATTTGTAGATGCAGGATCAGATTTAACGTT
TGATTTGGAAACCATTTTAACGAAAATCGATGAAGTACAACCATCATTTTTTATTATGAG
TAATCCACATAACCCTTCAGGCAAGCAATTTGATACGGCATTTTTAACAGCTATTGCAGA
TAAGATGAAAGCATTAAACGGATACTTTGTCATTGATGAAGCATATTTAGATTATGGTAC
GGCATATGACGTGGAACTGGCACCACACATCTTAAGAATGCATACATTATCAAAGGCGTT
TGGAATTGCCGGCTTAAGATTAGGTGTCTTAATTAGTACTGCTGGAACGATAAAGCATAT
TCAAAAAATAGAACATCCATATCCATTAAATGTATTTACGCTAAATATTGCGACTTATAT
TTTTAGACATAGAGAAGAGACAAGTCGATTTTTAACAATGCAACGACAGTTAGCTGAGCA
GTTAAAACAAATATTTGATACACATGTTGCAGATAAAATATCAGTATTCCCATCAAATGC
CAATTTTGTACTTACTAAAGGTTCAGCAGCGCAACAATTAGGACAATACGTATATGAACA
AGGATTTAAACCTCGTTTTTATGATGAGCCGGTGATGAAGGGCTATGTAAGATACTCAAT
TGCAACCGAACCACAGTTAAACCAATTAGAAGAAATTGTTAAAGAATGGAGCGCAAAATA
TGATTTATCAAAAACAACGAAACACAGCTGAAACACAACTAAATATTTCAATATCAGATG
ACCAGTCACCATCGCATATTAATACAGGTGTGGGCTTTTTAAATCATATGTTAACATTGT
TTACATTTCATAGCGGTCTGTCATTAAACATTGAGGCACAAGGTGATATCGATGTAGATG
ATCACCATGTAACTGAAGATATCGGCATTGTTATTGGCCAATTGTTACTTGAAATGATTA
AAGATAAAAAGCATTTCGTTCGTTATGGAGCGATGTACATTCCAATGGATGAAACATTAG
CACGTGTCGTTGTGGATATAAGTGGGCGTCCATACTTATCTTTCAATGCATCATTAAGTA
AAGAAAAAGTTGGCACGTTTGATACGGAGTTAGTAGAAGAATTTTTTAGAGCAGTCGTAA
TCAATGCAAGATTAACAACGCATATTGATTTAATTCGTGGAGGTAATACACACCATGAAA
TTGAAGCTATATTCAAAGCGTTTTCCCGTTCATTAGGCATAGCGCTAACTGCAACTGATG
ATCAGCGTGTGCCGTCATCGAAAGGTGTGATTGAATGATTGTCATCGTTGATTATGGATT
AGGGAATATTAGTAATGTAAAACGCGCTATTGAACATTTGGGGTATGAGGTGGTTGTCTC
AAATAACCAAAATATAATTGATCAAGCAGAAACAATCATATTGCCCGGTGTCGGCCATTT
TAAAGATGCGATGTCAGAGATAAAACGATTAAATCTCGATGCAATATTGGCTAAGAATAC
TGATAAGAAAATGATCGGTATTTGTCTAGGAATGCAGTTAATGTATGAGTATAGTGATGA
AGGCGATGCATCTGGATTAGGGTTTATCCCAGGAAATATTTCGCGTATCCAAACAGAATA
CCCAGTGCCGCACTTAGGTTGGAATAATTTAGTGAGTAAGCATCCTATGTTAAATCAAGA
TGTTTACTTCGTACATTCTTACCAAGCGCCGATGTCAGAAAATGTCATTGCATATGCGCA
GTATGGTACTGATATTCCAGCTATTGTCCAATTTAACAATTATATTGGTATTCAATTCCA
TCCTGAAAAAAGCGGTACATATGGGTTACAAATTTTGCGTCAGGCAATACAAGGGGGATT
TATAAATGATTGAATTATGGCCAGCGATTGATTTGATTGGGTCAACAAGTGTGAGGTTAA
CAGAGGGTAAATATGATAGTGAAGAAAAAATGTCGCGTTCGGCTGAAGAAAGTATTGCTT
ACTATAGTCGATTTGAATGTGTGAATCGTATTCATATTGTCGACTTGATAGGTGCTAAGG
CACAGCATGCCCGAGAGTTTGATTATATTAAGTCATTGAGGAGATTAACAACGAAAGATA
TTGAAGTAGGTGGTGGCATTCGCACGAAGTCACAAATCATGGACTACTTTGCCGCAGGAA
TTAATTATTGCATAGTTGGAACGAAAGGTATTCAAGATACTGATTGGCTTAAAGAGATGG
CACATACATTTCCAGGTCGCATTTATTTATCTGTTGATGCTTATGGAGAAGATATTAAAG
TGAACGGATGGGAAGAGGACACAGAGTTAAATTTATTTAGTTTTGTGAGACGGTTATCGG
ATATACCTCTTGGCGGCATTATATATACTGATATTGCTAAAGATGGCAAAATGTCCGGAC
CTAACTTTGAATTAACTGGTCAATTAGTAAAGGCAACGACGATTCCTGTCATTGCTTCCG
GTGGTATTAGACATCAGCAAGATATTCAACGATTAGCGTCGCTAAATGTTCACGCTGCCA
TTATAGGAAAGGCTGCACATCAAGCATCTTTTTGGGAGGGGCTAAAATGATTAAAAAACG
TATCATTCCATGTTTAGATGTCAAAGATGGTCGTGTCGTTAAAGGGATTCAATTTAAAGG
ATTAAGGGATATTGGGAATCCTGTTGATTTAGCAATGTATTACAATGAAGCGGGTGCTGA
TGAATTAGTATTTTTAGACATCTCTAAGACGGAAGAGGGTCATAGCTTAATGCTAGAAGT
GATTGAACAGACAGCGTCACGCTTGTTTATCCCTCTTACTGTAGGGGGTGGGATTCAAAG
TCTCGATGATATTACCCAATTGTTAAATCATGGTGCAGATAAAGTATCATTAAATTCAAG
TGCTTTAAAAAATCCACAGCTCATTAAACAAGCGAGTGATAAATTCGGTAGACAATGCAT
CTGCATAGCAATTGATAGCTATTATGATCCTGAAAGAAAAGCACATTATTGTTGTACGCA
TGGTGGTAAAAAGATGACAAATATTAAAGTATATGACTGGGTACAGCAAGTAGAACAGTT
AGGTGCAGGTGAGCTCCTCGTTACAAGTATGGGACATGATGGTATGAAACAAGGCTTTGA
TATTGAGCATCTTGCAAAAATAAAATCCCTTGTAAATATTCCAATCATTGCTTCTGGTGG
TGGTGGCAATGCACAACACTTTGTAGAATTATTTGATCAGACGGATGTTTCTGCAGGTTT
AGCTGCAAGTATATTACATGATCGAGAAACGACGGTTCAATCTATTAAAGAAGTGATACG
GCAAGGAGGTATAGCAGTAAGATGACCAATTACAAAATTGATTTTAGCAAAGGTTTAGTG
CCAGCAATTTTACAAGATAATCAAACAAAACAAGTATTGATGTTAGGTTATATGAATCAA
GAAGCTTTTGATAAAACGATAGAAGATGGTGTAGTATGTTTCTATTCGCGGTCGAAACAA
CGTCTATGGACAAAAGGTGAAACATCTGGTCATACGCAACTTGTTAAAGATATTCATGTA
GATTGCGACAATGATACTATTTTAATTGATGTCATACCAAATGGACCAACATGTCATACA
GGCAGTCAAAGTTGTTTCAACACAGAAGTTCCATTTTCAGTGCAAACATTAGCGCAGACA
GTTCAAGATAGTGCCCAATCCAATAATGAAAAGTCATATACAAAATATTTATTAACAGAA
GGTATAGAAAAGATTACGAAAAAATATGGTGAAGAAGCTTTTGAAGTCGTAATTGAAGCA
ATTAAAGGTGACAAAAAAGCATTTGTAAGTGAAGTAGCAGATGAACTTTATCATTTATTT
GTCTTGATGCATGCGCTAGGCGTCGATTTTTCAGAAATTGAGGCAGAATTAGCGCGTAGA
CATCATAAGCGCAATAACTTTAAAGGCGAACGACAAAATATCGAACAGTGGTAAAACAAG
TATGGGCTGAGATATAGAGAAAAGGATCATGTCTTATACACTTACAAATATTGTGGAAAA
CGTGACATTTTCAAGTTTAAAATACGACACCAACATATTTTAACTATGAATGCGGTACTA
AAGTTGCGAACGCGTTATAGATAAGTAGTGGATAATCACAATACGAAACCAAAAATAATT
TGAAAAGTAAATTGAGCAACTCAGGAATAGATGTCACTGTTAAAGATGTTGAAAAGTATA
TGAATCGATATAATGAAGTTATGAAGGGAAAAAATGGCGAAAAAGCTAAAAAGTTATATT
TGTCGTTACTACCTATTAATATCATAGTTGTCTTTATATTCTTTGTATTTATACTGTGAA
TAAAAATATATCTAGCCTGAAATAGAAATGTCATAGCCTATTTAAAAGACAATCTCCATT
AGAACTAAGATGTGCATCCCGAAAGTTGGACTAAACAACTAACTTTATGGGATGTATTTT
TATGCAAATCATCATAAATTCGAGATTAAGTTAAAGTTAGTTCAAGAGTAATTAAACAAT
AAATTAAAAATAGTAGGATACTTACTTTGAGGGAAGAAAATTAACTGTATATATTTAGTT
TAGGAACAAGTATTACGGTTTATCCTGATACAATTATTGTGGATGGGATGATATTTTTAG
GTTTAAAATACGACACCAGCAAACATCATAACTGTGATAGCTCATAAATCTCCACATATA
GCTAATCTAAAAAAATAATACATCATTGGAATCAAGCCCCAAGCATGTAAATATTAAAAA
TCACAAAAGATATATGTAAAAAAGTTACAATTTGCATAATTAAATTGTGTCTAATTATTG
ACTAATTAAATTTTGCCAAATATAATATTAATTAATAATTTGAAATGATTAGCGTATACA
CTTTAAATTCTCTTTGGAGAATATATTTTTTAAATACAAATGTAAACGCTTTCTCGTCAA
ATTAAACAATAGAAAGGATGGTCATTATGAGTGCTTGGTTAAGTAAATTATTTGAGTTTA
TTCCTCGAATAATTATCAATTTGTTTATCTAAAATAAAAAAATAGAGGTGCTGACAATGA
TGAAAAGTCAAAATAAGTATAGTATTCGTAAATTTAGTGTAGGTGCATCTTCCATTTTAA
TAGCTACATTACTATTTTTAAGTGGTGGACAAGCACAAGCAGCTGAGAAGCAAGTGAATA
TGGGAAATTCACAGGAGGATACAGTTACAGCACAATCTATTGGGGATCAACAAACTAGGG
AAAATGCTAATTATCAACGTGAAAACGGTGTTGACGAACAGCAACATACTGAAAATTTAA
CTAAGAACTTGCATAATGATAAAACAATATCAGAAGAAAATCATCGTAAAACAGATGATT
TGAATAAAGATCAACTAAAGGATGATAAAAAATCATCGCGTAATAATAAAAATATTCAAC
GAGATACAACAAAAAATAACAATGCTAATCCTAGCGATGTAAATCAAGGGTTAGAACAGG
CTATTAATGATGGCAAACAAAGTAAAGTGGCGTCACAGCAACAGTCAAAAGAGGCAGATA
ATAGTCAAGATTCAAACGCTAATAACAATCTACCTTCACAAAGTCGAACAAAGGAAGCAC
CATCATTAAATAAGTTAGATCAAACAAGTCAACGAGAAATTGTTAATGAGACAGAAATAG
AGAAAGTACAACCACAACAAAATAATCAAGCGAATGATAAAATTACTAACTACAATTTTA
ACAATGAACAAGAAGTGAAACCTCAAAAAGACGAAAAAACACTATCAGTTTCAGATTTAA
AAAACAATCAAAAATCACCAGTAGAACCAACAAAGGACAATGACAAGAAAAATGGATTAA
ATTTATTAAAAAGTAGTGCAGTAGCAACGTTACCAAACAAAGGGACAAAGGAACTTACTG
CAAAAGCGAAAGATGATCAAACGAATAAAGTTGCCAAACAAGGGCAGTATAAAAATCAAG
ACCCTATCGTGTTAGTGCATGGTTTCAATGGATTTACAGATGATATTAATCCTTCAGTGT
TAGCTCATTATTGGGGCGGTAATAAAATGAACATTCGCCAAGATTTAGAAGAAAATGGTT
ACAAAGCTTATGAAGCAAGTATAAGTGCTTTTGGAAGTAACTATGACCGCGCAGTTGAAC
TTTATTATTATATCAAAGGCGGTCGTGTAGATTATGGTGCAGCACATGCAGCAAAATATG
GACATGAACGTTATGGAAAAACATACGAAGGAATTTACAAAGACTGGAAACCAGGACAGA
AGGTACACCTAGTTGGACATAGTATGGGTGGTCAAACGATACGTCAACTAGAAGAATTAC
TGCGTAATGGTAGTCGTGAAGAAATAGAGTATCAAAAGAAACATGGTGGCGAAATTTCTC
CACTATTCAAAGGTAATAATGACAATATGATTTCATCAATTACTACTTTAGGAACGCCAC
ATAATGGAACGCATGCTTCAGATTTAGCTGGTAATGAAGCTTTAGTGAGACAAATTGTAT
TTGATATCGGTAAAATGTTTGGTAATAAAAACTCTAGAGTAGACTTCGGGTTGGCTCAAT
GGGGTCTAAAACAGAAGCCAAATGAATCATACATTGATTATGTCAAACGCGTTAAACAAT
CTAATTTATGGAAATCAAAAGATAATGGATTTTACGATCTGACGCGTGAGGGTGCAACAG
ATTTAAATCGTAAAACGTCGTTGAACCCTAACATTGTGTATAAAACATACACTGGTGAAG
CAACGCACAAAGCATTAAATAGCGATAGACAAAAAGCAGACTTAAATATGTTTTTCCCAT
TTGTGATTACTGGTAACTTAATCGGTAAAGCTACTGAAAAAGAATGGCGAGAAAACGATG
GTTTAGTATCCGTTATTTCTTCTCAGCATCCATTTAATCAAGCTTATACAAATGCGACGG
ATAAAATTCAAAAAGGCATTTGGCAAGTAACGCCTACAAAACATGATTGGGATCATGTTG
ATTTTGTCGGACAAGATAGTTCTGATACAGTGCGCACAAGAGAAGAATTACAAGATTTTT
GGCATCATTTAGCAGACGATTTAGTGAAAACTGAAAAGGTGACTGATACTAAGCAAGCAT
AAGTTAAAAAGTAAAGGGAGGAATTAACAATGACTGCAGACTTCTTTCAATTAATCGGAT
CATTATTTAGAATTCTAAAAGAATTATTCAAGTAAAACCTTGGCGGGCCCCAACAAAGAG
AAATTGGATTCCCGATTTCTACAGACAATGCAAGTTGGCGGGCCCCAACATAAAGAATTT
CGAAAAGAAATTCTACAAACAATGCAAGTTGGGGTGGGACGACGAAATAAATTTTGCGAA
AATATCATTTCTGCCCCACTCCCATTGGCATTTACGAAGTTTAAATGTGCAATTAGAATA
TATGTATAACAATATTAAACACGCGGTAAAACGAAGTCAGTCAATTCAAACTGATTTCGC
CCACCGCGTGTTTTTAACATAGCTTAATGATTAATAAGCATTAATGTTCAATTTATATGG
TTGTTTTCCAATAATAAACCTAAAGATATAGAATTCACGCAATATCATACCGACACCTAT
ACATAATCCTAAAATGAATAGTAGTGATATCGCTAGAAAGACCATTGTATTATCCTCAAA
TATATTTGTATATGCAAACAATGAGTCTAGAATGATTGGATGTAATAAATAAATAAAGAA
TGAGAAAGCACTAATCATTTGAATCGTATTAAATAACATTGTTTTAAAATGCGTGCAAAT
ACCCAAGATAACAATAAACATAATACTATTATATGGTGTTAATGAATATGAAAAGCTGGT
AACATTCCAATAGTCTCCATTTGCTAACGCAATAAACACAAAATAAGTAGCTACAGCTAA
TACAATCATAATAACTAAATAACGTTCTAAGAAATTTAAAACACGTTCGTAGTTATAACC
CATATATGCACCTAAGAAGAAATAAAAAATCCATCCGAATATTATAGTGTTTTCACTTAA
TGGATAATAGTGTAGCACGGTATCGTGAAACGCTGTGTTGTTCGTAAAGTAATATAAAAA
TGATTGCTGTAAAATAAAAGATAACAATAATAATATTTTACTATTGAATAGGTTATAGTT
AATTTTAAAAATGATATAACTCAAAATAAAGAATTGCATGATAACAACGATAAAATAGCC
ATACCATTGACCTAATAGGACATTTTCAATGAATTGTTTATTGAAACTTGAATCTGTTAA
TAATGATTCACTATAACTGTAAAACAATCCCATTAATATGTAAGGAATAAGTATATATTT
TACGCGTGTAGTTAAGTATCTATAGGTGACTTTTTGATAGTTTAAAGTCGTCAATAACTG
CGACAAAATAATAAAACATGGTGTACCAAAAATGACAATATTACGAATATAGAACTGTAG
TACTAAAGATCCTCCTTCCATATTCTCATGTTTTAAAGTAATTTGTGTTAATAAATGTGT
AACAATAATAATTGCACATATAATAGCACGTAAATATACGAGTTCAAGTCTAATCTTTTT
CATGGAATCCGTCCCATCTCTTAATTAAATGCTCAAAAGCATCATCACTAATTAGTATTC
TAGGGATGTAATAATCATTGGAGTTCGGAGTGACTGCTTTTTCCTCTAATGAAAAACCGT
ATTTTAACCCAGCTTTTTTGATTACTGGTAATTTATCGTCATTCATCAAGCCATAAGGAT
AGGCTATAGTTTTCTGCGACTTTTTAAAGTTTTTAGTTAGATATTTTTCACTTTTGTTTA
AATCTTTTATGATTGTAGCTTCAGAAGATTTCATTAATTTTGACTTATTATTTTTAGATA
AGTTATGCAAATCGTGGGTATGTGTTTCAAATTCCCATAACCCAGTTTTATACATTTCTT
TTAGTTCTTTTTTACTAATCATATCGAGGTTGTGAAAGTTTTCTTCCCCAACATGACCTG
TGATAATAAACCCAGTTGCCGGTATTTTATATTTTTTTAAGATTGGATAAGCATTTTCAT
AAATAGTTTCATCCATATCATCAAAGTTAATCCATACACTTCGTTTTGGAAACTTACCTT
TTTTCTTGTAATATAAAAATTCTTTCAAGGTTAAAAATTTAGCATCATGTGATTTTAGCC
ATTTTATTTGAGATTCAAATTGTGATTGACTAACACTATAATTTTTAATTTCTTTACTAC
TAGAAAAGAAATAAATAAAATTATTCAGAAAATTCGCTTTTCTTACACGGTGATAATTTA
ATGCCAGAGCACTATTTTCTTTATATTTCAGTTTTTTAGGTGAATCGTCATCTGCATTTG
CAATATGATGACCATCCAGTGTGCTTACAGGCAATATGATCAAGATACTCAACACTAAAA
TTATTAATTTTCTATACTTCACGATTCTCTTCCTCTCTGCCATTTTTGAATCAATATGCT
AATTGTAAAAAATACAAAAATGATAATCGCGAAAATGCCCATAGTTTCAAATATATCTAA
AATTTCAGTATTTTCAATGTTTAAAGCAACACGTATTGTATTGATACTTTCGTCATGAAT
TTCAAATATAGTACCAATATAAACGAGTAGAACAACTAAACAATATATCCAAAAGACACA
CGATATAGCGATAAGTGCTGTTTCTCTTACAATATTTAGCGATGATTTTAGCGTTGGGTA
TTCCCTCTGTCTGGGCTTGACCATGTTGCGTAACCACCTTTCTTACGTTTTAATGCTTTT
GGAAATGCGACAAGAACTACTGCTGCGTTAATAATCCAGTATACTGTCGGATACCAACTT
ACAAATATGAGTCCAGCCATATTCTTTTTCTCGTAGCGACTATCAATAAAGAGTGCGACT
GTAAATTGAATAACGTTTATAAAAGTCATAGTAAATGATGATAGTAGAAATATTGAAAAA
CTATATGTCATAAATGTATAGTCTAAGAAGTTTGCTGTTATGAACAAATAGCCTAAATAT
AGAAGCACTATATATACCCATAAAATTGAGATGATTTGCTCAAACATCAAAATATATAAA
GGAAACCTTTTCGTTTTCATTGTGCTAAAAAAGTCTCGTAGTAATACTTCGTGTCCCCCT
TGAGCCCATCTCACGCGTTGCTTCCAAAGACCTCCCAATGTTTCTGGAACCAACATCCAA
CACATGGCAAGCGGTTCATACTTAATACGATATCCACGTAAATGCAATTTCCAAGAAACT
GCAATATCTTCGGTAATCATATCAGTATCCCAGTAGCCAACGTCGACAACTGCACTTTTT
TTAAATAGAGTGAAGACACCCGAAATAGTATTGACTGCGCCAGCAAGTGTCTGACTTCGC
TTAATACAGCCAATTAAACTTGCATATTCTATCGTTTGAATTTTACCTAAAATAGAACTC
TTATTTCGAATTCTAGGATTACCTGTAACTGCACCAAGTTTTGGATCATGTTTGAAATTC
TCAATCATATAATATGGTGCATCTTGATCAACGATAGTATCTGCATCCAAGCACATTACA
TAATCATATGAAGCCTGTTTAATGCCTTGATTGAGTGCGTTGGCTTTACCTCTGTTTTCT
TGTAAATCGACGAAAATAAAGTCATTATTTTCTTTGATTTTATAGATGAGTTCTGCTGTA
TTATCTGAACTTCCATCATTAATGATAATAATTTCTTTTTTCTCGTATTTGAGTGCAAGA
ACATTAGACAACGTATCTTCAATCGTTTCACTTTCGTTATAACAGGCAAGTAAAAATGTA
ATGCCTTCTAATTCATCCACATTTATGTCAGGCTTCTTGTTCAATGAATATCTAATTTCT
CTGGTAAAATAGAAATAAATTGAACCGACAATCCAGTAAATAGACATAAATACAGGATAA
AAAAGCAAAAAGTTAAAAAATTGCAATTTCTTTACCTACCTTTCGTTAGTTAGGTTGTAA
GCCATATGGTAATTGATAGTATTTTAATTTGCAATAGATTGTTGTTATAATTAAACGGAA
ATATTTGTAATTGCAACTTAATTTTCCTGTAACATAGTGTGATTAATTTTCAGTAGGGGG
GTTTTAAAAATTGAAGGATAAGATTATTGATAACGCAATAACCTTATTTTCAGAGAAGGG
GTATGACGGTACAACACTTGATGATATAGCTAAAAGTGTAAATATAAAAAAAGCGAGCTT
ATATTACCATTTTGACTCGAAAAAAAGTATTTACGAACAAAGTGTTAAATGTTGTTTTGA
TTACCTTAATAATATTATTATGATGAATCAAAATAAATCGAACTATTCAATTGATGCTTT
ATATCAATTCTTATTTGAGTTTATTTTCGACATCGAAGAAAGGTATATTAGAATGTACGT
TCAATTATCTAATACGCCTGAGGAATTTTCTGGAAATATTTACGGACAAATACAAGATTT
AAATCAATCATTAAGTAAAGAGATAGCAAAATTCTATGATGAATCAAAGATAAAGATGAC
AAAAGAAGACTTTCAGAATTTAATATTGCTGTTTCTTGAAAGTTGGTATTTGAAAGCATC
TTTTTCGCAAAAATTTGGAGCAGTGGAAGAAAGTAAAAGTCAATTCAAAGATGAAGTGTA
TTCGCTACTAAATATATTTTTGAAGAAATAATTTTTGTTACTAGTTTGTAATAATTAACT
TACTTTTGTAAAAAAAGACATGAGATTATTTTTTTAAATCTATATAAAGTTGACAATACA
ACTCGAAATTGAGAATATTAAGATGTATATGAATTTTATAAATTAAATGCAATACATTAA
TATAAATATCAATTGTTGCAAAATACGATTTGTTCAATGATTTGATAATAATATTCTTTA
TATTTGTGAATGGTTAAGTTTGTCTTTGAAAATATTATAAAAGTGTAATGTTCCCCTGAA
AAGAATAAGTTGTCATCTAATTACAGGAAATCCGTATAAATTAGATGAAATGGAAAGTAA
TAATTAATAATTTATTGATAAGCGCCTATGTGATGGTAAATCATGACATAGGCGCTCATT
TTTTATAAGTTTAAAATGTAAATAAAAATTATATAAATTACCCACATCTTTTTAAAAGGT
GTGGGCTTTATTATCATTAACCCAATTCACAGTGACGGATTACGCAAGGTATTGAACTAC
CGAGTACGGGCACGCTCGGTGTTGTAAAGAGCAAATAATTAAGTAATGATGATGCTTCTA
CTCGATTATAAGAAAGCCATGATAGAGTACGATGGTATCTAGATTTATTATTAATAGGTT
TGGATATTTAAAGTTGGACAATATTATATCTTGAGCAAAAATATAAATAAGTTATACATA
ATGCCCAAGAATCATGATATAATTTTAAACGATAAAATATTTATATAAATAATTAGAGAA
AATGTAGTTGTGTATGTTTTGTGGTCGTTAAACTAGATACAATTGTCCGATTTATAAAAC
ATACATAATGAATACAATGATTGATTATGTGGAGGAAACCATGAAAGAAAAGTTTGATTT
AGTAAAACTATTAAATATTCTAAAGAAGAATATTAAATTATTGCTTATTTTACCGGCAAT
ATGTCTTGTAGTAAGTGCGGCATTAACCTTTTTTGTTATGCCTGACAAATATACTGCTTC
TACTCAAATATTAGTGAACATGAAAAAGTCCTCAAGTGATTTAGCTTTCCAAAATGTTCA
AAGTAGTTTGCAGTCTGTTAATACATATACGGAAATTATCAAAAGTCCAAGAATTCTAGA
TAAAGTATCTAGAGAGTTTGATGGCCAGTATTCAACAGCTGAGTTGAATTCGTTTTTAAA
AGTAACCAATCAAACAAACTCTCAAATTATTACTGTATCAGTTACAACTGGGAATAAATC
TGAATCTGACAAAATTGTTAATAAAATATCTAAAGTTTTTGCTCATGACATGCCTAAAAT
TATGAGTGTTGATAATGTTACGATACTTTCCTCAGCGCATGATAATGCTGTAAAAGTATC
TCCGATAGTCTCTGTCAACTTAGTGATCAGCATCATTGTTGGTATTGTTTTAGCAATATT
GATTATTTTCTTAAAAGAACTATTAGATAAGCGTATTAAGACGGAAGAAGATGTTGAATC
GCAACTAGGATTACCTATTTTAGGTTCAATACAAAAATTTTAATTTACGAGGAATTACCA
TGACGAATACACGAAGAAGTACATCAAGTTTAATTGTCCATGAACAACCAAAGTCACCTA
TTAGCGAGAAATTTCGAGGCATAAGATCAAATATTATGTTTGCAAATCCTGACAGTGCAG
TTCAAAGCATTGTAATCACTTCAGAGGCACCAGGCGCAGGTAAGTCTACAATTGCAGCAA
ATTTAGCAGTTGCATATGCACAAGCAGGTTATAAAACATTAATCGTAGATGGGGATATGC
GTAAACCTACGCAGCACTATATTTTTAATTTACCAAACAATGAAGGCCTATCAAGTTTAT
TGCTAAATTGGTCAACTTATCAAGACAGTATTATCTCAACTGAAATTGAAGATTTAGACG
TCCTGACGTCTGGACCGATTCCGCCAAACCCATCAGAGTTAATCACATCAAGAGCATTTG
CAAATTTGTATGACACATTATTGATGAATTATAACTTTGTTATTATCGATACGCCGCCAG
TGAACACAGTTACAGATGCGCAATTATTTTCAAAGTTTACCGGCAATGTTGTCTACGTAG
TTAATTCGGAAAATAATAATAAAGATGAAGTTAAAAAAGGAAAAGAACTTATTGAAGCAA
CAGGTGCTAAATTATTAGGTGTAGTCTTAAATAGAATGCCTAAAGATAAAAGTGCTAGTT
ACTATGCATATTATGGGACTGATGAATCATGATTGATATTCATAACCATATATTAGTTGA
TATAGATGATGGTCCTAAAACAATTGAAAAGAGTATTGCACTATTAAAGCAAGCTAAGGA
TGAAGGTGTAACAAGTATTGTAGCGACACCTCATCATTTGCATCCGAGATATGATAATAC
ATTTCAACAAGTGCTTGTGAAATTGGCGGAGTTAAGAACGCATCCAGAAGTTCAAGCATT
GGATATTAAATTATTTCCCGGGCAAGAAATTAGAATTACAGATTCGATTCTGCAAGGCTT
AGATAATGGTAGTATTCAAGGTATTAATCGTTCGAAATATTTATTAATTGAATTTCCAAC
GGGCGAAGTACCACATTATACAAAACAATTGTTTTTTGAAATACAATCGAGAGGTTACAT
ACCAATCATTGCACATCCTGAAAGAAATAGAAGTATCGCCAAAAATCCAGAAATATTATA
TGAACTTGTTGCAAATGGGGCATTGAGTCAATTAACATCGAGTTCTTTAGTTGGTGGATT
TGGAAAAAACATTCAAAAGTTATCATTACAATTTATAGAATGTAATTTGGCTCATTTTGT
AGCTTCAGATGCACATTCATGTGACCAAAGACCATTTTTGATGCAAGAATTATTTCACAA
TCATAAATTGAAGAAATATTCGAATGACATTGAAGCATTACTTCGAAATGCCAGTTCAGT
AATCAATGATAATTTTGTTTATTTAGACAGACCGACTAAGCCAGGAAAAGTGAAGTCGTT
TTTGAAATGGTTTTAACTAAATATATTTTTTCGAATTAGACTGGTATACATGTACCAGTC
TTTTTGAGTATGCTTAAAATGAATTATAATCATGATTATTTGCTAATTCGTATAAAACAA
CTTGTCTAATTGATTAAGGCGAATGGCTTTTAATAAAAAGACTCGTTTTTTATAGTGAAG
GTAGCTTGAAAATAATGAATATAAAGATGAAGGTATTACTTTTGATATATAGGGCTAAGG
AAGTGTTTTTATGGTATTAAGAAAAGTAACCATGCAGGACTTAGATCAAATTATTGCACT
TGAAAATATTGGTTTTTCACCGGAAGAAGCTGCAACACCAGAGGCATTGAAATTGAGAAT
TGAACAAATTCAAGAAACTTTTATTGTAGCTGAAAAGAATGATGAAGTAATTGGATACAT
CAATGGTCCAGTCATAAAAGAGCGTTACATTAGCGATGATTTATTTAAAAATGTCTCCAC
AAATAATAGTGAAGGTGGCTATATTAGTGTGTTAGGTCTTGTTGTAGCACCAAATTATCA
AGGTCAGGGTATTGCAGGTCGCTTACTAAACTATTTTGAAAATCTTGCTAAGAATCAACA
TCGACATGGTGTAACGTTAACATGTCGAGAATCATTAATTTCTTTTTATGAAAAATATGG
GTATCGTAATGAAGGTGTATCAGAATCATGTCATGGCGGTATTAAATGGTATAACCTTGT
TAAAAATATAAAAAAGGATGATGAGGTGTAAATATGGCAGTTGTTTATGTAGCAGGAGGA
TGTTTATGGGGTGTTGAAACATTTTTTGCAACAATACCTGGAATTATACATACAGAAGCA
GGAAGAGCAAATGGAAGAAGCTCTAAATTAGACGGTCCGTATGATGGTTATGCTGAATGT
GTCAAACTTCATTTCGATGATCGTATGTTAACAATTACAGACATTATGAATTATTTATTT
GAAATCATTGATCCTTACAGTGTGAATCAACAAGGAAATGATATTGGAGAAAAGTATCGA
ACGGGTTTATATAGTTGTGTAGATGACCACTTAATTGAAGCGCGTCAGTTCATTGAACGA
CGTAAAGACAGAGATCAAATTGCAGTGGAAGTCTTACCGCTGTCTAACTACATTAAAAGT
GCTGAAGAACATCAGCAACATTTAGAAAAATATCCAGAAGATATGCATATGTGTCATATT
TCAAAAGATTTGCTAAATAAATACAAGTGATTTTCAGAGGAGAATAGATGTTTAAATTAA
CCAAAATCGGAGAAATACCTAGATATACTTAGAAAAGAGGTAGGTATTATGTATACGTTT
GATGCACAATCATTAACTGCTAGAGAAAACTATAAATTATTAATTGGTTCAATTATTCCA
CGACCTATAGCATTTGTTACAACATTAAATCAAGATGCATCAGTAAATGCAGCACCATTT
AGCTTTTTTAATATTGTTAATAACCATCCGCCAATGATTGCTATTGCAGTTCAACGTGCA
GGAGGTAAGAGAAAAGATACTGCATTGAATATAGAACGGACTGGAGACTTTGTTGTGCAT
ATTACAGACGAAGATAATGTTCAAGATATTAATGAGACTGCAGCGCCGTTAGCATATGGA
GACAGTGAGTTGAGTCGTACAAAATTATCACTTTTAACATCTACAACGATTAAGACGCCA
GGAATTAAAGACGCGAAAATGAGATTCGAATGTAAACTATCGCAAATGATATTGCTTGGA
GATGTATTAGATGGGGCTGACTTAATAATAGGCGAAATTGTAACTTATCATATTGATGAC
AGTATTTATGAGGGTGATTTTAAAATCAATCCACACGCATTACAGGCTGTTTCTCGTTTA
GCCGGAAATGATTATGCTAAATTAGGAGGATTATTTACAATAGATAGACCTGAAAAATAA
CAAAACACATGCTATAGCGGTGTACCGTTTATGAATTGAATCAAAAGTACACAGGTGCTA
AAGTATGTGCTTCTAAAATGAAGACTATTTTTTATTACAAGAAAATGTATCTAGTAAACT
TAAAGTAGCAAGACCTAATAAATCTAATGCATGTTGTGCACCTTTTTTACCTTGGCCAGC
TTCGAAATGTTTGTAAGTAGCTACACTTAAAATACCTATTGTTGATAGCGAAGCAATGCG
AGAAATGTTTTTATTGATAAAGCTAGCTGAGTATAAAGCAGCAGTAGTTGCTTCTGCAAT
GCCGACGTATTTTACAAGTTCTTTTTGCAAGCCAAAAGTATGCTCAAACAGTTCAATCAT
ACCCTTATCTTCTTGCAATTTAGGTTTACTGGCTTGGTATAGCTCTTTCGCAAGTTTTAA
ATTGGTCACGTAACGTAAAATCATATTTAATTCCTCCCAATATTTGGATTTTTGTGAAAG
ATAATTACTTTATCATTTTACCCGTTTCTTCAAAAATGAATCTCTTATGTAACATGTGTA
GTTCAGGAATATTTGCTATGGAAATATAATTCTATTCACTCAAAATATATGAATTTAATG
TGTGGTTTTATCGAGTTGCTCTTTTAATTTGGTTAGATTGTTTTTTAGAGAAGCGGTACT
ATTTTTAAGTGCATCAACAGATTTACCTTTGTTTTGAGACATTGCGTTTATAACAGCATG
AAGTTCAGTTTCTAACATGTCTGCGTCACCTTTAGCATTAGAACTTAATACTTTAATATC
TCTTAAAAGGCTATCTGATAGTAGTGCATTTTTGCCAGTCACCAATTTCGAATTGTAATT
CCAAGCACTGCTTAATTCAATAGCATCTAAATCGGTTATATGATTATTTGTTCTCATCAT
ACTTTCCTCCCTCGTTGGAAATTACATTAGTATCCGATTTTAAACGGCCATTTCCATCTA
CCATTGACGGGGAAATATCATCTTTATAAAACTGTACAAATTTTGTGCTAGGATATGATT
GCATAACGTCATTTATAGATTTTTGAAGGTTCCAAGCATAGTTTTTTACTGTTTCTCTAT
TTTTTTCTTTATCATAATAAGCAATGAACTCTGATTTCATATTTTTTTGTATTTGAGGAT
ATTTATTAATCAAAGATTGTAATTGTTGATTAAACGCTTCTCCTTTTAAGTGCATAACAG
GTTTGAATTCTTGTTTAAACTTTTTTAAGTCATCGATACTGTCTGTGTTGAAATTCAAAA
ATTGTTTAGTAACACCATTGAATTCTTGCTTCTTTTGAAGTTTTTTATTCATGGCATAAT
AACCATTTTTCTCAACTTCTGATTTGAATTTTAATCGAGCTTGTTCAATTTCATGTTCAT
AACGTTTGTACATCATGGCTGCAACTGCCGCTGATGTTTCATTTATATGACCAGGTGTAA
ATGTTGAAATAGTTATGCCATTTCCAGACTCAACAAAAAGTAATTGGAGTTGAATATGAT
TGATGTGCATAATAAGGTTCGCATAATTTTTCTCATATCTTCATTAGCTCCTTTGTATTA
GCTGTTTTTTCAGTTGATAGGCAAATTATACAAAAACTAAAATATTGTTATTCAATATTA
TTATAAACTAATCATGATTGAAGTAACTATAATTAATTAAATTTACAAAAAGATATCATA
AATATTAATTGCATAAATCTTTATCTGAAATTTTCGAATCAAGAACGCAAATTATAAGAA
ACCACGTCATATATAGTTTCTACTTATAAATAAATTGATTATTTATATTAGACGCTTATG
TAAAGAGGGCGTAACCTTAAATGTAATTACTAATAAGGGGTGAGGATAGAATGAATTATT
CGCCGAAGCAAGGTGTAAGGAGTCATGGCTTACCACACGATCCATTTAAAAGTAGTACAG
TACCACGTCCAATAGGGTGGATCTCTACTGTATCGAAAGATGGGAAAGATAATTTAGCAC
CTTATAGTCAGTATCAAAACTTAACTTGGGATCCGCCTATGGTTATGTTCGCAGCAAATC
AATCCGTTCTTGGTGATCACGAACGTAAAGATACAGTGAAAAATGCTGAAGAGACAGGGT
GGTTTGTGTGGAATATGGCAACGTATGATTTAAGAGAAGCAGTTAATTTATCGTCGAAGG
CACTACCACCTGAAGAGGATGAATTTGAATATGCAGGTGTGACGAAAGAAGCATGTATAG
AAGCACCAGGTTATCGAGTCAAAGAATCGCCAGTACATTTTGAATGTGAGTACGTTCAAA
CGATTCGTATTCCGACAGGAGACCTTGTATCAACAGTTGATATTGTTATAGGAAGAGTTG
CTCAGGTTCATATTGACGATAAGGTCATTCTTGATAATGGTAAATTAGACATTAAGTCGA
TTAAACCTATTGCGAGGTTAGGATATTATGATTACACGGTTGTGAATGAAATATTTGAAA
TGAAAGCACCATCAGCTTCTAAAGAAGAGCTTGCAGGTTTAGAAGGAAGAAATTTTGATA
ATCAATCAGATGACAAGGAATAATGAATTCAATCATTTTCAATACATCGAAACTACACGT
TGAAATTAGTTTCGATGTATTTTTATATTTCAAAACCGGGAAGCGATATGTCGCTATATT
TATAATTTTAAAGAATAATTTTTTAGAAATTCATATATATAACACTAGGTTTATTGAAAA
TATATTGATATTACTTTAATATTAAAGATGTATTATAAATATAATATTTATCTTTTAGTT
GTAAATTGACTATTAATGAATAAAAGGTGGATGATAAATACATTTTAATAAAAAGAAGTT
TTTACCAAATAAATAAAAGATGTCCAAGATGATAAGCATTGATTTCAAAATTATATAAAC
ATAATAAGGCATATTATTCAGAATATAGTTAAAAAATTATACTAAATCCCACACAATAAA
GAAAGCGATTTCATCAAAGAATATACTTTTGGAAAAATTGGATTTTGACAAATTAAGTAT
TTTTTATTTGAAAAAAGAGTTGTATTAAATTGAATAGTGGCATATATTATAATCTAATGA
ATGTAAAGATAATACAAGGAGTTATTACATGAGCAAAAGACAGAAAGAATTTCATGACAG
CTTAGCAAACGAAAAAACAAGAGTAAGACTTTATAAATCTGGAAAAAATTGGGTAAAATC
CGGTATTAAAGAAATAGAAATGTTCAAAATAATGGGACTACCATTTATTAGACATAGTAT
AGTGAGTCAAGATAATCAAAGCATTAGTAAAAAAATGACTGGATACGGACTGAAAACGAC
GGCGGTTATTGGTGGTGCATTCACGGTAAACATGTTGCATGACCAGCAAGCTTTTGCGGC
TTCTGATGCACCATTAACATCTGAATTAAATACACAAAGTGAAACAGTAGGTAATCAAAA
CTCAACGACAATCGAAGCATCAACATCAACAGCCGATTCCACAAGCGTAACGAAAAATAG
TAGTTCGGTACAAACATCAAATAGTGACACAGTCTCAAGTGAAAAGTCTGAAAATGTCAC
TTCGACAACTAATAGTACAAGTAATCAACAAGAAAAATTAACATCTACATCAGAATCAAC
ATCCTCAAAGAATACTACATCAAGTTCTGATACTAAATCTGTAGCTTCAACTTCAAGTAC
AGAACAACAAACTAATATATCAACAAATCAAAGCACTGCATCAAATACTACTTCACAAAG
CACAGCGCCAGCTTCAACCCATTTAAAACAAACTAGCACAACGTCAACCAGCACAGCACC
TGTCAAACTTCGAACTTTCAGTCGATTAGCTATGTCAACCTTTGCATCAGCTGCGACGAC
AACCGCATTAACTGCTAATACAATTACAGTTAATAAAGATAACTTAAAACAATATATGAC
AACTTCAGGTAATGCCACTTATGACCAAAGTACAGGGGTCGTAACGTTAACGCAGGATGC
ATATAGCCAAAAAGGTGCTATTACATTAGGAACACGTATTGACTCTAATAAGAGTTTTCA
TTTTTCTGGAAAAGTAAATTTAGGTAATAAATACGAAGGTAATGGAAATGGTGGAGATGG
TATCGGCTTTGCCTTTTCGCCAGGTGTATTAGGTGAAACAGGGTTAAACGGTGCCGCAGT
AGGTATTGGTGGCCTAAGTAACGCATTTGGCTTCAAATTGGATACGTATCACAATACATC
TAAACCAAATTCAGCTGCAAAGGCGAATGCTGACCCATCTAGTGTTGCTGGTGGAGGTGC
GTTTGGTGCCTTTGTTACAACAGATAGTACTGGCGTTGCGACAACGTACACATCAAGTTC
AACAGCTGATAATGCTGCAAAGTTAAAAGTTCAACCTACAAACAACACGTTCCAAAATTT
TGATATTACTTATAATGGTGATACAAAGGTTATGACTGTCACGTATGCAGGTCAAACATG
GACACGTAATATTTCAGATTGGATTGCAAAAAGTGGTACGACCAACTTTTCATTATCAAT
GACAGCCTCAACAGGTGGCGCGACAAATTTACAACAAGTACAATTTGGAACATTTGAATA
TACAGAGTCTGCTGTTACACAAGTGAGATACGTTGATGTAACAACAGGTAAAGATATTAT
TCCACCAAAAACATATTCAGGAAATGTTGATCAAGTCGTGACAATCGATAATCAACAATC
TGCATTGACTGCTAAAGGATATAATTACACATCTGTCGATAGTTCATATGCATCAACTTA
TAATGATACAAATAAAACTGTAAAAATGACGAATGCTGGACAATCAGTGACATATTACTT
TACTGATGTAAAAGCACCAACTGTAACTGTAGGCAATCAAACCATTGAAGTGGGTAAAAC
AATGAATCCTATTGTGTTGACTACAACGGATAATGGTACAGGGACTGTGACAAATACAGT
TACAGGATTACCAAGCGGATTAAGTTATGATAGTGCAACGAATTCAATCATTGGGACACC
AACAAAAATTGGTCAATCAACAGTGACAGTAGTATCTACTGACCAAGCAAATAACAAATC
GACGACAACTTTTACAATAAATGTTGTGGATACGACAGCACCAACAGTGACGCCAATAGG
AGATAAATCATCAGAAGTTTTTTCTCCAATATCACCGATTAAAATTGCTACGCAGGACAA
TAGTGGTAATGCAGTAACAAATACAGTCACAGGATTGCCGTCTGGACTAACATTCGATAG
TACAAATAATACCATTAGTGGTACACCAACAAACATTGGTACAAGTACTATAACAATCGT
TTCTACAGATGCGAGCGGTAACAAAACGACGACAACTTTTAAATATGAAGTAACAAGAAA
TAGTATGAGTGATTCCGTATCAACATCGGGAAGTACCCAACAATCACAAAGTGTGTCAAC
AAGTAAAGCTGACTCACAAAGTGCATCAACGAGTACATCAGGATCGATTGTGGTATCTAC
ATCAGCTAGTACCTCGAAATCGACAAGTGTAAGCCTATCTGATTCTGTGAGTGCATCTAA
GTCATTAAGCACATCTGAAAGTAATAGTGTATCAAGCTCAACAAGCACAAGTTTAGTGAA
TTCACAAAGTGTATCATCAAGCATGTCAGGTTCAGTTAGTAAATCAACATCATTAAGCGA
TTCTATTTCGAACTCTAGCAGTACTGAAAAATCCGAAAGTCTATCAACAAGTACATCTGA
TTCATTGCGTACATCAACATCTTTAAGTGATTCAGTAAGCATGAGTACATCAGGAAGCTT
GTTTAAGTCACAAAGCTTATCAACAAGTACATCCGATTCGGCTAGTACTTCACAATCGGT
AAGTGATAGTACATCAAATTCAATTAGTACGTCAGAATCATTGAGTGAGTCAGTTAGTAC
ATCAGAATCTATAAGTATTTCTAATAGCATTTCGAATTCAGTGAGTGCATCAACAAGCAA
ATCGGAATCACAAAGTACATCAATATCATTAAGTACAAGCGATTCTAAATCGATGAGTAC
ATCAGAATCATTAAGCGATTCAACGAGCACAAGTGATTCGGTATCTGGATCATTAAGTGT
AGCAGGGTCACAAAGTGTCTCAACAAGCACATCAGACTCAATGAGCACGTCTGAAATGAT
AAGCGATTCTATGAGTACAAGTGGATCATTAGCTGCATCAGACAGTAAATCAATGTCTGT
AAGTAGTTCGATGAGCACTTCTCAGTCAGTTAGTACATCAGAATCATTAAGTGATTCGAT
AAGTACATCGGATTCTGACAGTAAGTCATTATCATTAAGTACTAGTCAATCAGGTTCAAC
AAGTACATCAACGTCGACAAGTGCTTCAGTACGTATGTCGGAATCACAAAGTATGTCTGG
TTCAATGAGTGCAAGTCAATCCGATTCAACGAGCATATCAACGTCGTTTAGTGATTCAAC
AAGTGATAGCAAATCAGCATCAACGGCCTCAAGTGAATCAGTATCACAAAGTGTCTCAAC
AAGTACATCTGGTTCGGTGAGTACTTCGACATCGCTAAGTACTAGTAGTTCAGAACGCAC
ATCAACATCATTGAGTGCTTCGACAAGTTTAAGCACATCAGAGTCTGGTTCAACGAGCGT
ATCTGACTCAACATCAATGAGTGAATCCGATTCAACAAGTGTTTCAATGTCACAAAGTAT
GTCCGGTTCAACGTACAACTCGACTTCAGTGAGCGACTCAGAATCAGTGTCAACAAGCAC
ATCAACGTCATTGAGCACATCCGATTCGACAAGCACATCCGAATCGCTGAGTACATCTAT
GTCTGGTTCACAAAGCATTTCTGACTCAACATCAACAAGTATGTCCGGCTCAACAAGTAC
ATCTGAATCTAACTCAATGCATCCGTCAGACTCAATGAGTATGCATCATACTCACAGCAC
GAGCACATCTCGCTTATCAAGTGAAGCAACAACGAGCACGAGTGAATCTCAGTCTACATT
AAGTGCAACATCTGAAGTGACTAAACATAATGGCACGCCTGCACAAAGTGAAAAAAGATT
GCCAGATACAGGTGACTCAATAAAACAAAATGGATTACTAGGTGGCGTTATGACATTATT
AGTTGGTTTAGGTTTAATGAAGAGAAAGAAAAAGAAAGATGAAAATGATCAAGATGATTC
TCAAGCATAAATTGAATTTATAGCTGGCTAAAATTAAAAAGACTGAGGCACCAATCACTA
GAAAAATCGATATAGGATTTTAATAATTAGTGATGAACCCTTAGTCTTTTTAATGTTTTT
GATATAAAAGAGGTGCAACATGTTAAAACTTTTACAACAATACGAATATAAAATTATATA
TAAACGTATGCTATACACATGTTTTATATTATTTATTTATATATTAGGTACAAACATTTC
CATCGTTTCCTATAACGATATGCAAGTAAAACATGAGTCATTTTTTAAAATAGCTATTTC
TAATATGGGTGGAGACGTTAATACTTTAAACATTTTCACTTTAGGATTAGGTCCGTGGTT
AACATCAATGATTATCTTGATGCTTATTTCTTATCGGAATATGGATAAATACATGAAACA
AACAAGTCTTGAGAAGCATTATAAAGAGCGCATCTTAACATTAATTTTAAGTGTTATTCA
AAGTTATTTTGTGATTCATGAATATGTTTCGAAAGAACGTGTTCATCAAGACAATATTTA
CTTAACAATATTGATTTTGGTTACTGGAACGATGTTATTAGTTTGGTTAGCTGACAAAAA
TAGTCGTTACGGCATCGCAGGACCAATGCCGATTGTAATGGTTAGTATTATTAAATCAAT
GATGCATCAAAAAATGGAATATATAGATGCAAGTCATATTGTGATTGCGTTGTTAATCAT
CCTTGTGATAATCACATTGTTTATCTTATTATTTATTGAATTAGTAGAAGTGAGAATACC
ATATATCGATTTAATGAACGTTTCCGCAACAAATATGAAATCTTATTTATCTTGGAAAGT
TAACCCTGCAGGCAGTATTACTTTAATGATGAGCATTTCAGCTTTTGTTTTCTTAAAAAG
TGGCATTCATTTTATTTTATCTATGTTTAATAAAGACGTTTCAGATGAAATGCCAATGAT
GACATTCGATAGTCCAATTGGTATTTCAGTATATTTAGTGATTCAAATGTTATTGGGTTA
TTTTTTATCGAGATTTTTAATAAATACAAAACAAAAATCAAAAGACTTCTTAAAGAGTGG
CAATTATTTTTCAGGAGTTAAACCTGGTAAGGATACAGAACGTTATTTAAATTATCAAGC
ACGACGCGTATGTTGGTTTGGATCGGCATTAGTTACAGTCATTATTGGTATACCACTTTA
TTTCACATTGTTTGTACCGCATTTATCTACTGAAATTTATTTCTCAGTACAACTGATTGT
ATTAGTTTATATCAGTATTAATATTGCAGAAACAATTCGTACATATTTATATTTTGATAA
ATATAAGCCATTTTTAAACCAGTATTGGTAAGGAGGTAATTATGAAATACTTTATTCCAG
CTTGGTACGATGACCAACGATGGTGGCAAGACACGACTGTGCCGTATTATCAACTACAAA
ATAAGACGGAATTTGACGATATGATTAGTTTAATGGGAATGCACCTTGAAAATGACTTAG
ATTATCGTCTGATTGTTCTCAATCATGCACCAAATTTAAGAACATTTTTACATCGATATG
ACTTATATGAGACAAAGTATTGGTCTGTGTTTGATGAAATTCAAGGATTCAGTCACCATG
CGCCACAAGCGATTAATTATCACCACTTAAAATGGCCGGATGACGTAGAATTCGTGTACA
CGCCGTATTTATTAAAATGTGTGACGAGTGAACAGAACTATACAAATATTTATTTTAGTC
AAGAAGGGTATTCAATTTGGTTTGAAGAATTTGAAAGAGATCAGTTACAACGGCGTTATA
TTTTTGATGACAGAGGTTATTTATCAGCGATACGTTATTTTGATGATCATGGAGAGGCTT
CTTACCAAGAATATTTAACGATTAATGGAGATTGTGTGCTTTACGAAAACTTTAAAAATG
GACGAGTCACTGTTTCAAAAAGATATCAACATCATTATCAACAAACAGAATATAACAATA
TGGTTCAACTAATTGAAGAAAAATTTCAAGCAATGATTGCACAACAAATACATGAAGATG
ATCATGTGATTGTGGCTTCAGATGCTAGGCACAATCGACAAATAGCCAATCATATTCCAG
CGAAATCATTAAGTTATTCATTTTTTAAAAATAGAAATGAAACTGTGTCAGATGAGGAAT
ATCAATCTATCGTAAAGAATGCCCATTTAATTGTTGATAGTGTGCAACTAGAACGTGATT
TAATTAGTCATCAAGAGAAGTATCAGCGAGAGAATACAATGATTCGAATCACACCATTTG
AAACGAGACAATCACCTAATATAAGTAGTCAATTGATGGAAACATTTATAGGTGTATGGA
TAGATGGTATGAGTGACGCTGATTTGCAACAAATGATGCAACGACTTGTGGATTATATCG
CACAAGAAGATAATTACCGTTTAATTTTATTATCACGTCATCAAAATGACATACCAATGT
GGCTTCGTGAATGTATTACGTCGGTAAATGAGGAATACCAAGCTAAACAGAATGCGGATG
TTAATGTTTCAGCATTAATGACACCTGAAGATCAAGATGACATTATTGCTGTTAAGACGA
TACATGCTGAACATGATGTTGTAGAAGCATTGCGGACGTTGCGACTTGTGATAGATATGT
CAAAAGAACCTGACTTGTATTTACAAATTAGTGCAATTAGCGCTGGGATTCCACAAATTA
ATGGTCAACAAACAGATTACGTCTCTGATTATGACAATGGCCGTATTATAAATACAGTTG
ATGAATTAGATGATGCGTTAAATTATTATTTATTTTATTTGAAAAATTGGAATTATGCGT
ACGCCTATTCTTTAAAATTAATAGATGCATATGCTTCTAAGAATATTATTAATCAGCTCG
ATGAGTTAATAGAAGGTGAAAATGATGCCACGTAAATTTAGAGTTTTGCAAATTGGAGGA
GACGATTTAGAACCTATTTTCCAACACAAAAAAGGTGTGAGTTGGGATTACTTCGATATT
GGATTGTTTGAATTTGATAGTGGTTATGTAGAGGCTATTGAAGCGATTGTTGAAGCAGAA
GGGCGCTTTGATTTTATCTATATTCAAGCACCATACTCGGAGACATTAACGAATTTATTC
CAAATGATAAGCGAACCATACAATACGTATGTTGATGAATCATTTTGGTCTGTTGAATAT
GAACAAGACGAAAATGTCCAAAAATACGTTGTTCAACCATTACATTACCGGAACATTGAA
GAACGTAATAATAAATTAGAGGCAGTTAGCTTCTCAGGACAGTATGGAGATAAGGTTTCT
CCTAAGTTAGCACTTGTTCATCCGAATTTTAAAGGAGATGTCGTTTACCAAGGTAATTCA
GAGCTCACGTTGAGTGGAGAATTTGGAAAAGAATTTAAACCTATCGCATCTTGGCAAAAT
AATCTCGTTTACGATAAAGATAAAGTCATTCAAATATGGCCAGAATTTGATATTGATGGT
GCGGTCGAGTTGCAATATACATTTAGATTGATTCAGACTGGCGCTGATGGTGCATTAATT
GAGCAAATCATATTAACTGATGATATGTTAGACAGTCCTTTAGAGATACCTACGAAACCA
TTTGATGCATATATAAGTGTAACTGTTAAGGCGCGTGGCAACGGGACGGTACATTTAGGA
CCTATACACAAACGATGGTCTAGATTAGACATGGGTCAATTTTTACTTGGTGGTAGTCGT
TTCGTAGATAGTCAACGACAGGAATTTATTTATTATTTCCACCCTGGTGATATGAAACCA
CCACTAAACGTATATTTTAGTGGTTATCGAACAGCGGAAGGTTTCGAAGGATATTATATG
ATGAAACGTATGAATGCACCGTTTTTACTTATCGGCGATCCTCGTGTTGAAGGTGGTAGC
TTTTATATCGGTTCATCTGAATATGAACAAGGTATTATCAATGTTATTGACGAGACATTA
GAAAAGCTGAATTTTAAATCACATGAATTAATATTATCTGGTTTATCTATGGGTTCATTT
GGTGCCTTGTATTATGGTGCTCAGTTAAATCCTCAGGCAATTATTGTTGGTAAACCACTT
GTTAATATTGGAACGATTGCTGAACATATGCGATTACTTAGACCAGAAGAGTTCGGTACA
GCATTAGACGTCCTGGTGTCTAATGAAGGTGATACATCTCAAGCGTCGATACAGGCATTA
AATCAAAAATTTTGGCAAACATTTCAAAAGAAATCATTGTCACAAACTGTTTTTGCCATA
GCATATATGCAACATGATGATTATGATCCACATGCATTTCAAGAGCTATTACCTGTATTG
ACAGCACACCAAGCAAGAGTGATGAATTGCAGTATTCCTGGGCGACATAATGATGATTCA
CCTACCATTGCAAGTTGGTTTGTTAATTTTTACAACATTATTTTGGAAGACAAGTTTGGG
AGAGTTCAACATGCTGAAAAACAAAACATTTAAAGTTACTTGGAATTATATTTCACAAAC
TACATTTATGTATGGCTCTAAAGTATCATTTTCAAATGGTGAAGTGACTTTTATAAACCC
TTTGATGCCCTCTGGATTACCGATTCATGAGTGGTTGATGTTAAAGCAATTTTCAAAATA
TAAAAGTGCGCCAAGTTTACCAATTTTGCGTAGAGGACAGCATTATAAATTGCATTTTGA
TTTTGATGCAACGCCTGCTGGTTCAGTGTATTTTATCATCATTTTTTATAATAAAAATGG
CACAAAACTAAGTACTGAGATTGTAAAGTCAAATAGTATCACGATTCAATATCCTGATGA
AGCCTATGCTTATAAAATAAAAATGATGAATGCAGCATCGACGAGTCTTATATTTAGATG
TTTAACAATCACAGAGATGACGCATCAAGATGATTTAGAATATAAAAGCATGCGGGTGAC
GAAGATAGGCGATGACCAATATGGAAATGATATGATCAATGTCATTATTGCAGAACCATC
TGACACCTATCCAACTATTTCGAATGATTTTTTGAAACTGTTTGGTCATGTTTGGCTCGT
TGAACGTTGGATGGACGACAATATCGAGGGAAATATTAAGCAACTAAAGAATGATTTGCA
AAGTCAAGATACCCTAAAGGCTATTAATTTGATTAGTTATGGGTCAAAGTCAAATGTTTT
TGCAACTTATGTCGCTCAGCATTTGGATTGCAAAGTGTATCGTACAAGCCATGAAGATGA
TGATTTAAAAGAATGGCTTACAGAACATGTCCCAGGAAATCATGAACTAAAAGATACAAA
TGTCGAGGTTTATTTTAAAGAAGAGCAAGACAACCATCTAAACTATATGTCACGTTTAAT
GAATCCAGTACGATTTTTAGATTACTTAGATGTATCGAAACTGAATGGTGGGGAAGTAAA
TGAAACATAAACTAGATGTTACGATAAACGAATTAAGACTAAAGTCGATTAGAAAAATAG
TGAAACGCATCAATACATGGAGCGATGAAGTTAAATCATATTCTGATGATGCGTTAAAAC
AAAAGACAATAGAATTTAAAGAACGTTTAGCATCAGGAGTTGATACACGAGATACATTGT
TGCCTGAAGCTTATGCAGTGGCACGTGAAGCGAGCTGGAGAGTATTAGGTATGTATCCTA
AAGAAGTTCAGTTAATCGGAGCGATTGTATTGCATGAAGGTAACATTGCGGAGATGCAAA
CAGGCGAAGGTAAAACATTAACAGCAACGATGCCTTTATATTTAAATGCACTTTCGGGAA
AAGGAACATATTTAATTACAACGAATGATTATTTAGCGAAGCGTGATTTTGAAGAGATGC
AACCATTATATGAATGGTTAGGTTTAACTGCTTCATTAGGTTTTGTTGATATTGTGGATT
ATGAGTATCAAAAAGGGGAAAAACGTAATATATATGAACATGATATTATATATACAACTA
ATGGACGTCTCGGTTTTGATTATTTAATTGATAATTTGGCTGATAGTGCGGAAGGAAAAT
TTTTACCACAATTAAATTACGGTATTATTGATGAAGTGGATTCAATCATTTTAGATGCTG
CGCAAACACCATTAGTTATTTCGGGTGCACCAAGATTACAATCAAATCTATTTCATATTG
TGAAAGAGTTTGTAGATACATTGATTGAAGACGTGCATTTTAAAATGAAGAAGACCAAAA
AGGAAATATGGCTGTTAAATCAAGGTATTGAAGCGGCACAATCATACTTTAATGTTGAAG
ATTTATATAGCGAACAAGCGATGGTCCTAGTGCGTAATATTAATCTAGCACTGCGCGCGC
AATATTTGTTTGAATCTAATGTCGATTACTTCGTATATAATGGTGATATTGTTTTAATTG
ACCGTATTACAGGTCGTATGTTACCGGGGACTAAGTTGCAAGCTGGACTTCACCAAGCTA
TTGAAGCGAAAGAAGGTATGGAGGTTTCAACAGATAAAAGTGTTATGGCAACAATTACCT
TCCAGAATTTATTTAAACTTTTTGAATCATTTTCAGGTATGACAGCTACAGGAAAATTAG
GCGAATCAGAGTTCTTTGATTTGTATTCAAAAATAGTCGTACAAGTACCAACTGATAAAG
CGATTCAACGTATCGATGAACCAGATAAAGTGTTTCGTTCAGTTGATGAGAAAAACATCG
CGATGATTCATGATATTGTTGAACTTCATGAAACGGGGAGACCGGTTTTACTCATAACGA
GAACTGCTGAAGCGGCTGAATACTTTTCGAAAGTATTATTCCAAATGGATATTCCTAATA
ATTTACTCATTGCGCAAAATGTTGCAAAAGAAGCGCAGATGATAGCTGAAGCAGGGCAAA
TTGGTTCCATGACTGTTGCGACTAGTATGGCAGGTCGAGGCACAGATATTAAACTTGGTG
AAGGTGTCGAAGCATTAGGTGGATTAGCTGTTATTATTCATGAACATATGGAAAATAGCC
GTGTAGACAGGCAATTACGTGGTCGTTCTGGTAGACAAGGGGATCCGGGATCATCTTGTA
TATATATTTCACTAGATGATTATTTAGTTAAGCGATGGAGCGATAGTAATTTAGCGGAAA
ATAATCAATTATATTCATTAGATGCACAACGATTATCGCAAAGTAGTTTGTTTAATCGCA
AAGTTAAGCAAATTGTAGTTAAAGCGCAGCGTATCTCGGAAGAACAAGGGGTTAAAGCTC
GTGAAATGGCTAATGAATTTGAAAAAAGCATTAGTATACAGCGAGATCTTGTATACGAGG
AACGTAATCGAGTTTTAGAAATAGATGATGCTGAGAATCGAGATTTTAAAGCGTTAGCTA
AAGATGTGTTTGAAATGTTTGTAAATGAGGAAAAGGTGCTAACAAAATCGCGTGTTGTCG
AGTATATTTATCAAAATTTAAGTTTCCAATTTAATAAAGATGTGGCTTGTGTTAATTTTA
AAGATAAGCAAGCAGTAGTGACATTTTTATTAGAGCAATTTGAAAAGCAATTAGCTTTGA
ATCGTAAAAACATGCAAAGTGCATATTATTATAATATTTTCGTTCAAAAAGTCTTTTTGA
AAGCAATTGATTCATGTTGGTTAGAACAAGTCGACTATTTACAACAATTAAAAGCAAGCG
TTAATCAACGACAAAATGGGCAACGTAACGCTATTTTTGAATACCATAGAGTTGCCTTAG
ATTCATTTGAAGTTATGACACGAAATATCAAAAAAAGAATGGTGAAAAATATTTGTCAAA
GCATGATTACATTTGATAAAGAGGGTATGCCAGTTATACATTTTCCATAAATGAAAAGGG
GTAGCGCATGACAATATATAATATAAACTTTGGTATAGGCTGGGCGAGTAGCGGTGTTGA
ATATGCACAAGCTTACCGTGCTAAATTATTGAGACGTACAAATCAAGACACTAAATTTGT
GTTTTTAGATTTTATACAGTCAGAGAACATACAGACATTAACGCAAAACATTGGGTTTAA
AGATCAAGAAGTTATTTGGTTGTATCAGTATTTTAGTGATATTTCTATAGCACCAACAAC
GTACACGTTAGATGACGTTGAACGTGAGCTTGGTCATGACATTAGTTTTAGAGAAAGAAA
TGGTAAGATAGTCCGTCTATATTTTAATGGGAAATCATCATTTGTAACATGTTATCTACA
AAATGAACAAAAAGATGTTGTGGATCGTGCAGAATTTGTAATTAATAGTATGTTAGTACG
TAAAGATTTTTATAGTTATACGCGTATATTTTCTGAGTATTATGCACCAGCTGATAATAA
AGCGAAATTATATATGCGACAATTCTATAATGAAGATGGTTCCATCGCTTATAACGAATA
TATTGATGGAGACAGCTCTATATATGTGTTTGAAGATGCGGTGTTGTATAACAAAACCGA
ATTTATTGCATACTTTTTACAACGATTGAATTTAACCCGAGACGATATTGTCATATTAGA
CCGCGCTTCTGATATTGGTCAGGCTGTTTTGCAGCATAAAGGTGATAGTAAAGTTGGTGT
TGTGATTCATGCTGATCATTATAGTAATAATATGATGAGTGAGCAGCATATACTATGGAA
CAATTATTATGAATATCAATTTTCAAAAGCTAAATACATTGATTTCTTTATTACAGCAAC
AGATATTCAAAATCATATGGTTTGTCGACAATTTGAGCAATATCAAGGTTATCGCCCACG
TGTTTATACTATTCCTGTGGGAAGCATTGATGCATTATCATATCCAACATTATCAAGAAA
GCCATATGCGATGATTAGTGCATCTCGTTTAGCAAATGAGAAACATATTGATTGGCTTGT
CAAAGCGGTTATCGTGGCTAAACGACAAGTGCCAGAATTAACATTTGATATTTATGGAGA
AGGTAGCGAGAAGACGCGACTGCGTAAAATTATTGATACACACCGCGCACAAGATTATAT
TCGTTTACTAGGGCATGTTAAACTTGATGAAATTTATAATGATTATGAGTTATTTCTTTC
TGCATCAACTAGCGAAGGTTTTGGGTTAACACTAATGGAAGCGGTAGGCTCAGGACTAGG
TATGATTGGATTAAATGTGAATTATGGTAACCCAACCTTTATTCGAGATGGGGAAAATGG
CTACTTGGTACCTTTTGATACCGATGAAGATAGTGTGGATGATGTTGTCGCAAAACTAGC
TCATGCCATTGTAATGTATTTTAACAATGGTCCCCAGACACCACATGACATCTCTTATGA
AGTGGCACAGCAATTTATGACTCAAGATATTATTTTAAAATGGGAAACATTAGTTCAAGA
GGTGCTGCATGATTAAATTATTTGATTACTTTAACGATCATTCACGAAAGTTATATGAGT
CTTTTAAAGCCAGTAAGTTGGAAGAAGATTTAACAATTGTACTCAATGACAATGGCTTTT
TACCGGACGATGTTATATCACCGTATCAATTTTTTGCAGATAATCATAATACAGAAAATA
TGAAACCACGATTTTTTAATCAGGTTACTGTACCAGCTTTTTGGGAAATTAAAGGTAACA
ACAATTCGGCTACAATTAATGATATGGGACGTCTACGAGGTAAAATATTTTATCAAAGTG
GAGAGCGCCCTAGAATTGTTAGTCGTGTCGAATGGTTTGATGACCAACAACGTGTCCGAT
TTGTCGATTATTATTCTAAGAATGGTATTAAATTTGCACAAACTGTTTACGATTTAAATC
GTAAAGCGATCTTGAAGAAATATATGACAGCAGAAGGTAAAGAAGTGATTTATGAAAATT
TTGTAACATCTGATGTCATATTGGATTGGCAAGGGAAGTCTTACTTTTTCCCTTCAAAGC
TCGCATTCGTATTATTTTTTATCAAGCAACTTGAAATTACGGAACATCATTTCGTTATTA
ACTCACTAGCCCTACCATTTTCAGTGTTATATAATTTGCCATCAAATGGTAGTGATGTTT
TGGTATGGCAAGAACAGTGCGATGGTAATGTCCCAGGAAATATGCAATTGATGTGTAAAG
GTGATATGAAACGACATTGTAATATTATTATTCCAGATAAAAACGAATATGAAACGATGC
TCAATATAGCAGACGCAAAGGTTCAATCTCGTATTTTACAAGGCGGATATCTATATAACT
ATCGTAGTCGTAATAGATATACTAAAGAAATTGTAATATTAACTAACTCGGATCAACTTC
GTAACATCAAGGTATTGGTTGAAACTTTACCAGATTTTAAATTTCACATCGCTGCTATTA
CAGAGATGTCTGATAAGCTAATGCAACTTGATCAATATGCTAATGTGCACTTATACCCAT
CTATTAATATAGACAGGGTAAATGAACTATACCAGTTATGTGATATTTATCTTGATATCA
ATGAGGGTAATGAAATTTTAAATGCGGTGGAACAAGCGTTTGACTATGAGTTGTTGATTT
TAGGTTATCGTCAAACAGCACACCATGCTAAAGTAACACTATCAGAGCACTTATTTGAGC
ATAATGATGAGATAACAATGGAGAGTAAAGACCAATTAATACAAATGTTAGAGAGTTTGA
AAGATCAGCAACAGTTTCGAGATGCTTTATTAGCACAAAAAGCACATGCACACGAAATCT
CGCGTGAACAATTCGAGCAAGTTTTTAAACAGGCGCTCGAAAGCTAAAAAGAAAAAGCAG
TCTAAAATAAAGTACCATTTAATATAAAAGATTTGACGTAATATGATGTTAGCGACATGG
ACAATATGATATTACGTCATGCTTGTTTTGTTTACTTAAATATAAGCTAAGTAATAAGTA
AATAATTACTAACAACAATAACTAGATAGATAAGTGTAAATTTCTTGTAAACAGGTATAT
AATAGTATGTAATTCTTTTAAGGAAGTAAGTGAGAAAGGAGTATGTTGATGGCTAAATAT
CGAGGGAAACCGTTTCAATTATATGTAAAGTTATCGTGTTCGACAATGATGGCGACAAGT
ATCATTTTAACGAATATCTTGCCGTACGATGCCCAAGCTGCATCTGAAAAGGATACTGAA
ATTTCAAAAGAGATATTATCTAAGCAAGATTTATTAGACAAAGTTGACAAAGCAAATCGT
CAAATTGAGCAATTAAAACAGTTATCGGCTTCATCTAAAGCACATTATAAAGCACAACTA
AATGAAGCGAAAACAGCATCGCAAATAGATGAAATCATTAAACGAGCTAATGAGTTGGAT
AGCAAAGACAATAAAGGTTCTCAAATTGAAATGAACGGTCAAAGTGATATAGACAGTAAA
TTAGATCAATTGCTTAAAGATTTAAATAAGGTTTCTTCAAAGGTTGATAGGGGTCAACAA
AGTGGCAAGGACGATCTTAATGCAATGAAAAATGATATGTCACAAACGGCTACAACAAAA
TATGGAGAAAAAGATAATGAAAATGATGAAGCAATGGTAGATAAGGCGTTAGAAGACTTA
GACCATTTGAATCAGCAAATACACAAATCGAAAGATGCATCGAAAGATACATCGGAAGAT
CCAGCAGTGTCTACAACAGATAATAATCATGAAGTAGCTAAAACGCCAAATAATGATGGT
TCTGGACATGTTGTGTTAAATAAATTTCTTTCAAATGAAGAGAATCAAAGCCATAGTAAT
CGACTCACTGATAAATTACAAGGAAGCGATAAAATTAATCATGCTATGATTGAAAAATTG
GCTAAAAGTAATGCCTCAACGCAACATTACACATATCATAAACTGAATACGTTACAATCT
TTAGATCAACGTATTGCAAATACGCAACTTCCTAAAAATCAAAAATCAGACTTAATGAGC
GAAGTAAATAAGACGAAAGAGCGTATAAAAAGTCAACGAAATATTATTTTGGAAGAACTT
GCACGTACTGATGATAAAAAGTATGCTACACAAAGCATTTTAGAAAGTATATTTAATAAA
GACGAGGCAGATAAAATTCTAAAAGATATACGTGTTGATGGTAAAACGGATCAACAAATT
GCAGATCAAATTACTCGTCATATTGATCAACTATCTCTGACAACGAGTGATGATTTATTA
ACGTCATTGATTGATCAATCACAAGATAAGTCGCTATTGATTTCTCAAATTTTACAAACG
AAATTAGGAAAAGCTGAAGCAGATAAATTGGCTAAAGATTGGACGAATAAAGGATTATCA
AATCGCCAAATCGTTAACCAATTGAAGAAACATTTTGCATCAACTGGCGACACGTCTTCA
GATGATATATTAAAAGCAATTTTGAATAATGCGAAAGATAAAAAACAAGCAATTGAAACG
ATTTTAGCAACACGTATAGAAAGACAAAAGGCAAAATTACTGGCAGATTTAATTACTAAA
ATAGAAACAGATCAAAATAAAATTTTTAATTTAGTTAAATCGGCATTGAATGGTAAAGCG
GATGATTTATTGAATTTACAAAAGAGACTCAATCAAACGAAAAAAGATATAGACTATGTT
TTATCACCAATAGTAAATCGTCCAAGTTTACTAGATCGATTGAATAAAAATGGGAAAACG
ACAGATTTAAATAAGTTAGCAAATTTAATGAATCAAGGATCAAATTTATTAGACAGTATT
CCAGATATACCCACACCAAAGCCAGAAAAGACGTTAACACTTGGTAAAGGTAATGGATTG
TTAAGTGGATTATTAAATGCTGATGGTAATGTATCTTTGCCTAAAGCGGGGGAAACGATA
AAAGAACATTGGTTGCCGATATCTGTAATTGTTGGTGCAATGGGTGTACTAATGATTTGG
TTATCACGACGCAATAAGTTGAAAAATAAAGCATAATTATATTGGGGGAAGAGCATCTAT
ATATTTTTTAAGTATATAAGACGTCTTATTTCTCCTTAATTTATTGTGAAGTATATGCAA
AATGCAATGAATAGATTGTCCATCATTTTAACGTTATAATGAATTTAACGACTTAGAACT
ACACAAGTAAAGGAGAATGAAGATGTCTCGAAAAACGGCGCTATTAGTTTTGGATATGCA
AGAAGGTATAGCGAGTAGTGTACCTAGAATAAAAAATATTATTAAAGCGAATCAGAGAGC
AATTGAAGCAGCAAGACAACATCGAATACCAGTCATTTTCATACGTTTAGTGTTAGATAA
GCATTTTAATGATGTCTCCTCGAGTAATAAAGTGTTTTCAACAATTAAAGCTCAAGGATA
TGCGATTACTGAAGCAGATGCATCTACACGAATACTTGAAGATTTAGCACCACTAGAAGA
TGAGCCGATTATTTCTAAGCGACGCTTTAGCGCATTTACAGGTAGTTACTTGGAAGTTTA
TTTACGTGCAAATGATATTAATCATTTAGTATTAACGGGTGTCTCTACAAGTGGAGCTGT
ATTGAGCACGGCATTAGAAAGTGTAGATAAAGACTATTATATTACTGTTTTAGAAGATGC
TGTTGGTGATAGATCAGATGATAAACATGACTTTATTATTGAACAAATTTTATCACGCTC
ATGTGACATTGAATCCGTAGAGTCATGGAAAAGTAGTTTATAATTAATATAACGTCAATT
AAAGCTCGGCAGTAATGTTTGAGAATAAGTACATTTGCTCATATTTATAAAATGTGTGAG
ATGACAATTGAAACGTATATGATGAGGAACATTTGAACATAAAATAATATATTTATATAA
AACGACCCGAGGCGTTCGAACTGAATGCCTCGGGTTTAATTGAATAAGAAATCGGACTTA
TGAACAGAAATATGTTTAAGTCCGAACTCCTTGTTTATACTTATAAATTTTACGGGTTTA
ATATAATACTTATTTACCTGTAATATATGATAATTCTTCAGCGGCAGCTGCATTGATAGT
TCTATGAGAAATGATACCTAATCCTTTAACATTGGATTCTGAAATAACGATAGAACCATC
ACTGTTAACTTTTTCAACAAATGCTACATGACCGTAATGTTGATCTGCACCAAATTGTCC
AGCCTCAAATACAACAGCAGCATGACGTTTTGGTGTATGACTTACTTGATAATCACGGTA
TTGAGCTCGATTATTCCAATTATGTGCATCACCTAAATCACCTGAGATAGATGTACCAAA
TTGTTTCATACGGTTATATACGTACCAAGTACATTGGCCATGTGGATATGGCATACTATC
AGATACCTCACGGAAAGGTTTGAATTCATCTGATGAATCATCATAATCCTTGATAGAACG
TTCATATTTATCTAAATCTGGCATGCGTTCATCGTCAAACTGAGTTAATTGATAGTGTTT
AATAATACTGTTTAATTTCTTAGCATAGTTTGGATCTGTAGCATATGTTTTAGATAAGTG
TGATGTTGCATCTTTATAAGAATCGGCTTCCGATTTCCATGTTGGTTTATAAATTGTTCG
ATTGCCATCAATACCATTTTTAATAAGGTCAGAGTAATCTTTTAGTGATTCTTTCGTGCT
TGGATATTTTCGGAATCCAGCATTAATACTATACAATTGATTACCATCAGCTTCTAATGT
GTTAAAAGGAACAGAATTCCCTTCAAAAGCACCTTTGATACCGAATAAATTATGGTTTGG
TGACTTAGCTAAAGCACTACGACCTGAGTCAGATTCTAAGATTGCTTGGGCAATCATGAC
AGACGCATAAATATCGTTATCTTGACCAATGCGATGTGCATCTTTAGCAATTGATTTGAC
AAATTGACGTGTATCTTTTGAGTCAACAACGTTAAATTGTCCACTATCATCATTGTTAGA
TATACTAGGATCTGTTTCGAATAATGATGTTGCACGTGTATCCTTTTGATTAATATCGTT
ATTGAATGATTGAGCAGGTTTAGATTTATGTTTCAATTCATCTTGTGTTGGTAACTGTGG
ATTCTTTGTATTAGATTTTTCATTTTTGTCTTTTTTAGATTGAGATGCGTAATCTTTTTG
TGTTTTCTTTGCATCTTCACTGTATTGATCCAAAATAGAGTCTAAAGCCGAATCTGACAT
TGACTGATTATCTTTCGATGAAGATTTTTGATTTGCTCTATCGTCACTTGCTGGTTGACT
ATTTGATTGATTAGGTTGTGTTGGCTTTGGCGAATTTGGTTGCTTATTAGATGTACTTGG
TTTTGTATTGTTTGATTTAGGTGCTTTTTGATTGTCTGCTTTATCTTGTTTAGATGATTG
CGTATCCGTGTCATTTTTGATGCTATTGTCACTGTTTTTATTCGAATCATTTGTTGACTT
TTCGCCATTACGAGGTTGTTCGTAATCAGAAATATCCGAATTTAAATTGAATAAGTTTTG
GATTAAAGTTGTTAATGAGTAATTATCATCGTATTTATTTTTGGTTAGCAATTGGTTTAT
ATTGGTTTGTGGTAAATTCTTATAAATAAAATCAATGATATTGTTAGAGCCTGAAGTGCT
GTCGTCTATAGTTTTAAATTTTTTGTCGTTATTGTCTTGGCTACTTGTATTATTGTTGTC
TGCTTTATCAGTATCTTTACTTGTAGTATCCTTAGAAGTTTCATCATCATTAGATTTTTT
TGAATCATGAGATGTTGTCTTAGCTGTAGTATCTTTTTGAGGTGTATCAGCATAAGCGGT
AGGTGAAACTAAAGTAGGTAATACGAGCGTAGTTGATAGCAAATAAATTAAAATTTTATT
TTTAGGCATATTTCGTATTCTCCCTTGAAAAATATAATAATTAAGTGTGATAATAAACTA
TGATTTGTTATAATTTATCGTATGCTGAAAATAGTTGATAGGTATCAATCGACTAAATAT
CTTCCAGTAAATTGATTATACTAATTCACAACGCAAAAATAAATTAATTTACAAAAAATA
TATAAAAAATATGAATAATTCCTACATAGGAGTGTGACAATGAAGAACGCATTTAAATTA
TTTAAAATGGATCTGAAGAAAGTAGCTAAGACGCCAGCTGTGTGGATTATCTTAGCAGGC
TTAGCTATTTTGCCATCGTTCTACGCTTGGTTTAACTTATGGGCAATGTGGGATCCATAT
GGCAACACGGGACACATCAAGGTCGCAGTCGTTAATGAAGATAAAGGCGACACAATCAGA
GGGAAAAAAGTTAATGTCGGTAATACGATGGTTAATACACTCAAGAAAAATAAAAGTTTT
GATTGGCAGTTTGTAAGTAGAGAGAAAGCTGATCATGAGATAAAAATGGGTAAATATTTT
GCAGGTATTTACATCCCATCTAAGTTTACACATGAAATTACCGGGACACTACGTAAGCAG
CCTCAAAAAGCAGATGTAGAATTTAAGGTGAATCAGAAGATTAACGCTGTTGCGTCTAAG
CTAACAGATACTGGTTCGTCAGTTGTCGTTGAAAAAGCGAATGAACAATTTAATAAAACA
GTAACTCGAGCATTATTAGAAGAAGCTAACAAAGCAGGTTTAACTATTGAAGAAAATGTG
CCGACAATTAATAAGATAAAAAATGCGGTATATTCAGCAGATAAAGCTTTACCTAAGATT
AATGACTTTGCGAATAAAATTGTATATTTGAATAACCACCAAGCGGATTTAGATAAATAT
GCCAATGATTTTAGAAAACTAGGAAATTATAAAGGCGATATTTTAGATGCTCAGAAAAAA
TTAAACGAAGTCAATGGTGCTATTCCGCAACTTAATGAAAAGGCTAAGTTGATATTAGCT
TTAAATAATTATATGCCGAAAATTGAAAAAGCGTTAAATTTTGCAGCTGATGACGTGCCA
GCGCAGTTCCCTAAAATTAATCAAGGACTTAACATTGCGAGTCAAGGTATTGATCAAGCT
AATGGACAGTTAAATGATGCCAAAGACTTCGTCACACAAGTTAGAAGTAGAGTCGGTGAT
TATCAAGATGCAATTCGACGCGCGCAAGATTTAAATCGAAGAAACCAGCAACAGATTCCT
CAAAATAGCGCGGCGAACAACGAAACATCAAATAGTGCACCTGCAGCTGGTAATGGTGTA
GCATCAACGCCACCAAGTGTACCAAGTGGCGATACTGCACCAAATAATAATGTTACGCAA
AATACCGCACCAAATGGTAATAATGCGCCTGTATCGACTACACCACAAAGTACAAGCGGG
AAAAAAGATGGTCAAAGTTTTGCAGATATAACAACAACACAAGTCAGCACAGCTAACGAG
AACACACAAAACATTACAGATAAAGATGTTAAATCAATGGAAGCGGCATTAACGGGCTCT
TTATTATCATTATCAAATAATTTAGATACCCAAGCGAAAGCCGCACAAAAAGATAGTCAG
GCATTACGTAATATTTCGTATGGCATTTTAGCATCGGACAAGCCTTCTGATTTTAGAGAG
TCTTTAGATAATGTTAAGTCCGGTTTAGAATACACAACGCAATATAATCAACAATTTATC
GATACATTAAAAGAGATTGAGAAGAATGAAAATGTTGATTTATCAAAAGAAATTGATAAG
GTAAAGGCAGCTAATAATCGAATTAATGAATCATTAAGGTTAGTTAATCAATTAAGCAAT
GCATTAAAGAATGGTAGTTCAGGAACTGCTGAAGCTACTAAATTACTAGATCAACTTTCA
AAACTAGATTCATCATTATCATCATTTAGAGATTATGTTAAAAAAGATCTTAACAGCTCT
TTAGTATCAGTATCACAACGTATTATGGATGAATTGAACAAAGGGCAAACTGCATTATCC
AATGTTCAGTCTAAATTAAATACAATTGATCAAGTCATTAATAGTGGACAAGCTATTTTA
AAAAATGGTAAAACACGTATTGATCGCTTACAAACAGTATTACCAAGTATTGAACAACAA
TACATTAGTGCTGTTAAAAATGCTCAAGCAAACTTCCCGAAAGTGAAAAGTGATGTAGCT
AAAGCTGCTAACTTTGTGCGCAATGACTTACCACAGTTGGAACAGCGATTAACTAATGCG
ACAGCAAGTGTGAATAAAAATTTACCAACGTTATTAAATGGTTATGATCAAGCAGTAGGA
TTACTAAATAAAAATCAGCCACAAGCGAAAAAGGCTTTATCAGATTTAGCTGATTTTTCT
CAAAATAAATTGCCTGATGTTGAAAAAGATTTGAAAAAAGCGAATAAGATTTTCAAGAAG
TTAGACAAAGACGATGCAGTCGACAAATTAATCGACACACTTAAGAATGATTTAAAAAAA
CAAGCGGGTATTATTGCAAATCCTATTAATAAGAAGACTGTTGATGTTTTCCCAGTTAAG
GATTATGGTTCAGGTATGACACCATTCTATACTGCACTGTCAGTATGGGTAGGTGCACTC
TTGATGGTAAGCCTATTAACTGTTGATAATAAACATAAGAGCTTAGAGCCAGTGTTAACG
ACACGACAAGTGTTCTTAGGTAAGGCAGGATTCTTTATAATGCTTGGTATGTTGCAAGCG
CTCATTGTATCGGTTGGAGATTTGTTAATCCTAAAAGCAGGGGTTGAGTCACCTGTATTA
TTCGTACTTATAACGATTTTCTGTTCGATTATTTTCAACTCGATCGTATATACGTGCGTA
TCATTACTTGGTAACCCAGGTAAAGCCATTGCAATCGTATTGCTTGTATTACAAATTGCA
GGTGGTGGAGGAACATTCCCAATTCAAACTACGCCACAATTTTTCCAAAACATTTCGCCA
TACTTACCATTTACGTATGCAATTGATTCATTACGTGAAACAGTAGGCGGTATTGTTCCG
GAAATCTTAATTACAAAATTAATTATATTAACGTTATTTGGCATAGGATTCTTCGTTGTA
GGTTTAATTTTAAAACCTGTAACAGATCCATTGATGAAACGCGTATCTGAAAAAGTTGAC
CAAAGTAACGTTACAGAATAAAAATGAAATCCACACATTAGGGTTATAGCTCCTTAATGT
GTGGATTTTTATGTTTTTAGACAGAAGAGATAGTAATTTCTGTCTTTTATGGGACGGGTG
TTATCATTGCTATTATCCAGGATGACTTACTATAGCACTAATATTACCGACAAAGTGAAT
ATCCTCGTCTTCCGTAGTTAAAATAAAGCTAGAACCTTTTGGGATGTCATAGTGCTTATC
GTTTACTGTTAAAGTACCAGTACCATCGATAATTGTAACTAAGCAATAAGCATGTGGTTT
ATTGAATTTTAAATCTCCATGAATATCCCATTTATATACTGCAAAATATTGATTATCTAC
AAATTGAGTTACAGTGTGTGTGTCGATGTGAGTTGTTATAGGAGTAGTATTTGGTTCATG
ATTGCCTAATTCAATCACATCTTTACTTTGCTCTAAGTGCAAATCACGCAATTGACCATT
TTGATCTCGTCTATCATAGTCATAAATACGGTATGTCGTATCGGAGGATTGTTGTGTCTC
TAAAATTAAAATACCCGAACCAATGGCATGGACAGTGCCAGCAGGAACATAATAAAAGTC
ACCGGGCTTAACAGGTATACGTTTGAAAAGACTGTCAAATTCATGATTATCAATCATGTC
TATTAACGTCTGTTTATTATGTGCATGTACGCCATATATAATTTCAGCACCTGGGGCTGC
ATCTAAAATATACCAACATTCTGTTTTACCTAGTTCGCCTTCGTGTTTTAAAGCGTAATC
ATCATCCGGGTGAACTTGAACAGATAATTTATCATTGGCATCTAATACTTTAGTTAGCAG
AGGGAAACTATCTCGTGAATCATTATCGAATAATTCACGATGTTGTGACCAAAGTTGATC
TAGGGTCATATCCTTGTATGGACCATTGATAATTGTATTAGGACCATTTGGATGTGCAGA
AATTGCCCAGCATTCACCAGTTGTTTCATTAGGGATATCATAGTTAAATGCTTTTAATGC
ATGACCGCCCCAAATTCTGTCTTTAAAAACGGGTTGTAAAAATAATGCCATAGTTAAAAC
TCCTCTATATTTTCATTAATAAGTTATAAATTTCTGTAGTACTGTTTGCATTAATTAGTG
ATTGGCGTGTCTCATCATTCATTAACGCTTTAGATAAGCGCTGAAGTATTTTTAAATGTG
TATCCTGACTGTTGTTTGGTACGGCAATTAAGAATATCAATTGAGGTAGACTACCATCTA
GACTCTCCCATTTAACACCATGATTATTTTTCATAACAGCTACAATCGGTTGTTTTACAA
CATCAGACTTTGCATGTGGAATGGCCACGTTCATGCCAATAGCTGTCGTAGACTCCATTT
CACGTTCTAGGATTGCATTTTTTAAATGCGATGTGTGCTCTACATAACGGCAAATTTTAA
GTTTATGAATCAACATATCAATTGCTTCGTTTCGAGACATGTCGTGATCAGTAATTATCA
TAGTTTGTTGATCAAAAACATGAGAAGGTTTATTGTGATGTGAATGTTTCGCGGTGTTAT
CTACATTGTCAACCTCTGTATCATGTTGTGTTATATCTGTATCATGAAGTTGCGTGTGTT
GCGCTGGTGCATCTACTGCTATAACTGGTGTATTGCGTTTTAATAATAGTACAGTAGTCA
TTGTGACAAGACTACCTACTATCACTGCAAAGATAAACAATAATACATGATCAATACCAC
CTAATACAGCCACGATTGGACCTCCATGTGCGACTCTATCGCCGACACCACCAATGGCTG
CAATGACTGATGCAATCATTGCACCAATGATGTTTGCAGGTATAATGCGCAATGGATCTT
GGGCTGCGAAAGGAATAGCACCTTCAGTAATACCAAATAGTCCCATAGTGAAGGAAGCCT
TACCCATTTCTCTTTCGGAATGATTGAATTTATACTTTTGAACAAACGTTGCTAAACCTA
AACCGATTGGTGGTGTACATACAGCAACTGCGACCATACCCATAACGGCGTAATTACCTT
CAGCAATAAGTGCTGAGCCAAATAAAAATGCTACTTTGTTTACTGGACCGCCCATATCGA
AGGCAATCATCGCACCTATAATCATCGCAAGTATAATAATATTAGCACCTTGCATACTTT
TTAACCAGGTTGTTAATGCCTCAAAAATATTAGAAATTGGTGCACCGATTAAAAATATAA
ATATCAATCCTACAACGACCGATGAAATAATGGGAATAATAATGATAGGCATAATTGGTG
CCATTGCTTTTGGAACTTTAATATCTTTAATCCACTTTGCGATATAACCTGCTAAGAAAC
CAGCAACAATACCACCTAAAAATCCTGCGCCTGCATCACTGCCATAAAAACTACCGTCAG
CAGCGATAGCGCCGCCAATCATACCAGGAACAAGACCGGGCTTGTCAGCGATACTAACAG
CGATATATCCAGCTAGTATTGGAACCATAAATTTAAAGGCTAAACTACCAATGTTTTCAA
TGGATTTCCAAAATGAATCATCTGGGATGACTAATCCTTTTGATGTCGTTTCACCGCCTA
GAGTCAGCGCGATGGCGATAAGGAGTCCACCAACTACGATAAAAGGAACCATAAACGATA
CACCGTTCATTAAATGTTGATACACCATTTGAATACCACTTTTAGACTTACCGCGATCTT
TCGAATGATAATTTGTTTCAGATTGATAAATAGGCGCATCTTGATTAATGATACGTTGAA
TTAGACCTCTCGGATTATGAATCCCTTCGCGAACATTTTCATTAATCAACCGTTTACCAA
CAAATCGGGACAGATCAACTTGTTTATCAGCTGCAATTATGACACCATCAGCTTCTTCGA
TGTCTTGCGTAGTTAAAACATTTTCAGCACCAACACCGCCTTGTGTCTCTACTTTAATAT
CCACACCCATTTCTTTTGCTACCTGCTCAAGCTTTTCTTGAGCCATATATGTATGTGCAA
TGCCATTTGGGCATGAGGTAATAGCTACAATTTTCATAAAATCATCTCCTTTTCTATATT
GTAAGCGCATTCTCGATACTAAAAAAAAGAATAATTACCGTTACTAGTGGCAATTATTCT
TGTAAGTATTCAAATAACTGTTGCTTTAAACTATGATCATCTAAATTACATAAATGGTTC
ACTGAATCATCATCCAAGTTAGCAATTAATTGCATCATTTGTTTTGTAAAAGCTGTGTCT
TTTTGTGAAATTGCTAAGAAAAAGACAAGTTTGACATCGTGTTGTCGCCAAGGAAAAACA
TCTTTTGTGCGAAAAATAAGCACATGTGATTGTAAAACTTTTTCAGGATCACCATGAGGA
ATCGCCATAAAATTACCTATGTATGTAGAAGATGATTTCTCACGCTCTAAAGCTGATTCG
ATATATCCTTCTACAATCGCATGATGTGCTTGTAATATTTTTTGAGCTTCTTCAAAAATT
TGCACAGTATGTCGTGGTTTTTGTTCAGTATTTACGACAAGGAAATTGACAGTGTCCATA
TGATGATGTGCTTGAACCGGATTTTGCTTTTGCTTCACAATATGTCTGATTTTGTGACGG
TCATCCTCAGAAAATAATGGTGCAACCTTGATAGTTGAAAGGTGCTTAGGAAGTATGTTT
AGCGTTTGTTTTGGAATATCATGGGTCGTTATTAATAAATCTACATTGTCAAAGTGATAG
TGTGTTATATTTTCTAGTTTAATCGTATTTATCACTAACAACTCTTCGGATAAGTTATTT
ATTTTAGTTTCTAAAAAATTCGACACACCTAGACCATAATAACAAGCAATGACTACATTT
AATTGTGTTTTGGTACGACGCTCGATGGCAGCTTGAAAATGAATAGTTAAAAAAGCAATT
TCATCTTCACTCATCTCAATATCTGTATCAACTGCTAATTTATCAATCGCTTCAAAAAGT
GTGTTAAACACAAAGGGATAGAGTTTTTTAATCTCTATAACTAAAGGATTGTTTAAATAA
ATGTTTTGAGTGATACGTAAATATGCTTTACTAAAATGATTATATAAATTTTGTTGTAAA
ATCGAATCTTCATTGAAAGGTACATGAATACGTTGCTGCATCAATTCGATTAAGCGATCA
ATATAACTTTGTATAAATATACGTTCTATGCCAATATCGAGTTTATTAAAATGATAAGCA
ATAAAGAATGAAAACATATTGATTACTTGTTCGTTCAAGTCATAACCTAATCTTTCGTTG
ATTTGCTTAATGCAAGATTGAGATATCAATTTTGCATCGTGGTTTAACGTGTCTAGCTCA
CTTAAAGATTGCTTACGTTTAATGATTAAAATGAGATGAATTAAAAGCTGTTGTATTTGA
ATATCAGTTGTTTCAATACTATGTTGTTGAAGTGTCTCTTGTATAATATGCGAAATCATC
CTTTGGTGTGAATCAGGTAATTCATTTAAAATTAGGTCTTCAACATGTACATGCCCTGAT
GATAATTGATTTAAATGGATGATGGCATTAGTGATATCATTATCTGTTCCATCGACCACA
ATACCTTGTTTTTTCTTAATTGTTAAAGCGATATTAAATTTTTGACACCATTGTTGAATA
CGAATGAAATAGTCGTTGAGCACAGTTTTAGATAATAGATAATCTTGCTCTAGTTGTTGC
AATGTCTGCGATTTATTGTGCATTAGCAGTTGATACGCCATAGATAATAATAGTTTTTCT
TTATATGATTGAATATGCGTGTAACGTTCAGTTATCGTTTCTAAGGTATACTGCGATGTA
TTTAATTGATATCCTTTAGATTTAATACTTACGATGATATCATCCATAAAATTGCTATTG
ATAACATGGATATCATTGCGAACTGTGCGGTTTGAAACATTGACATGTTCAGCAATTTCA
TTAGAACTAATGTGCTTTGATGGATTTTTAATAAAAAACTGGAGTAGTTTTAAGTGTCTA
TCAAGCATTTAACATGTACCTCCTTTCTAAATTTTCCGTGTAAGCGTTTTTAAAGGTGTA
TTAATTTTATTAAACATGAGAGCTTATACATACGTCAATGACATTAAAGCGAACTTTTAT
ATGAATTTAACAGAGTGCGAATTATGCAAATAAAGAACAGCAGTAAGATATTTCAAATAG
AAAAATATCTTACTGCTGTTTTTCTGAATTTATGTACCTGATACTTGTGGACGTATCAGG
TAAATGATTAATTTTTAGGTGATTGTACTTGAGGTGTTTGTTTAGAAGGCGTATTGGTAT
TATTTGATTTATTAGCAGGTGGTGTGTTCTGTTGTTTATGATTTTGGTTATTCGTTGAAG
GTTGACTGCTACCGCCGTGATTTGAATTTGATTGATTCGGATTAGATTGATTTGAATTTG
ATTGATTCGGATTAGATGGTTGTGTATTCGCTGGTGCTGTTGAACCGTTATTTTGGACAG
TTGATGGCGTAGATGATTGATTGCCATTAGTAACACCGTTGTTGTTTTGATTTTCATTTG
TGTTGTTTGTATTTTCGTCTTTTTGATGATTTACTTCAGTATCTTTCTTTTGATGGGTAG
CTTTATTATCTTGCTCATTATTATGATTTGACGATGTAGAATGATTTATTGCAGCATAAA
TGGCGAATCCAAGTGCACCAATTAACAAGATGATAACAACAGTAATAAGAAATTTTTTCA
AATGTAACGCCTCCGTTTATAATAAAAATAGTCATACATTGCATGGCATCATGCTTTCAA
TGTCGACAAAATGATGTTAACTATAAAACTTGAAATGCGGACGATATTAATGTTTGTGTT
AGTTTTTATGTACTTCAAATAAGTATAACAAAACTGTTATATATTTATAAATATAATCAA
TAGTATTTTATTGTACAAGCAAGTTATAATAATAGTAATAAGATTGAAAAATTTGTATGG
AAAAGAGAGATAAATATGAATCAAACAACTAAACTTTGTGCAGCAACGACATTAGCATTA
GGTACTTTAATTGGCGCAACAGTTGTAGGGACTGCATCACCAATACATCAAGAAACGCAG
GCGGCAACAACACCTTACTATACTTATCATGGATATATCGGTCATAACGCTAATTTTATA
ATGGATAAGCATTTTATTAACGCTATTAAATATGACAACGTGACATTTAATGGTATTAAA
TTAGCGAAGACAAATGCGACAAAAAAAGTAGAGAAATACGATCAAACTTTTAAAGGTGTA
ACTGCAAAAGGAAATGAAGCGAATCAATTACAATTTATCGTTAAAAATAATATATCACTA
AAAGATATTCAAAAAGCTTATGGTAAAGATTTGAAAAAAGAGAATAATAAAACGAAAGAA
TCTGATAGCGGTATTTTTTATTATCAACATTCTAAAAAGTCATTAGGCATTTGGTTTGTT
GTTGATCATAATAGAGTGGTTGAAGTTACAGTGGGACATACGCCATACAAAACGAGTAAA
TAATAAAGTAAATATAGGGGCTAGTTTGTGAGGAATGATGTCACATACTAGTCTTTTTGA
TTATATGATGGTAGTTTTCGTGTCTCCATGATATTGAAATATATAGATTTAATCATGCGC
AGTTAAGTAGTCAGCATATATATTTCACGTATTGATTAAGTATGTGTTGTACTAATTTTT
TGATTGTTAATAATTTCACAAAAATAAAGCCTTGATAAATTTTAAAATATAATTAAGTGC
AATTTTCAAAATTTTATTTAGTCACAGATAACATTTTTAAAAAAGAAAATAATCAATAAA
TAAAATCAACGAACAAAAAGTATAGAAATAAATAGAAATAATCGTTTACTTTTCTGAAAA
ATTAAATTAATATTTTATTTATAAGCTGTTTTTAAAATTTCAGGAGGAATGAAATGTGAG
GAAATTTTCAAGATATGCATTTACAAGTATGGCGACAGTAACGTTGCTGAGCTCTTTGAC
ACCTGCAGCACTAGCGAGTGATACGAATCACAAACCAGCAACTTCAGATATTAATTTTGA
AATCACACAAAAGAGTGATGCAGTTAAAGCATTAAAAGAGTTACCTAAATCTGAAAATGT
GAAAAATCATTATCAAGATTACTCTGTTACAGATGTAAAAACAGATAAGAAAGGATTTAC
GCATTACACGTTACAACCGAGTGTGGATGGTGTTCATGCACCTGACAAAGAAGTGAAAGT
ACACGCAGACAAATCAGGAAAAGTCGTTTTAATCAACGGTGATACTGACGCAAAGAAAGT
AAAGCCGACAAATAAAGTGACATTAAGCAAGGATGAAGCGGCTGACAAAGCATTTAACGC
AGTTAAGATTGATAAAAATAAAGCTAAAAACCTCCAAGATGACGTTATCAAAGAAAATAA
AGTCGAAATCGACGGTGACAGTAATAAATACATTTACAATATTGAATTAATTACAGTAAC
ACCAGAAATTTCACATTGGAAAGTTAAAATTGATGCCGACACAGGAGCAGTTGTTGAAAA
AACGAACTTAGTTAAAGAAGCGGCAGAAACTGGTACAGGTAAAGGAGTACTCGGCGATAC
AAAAAATATCAATATCAATAGTATTGACGGTGGATTTAGCCTAGAAGATTTAACGCATCA
AGGTAAATTATCAGCATACAATTTTAATGATCAAACAGGTCAAGCAACATTGATTACTAA
TGAAGATGAAAACTTCGTCAAAGATGAGCAACGTGCTGGTGTAGATGCGAATTATTATGC
TAAACAAACATATGATTACTACAAAAATACATTTGGTCGTGAGTCTTACGATAACCATGG
TAGTCCAATTGTCTCATTAACACATGTAAATCATTATGGTGGACAAGATAACAGAAATAA
CGCTGCATGGATTGGAGACAAAATGATTTATGGTGATGGCGATGGCCGCACGTTTACAAA
TTTATCAGGTGCAAATGACGTAGTAGCACATGAGTTAACACATGGCGTGACACAAGAAAC
GGCGAATTTAGAGTATAAAGATCAATCTGGTGCGTTAAATGAAAGCTTTTCAGATGTTTT
TGGATACTTTGTAGATGATGAGGATTTCTTGATGGGTGAAGATGTTTACACACCAGGAAA
AGAGGGAGATGCTTTACGAAGCATGTCAAACCCAGAACAATTTGGTCAACCATCTCATAT
GAAAGACTATGTATACACTGAAAAAGATAACGGTGGTGTGCATACGAATTCTGGCATTCC
AAATAAAGCAGCTTATAACGTAATTCAAGCAATAGGGAAATCTAAATCAGAACAAATTTA
CTACCGAGCATTAACGGAATACTTAACAAGTAATTCAAACTTCAAAGATTGTAAAGATGC
ATTATACCAAGCGGCTAAAGATTTATATGACGAGCAAACAGCTGAACAGGTGTATGAAGC
ATGGAATGAAGTAGGCGTGGAGTAAAAATATATAAACAAGAAGAAGTAATGTTAAACACT
TATAAATAATTAAATTTTAAATACAGCTTATATATGGGGTATACCTACATTGATAATTGA
CTTTGTAGGTATACCCTCTCTTTGTAATTAGATGAGAGGAGTGTGAGGGTTGTCTGCCGA
AAGACTACTCGGCAGTCTAAAATCATTACAAGTAGTAGATATGTGATAATTAAATGCTGA
CTTAGAATACAAAATTCATTTTAAAAGTTGTCACAAAAAATTTACATGTATTTTTATTAT
CTTTTGCAAAACAAAGTGTTAAATTATAAATGAAACATGCATGAATTTATTTTTTAATAC
AAGAAACGTAACTACCAAAGGAGTTTACAATATGAAGAAAAGTAAACGATTAGAAATTGT
TTCTACAATAGTTAAAAAGCATAAGATTTATAAAAAAGAACAAATCATTTCATATATTGA
AGAATATTTTGGTGTAAGATATAGTGCAACAACAATTGCTAAAGACTTGAAAGAACTTAA
TATATATCGTGTCCCTATCGATTGTGAAACATGGATTTATAAAGCTATTAATAATCAAAC
AGAACAAGAGATGAGAGAAAAGTTTAGACACTATTGTGAACATGAAGTTCTAAGTTCAAT
CATCAATGGTTCATACATTATCGTTAAAACCTCACCTGGTTTCGCCCAAGGCATAAACTA
TTTTATCGATCAGCTAAATATAGAAGAGATATTAGGTACGGTGAGTGGAAATGACACTAC
ATTAATCTTAACTGCCTCAAATGATATGGCAGAATACGTATATGCAAAATTATTTAAATA
GACATGTATCAAATGAATAATGAAAATTTGTTTCGTATCACGTGTACTCAAGTTAGTTAC
CAAATATTAACTTGTGTACGCGTTTTTTTATGGAAAGAAAGAATTCATAGTCATTCATTT
GACTGTATAAAAAACTTTATACAACATGTTTTTATGGGTATTTTTGAATAAAAAATGTAT
ATTTCGACCCAAAACACCTTTATTTATGTATAAAAATCCATTATTATGTATTGTATAACA
AAAAGATATGAAATTTTCGACTTTCTTTATGTGAATATAATCACATGTAAGCGTTTGAAG
ATTGTCTATACTCTAAATGAATTCAAAGATAAAAGGAGGAAATAGACATGACAGATGGTC
CAATTAAAGTAAATAGCGAAATTGGAGCTTTAAAAACTGTGTTACTTAAGCGTCCTGGAA
AAGAATTAGAAAATTTAGTACCTGATTATTTAGATGGATTACTATTTGATGATATTCCAT
ATTTAGAAGTAGCTCAAAAAGAGCATGACCATTTTGCACAGGTGCTAAGAGAAGAGGGTG
TTGAAGTACTTTACCTTGAGAAGTTAGCAGCTGAAAGTATTGAAAATCCTCAAGTAAGAA
GTGAATTTATTGATGATGTATTAGCAGAGTCTAAAAAAACAATATTAGGTCATGAAGAAG
AAATTAAGGCATTATTTGCGACACTTTCTAATCAAGAACTTGTAGATAAAATAATGTCAG
GGGTACGTAAGGAAGAAATTAATCCGAAATGTACACATCTAGTAGAGTATATGGATGATA
AGTATCCATTCTATTTAGATCCAATGCCAAACCTTTATTTTACTAGAGATCCACAAGCCT
CAATAGGACACGGTATAACAATCAATCGGATGTTCTGGAGAGCACGACGACGAGAATCAA
TATTTATTCAATATATTGTAAAGCATCATCCTAGATTTAAAGATGCGAATATTCCAATCT
GGTTAGATCGAGATTGCCCATTCAATATTGAAGGCGGCGATGAACTTGTTTTATCTAAAG
ATGTCTTGGCTATAGGCGTTTCAGAACGTACATCTGCACAAGCTATTGAAAAGTTAGCGC
GACGTATTTTTGAAAATCCGCAGGCGACGTTTAAAAAAGTAGTAGCAATTGAAATTCCAA
CTAGTCGAACTTTTATGCACTTAGATACAGTATTTACAATGATAGATTATGACAAATTTA
CAATGCATTCAGCCATTTTAAAGGCAGAAGGCAATATGAATATATTTATTATTGAATATG
ATGACGTAAATAAAGATATTGCCATCAAACAATCTAGTCATTTAAAAGATACTTTAGAAG
ACGTACTAGGTATAGATGATATCCAATTCATTCCAACAGGAAATGGTGATGTCATTGATG
GTGCTAGAGAGCAATGGAATGATGGCTCAAATACATTATGTATAAGACCAGGCGTTGTAG
TGACTTACGATAGAAACTATGTATCGAATGATTTATTGAGACAAAAAGGCATTAAAGTCA
TTGAAATATCTGGTAGCGAGTTGGTACGTGGACGTGGGGGTCCTAGATGTATGAGTCAAC
CACTATTCAGAGAAGACATTTAACGTAATAAATTATAGAAACGAGGGTGAAAATAATGAC
AGAAATTCAAAAACCGTATGATTTAAAAGGCAGATCATTATTAAAAGAAAGTGATTTTAC
CAAAGCAGAATTCGAAGGACTTATTGATTTTGCAATTACATTAAAAGAGTATAAGAAAAA
CGGTATTAAGCATCACTACTTATCTGGAAAAAATATTGCACTACTATTCGAAAAGAATTC
GACGAGAACGCGTGCAGCGTTTACAGTTGCGTCTATTGATTTAGGTGCGCATCCAGAATT
TTTAGGGAAAAATGATATTCAATTAGGCAAAAAAGAATCTGTAGAGGATACTGCGAAAGT
ATTAGGTAGAATGTTCGATGGTATTGAATTCCGTGGTTTTTCACAACAAGCTGTTGAAGA
TTTAGCGAAGTTCTCTGGTGTACCGGTGTGGAATGGATTAACAGACGATTGGCATCCTAC
ACAAATGTTAGCTGATTTTATGACAATAAAAGAGAATTTTGGATATCTAGAAGGAATAAA
CTTAACTTACGTTGGAGATGGACGTAATAATATTGCGCATTCATTAATGGTAGCAGGTGC
TATGTTAGGTGTTAATGTAAGAATTTGTACACCTAAATCATTAAATCCAAAAGAGGCATA
TGTTGATATTGCAAAAGAAAAAGCGAGTCAATATGGTGGTTCAGTCATGATTACGGATAA
TATTGCAGAAGCAGTTGAAAATACAGATGCTATATATACAGATGTTTGGGTATCGATGGG
TGAAGAAAGTGAATTTGAACAACGTATTAATTTATTAAAAGACTATCAAGTGAATCAACA
GATGTTTGATTTAACAGGTAAAGATTCAACGATATTCTTACATTGTTTACCAGCATTCCA
TGATACAAATACACTTTATGGACAAGAAATTTATGAAAAAAATGGATTAGCTGAAATGGA
AGTTACAGACCAAATCTTTAGAAGTGAACATTCAAAAGTGTTTGATCAAGCTGAAAATAG
AATGCATACAATTAAGGCAGTAATGGCAGCAACATTGGGGAGTTAATCACTAAATGGAAT
GATATGAATATGATGTGTCTGATGATATAAGTGTCATGTACAGACACCTCATATTGGTAT
TAAAGGAGAAATGAATATGAACGAATCAGGAGATAACAAACTCAGTAAATCTTCTTTAAT
TGGACTAGTTATAGGATCCATGATTGGTGGCGGTGCGTTCAATATAATGTCTGATATGGG
CGGTAAAGCCGGTGGATTAGCCATTATTATTGGTTGGATTATTACAGCTATAGGAATGAT
TTCATTAGCGTTCGTATTTCAAAATTTAACCAATGAACGGCCGGAGCTAGACGGTGGTAT
TTATAGTTATGCTCAAGCAGGATTTGGCGATTTTGTAGGCTTTATCAGTGCTTGGGGATA
TTGGTTCTCAGCGTTTTTAGGCAATGTTGCCTATGCAACACTATTGATGTCAGCAGTAGG
TAACTTTTTCCCGATTTTTAAAGGAGGCAACACATTATCAAGTATTATTGTCGCATCTAT
ATTACTTTGGGGTGTGCATTTCCTAATTTTAAAAGGTGTTGAAACAGCAGCCTTTATCAA
TAGTATTGTTACTGTTGCAAAGTTAATACCGATTTTACTTGTAATCATATGCATGATAAT
TGCATTCAATTTTGACACTTTTAAAACAGGCTTTTTCGGTATGACGTCAGAGGGTGTATT
GCCATTTAGTTGGGCGAGCACAATGAGCCAAGTTAAAAGTACGATGCTAGTGACAGTTTG
GGTGTTTATCGGTATCGAAGGTGCAGTAATTTTTTCTAGTAGAGCTAAAAATAAAAAAGA
TGTAGGTAGTGCCACGGTTATAGGACTTATATCAGTTTTAATTATCTATTTCTTATTAAC
TGTATTAGCTCAAGGCGTGATTTTGCAAAATCATATTTCTCAATTAGATTCGCCAAGTAT
GGCACAGGTGCTTGCAACTATTGTAGGTGGTTGGGGATCTACACTTGTAAATATTGGTTT
AATTATTTCGGTACTAGGTGCATGGTTAGGATGGACATTGCTTGCTGGTGAATTACCTTT
CATTGTTGCAAAAGATGGATTATTTCCAAAATGGTTTGCTAAAGAAAATAAAAATGGAGC
ACCTGTAAATGCACTGCTTATTACCAATATATTAGTACAATTATTTTTAATAAGTATGCT
ATTTACACAGAGTGCGTATCAATTTGCATTTTCACTAGCATCAAGTGCTATTTTATACCC
TTACATGTTCAGTGCATTTTACCAAGTTAAATACACTTTAGAGCATCGACAGCAAGCAAC
TACTAAACAATGGACGATTGGTATCATAGCCTCAATTTATGCTATATGGCTTATATATGC
AGCAGGTATCAATTACTTATTATTGACGATGTTACTTTATATTCCAGCTCTTCTTGTTTA
TTCAATCGTTCAAAAGAATAATCAGACACGTTTGATTAAATCAGACTATATCCTTTTTAT
GATTATTATCGTACTTGCAGTTATCGGGTTAATTAAGTTATTGATGGGAACGATAAATGT
TTTTTAAAAGGAGCGACAAAAATATGAAAGAGAAAATTGTCATTGCATTAGGCGGTAATG
CGATACAGACAAAAGAAGCAACAGCTGAAGCACAACAAACAGCTATTAGACGTGCGATGC
AAAACCTTAAACCTTTATTTGATTCACCAGCGCGTATTGTCATTTCACATGGTAATGGCC
CACAAATTGGAAGTTTATTAATCCAACAAGCTAAATCGAACAGTGACACAACGCCGGCAA
TGCCATTGGATACTTGTGGTGCAATGTCACAGGGTATGATAGGCTATTGGTTGGAAACTG
AAATCAATCGCATTTTAACTGAAATGAATAGTGATAGAACTGTAGGCACAATCGTTACAC
GTGTGGAAGTAGATAAAGATGATCCACGATTCAATAACCCAACCAAACCAATTGGTCCTT
TTTATACGAAAGAAGAAGTTGAAGAATTACAAAAAGAACAGCCAGACTCAGTCTTTAAAG
AAGATGCAGGACGTGGTTATAGAAAAGTTGTTGCGTCACCACTACCTCAATCTATACTAG
AACACCAGTTAATTCGAACTTTAGCAGACGGTAAAAATATTGTCATTGCATGCGGTGGTG
GCGGTATTCCAGTTATAAAAAAAGAAAATACCTATGAAGGTGTTGAAGCGGTTATAGATA
AAGATTTTGCTAGTGAGAAATTAGCAACGCTGATTGAAGCAGATACCTTAATGATTCTTA
CGAATGTAGAAAATGTATTTATTAACTTTAATGAACCTAATCAACAACAAATCGATGATA
TTGATGTAGCAACACTGAAAAAATACGCGGCACAAGGTAAGTTTGCGGAAGGATCGATGT
TGCCAAAAATAGAAGCTGCGATACGATTTGTTGAAAGTGGGGAAAACAAAAAAGTTATCA
TTACCAATTTAGAGCAGGCATACGAAGCTTTGATTGGTAATAAAGGTACACACATTCACA
TGTAGCACTTTATCACGCGACAAAACATTAAATATGTTTCTCCGTTGATTCAAATGAAAA
AGTTGTCTGCTGACACTTTGCAAGGTTTGAAGGAGTTTAACTTATGACAGAAAACTTTAT
TTTGGGTAGAAATAATAAATTAGAACATGAACTAAAGGCATTAGCAGATTACATTAATAT
CCCATATAGTATATTACAACCATATCAAAGTGAATGTTTTGTCAGACATTATACGAAAGG
CCAAGTTATTTATTTTTCGCCACAAGAAAGTAGCAATATTTACTTTTTAATTGAAGGTAA
CATTATTAGAGAACATTACAATCAAAATGGAGATGTATATCGTTATTTTAATAAAGAGCA
AGTATTATTTCCAATCAGTAACTTATTTCATCCGAAAGAGGTTAACGAATTGTGTACAGC
ACTAACCGATTGTACAGTTCTTGGATTGCCTAGAGAATTGATGGCCTTTTTGTGCAAAGC
TAATGATGATATATTTTTGACACTTTTTGCATTAATAAATGATAATGAGCAGCAACACAT
GAACTATAACATGGCATTAACAAGTAAATTTGCTAAAGATCGAATTATCAAATTGTTATG
CCATCTATGTCAGACAGTAGGATACGATCAAGATGAATTTTATGAAATCAAACAGTTTTT
AACTATTCAACTCATGAGTGATATGGCTGGGATTTCCCGGGAAACAGCTGGTCATATTAT
TCATGAACTTAAAGATGAAAAACTTGTTGTTAAAGATCATAAAAATTGGTTAGTAAGCAA
ACATTTATTCAATGATGTATGTGTTTAATATACAATGTAAAATGAATAAGTTGAACATGA
GGTCTAACGTACATTTATACGTTAGGCCTTTTTTGCTAGCATGATGATTAATTTAATATG
TTAGTTAAATTTGATTGTTGAAATTACAGTAAAATTTAAGGTGATGAAAAATTTAGAACT
TCTAAGTTTTTGAAAAGTAAAACATTTGCAATAGTGTAAAAATAGTATATTGATTTTTGC
TAGTTAACAGAAAATTTTAAGTTATATAAATAGGAAGAAAACAAATTTTACGTAATTTTT
TTCGAAAAGCAATTGATATAATTCTTATTTCATTATACAATTTAGACTAATCTAGAAATT
GAAATGGAGTAATATTTTTGAAAAAAAGAATTGATTATTTGTCGAATAAGCAGAATAAGT
ATTCGATTAGACGTTTTACAGTAGGTACCACATCAGTAATAGTAGGGGCAACTATACTAT
TTGGGATAGGCAATCATCAAGCACAAGCTTCAGAACAATCGAACGATACAACGCAATCTT
CGAAAAATAATGCAAGTGCAGATTCCGAAAAAAACAATATGATAGAAACACCTCAATTAA
ATACAACGGCTAATGATACATCTGATATTAGTGCAAACACAAACAGTGCGAATGTAGATA
GCACAGCAAAACCAATGTCTACACAAACGAGCAATACCACTACAACAGAGCCAGCTTCAA
CAAATGAAACACCTCAACCGACGGCAATTAAAGATCAAGCAACTGCTGCAAAAATGCAAG
ATCAAACTGTTCCTCAAGAAGCAAATTCTCAAGTAGATAATAAAACAACGAATGATGCTA
ATAACATAGCAACAAACAGTGAGCTTAAAAATCCTCAAACATTAGATTTACCACAATCAT
CACCACAAACGATTTCCAATGCGCAAGGAACTAGTAAACCAAGTGTTAGAACGAGAGCTG
TACGTAGTCTTGCAGTTGCTGAACCTGTAGTAAATGCTGCTGATGCTAAAGGTACAAATG
TAAATGATAAAGTTACGGCAAGTGATTTCAAGTTAGAAAAGACTACATTCGACCCTAACC
AAAGTGGTAACACATTTATGGCGGCAAATTTTACAGTGACAGATAAAGTGAAATCAGGGG
ATTATTTTACAGCGAAGTTACCAGATAGTTTAACTGGTAATGGAGACGTGGATTACTCTA
ATTCAAATAATACGATGCCAATTGCAGACATTAAAAGTACGAATGGTGATGTTGTAGCGA
CAGCGACTTATAATATCTTGACTAAGACGTATACATTTGTCTTTACAGATTATGTAAATG
ATAAAGAAAATATTAACGGACAATTTTCATTACCTTTATTTACAGACCGAGCAAAGGCAC
CTAAATCAGGAACATATGATGCAAATATTAATATTGCGGATGAAATGTTTAATAATAAAA
TTACTTATAACTATAGTTCGCCAATTGCAGGAATTGATAAGCCAAATGGCGCGAACATTT
CTTCTCAAATTATTGGTGTAGATACAGCTTCAGGCCAAAACACATACAAGCAAACGGTAT
TTGTTAACCCTAAGCAACGAGTTTTAGGTAATACGTGGGTGTATATTAAAGGCTACCAAG
ATAAAATCGAAGAAAGTAGCGGTAAAGTAAGTGCTACAGATACAAAACTGAGAATTTTTG
AAGTGAATGATACATCTAAATTATCAGATAGCTACTATGCGGACCCAAATGACTCTAATC
TTAAAGAAGTAACGAATGAGTTTAAGGATAAAATCACTTATAAATACCAAAATGTAGCAA
GTATTAATTTTGGCGATATTACTAAAACGTATGTTGTATTAGTGGAAGGTCACTATGATA
ATACTGGTAAAAACTTGAAAACACAGGTTATTCAAGAAAATATTGACCCAGCGACAGGTA
AAGATTACAGTATTTTCGGTTGGAATAATGAGAATGTTGTACGTTATGGAGGCGGAAGTG
CTGATGGTGATTCAGCAGTAAATCCAGTTGATCCAACACCGGGACCACCAGTTGACCCAG
AGCCAAGTCCAGAGCCAGAACCGGAACCAACGCCGGATCCAGAGCCAAGTCCAGACCCAG
AGCCGGAACCAACACCGGACCCAGAACCAAGTCCAGACCCAGAGCCGGAACCAACACCGG
ATCCAGAGCCAAGTCCAGACCCGGATTCGGATTCGGACAGTGACTCAGATTCGGATAGCA
ACTCGGACTTAGACAGTGACTCGGGCTCAGACAGTGATTCAGACTCAGATAGCGATTCAG
ATTCAGATAGCGACTCAGACTTAGACAGTGATTCAGATTCAGATAGCGACTCAGACTCAG
ACAGTGATTCAGACTCAGATAGCGATTCAGACTCGGATAGCGATTCAGACTCAGACAGCG
ATTCAGATTCGGATAGCGACTCAGACTCAGATAGTGATTCAGATTCAGATAGCGACTCAG
ACTCAGACAGTGATTCAGACTCAGATAGCGATTCAGACTCGATACGCGACTCAGACTCAG
AGTAGTGATTCACGATTCAGATAGGCGACTCAGGACTCAGACAGCGATTCGGACTCAGAT
AGCGATTCAGACNNNNNNNNNNNNNNNNNNNNNNNNNNNNNNNNNNNNNNNNNNNNNNNN
NNNNNNNNNNNNNNNNNNNNNNNNNNNNNNNNNNNNNNNNNNNNNNNNNNNNTCAGATAG
CGACTCAGACTCAGACAGTGATTCAGACTCACGATAGCGTTCAGACTCGGATAGCGATTC
CAGACTCACGACAGTGCTTCGAGATTCGATAGCGACTCATGACTCAGGACAGTGATTCGA
GATTCAGATAGCGACTCAGACTCAGACAGTGATTCAGACTCAGATAGCGATTCAGACTCG
GATAGCGACTCAGACTCAGATAGTGATTCAGATTCAGATAGCGACTCAGACTCAGACAGC
GATTCGGACTCAGATAGCGATTCAGACTCAGACAGCGATTCGGACTCAGATAGCGATTCA
GACTCAGACAGCGACTCGGACTCAGATAGCGATTCAGACTCAGACTCAGACAGTGACTCG
GACTCAGACAGTGACTCAGACTCAGATAGTGACTCCGATTCAAGAGTTACACCACCAAAT
AATGAACAGAAAGCACCATCAAATCCTAAAGGTGAAGTAAACCATTCTAATAAGGCATCA
AAACAACACAAAACTGATGATTTACCAGAAACAGGAGATAAGAGCGAAAACACAAATGCA
ACTTTATTTGGTGCAATGATGGCATTATTAGGATCATTACTATTGTTTAGAAAACGTAAG
CAAGATCATAAAGAAAAAGCGTAAATACTTTTTTAGGCCGAATACATTTGTATTCGGTTT
TTTTGTTGAAAATGATTTTAAAGTGAATTGTTTAAGCGTAAAATGTTGATAAAGAAGAAT
TAGAAAGGGGTCATGACGTATGGCTTATATTTCATTAAACTATCATTCACCAACAATTGG
TATGCATCAAAATTTGACAGTCATTTTACCGGAAGATCAAAGCTTCTTTAATAACGATAC
AACTGCTAAACCATTAAAAACTTTAATGTTGTTACATGGATTATCAAGTGATGAAACGAC
ATATATGAGATATACAAGCATAGAAAGGTATGCGAATGAACACAAATTAGCTGTGATTAT
GCCCAATGTGGATCATAGCGCATATGCTAACATGGCATATGGTCATAGCTATTATGATTA
TATTTTGGAAGTATATGATTATGTTCATCAAATATTTCCACTTTCCAAAAAGCGTGATGA
CAATTTTATAGCAGGTCACTCTATGGGAGGATATGGCACAATTAAATTTGCATTAACACA
AGGCGATAAATTTGCCAAAGCTGTACCATTATCTGCTGTGTTTGAAGCGCAAAATTTAAT
GGATCTAGAGTGGAATGATTTTTCAAAAGAGGCCATAGTTGGCAATCTTTCAAGTGTTAA
AGGAACTGAACATGATCCGTATTATTTGCTAGACAAAGCTGTAGCTGAAGATAAACAAAT
TCCAAAATTGCTCATTATGTGTGGTAAACAAGACTTTTTATATCAAGACAACTTAGATTT
TATCGATTATTTATCACGCAAAAATGTTCCTTATCAATTTGAAGATGGACCAGGAGATCA
TGATTATGCATATTGGGACCAAGCGATTAAGCGTGCTATAACATGGATGGTGAATGATTA
ATTATTTCCTGGAAAATATGTGATTGCATCAAAATACACAGAGTGAGAGATACAAACTAT
TTACGCACGACTAACATTTCTAAGTGTTTAAATTAAATTTGTATTAATATGATTGGCGCA
ATTTGCTGATACACAAAAATGTTTCTCGTGAAACTTAGATTTAGCTTATAGTTTTATCAT
CATTTGTATGACTTACATTATAAATTTTATTATAATGAGGTTAACGCTTTGAAAGGAGTC
ATCATCATGTCGACCAATAAAAACGATTATGAGCATATGTTGTTTTATTTTGCATATAAA
ACGTTTATTACTACCGCTGATGAAATTATAGAGAAGTATGGTATGAGTCGTCAGCATCAT
CGTTTTTTGTTTTTTATCAATAAATTACCTGGTATTACTATTAAATCATTACTAGAAATA
TTAGAAATTTCTAAACAAGGATCACATGCAACACTTCAAAAATTAAAAGAGCAAGGTCTC
ATTATTGAAAAAGTTTTAGAGACTGATCGACGTGTCAAAAAATTATATTCGACGGATAAA
GGCGATCAACTCATTGCTGAATTGAACAAGGCGCAAGATGAATTATTGCAAAATATATAT
CAACAAGTCGGTTCGGATTGGTATGATGTGATGGAAGCATTGGCTAAAGGGCGACTTGGC
TTTGATTTTATTAAGCATTTGAAAGATGAAAAAGAAAGCTAGCATCAGAAATGTTAAAAA
TCTTCGCATTCTTAAATTTAAAAAATATGTCAAAAAGTGTATAATAAAAACATATAATTT
AATTGAACTCAGTTTCAACACATCTTAGAAAGGAGTTTGAATGATGAAAAAATTAGCAGT
TATTTTAACATTAGTTGGCGGTTTATACTTCGCATTTAAAAAATACCAAGAACGTGTTAA
CCAAGCACCTAACATTGAGTACTAAATTAAACCATAAAAAATTCCCGAACACCTTGTTAT
AGTGCTCGGGAATTTTTTTATGCTTTACTTGAATATATCAAATATTATTTTTGCGCTTTC
TGTATTTTCGATATTACCACTAAATGATTCTGATCTAGGTCCATAAGCGTAGGTATTAAC
ATCCTCGCCTGTATGTCCATCGGAAGTCCACCCTGTATAAGATTTATCATTTACTGGCTT
CTGAATAGCGTGTTGTAAGGCTTTTGTTTGTTTTTCTACATCTGCAGATTTTTCATCTTT
ATTTTTTTTAAGTAATTTTTGCAACTTTTTATTCTCTTTTTTAACCTTTTTCATATCATC
TTGTGAAAATTCAAAGCCATAACCTTCATTAATAACTTTTTCAGGGTCTTCACCTTTAGC
CATTTTTTCTGTCATATATGATCCAGAGTGTTTCATCGATTTAATCGGTTGAGGATTCCA
TTCGTATCCTTTATCTTTACCAATTGTTAGACCACCAGTAGAGTGATCTGCTGTTGCAAC
GACAAGTGTATCTTTATGTTTCTTAGCATATTGAATGGCGTCATCGAATGCTTTTTCAAA
ACCTTCCATTTCAGACATAACGCCTGTAATATCGTTAGAATGCGCTGATTTATCTATAGA
AGCACCTTCGACCATTAAAAAGAAACCTTTTTTATTACGCTCAAGCTTACTAAGTGCACT
TTGTTGCATATCAGCTAATGATGGTTCGTCTTTAGAAGCATCTATTGCAAGTGGCATATT
TTTATCTGCAAACAAACCAAGAACTTTATCTTTATCAGATTTTGATAACTCCTTACTGTT
CGTGGCAAGGTCGTAACCATCTTTTTTGAATTTTTTATCTAAATTGCCATTACTTTTACC
GAAATATTTAGCGCCACCGCCTAATAAAACATCAACTTTATGCTTTCCGTTGATTTTATC
TTTATAAAATTGTTTAGCGATTTCGTTTTTATCATCTCTAGAAGTCACGTGTGCAGCATA
TGCTGCTGGTGTTGCATCTGTTAATTCAGCTGTTGAAACAAGACCAGTCGACTTCCCTTT
TTCTTTTGCACGTTCAAGCACCGTCTTTACTTTCTGCTTGTTACTGTCAACACCGATGGC
ACCATTATATGTCTTATGGCCAGAACTAAAGGCTGTTCCGCCAGCTGCAGAATCAGTAAT
ATTCTGTTTTGGATCATTTGAATATGTACGATTTGTGCCTTTTAAATATGAATCAAAAGC
AGTAGGGGTCATTTCTTTGGCATGTGGATCATTTTTATAATAACGATAAGCTGTGTTAAA
TGATGGACCCATACCATCGCCAACTAAAAAGATAACATTTTTAGGATTTTTAGTATTACC
AACCGCGAAACTTTCATCTTTAGAACTTTTATCGGATTGCGCAATTGCAGGTGTGATAGA
ACTGAAAACTGTTGACACGATAATAAGGTTAGCAACTGCAAATTTTGTGGCTTTTTTAAC
TGATAACATAAGACATCCTCCTGAGTATATGACTATGTCTTCAGTGTAAAAGAGGAATTT
TGAGCAATTATGTAGTTTTAGTTAAAAATATGTAAACAGAGTGATTTAGAATAACAAAAA
ATGAATATATATGACAATTTGTTATAGAAAGCGTTAGAATAGAAGCGTGTGAAAATATAG
AATTAAATATAATTTGAGGTGGAAAAATGATACTAGTAATGTTATCTCCATTATTAATCA
TATTCTTTATAGTGTTGTCTATTTTAGAAGAGCGTAAACGTACGAAGAAAAAGCAACTCG
AGAAAGAAAAAGCAAATACACTAAATCAAAATACAAATGACATGGAAAGTTCAAATCAAG
AGCTGTCATTGCAACAGGCTAAAGAACAAAAAGATAACAAAGGATAATTCAATTGAAGGA
AGAAGATTATAGATGAAAATATTAATTGTTGAAGATGATTTTGTTATAGCAGAAAGTTTA
GCATCTGAACTTAAAAAATGGAATTACGGTGTTATTGTCGTTGAACAATTTGATGATATA
CTGTCTATCTTTAACCAACATCAACCTCAGCTTGTATTGCTAGATATTAATTTGCCAACG
TTAAATGGTTTTCATTGGTGTCAAGAAATCCGAAAAACATCTAATGTGCCAATTATATTT
ATTAGTTCCCGTATTGATAATATGGACCAAATTATGGCAATACAAATGGGGGGAGATGAT
TTTATCGAAAAACCATTTAACTTGTCATTAACGATTGCCAAAATTCAAGCATTATTGAGA
CGAACTTATGACTTGTCAGTAGCTAATGATTCGATGACGGTTAAAGGTTGTACATTAATA
TTAGATGAAGCAAAAGTCGTGTATCAAGAACAAAACATACAGCTATCTTTGACTGAATTA
CAAATATTAAAGTTATTATTTCAAAATGAAGATAAATATGTAAGTAGAACGGCTTTAATT
GAAAAATGTTGGGAATCAGAAAACTTCATAGATGACAATACATTAGCTGTTAACATGACG
CGCCTGCGTAAAAAATTAAATACTATTGGCGTTAATGATTTTATTATTACAAAGAAAAAT
GTCGGATATAAAGTATAGGGTGAATGCAATGACCTTTCTTAAAAGTATTACTCAGGAAAT
AGCAATAGTCATAGTTATTTTTGCTTTATTTGGCTTAATGTTTTACCTGTATCATTTGCC
ATTAGAAGCATATTTACTAGCACTTGGCGTTATTTTATTATTATTACTCATATTCATAGG
TATTAAATATTTAAGTTTTGTAAAAACTATAAGCCAACAACAACAAATTGAAAACTTAGA
AAATGCGTTGTATCAGCTTAAAAATGAACAAATTGAATATAAAAATGATGTAGAGAGCTA
CTTTTTAACATGGGTACATCAAATGAAAACACCCATTACTGCAGCACAACTGTTACTTGA
AAGAGATGAGCCTAATGTTGTGAATCGTGTTCGTCAAGAGGTTATTCAAATTGATAACTA
TACAAGTTTAGCACTTAGTTATTTAAAGTTATTAAATGAAACTTCTGATATTTCTGTCAC
TAAAATTTCGATTAACAATATCATTCGCCCAATTATTATGAAATATTCAATACAGTTTAT
TGATCAAAAAACAAAAATCCATTATGAACCTTGTCATCACGAAGTATTAACTGACGTTAG
ATGGACCTCTTTAATGATAGAACAATTAATAAATAATGCACTTAAGTATGCGAGAGGTAA
AGATATATGGATTGAATTTGATGAGCAATCCAATCAATTATATGTAAAAGATAATGGTAT
CGGTATTAGTGAGGCGGACTTGCCTAAAATATTTGATAAGGGCTATTCAGGTTATAATGG
CCAGCGTCAAAGTAACTCAAGTGGGATTGGCTTATTTATCGTAAAACAAATTTCAACTCA
CACAAACCATCCTGTTTCAGTCGTATCTAAACAAAATGAGGGTACAACATTTACGATTCA
ATTTCCAGATGAATAAAAACTTTCAATATTGTAAGCATACTAGTAACATTTTTTCACTAA
TTTAAATGTTATTAGTATTTTTTTGTTTTAATATAGAACTAACAAAGAAATGAGGTGCAT
GCCATGTTGCTAGAAGTGAAACATGTAAAAAAGGTTTATGGTAAAGGTTTGAATGCTACG
ACAGCACTTAATCAAATGAATTTATCAGTTGGAGCTGGTGAATTTGTTGCAATTATGGGT
GAGTCTGGGTCAGGGAAGTCTACACTACTAAATTTAATTGCTTCTTTTGATGGACTAACT
GAAGGTGACATTATTGTGGATGGCGCACATTTAAATAATATGAAAAATAAAAGTAAAGCA
TTGTATCGTCAACAAATGGTAGGTTTTGTTTTTCAAGATTTTAATCTTTTACCAACAATG
ACGAATAAAGAAAATATAATGATGCCATTAATTTTAGCTGGTGCTAAACGAAAAGATATA
GAACAAAGGGTACATCAGTTGACAGTACAATTACATTTAGAGGGATTCTTAAACAAGTAT
CCTTCTGAAATCTCAGGGGGTCAGAAGCAACGCATTGCCATTGCACGTGCATTAGTTACT
AAGCCGACGATTTTACTAGCCGATGAACCTACAGGTGCACTTGATTCAAAAACATCAAAG
ACATTGATGATGTTATTTCAAGAGATTCATCAATTGGAACAGACAATTTTAATGGTAACT
CATTCAAATATCGATGCGTCTTATGCAGAGCGAGTCATTTTTATTAAAGATGGGCGTCTA
TATCATGAAATATATCGTGGTGAAGAAAGTCAATTAGCTTTTCAACAACGAATAACAGAT
AGCTTAGCACTTGTGAATGGAGGAAGTGTCAATATATGAAGTTAAGATTGTTATGGCACA
TAGTGCGACGTCAATTTATTACGCAGCGACTTGTAATCATTCCATTCATTTTAGCGGTAA
GTGTACTATTCATGATTGAATATACGCTTGTGTCAATTGGGTTAAATAGCTACATAAAAC
AGAAGAATGACTTCCTAGTACCATTTATTATCATAGCTAATTTTTTTATGGCGCTTTTAA
CTTTTATTTTTATTTTCTATGCAAATCACTTTATGATGTCACAAAGACGAAAAGAGTTTA
GCATTTTTATGACATTGGGCATGACCAAGAAAAGTATGCGTTTAATTGTAGTGATGGAAA
CTATCTTACAATTTATGATAATTTCAGTCGTTAGTATTGCCGGCGGATACTTACTTGGTG
CGATATTTTTCTTGTTTATACAGAAAATAATGGGCAGTGAGGTTGCGACGTTAAGGTATT
ATCCATTTGACTCTGTAGCGATGTTTATTACTTTGATTATCATTGCTGTATTAATGGGCA
TGCTACTTATATTCAACTTGTTCAGTATAAATTTTCAACGACCGATAACTTATCAACATC
GTTCTGATTCCAGTGTCATATCACGATGGTTGCGTTACGTTTTAATTGTTATAGGAAGCG
CAGCACTATATTTAGGCTACTTTATTGCATTACAACAAGATACGACGTTTGGTGCCTTTT
TTAAAATATGGATTGTCATAGGATTCGTTATTATCGGTACTTATGCATTTTTTGTAGGTA
TAAGTGAAATAATTATTAGTATATTGCAGCAGGTATCAAAAGTTTACTATCATCCACGGT
ATTTTTTTGTGGTAGTTGGGATGCGTGTACGTCTTAAAATGAATGCAGTCAGTCTTGCAA
CGATCACTTTGCTGTGTACATTTTTGATTGTAACGCTCACAATGACATTAACAACCTATC
GCGATATGAATCATACCATTATGAAATTGATTACCAATGATTATGATTTGTCATTTAACG
ACAATTCTAAGTCGCAAATAGAACGTCAACAAATGATTGAGAATATTAAACGTGATATAC
AGGGTTCGGTTAATGCAAAAGACTTCAAAGTATATGAAACGACATTATTTAGAGCTTCTT
TAGAAAAGAATCGTGCTTATTACAAGTTAAAACAGGCTAGTGATGATATTCCAATAGACT
TCATTGGTAATGAAGGCTCGATATTTTCTAAGCAATCAGTAATGATCACAGCACTTACTG
TGCAAGATTATAATCGATATCACCAAAACAAATTACACTTAGACAATCAAAGTATAGGTA
TGATTACGAATGTACCTATTTTTAAAAAGCAGTCTAAGGTCGGTCTTAATAATGAAGTCT
TTAAAGTGAAACAACTTGACGCACATGCGTTAAATTTGATGATGATTCAAGATAGTATGG
TTTTAATTGTTAAAGATAACAATCAATTACAAAAAGTAAAAAGATTTTATGCACATGAAC
AAAAGAAGTCGACAATATCGATAAACTTTAATGTATCTGGAAAGACGAAATTAACAACAT
CACAAATACAAAAACTATCGAAAAAATACGATGCGTCAATAAATTCTAAATCAGAAATGC
TAATGGTTTGGGATCGTCTGACAGGTGGACTAATATTTGTAGGTGGCGTAGTATCAATTG
TACTTGTCATTGGAATATTTCTAATGATGTACTATAAACAAGTTTCAGAAGCCTATGCAA
ATCAGCACAATTATGACATTATGAAAAAACTTGGTTTAGATAATGGAAGAATAGCAAAGA
TAACACGAAATCAAATGACTTTCTTGTTCGCAATACCAATAACAGTAGCACTGATTCATA
CATTAATTTCTAGTAACATTGTATATACGTTACTAAATATGATAGGTATTAATAACTATC
ATATATTTTTAACAAGTTACGTACTAGCTGTCATTATAATTTCGTTTCTATATATGGCGA
TGTACAAAATAACTTCCTATATTTATGCTAAAGTTATTCATCAAGAACGTAATTAACCAT
GTTTCAGTGAAATCATAATCAATCATGTATTTTCACTGAAATATATTATATTAAAAAGAA
ACCTAAAAACATTACAAATAACAATAACAAATTTCAACCGATAAGATAAAATGTCTTGTC
GGTTTTTTTACTTGTATGACAAGTTATATTTTTGAAATATCAAAAATGTATAGCTTGTTT
ATATAAAATGATTTAAAATGTTTTATAACAACATATTTTATGCAACACATAAAATGGGTA
ACTAACATCACGAAATCATTGTATTTATTGTTGCACTGATGAAGCGATGTCACAAAGAAA
TGTCGTTATCAAACGAAGCCCGAAATACATACTGATACTCGAAGTAATGTAACGATAAAT
AACAATGATAACGATTGATTACTACGCAAAAATATATGTAAATTGACGATTTAAATGCAA
TTCGTATATTTTGCCAATGATTTACACATTAAAATGTTTGAAAATTGTCATAATTCAGTC
TAATTTTAAAGGAAATTAATTACAAAATTCAAAAATCATGCATCGTGTCATTTAGATATT
GAAAAAGATGAGTCAAATTTGTTTCATATATTTTCCAATAACAAATGATTATATCTAAAT
ATACAATCAGAAATATATGAATAGAAATATCAATATGAAAAATAATATGATTAAAAATGA
TGAATGGCATACTTATAAAGTGTCTAAATATTGGTGGTCAATATTACTTACAAACACGAA
TGTTAAGTAATGTAGACAATGCTGAAAAAACAATAAGTGGAAACTCTATATAGAATGTTC
GTTTTTATTTTTAATAATTGAATAATCATTATTGATGATTTAATATGTATTCGGTCGCAC
ACGATACAAAGTGACTTGTTTTAATGATATGCAATAATATGACGTTTATCGTCGCATGTA
ACAATGTATGAGTGTGTCAGTTTAATTTTAAAAGGGTTATAAGGATACTTAATAAGATAA
AGGAGGGCTTAATAAACAATCACATGTGAAGTTTTTAAGGATTATATGAGTTGGGCAGCT
CTTTAATCCATAGTTATAACGAATTTTAAATTGTTAGATTTAACGTATGGTATCAGTATG
TATGAGTTTAACTTAAGTATTAATCTATAGTTTAAAGAGCGGTCTAATTGTCTTTTTAAA
AATAGAAAATAAGGATGATTATAATGAGGGGTTATAACGAAAGATATTGTAGCTGGACTA
ATACAGCTATACAATGTGATTATTTTAATAAAGTAAGACAGGTGAAAAAAGACGGTAAAT
CGGATAGGTTGAGCAACAACATAAACTCGAACATTATTTATCGTGTGTTTGAAAAATGTA
TCGCGCTATATAATGTGTATTCGCGGTGTAAACGCGCACTTATTTTATCAGAACATTCTA
AAAAGAACATATTCAATATAAAAAAGGCTGTGTAGGGGTGTCTTATGAATAATAGAAATG
TGTATGATATCGAAGTAAGTGATTATAAAGGCTTAACTTATAAATTAGAAGCATTTAGAG
GTAAAGTGATTTTAGTTGTTAATACTGCAACAGAATGTATATATAGCGAACAATTGAAAA
AACTAGAGACTTTGTTTCAAAAATATAAGGATCGTGGGTTTGTAGTGTTGAGTTTTCCGA
ATAATAATTTTGACAATCGACAACCAGGTTCTAATGAAGAAATCTTGAAAATCAGTCGTG
AGAAATTTGGTGTTACATTTCCAGTGCTAGCTAAAATATCTGTGAACGGGAACGATGAAC
ATCCGTTATTTACGCATTTAAAGAATGAACAACCAGGAATCTTTGGGTCCCCAATAAAAT
GGAATTTCACAAAATTTATAATCGATCGACAAGGCAATGTTGTAAATCGATTCTTGCCAA
TGGAAGATCCATTGGATATATCGGCAAATATAGAAATATTATTGCAAGAATCTTCATCTT
AAATTTAAAATTGAGCGCTTAGTATGCAAATAACACAAGAGCCTCTTAATGATGTACTAA
TAGTATGTCATTAGGAGGCATTTTATATTTAGAAAATCAGTAATTTGACCTATTTTACTG
AAAGGCTGATTTGGTACATAATAAATAGTAAATAAAAAATAACAACGATGCATTACTGTA
TGCATTAATAACTGACACGACATAATCAAAGTTTTGTCTGAATTACTGTGTCATTCAAGC
AACATGAAGGTTGTAAATATTTGTAAGTATAACTATCAGACACAACTCAAGTTTGTTTTA
ATTTATACCATACATATTAAAAAATTGACTAAACTATCGATAAAAAATGAGTCAATCATC
TATTTCAAGTTTATTGAGGTGAAAATATTTGAAATTAAATACATCTAATAGTCCATTTAC
AGAAAAACAAGTTACAGAGATTAACAATCTGCTGCAAACATTAACAGAGAGCCAACAACA
ATGGCTTAGTGGGTTTTTACTAGCTAATAGTAGCGATACGACAAGTGATAGTAATCAACA
ACAATTAGAGACAGAAGTGTGGCAACAATCACAAATATCAGAAGAACAAGCAACTTCAAC
AACGTATATGTTACAAAATAAAGAGCCACATATCGAAGCTAATCAGCGTCATGTCACTGT
GCTATACGGTTCTGAATCAGGTAATGCCATGCGATTGGCTGAAATATTTTCAGAACGATT
AAGTGATATCGGACATCAAGTTGTTTTGATGTCAATGGATGAATATGATACGACAAACAT
CGCACAGTTAGAAGATTTATTTATTATTACGTCTACTCATGGTGAAGGAGAACCGCCCGA
TAATGCATGGGATTTCTTTGAATTTTTAGAAGACGATAACGCACCTAATTTAAATCATGT
GAGATATTCAGTACTAGCTTTAGGTGATCAAACATATGAATTTTTCTGTCAAGCCGGTAA
AGATGTAGATGCTTTACTAGAAAATCTAGGCGCTGAGCGTATATGTAAGCGTGTAGATTG
TGATATTGATTATGAAGAAGACGCAGAAAAGTGGATGGCAGACATCATTAATATGATTGA
TACCACATCAGAAGGTATTCAAAGTGAATCGGTGATAAGTGAATCAATTAAGTCTGCCAA
AGAAAAGAAATATTCTAAATCAAATCCATACCAAGCAGAAGTTTTAGCGAATATCAATTT
AAATGGTACCGATTCAAATAAAGAAACACGACATATAGAATTTTTACTTGATGATTTTAG
TGAATCATATGAACCAGGAGATTGTATAGTAGCATTACCGCAAAACGACCCTGAATTGGT
TGAAAAACTAATATCCATGTTAGGTTGGGATCCGCAATCTCCGGTGCCAATTAATGATCA
TGGTGATACAGTTCCTATTGTTGAAGCACTAACATCACATTTTGAATTTACTAAATTAAC
ATTGCCATTATTGAAAAATGCAGATATCTATTTTGACAATGAAGAATTATCTGAACGTAT
TCAAGATGAGTCATGGGCGCGTGAATATGTTATAAATCGGGACTTTATAGATTTAATAAC
AGATTTTCCAACTATAGAATTACAACCTGAGAATATGTATCAAATCCTTAGAAAATTACC
ACCAAGAGAGTATTCGATTTCTAGTAGTTTTATGGCAACGCCAGATGAAGTGCATATTAC
CGTTGGTACGGTTCGTTATCAAGCACATGGACGTGAGAGAAAAGGTGTATGCTCGGTTCA
TTTTGCTGAGCGTATTAAACCAGGCGATATAGTACCAATTTATTTGAAGAAAAATCCGAA
CTTCAAATTTCCGATGAAGCAAGATATACCGGTTATTATGATTGGACCAGGTACTGGAAT
TGCTCCTTTTAGAGCATATTTACAAGAACGTGAAGAACTTGGTATGACTGGAAAAACATG
GTTGTTCTTTGGTGATCAACACCGTAGTTCTGACTTTTTATATGAAGAAGAAATAGAAGA
ATGGCTTGAAAATGGAAACTTAACACGCGTAGATTTAGCATTTTCAAGAGACCAAGAACA
CAAAGAATATGTACAGCATCGTATAATGGAAGAAAGTGAACGTTTCAATGAATGGATTGA
GCAAGGCGCAGCAATCTATATTTGTGGCGATGAAAAATGTATGGCGAAGGATGTCCATCA
AGCCATTAAAGATGTATTGGTAAAAGAACGTCATATTTCTCAAGACGAAGCTGAGACGAT
ATTGCGTCAAATGAAACAACAACAACGCTATCAACGTGATGTTTATTAATGCTTCAATGT
GTTAAATATTTTAAGGTGTAATGATGTAAAATTATATAAAGGATGTTGCTCAACATGAAT
ATGCCATTAATGATAAATTTAACAAATAAAAATGTCGTCATAGTTGGTGGAGGCGTCGTT
GCAAGTCGTCGGGCACAAACATTAAGTCAATACGTTGAACATATGACGGTCATCAGTCCG
ACAATCACTGAAAAACTTCAAAATATGGTAGATAACGGTGTCGTCATATGGAAAGAAAAA
GAGTTTGAACCAAGCGATATTGTAGACGCGTATCTAGTTATTGCAGCAACCAATGAGCCA
CGTGTCAATGAAGCGGTAAAACAAGCCTTACCTGAGCATGCCCTTTTTAATAATGTTGGA
GATGCATCAAATGGCAATGTTGTATTTCCAAGTGCACTACACCGCGACAAGCTAACTATC
AGTGTATCAACTGATGGTGCGAGTCCTAAGTTGACAAAATCAATTATGGCAGAGCTTGAG
GCGTTATATCCACCATCATACAGTTCGTATATCGACTTTTTATATACTTGCCGACAGAAA
ATAAAGTTACTAGATATAACATATAACGAAAAGCAACAGTTACTGTCACAAATTGTGTCA
CAAGAATATTTAAATCATGACAAACAAGCTCAATTTTTAGCGTGGTTGGATGTAAGACAA
TAATAGCGGACCGTCTAAGGTAAGTCTTCTTATTTTAACTTTAACGCTTAATCATTGAAA
TTAAGACATGGGCGGCTTTGTGAATAGTCTAATAATGAAGTATTTAAGCGATAATGATAT
GCGTTTTAAATATGAATATTACAATAGAGAAAAAGATACGTAGAACAAACTTAATAAAAT
AGATGGATAAATTGAAATCTGGTTGAAGTCGTTACTATCATAGCGACCTTTAGCCAGATT
TTTTGTGCAATAGAAAGCAATAATAAAAATGATAAATCAAAATGAAATACAGGACAGGAT
ATACAAGGATTAGTCATGCCATGTTATCAAGTAGGAAAATCAAACTTCACTATTGATAGT
TACACAAAAAAGAAATTTTTGATAAAATGAGTTAACTTAAATATAAAAAATTATATTAAT
TATTATATTTAAGTTAAAGAGGGGGATTATGTAAATTGTATTAAAAGTGGAGGGAGAAAA
TAATATGAATAGTGATAATATGTGGTTAACAGTAATGGGGCTCATTATTATTATTTCAAT
TGTAGGTTTACTCATTGCCAAAAAGATAAATCCAGTTGTAGGTATGACAATCATACCTTG
CTTAGGGGCAATGATTTTAGGATATAGTGTGACAGATTTGGTTGGATTTTTTGCTAAAGG
ATTAGATCAAGTCATCAACGTTGTTATTATGTTTATCTTTGCCATTATTTTCTTTGGCAT
CATGAATGATAGTGGTTTATTCAAGCCGCTTGTCAAACGCTTAATATTAATGACACGAGG
CAATGTCGTCATTGTCTGTGCAATGACAGCTTTAATTGGCACAATAGCCCAATTAGATGG
GGCCGGTGCGGTAACATTTTTGCTTTCTATTCCTGCATTATTACCTTTATATAAAGCGTT
AAATATGAATAAATATTTATTGATTTTACTATTAGCATTAAGCGCGGCGATTATGAACAT
GGTACCTTGGGGAGGTCCAATGGCTCGTGTAGCTGCAGTGTTAAAAGCCAAAAGTGTCAA
TGAATTATGGTATGGATTAATACCTATTCAAATAATAGGTTTCATTCTTGTTATGTTATT
TGCGGTATATCTTGGATTTAAAGAACAAAAACGTATCAAAAAAGCAATAGAGAGAAATGA
ATTACCGCAAACACAAGATATAGATGTACATAAATTAGTTGAAGTATATGAACGAGATCA
AGATGTAAGGTTTCCTGTAAAAGGACGTGCACGAACACAACCATGGATAAAATGGGTGAA
TACAGCTTTAACTTTAGCTGTTATTCTAGCGATGTTAATGAATATTGCGCCACCTGAATT
TGCATTCATGATAGGTGTTTCATTGGCACTTATTATTAATTTTAAATCAGTGGATGAACA
AATGGAGCGATTAAGAGCGCATGCGCCGAATGGATTAATGATGGCTGCAGTGATTATTGC
AGCAGGTATGTTTTTAGGTGTACTAAATGAAACCGGTATGCTTAAAGCGATTGCGACGAA
TTTAATCAAAGTGATTCCTGCAGAAGTAGGGCCATACTTGCATATTATTGTAGGTTTACT
TGGTGTACCATTAGATTTACTAACTAGCACAGACGCTTATTATTTTGCTGTGTTACCAAT
CGTCGAACAAACAGCAGGGCAATTTGGTGTACCGTCTGTATCAACAGCTTATTCAATGGT
CATAGGGAATATTATAGGTACATTTGTCAGCCCGTTTTCACCAGCCTTATGGTTGGCAAT
TGGTTTAGCAGAGGCAAACATGGGCACGTATATTAAGTATGCATTCTTTTGGATTTGGGG
ATTCGCCATCGTGATGTTAGTAATTGCGATGTTGATGGGCATTGTGACGATTTAAGTATG
AAAAAATAGAAACTATGGTCACGTTGCAAAATGAAATGATGGTATGTAACTATGCTAGAA
AGACGGAACGATTCGAGAACAATTTTAAAAATTAATGAAATAATTGTGTAGAAATATGAA
TTTCACTAAATGTTAATAACTTTGTGACGTTTTAGTTAACAGACTAATAAAAATTTGAAA
ATACTATATATAGTGGTATAACGTAATGAGTAGACACAATATATAGGAAGAAGGGGTAAA
ATGAATCAAATCGAAGAAGCATTAACGGGTTTGATTTCTAAAGATCCTGCTATTGTTAAC
GAAAATGCCAACAAAGATAGTGATACATTTTCAACAATGAGAGATTTAACAGCAGGTATC
GTTTCTAAATCTTACGCATTAAATCATTTATTACCAAAGCACGTTGCAGATGCACATCAA
AGAGGGGACATACATTTTCACGACTTAGATTATCATCCATTCCAACCGTTAACAAACTGT
TGTTTAATAGATGCTAAAAATATGCTACATAATGGATTTGAAATAGGCAACGCGAATGTA
ACTTCACCAAAATCAATACAAACTGCATCAGCGCAGCTTGTACAAATTATAGCCAATGTT
TCTAGCAGTCAATATGGTGGCTGTACGGTTGACCGCGTTGACGAATTACTTAGTACATAT
GCACGACATAATGAAGAACAACATAGGAATATCGCAAAGCAATTTGTCAAAGAATCTGAA
ATCGACCGTTATGTTGATCAACAAGTCACTAAAGACATCAATGATGCGATTGAAAGTTTA
GAATATGAAATTAATACCTTATATACATCTAATGGACAGACACCTTTTGTAACATTAGGA
TTCGGCTTAGGTACAGATCATTTAAGTCGCAAAATTCAACAAGCTATCTTAAATACTCGT
ATCAAAGGCTTAGGAAAAGACCGCACGACAGCGATTTTCCCAAAACTTGTATTTTCAATT
AAAAAAGGAACCAACTTTAGTCCGCAAGATCCGAACTATGACATTAAACAACTAGCATTA
AAGTGTTCAACAAAACGTATGTATCCAGATATTTTAAATTATGACAAACTCGTAGAAATA
TTAGGTGATTTCAAAGCGCCAATGGGTTGTCGTTCATTTTTACCAAGTTGGAAAGATGCG
GAAGGTCATTTTGAAAATAATGGTCGTTGTAACCTTGGTGTTGTAACGCTTAATTTACCT
AGAATGGCATTAGAATCTGCTGGTAATATGACAAAATTCTGGGAAATCTTTTATGAACGT
ATCGATGTGTTACATGATGCATTACTTTATCGTATAAATCGTTTGAAAGATGCTGTACCG
AATAACGCACCGATTTTATATAAAAGTGGCGCATTTAACTATAAATTAAAAGAAACAGAT
GATGTTGCTGAGTTATTTAAAAATAAACGTGCAACGATTTCAATGGGCTATATAGGGTTG
TATGAAACAGCTACTGTTTTCTATGGTCCAGACTGGGAAACATCTCAAGAAGCAAAAGCA
TTTACGCTTGAAATTCTTAAAGAAATGAAACGTTATCAAACGAAATGGACAGAATTATAT
GACATTTGGTTCAGTATTTACAGTACGCCGAGTGAATCGCTAACGGATCGTTTTTGTCGT
TTAGACCAAGAGAGATTTGGAGATATTAAAGACATTACAGATAAAGGATATTACCAAAAC
TCTTTCCATTATGATGTACGTAAAGATGTTACACCTTTTGAAAAGTTAGATTTTGAAAAA
GATTATCCTTATTATGCGAGTGGTGGTTTCATTCACTATTGTGAGTATCCGAAATTGCAA
CACAATTTGAAAGCACTAGAAGCGGTATGGGACTACTCTTATGACAAAGTTGGTTACTTA
GGTACAAATATTCCGATTGATCATTGTTATGAATGTGATTACGATGGAGATTTTGAAGCA
ACTGAAAAAGGATTTAAATGCCCGAACTGTGGCAATGATAATCCTAAAACAGTTGATGTC
GTTAAACGAACATGTGGTTACTTAGGCAATCCAGTTCAACGTCCAGTAATTAAAGGCCGT
CATAAAGAAATTTGCGCACGAGTAAAACATATGAAAGCGCCTAAAGAATGACACTTTTAG
ACATTAAACAAGGACAAGGTTATATTGCTAAAATAGAATCAAATAGCTTTGTTGACGGTG
AAGGAGTAAGATGCAGTGTTTATGTATCAGGATGTCCATTTAATTGTGTTGGATGTTACA
ACAAAGCCTCACAAAAGTTCAGATATGGCGAGAAATACACTGATGAAATATTAGCAGAAA
TATTAGATGACTGCGATCATGATTATATATCTGGGCTAAGTCTATTAGGTGGCGAACCAT
TTTGTAATTTGGATATTACATTAAATCTTGTCAAAGCATTTCGAGCACGTTTTGGAAATA
CAAAGACAATTTGGGTATGGACTGGATTTTTATATGAATATTTAGCAAATGATTGTGCAG
AACGTCGAGAGTTATTATCATACATTGACGTTTTAGTAGATGGGCTATTTATACAACACT
TATTCAAACCTGATTTACCATATAAAGGTTCTTTAAATCAACGTATTATAGATGTACAAC
AATCACTCTCGCATGCGCGTATGATTGAATATATTGTTAGTTGAATATGTATTAGAAGTC
AAGGTAACATGCGTTGCCTTGGCTTCTTTTTAGGTTAGGTACATAATTGAAAGTTAATAA
AAGCAATTTTTTAGAAAAATATATTGATAGAATATGACCTAACAATCATTTTGATACCAA
TACTAAAAGTTGCATATCCGTTTTTTAAAAAAGTTGAAAGAAAAAAGTGGTATTTTAGTG
GGAAGGAAGTCTAACTTTTTGGTAGCGTTTTACAATAAATAAATATTCGTTAATAACGTA
TAAATATTCTTAAATGCCATTCTAGTAAAATTTGTTAAATTCGTTAAATCGTAACTTAAC
ACTGTTGTTTTAGCGCTATTAAGGTTTTGTTTATTACGGGAAAAATTATATAAATATTCA
ATAATTGCCAAGTTTCAAATTGTATGAAATTTGCATTATTATTAAATGTTAGTTATTGTC
AATTTTGTGAATCAATATAATTATTACATTTTGAGATAAATCGAAACAGGATTCATAAAA
TTAATAATTAGGGGGAGCACAATTGAAAAAAGAGAAAGTTATGGACTGGACGACCTTTAT
AGGGACAGTAGCTGTACTTCTTTTTGCAGTTATACCTATGATGGCTTTTCCAAAAGCAAG
TGAAGATATCATCACTGGTATTAATAGTGCCATTTCTGATTCAATTGGTTCGATATATTT
ATTTATGGGGCTGGCGATTTTTTGCTTTGTAATGTATATCGCATTTGGTAAATATGGTAA
TGTCACACTTGGTAAAGCAAGTGATAAACCAGAATTTAATACATTTACATGGGCTGCAAT
GCTGTTTTGTGCAGGCATAGGCTCTGATATTTTATACTGGGGCGTTATTGAATGGGCTTT
TTACTATCAAGTTCCACCAAATGGCGCGAAAAGTATGAGTGATGAAGCACTCCAATATGC
GACGCAATATGGTATGTTCCACTGGGGGCCAATTGCTTGGGCTATTTATGTTCTACCAGC
ATTACCAATTGGTTATTTAGTATTTGTTAAAAAACAACCGGTGTATAAAATTAGTCAAGC
TTGTCGTCCGATTTTAAAAGGTCAAACAGATAAATTTGTAGGTAAAGTTGTAGATATCTT
ATTTATCTTTGGATTGCTAGGTGGTGCGGCAACATCACTAGCGTTAGGTGTGCCATTAAT
TTCTGCAGGCATAGAAAGATTAACTGGTTTAGATGGTAAAAATATGATTTTACGTTCGGC
CATTTTATTAACAATCACGGTTATATTTGCCATTAGTTCATATACAGGATTGAAAAAAGG
TATTCAAAAGTTAAGTGATATCAACGTTTGGCTATCATTTGTACTTTTAGCCTTTATATT
TATTATTGGACCGACTGTTTTTATTATGGAAACGACAGTGACAGGGTTCGGAAATATGTT
GAGAGATTTTTTCCATATGGCAACATGGTTAGAACCATTCGGTGGTATTAAAGGTCGAAA
AGAAACGAATTTCCCACAAGACTGGACAATATTCTACTGGTCATGGTGGTTAGTATATGC
GCCATTTATCGGTTTATTTATCGCTAGAATTTCAAAAGGTCGACGCCTTAAAGAAGTCGT
GCTAGGAACAATTATTTATGGAACGCTTGGATGCGTATTATTCTTTGGTATTTTTGGTAA
CTATGCTGTGTATTTACAAATTTCTGGACAGTTTAATGTAACACAATATTTAAATACACA
TGGTACAGAGGCAACCATTATTGAAGTGGTGCATCATTTACCATTCCCATCATTGATGAT
TGTACTATTCTTAGTATCTGCTTTCTTATTCTTAGCAACAACATTTGATTCGGGTTCATA
TATTTTAGCGGCAGCATCTCAGAAAAAAGTGGTAGGCGAACCATTACGTGCCAATCGTTT
ATTCTGGGCATTTGCATTGTGCTTATTGCCATTTTCATTGATGCTAGTTGGTGGCGAACG
TGCATTAGAAGTATTGAAAACTGCTTCAATACTGGCAAGTGTGCCATTAATTGTTATTTT
TATTTTCATGATGATATCATTTTTAATCATTTTAGGGCGCGATAGAATTAAACTTGAAAC
GCGTGCTGAAAAATTAAAAGAAGTTGAACGTCGTTCATTGCGAATCGTTCAAGTATCAGA
AGAAGAACAAGACGATAATTTATAATTAAATAAATAGCACATAAGACTTTGATTTTTAAA
AGTAAATAATTGATTGTCATATAAAACAAAAACGTAATTTCTATTTATTGAGATAGAAAT
TACCGTTTATTTCGTGGACCTGTTGCATTGTTTTCATCATGCATAATCATCATTGTCGTT
GTTTGAGTCAATTTTAATTTTCAGAATCAGAAGGTTGTTCTGGAATTGGGAAATATTTGA
AAATTTCACCGCTTTCAATCGCTTCGGTTAACTGTTCTAACCATTCGTAATAAACATGTG
TATGATCAAGCTGAGCTTTAATTTTTTGTGCCTCTTGTGTTTCAGCTTCAGTTAAATCAC
TGCTTTCAAGTAATGGATTGATAATAGCTTGAGCATCTTTTACTGCTTCGACATTGATAT
CAATTTCACGCTGGAATTTTTTAGTGAAAAAGTTTCGGAAAAAGATGAAAAAGTCTTTCT
CGGCGATAAAATGTTGTTTGCGGCTTCCTCTCGTAAATTGTTGTTTAACAATATCAAATT
CCTGCAATTTCTTAACGCCAGCACTCATACTTGGTTTGCTCATTTGCAATTGATGACGCA
TTTCATCAAGCGTCATACTGCCTTCAAACACCATAGTGCCATATAAGTTTCCTACACTTC
TATTAGTGCCATACAAATCCATTGTCTGTCCAATTGAATTAATTACAATATCTTTTGCTT
GTTCTAATTGTTGCTGTTTGTTCTGAGAACGAGTCATCATTGCACCTCCGTACATCATTT
TGGTCACGTTAAAATAAATACTAATACATTATAAAACCTTTTCTAAAAAAAGACATTAAA
AATATTTAAAGCATTAAAGTTAAATGTTTCGTTAAATAAAAATCTAACGAACTTACAAAA
CTTAATTCTTTAGTTGTTTTGTAAATTGACACATTTTTCATTTCTATGCTAACATAAGTT
TGTAAAATTCGTTAAATAAAAATTTAACAAACTTAACGGAGGTTGTTGAATGGAACTTTT
AAAACATTTATCTCAGCGTCAATATATTGATGGTGAGTGGGTTGAAAGCGCGAATAAAAA
TACAAGAGATATTATCAATCCTTACAATCAAGAAGTGATATTTACGGTTTCTGAAGGGAC
AAAAGAGGATGCAGAACGTGCAATCTTAGCTGCAAGACGTGCGTTTGAGTCTGGTGAATG
GTCGCAAGAAACTGCTGAAACAAGAGGTAAAAAAGTACGTGCCATCGCGGACAAGATTAA
AGAACATCGCGAAGCGTTAGCACGATTAGAAACATTAGATACTGGAAAAACGTTAGAAGA
ATCATATGCAGATATGGATGATATTCATAATGTGTTTATGTATTTTGCTGGATTAGCAGA
TAAAGACGGTGGCGAAATGATTGATTCACCAATTCCAGATACAGAAAGCAAAATTGTTAA
AGAACCAGTAGGTGTAGTTACACAAATTACACCTTGGAATTATCCGTTATTACAAGCATC
ATGGAAAATTGCGCCTGCGCTTGCTACGGGTTGTTCACTAGTTATGAAACCAAGTGAAAT
TACACCATTAACAACAATACGTGTTTTTGAATTAATGGAAGAAGTTGGTTTCCCTAAAGG
AACAATTAATCTTATTCTAGGTGCAGGTTCTGAAGTTGGTGACGTAATGTCAGGTCATAA
AGAGGTTGACCTTGTATCATTTACAGGTGGCATTGAGACTGGTAAGCATATTATGAAAAA
TGCTGCTAATAATGTTACGAATATTGCCTTGGAACTTGGCGGTAAAAATCCAAACATTAT
CTTTGATGATGCTGATTTTGAATTGGCGGTAGACCAAGCGTTAAATGGTGGATATTTCCA
TGCAGGTCAAGTTTGTTCAGCAGGATCAAGAATATTAGTACAAAACAGTATTAAAGACAA
ATTTGAGCAAGCACTTATTGATCGCGTGAAAAAAATTAAATTAGGTAATGGTTTTGATGC
TGATACTGAAATGGGACCAGTGATTTCAACAGAACATCGTAATAAGATCGAATCTTATAT
GGATGTAGCTAAAGCAGAAGGCGCAACAATTGCTGTTGGTGGTAAACGTCCAGATAGAGA
TGATTTAAAAGATGGTCTATTCTTCGAGCCAACAGTCATTACAAATTGTGATACGTCAAT
GCGTATTGTACAAGAAGAGGTTTTCGGACCTGTCGTTACTGTAGAAGGCTTTGAAACTGA
ACAAGAAGCGATTCAATTAGCGAATGATTCTATATATGGTTTAGCAGGTGCTGTATTTTC
TAGAGATATTGGAAAAGCACAACGCGTTGCTAACAAGTTGAAACTTGGAACGGTGTGGAT
TAATGATTTCCATCCATATTTTGCACAAGCGCCATGGGGTGGATACAAACAATCAGGTAT
CGGTAGAGAATTAGGCAAAGAAGGCTTAGAAGAGTACCTTGTTTCAAAACACATTTTAAC
AAATACAAATCCACAATTAGTGAATTGGTTTAGCAAATAAAAATTAGATAAGGTGAGTGC
CATTGTAAGAACACAAGACACTCACTTTGTTTTGTATAAGTGGCGAAATGTTGATTGATA
ATTTGGACTAAACGCAAAATGAATCATAGATTATTTCATGACTGTTAGTAACAATCGTAA
AAGGAAAAGCGAGTGTTTTGGTTAGCTAAGTTTAGCAATTCAACGATAACCAATCAGCCA
CTAACAAATATTTCATGCAATACTCACTTTGAAATACAACAAACTTTGGAGGTCATAACG
ATGAGTAACAAAAACAAATCATATGATTATGTCATCATTGGAGGAGGCAGTGCAGGTTCT
GTACTAGGTAATCGTCTGAGTGAAGATAAAGATAAAGAAGTCTTAGTATTAGAAGCGGGT
CGCAGTGATTATTTTTGGGATTTATTTATCCAAATGCCTGCTGCGTTAATGTTCCCTTCA
GGCAATAAATTTTACGATTGGATTTATTCAACAGATGAAGAACCACATATGGGCGGTCGT
AAAGTAGCACATGCCCGAGGTAAAGTTTTAGGTGGATCAAGTTCGATTAATGGCATGATT
TACCAACGTGGTAATCCAATGGACTATGAAGGCTGGGCAGAACCAGAAGGTATGGAAACT
TGGGATTTTGCGCACTGTTTACCGTATTTTAAAAAATTAGAAAAAACATACGGTGCAGCG
CCTTATGATAAATTTAGAGGCCATGATGGACCAATTAAGTTAAAACGAGGGCCAGCAACG
AATCCTTTATTCCAGTCATTCTTTGATGCAGGTGTTGAAGCAGGCTATCATAAAACACCT
GATGTGAATGGATTTAGACAAGAAGGTTTTGGACCGTTCGATAGTCAAGTACATCGTGGT
CGCCGAATGTCAGCTTCAAGAGCATATTTACATCCAGCGATGAAGCGTAAAAACTTAACC
GTTGAAACACGTGCCTTTGTAACTGAAATTCATTATGAAGGTAGAAGAGCAACTGGTGTT
ACGTATAAGAAAAATGGCAAACTACATACCATCGATGCTAATGAAGTCATTTTGTCTGGT
GGGGCATTCAATACGCCACAATTACTACAATTATCTGGTATCGGTGATTCAGAGTTCCTA
AAATCAAAAGGCATTGAGCCACGTGTTCATTTACCTGGTGTGGGTGAAAACTTTGAAGAT
CACTTAGAGGTATACATTCAACATAAATGTAAGGAACCTGTATCATTACAGCCAAGCTTA
GATATCAAGCGCATGCCATTTATTGGTTTACAATGGATTTTCACACGTAAAGGTGCAGCA
GCATCTAACCATTTTGAAGGTGGCGGATTTGTACGTTCAAATAACGAAGTTGATTATCCT
AACTTAATGTTCCATTTCTTACCAATAGCTGTAAGATATGATGGTCAAAAGGCAGCGGTC
GCACATGGTTATCAAGTTCACGTAGGACCAATGTATTCAAACTCTCGTGGTAGCTTGAAA
ATCAAATCTAAAGATCCATTCGAAAAACCAAGTATCCGCTTTAATTATTTATCAACAGAA
GAAGATAAAAAAGAATGGGTAGAAGCAATTCGTGTAGCAAGAAATATTTTATCTCAAAAA
GCAATGGATCCATTCAATGGTGGAGAAATTTCACCAGGACCAGAAGTGCAAACAGACGAA
GAAATTCTTGATTGGGTTCGTAGAGATGGTGAAACAGCATTACACCCATCTTGTAGTGCT
AAAATGGGTCCTGCTTCAGATCCAATGGCAGTAGTTGACCCGTTAACAATGAAAGTCCAC
GGTATGGAAAATTTACGTGTAGTTGATGCATCAGCTATGCCACGTACGACAAATGGCAAT
ATACACGCACCTGTTTTAATGTTAGCTGAAAAAGCAGCAGATATTATACGTGGCAGAAAG
CCTTTAGAGCCACAATATATTGATTATTATAAGCATGGTGTTCATGATGAAAATGAAGGT
GCAATCGAAGTAAAACCATACGCTAAATAAATGTATATAGTAGACTCTTAGTCTGGCATC
TATTGTATTGGTGCCAGGCTTTTTGCGTTTTATCTAAATGAGAAGTTAATGTGTTGTTCA
AAAACGATGTGTGAGTATATGAACTGAAAATAGAGTTAATTTTACATTGTGATGATTAAT
TGACCTAATTGGCAGACATTAAAAGAGTGTAGAACTTTAAAAAGTTCACTAAATAGACAT
TTAATTGTGTTTTCTTGAAAGCTTTCGTGGTAGGATTTATATAAGTAAATTGAGAGAAGG
AATACTATGAGCTTTTACGAATATATACAAACATTTAAAGATGATAAAACACCATTAGGC
GAATTAGCGATTTGGATTAAAGAAGATGATTCATTCCCAAAACAAGAGAAGCTAACAGAA
AACATTTTGTCTTATTTTCATCAAATGTCCAATATAGATCATGAGTTTTTAGAAATTGTA
AAAAGATCACTTTCTCTGTATGATCAATTAAAATCGTAAAATCAGAAATAAAGTTAGCTA
AAATAAAAAGCCGGTAATTTCACAGATGAAGTTGTCGGCTATTTTCATGACTAGTGTTAA
ATAATGATCATGAAATTGAAGACACAAAAATAGTGTGCGATTCCTGTACCCATTTGTATG
AAATATTAATACTTTTTACAAAGTCGTATCTTTTAAAAAGAAGCCAAACTATGATTGTAA
TTAATAAATACGGGAATGAATTAGTAATAGATATAAAGTAATATGACCAAAAATATAAAT
GAAATGAAGGCATTTATTATGAACATTTATGATGAATATAGAAGTTATGTAATAGAAGAA
CTGGATGATTGTCTCACAATACAAAAAAATAATGACACTGCATATTACGATGTGCTAGAA
GCGATAAATGATTTATCAAATGATTCATTATGTGTGTTAAATCATTTATATATTAACGAA
GGACAAGAAGAAACATTCGAGCAAAAATTTTTGCGACGTAATAAGCATTTAAAAAACGTT
GATGGGTTTAAAGCATTAAGGTTTTTAAGACCTAGAACAGCTGGTAGACACTATATCATT
ATTACGCTGTGGGAAAATAGGAAAGCATTTTATCATTGGCAAAATTCAGCTGAGTACAAG
CATACACACAAGCATCGTGGCACTTCGAAAGGTGCAGATGTAAAAATAATTAATCGTGAA
TTATCATACAATATTCGTATTGAATTAGCTGATATGGTCTAGCCCGAGATATCAACCCTC
AATCATTTGAAAGTCCTTGAATGCTACGTCATGGCAAAGTGTAGTGTCGAGGACTTTGGT
ATTTAACCCTATTTAATTGAAAATTCTGTAAAGATAGGCGTATGATATATATAATTCATT
TATAAAATTACAATGTTCATCACAGGAAAAGTGGATGTATGAAAGGAAGTTAGTTATGCA
AAAGTCAGCTCTATTCGCGCCTGAAAAATATAACATTATTTCGGAAATCGAAAAATATAG
CCACATACCAGATAAAAAGGCAATTTTATATCATAATACTGAAGGCGAAGATATATCAGT
CACTTACCAACAGCTCATTGAACAGTCTAATAAAGTAGGCAATGTTTTAGCATCGCACGG
TTTATCTAAAGGTGATAAAGTACTCATTATGATGCCACGATCTATTGCGACGTATGAATT
ATATATTGCTGCTTTAAAATTAGGTGTCGCAATCATTCCATGTTCTGAAATGCTAAGAAC
TAAAGATTTACAATACCGTATCACACATGGTGAAATTAATGCAGTTATTGCACTAGAGCC
ATTCACAGTTGAATTTGAAAAAATTAAAGGATATGATGCGTTAACTAAATTTGTTATTGC
CGGTCAAAAAGATGGATGGATTTCACTTGAAGCTGAAAAAGAAAACGCAAGTAACAAACT
AGAAATGGCAGATACGACGCGAGATGATACAGCGATTTTGTCATATACATCTGGTACAAC
TGGCAATCCTAAAGCCGTTACACATTGTCATGGATGGGGATTTGCACATTTACAAATGGC
ACCAAAACATTGGTTATGTATTAATGAAGATGACTTAGTTTGGGCAACAGCAGCACCAGG
TTGGCAAAAATGGGTATGGAGTCCTTTCTTATCTGTATTAGGTTCAGGTGCAACTGCTTT
TGTATTTAATGGAAGATTCAGTCCTGAAACATACTTAGAATTGCTTCAAAAATATCAAAT
TAATGTTTTATGTTGTACACCGACAGAATATCGTATGATGGCTAAATTACAGAACTTAAA
TGATTATGACTTAACGCATTTACATAGTGCCGTTTCTGCAGGTGAGCCACTAAATCGAGA
AGTAGTTGAACAATTCAAGAAATACTTTAATTTAACTGTAAGAGATGGATATGGCCAGAC
TGAAAGTACCTTGCTTATAGGCTTTTTAAAAGATACACCACAAAGGATTGGATCAATGGG
TAAAGGCATTCCGGGTAGTTCGGTCACTGTAGTAGATGATGAGGGGAATAGCGTACCTGC
TAATACGGAAGGGAATATTGCAGTACCACTTGATTTGCCAGCACTTTTCAAAGGATATTA
TAAGGAGCCAGAACGTACGGCGAAAGCGCAAACAGGTAAATACTACATCACTGGTGACTT
AGCTCATGTAGATGATGATGGTTATTTCTGGTTTGAAGGACGTCGAGATGACATTATTAT
TAGTTCAGGCTATACGATTGGGCCTTTTGAAGTTGAAGATGCGTTAACGAATCATCCAGC
CGTTAAAGAATGTGCTGTAGTAGCAAAACCTCATGATATACGAGGCAATATTGTGAAAGC
ATTCGTTATTTTACAAGACCATACTGCGGGTGATGATACGTTAGTTAAAGAACTACAACA
ATTTGTTAAAAATGAAGTTGCACCATATAAATATCCGAGAGAGATTGAATTCGTTGACGA
CTTACCAAAAACAAACTCAGGTAAAATTCGTCGTGTTGAACTACGAGATGCTGAAATAGA
AAAATGGCAACAACAAAAAGATAGCAATCAATAAACATAGCAAAGCAGTCCAATGCGTAA
GGTATGATGATACGCACTGGACTGCTTGTTTATTTATGATGTTCTTTGTCGTCTAGTTAT
AAATAATAAAATTAGTTTAGAAACAAGCGCAACCAGTATTAAGAATGAGAAAATATAAGA
TGTTAAACCTCGAATATCCCAATTTAATAAAAATACATTACTATCACCGGCATTAAGTTG
AAACTCAGTGTGTGTTAAAATAATAATTACAATACCTATAAGTGCAAGATTCAAAATAAT
TTTCAATATTAAAGGTAATTGAAGTGGTTTTCTTGGATGCATGTGTATTGAATCTCCTTT
TTATGATTGATTTTACACTTATATTGTATCAAAATAGAGTATAGGTTTAAAATGCTATAA
GCCAAATGTAGATTAAAACAATCGTTAGCTATTTGTTGTCAAATAATTATGATTGATTTG
ATATTTATCTTCTATGAATAAAAGATTTAATATATTGCAAAGTTAATGAATAATTATAAT
TTACATTTACCACTGCTTGCTTTAACATATACATGTAAGCACTAACTATAGTATTTTGTT
ACAGCGTATCAATTAAAACAGGAAGTTATCTATGGCGTTGATATTTTAAAGAAATATGTC
AGTTTTATGTAACTTTCATATTGATGATACACATTTACAATTTTTGGAGAGGTGAAACCA
ATGGCTAAGTCTAATAGTAAAGACATCGTTTTAATTGGAGCCGGTGTACTTAGCACAACA
TTTGGTTCAATGTTAAAAGAAATTGAGCCAGACTGGAATATCCACGTTTACGAACGCTTG
GATCGTCCTGCAATCGAAAGTTCAAACGAAAGAAATAATGCTGGTACGGGTCATGCAGCA
TTATGTGAGTTGAACTACACAGTTTTACAACCTGATGGTTCTATCGACATCGAAAAAGCG
AAAGTGATTAACGAAGAGTTTGAGATTTCAAAACAATTCTGGGGTCACTTAGTGAAAAGC
GGTAGCATCGAGAATCCAAGAGAATTTATCAATCCATTACCACACATCAGTTATGTTAGA
GGTAAAAACAATGTTAAATTCTTAAAAGATCGTTACGAAGCGATGAAAGCTTTCCCTATG
TTCGATAATATCGAATATACTGAAGACATCGAAGTAATGAAAAAATGGATTCCATTGATG
ATGAAAGGCCGTGAAGATAACCCTGGTATCATGGCGGCAAGTAAAATTGACGAAGGTACA
GATGTAAACTTCGGTGAATTAACACGTAAAATGGCTAAAAGCATTGAAGCACATCCAAAT
GCTACAGTGCAATTTAACCATGAAGTTGTTGATTTTGAACAATTATCAAATGGTCAATGG
GAAGTTACTGTTAAAAATCGCCTAACTGGTGAGAAATTCAAACAAGTAACTGACTATGTA
TTCATCGGTGCTGGCGGTGGAGCAATTCCATTATTACAAAAAACAGGTATCCCTGAAAGT
AAGCATTTAGGTGGATTCCCTATCAGTGGTCAATTCTTAGCTTGTACAAACCCACAAGTT
ATTGAACAACACGATGCCAAAGTTTATGGTAAAGAGCCACCTGGTACACCACCAATGACA
GTACCTCATTTAGATACGCGTTACATTGATGGTCAAAGAACATTATTATTTGGACCATTT
GCTAATGTTGGACCTAAATTCTTGAAAAATGGTTCTAACTTAGATTTATTCAAATCAGTT
AAAACATACAACATTACAACTTTATTAGCAGCAGCAGTTAAAAACTTACCTTTAATTAAA
TACTCATTTGACCAAGTGATTATGACAAAAGAAGGTTGTATGAACCACTTACGTACTTTC
TATCCAGAAGCACGTAATGAAGATTGGCAATTATACACTGCTGGTAAACGTGTACAAGTT
ATCAAAGATACACCTGAACACGGTAAAGGATTCATCCAATTCGGTACAGAAGTGGTTAAC
TCACAAGACCATACTGTAATCGCATTATTAGGTGAATCACCAGGGGCTTCAACTTCAGTT
TCAGTTGCGTTAGAAGTATTAGAACGTAACTTCCCTGAATACAAAACTGAATGGGCACCT
AAAATCAAGAAAATGATTCCATCATACGGTGAATCATTAATTGAAGACGAAAAATTAATG
AGAAAAATCCGTAAACAAACTTCAAAAGACTTAGAATTAGGTTACTACGAAAACTAAATT
CTAATAGCTATATTTAAAATCGGGCAACTGAGAAATCTTATAGATTTTTCAGCTGTCCGA
TTTTTACGTAATCTAATACATACGGCAAAATCAACTTTAATCAAAAAAGACTCATACACA
ATGCCCTTAAAGCACATGTATGAGTCCATTTTAGTAGTTTATATCAAAAAATAGTTTAAT
GTATAAATTAGTTTTTGTTTACAGATGCGTCGTAGATTGATTCTACAGCATCACCTAAAG
CTTTATCGAATTCTTCTTTAGATTGATCAGCTCTTAAATCACTAGCTAATGCACGTGAGA
AACTTGCGATAAGTTCAGCGTTATCTTTAAGTAATTCATTTGCTTTTTCTCTGCTGTAAC
CACCTGATAATACAACGACACGAACAACATTAGGATGTTCAGCTAACTCTTTGTATAAGT
TTGGTTCAGTAGGAATTGTTAATTTCAACATTACTAATTGATCAGCATTTAAGCTATCTA
AACCTTTTTTAAGTTCAGCTTTTAATACTTTTTCAATTTCAGCTTTGTCTTTTGCATTAA
TATTAACTTCTGGTTCGATAATTGGAACTAAACCTTTAGCAATAATTTGTTTAGCAACTT
CAAATTGTTGTTCAACAACGTCTTTGATACCTTGCTCATTTAATTCTAAAATGTTAGAAC
GCATTTTTGTACCAAAAATGTGACGTTCGTTTGCACGGTCTAATAAACTGTCTAAGTTGT
CGATTGGTTTCATTAATTGAACACCATTTTGCTCTTCAGCAAGACCTTTGTCTACTTTTA
AGAACGGAACAACACCTTTATCAGCTAAGTAATCTGCAGTGTATTTGCCTTCTACTTCGC
GATCCATTGTTTGTTCGAAAAGAATAGCACCCAAAATTTTATCTGGTGAGAATGAAGGTG
AAGTTACCACACGTGTACGCATATCGTGAACAAGTTGGAACATTTCGTCTTCATTGCTAT
ATTGATCTTCGTTTACACCATATTCTTTAAGTGCTTTTGGTGTACTACCACCACTTTGGT
CTAATGCGGCAATAAAGCCTTTTCCATTTTTCATTTTTTCTAATTGCTCTTTATTCATAC
TTTCCACTCCTTAACTTTTCAATACACCTCCAGTATGATAAAAATGAGAACATTTCTCAA
GTCATAAACCTTGAAAAGTGTATAAAATGTGAAAAATAATTGTCAGTTTAATTAAAAATA
TTATTTTATTCTAGGTATGACTAACGCTATTAATGACATAAAGAAAATATGTGTAATAAT
CCAACCGATTAATTCTGTCACACTAAATTGAAAAATTGGACGTTGCGCAATAAATACTAA
AAAGGGATACAATGCTATAAATAAGAAAAATAAAGGGATATAACATAGATAGTAAAGCCT
TTTAGAAGTATGAAACAGCAACACAAATATAAAATAAATGACGCTACCAATTAGTAAGTG
ACATATTATTTCTAGAATATATGGTGTATTGTCAGAAGGAATTAGAAAATCTAAATTCAA
TAATAAAGCTTTTAAATGTGATTGATTGCTTATTAAGTCAAACAACATGGTCATCCATAG
CAACATGAATGATATGAAAATAGCAGCAATGAAATGGAACAATACTTTTAAACGCATTCG
TATCACCTCAGAGTCAAATGAAATATAGTAAACAATTCCCTAATCGAACAAAATTATGCG
CATAAACAAAGTAGATTGATATAAAATTCTTAATTATCAGAATATATTTACAAATCTGAA
TTTTATTAGTATATTGGATAGTATTCATAGAGGCATGACGGTATTTGAGCAGGATTTTAA
ATCGGATTTTATAATCGATTTAAGAGAGGCCACTTTGCTTGCACATTAATACTGTCAATG
GGAGGGGAATGTATATGAGTAAAGCACATCAATTAATTCAAGAGGATGAACATTATTTTG
CGAAATCAGGACGTATTAAATATTATCCGTTAGTGATTGATCATGGATATGGAGCAACAT
TGGTTGATATTGAGGGGAAGACATATATCGATTTGTTATCGAGTGCGAGTTCTCAAAACG
TAGGTCATGCACCTAGAGAAGTAACAGAAGCGATAAAGGCACAAGTTGATAAATTTATTC
ATTATACACCAGCATATATGTATCATGAACCGTTGGTACGTTTAGCTAAGAAGCTTTGTC
AGATTGCACCTGGAGATTTTGAAAAAAGAGTGACCTTCGGATTAACCGGATCAGACGCAA
ATGATGGCATCATTAAATTTGCCAGAGCATATACAGGGCGTCCTTATATCATTAGTTTCA
CTAATGCATATCATGGTTCAACTTTTGGCTCATTGTCTATGTCAGCTATTAGTTTAAATA
TGCGCAAACATTATGGTCCGTTATTGAATGGTTTTTATCATATTCCGTTTCCAGATAAAT
ATCGTGGTATGTACGAGCAGCCACAAGCTAATTCAGTAGAAGAATATTTAGCACCCTTAA
AAGAAATGTTTGCGAAATATGTACCTGCTGATGAAGTAGCATGTATTGTTATTGAAACGA
TACAAGGCGATGGTGGACTTTTAGAACCAGTTCCAGGGTATTTTGAAACGTTAGAAAAGA
TTTGTCGTGAACATGGTATTTTAATCGCTGTCGATGATATTCAACAAGGTTTTGGGAGAA
CAGGTACATGGAGTTCAGTCTCGCATTTTAATTTTACGCCCGATTTAATCACTTTTGGAA
AATCCTTAGCAGGTGGTATGCCTATGTCAGCAATTGTTGGACGCAAAGAGATTATGAATT
GTTTAGAAGCGCCAGCACATTTATTTACAACAGGTGCTAATCCAGTTAGTTGTGAAGCTG
CATTAGCCACAATTCAAATGATTGAAGATCAGTCGCTTCTTCAGGCTAGTGCGGAAAAAG
GGGAATATGTTAGGAAACGAATGGATCAATGGGTATCTAAATACAATAGTGTAGGCGATG
TTAGAGGTAAAGGTCTGAGCATTGGTATTGATATTGTTTCCGACAAAAAACTCAAAACAC
GTGATGCCAGTGCGGCACTTAAAATTTGTAATTACTGCTTTGAGCATGGCGTAGTTATTA
TAGCTGTAGCAGGAAATGTGTTGCGATTCCAACCGCCATTGGTAATAACATATGAGCAAT
TAGACACGGCGTTAAACACTATAGAAGATGCACTGACTGCTTTGGAAGCAGGTAACTTAG
ATCAATATGACATATCTGGACAAGGTTGGTAATAGCGATTATCTTAATATAAAATAAAAA
ATCATTTCCACATCTGGATGTTAATCAGATGGGAAATGATTTTTTTGATTTTTATTTTGG
TGGGTGGTATTCAGCTACGTCATTTTTCTTAGAATGTCTAAGTCCATAACTTAAATATAG
AATGATACCAACAATAAACCAAATTAAAGTGTATAATTTCGCTTCGAATCCTAATCCCCA
GAATACTAGCAATACTAAAACAAATGTAACTGCTGGTAACACAGGATATAAAGGTAATTT
AAATGCAGGAATTGGTAGATCTTTACCTTCACGCTTTCTCAAACGATACATTGCTAATGA
AACGAACATAAATGCAACAAGTGTACCTGCTGAAATTAATTGTGCTAAAAATGCGAATGG
GAACATAGAACCAATTAAAACACCAATAATAGTAAGTATAACTAGTGCGCGATTAGGTAA
ATGTTTGTCGTTTAAATGGCTTAACCATGAAGGTAATAAGCCGTCACGTCCAAATGAATA
AAGTAAACGTGAGCCTGCTAACATCATACCAATTAATGCTGTAAACATACCGATTACAGA
GATAGCTTGAACAATAGCTGCTACAACACCATGACCACTTTGACGTAAAGCCCAACCAAC
AGGTTCAGCATTGTTTGCGTATTGTGAGTAATGGAACATACCAACTAACACAAGTGCTAC
AGCAATAAATAATACGATAGCAACACTTAAAGAACCAAGAATACCTCTAGGCATTGTCTT
TTGAGGGTCAAGTGCTTCTGCTGAGTTTGCTGCGATAGAATCGAAACCGATATACGCTAA
GAAAATCATTGAAACACCAGCATATATGCCTTGCCAACCACCAAAGTCACCTGTAGCAGT
TACTTTGTGTTCTGGAATAAATGGCACATAGTTACTAACATTTATTGCTGTTAAACCTAC
GATGACAAATAAAATAATAGCTAATACTTTTAAAATAACTAAAATATTTTCCATACGTGC
TGCTTCTGACATACCACGTGATAGTAATAATGCAGTTAATAAAATAACGATAGCAGCAAT
AATATCGATAAAACCGCCATTCGTACCAAATGGATTTGATAATGCTGCTGGTAATTCGAT
GCCAATTGGTTTCACAAGTCCGCGTAAATTCGCTGAGAATCCTGATGCAACAAAGGCTAC
GGCGATAAAATATTCAGCTAATAGAGCCCAACCGGCAACCCATCCAAAGAATTCACCAAA
TAATACATTGACCCAAGAATAGGCTGAACCTGCAAATGGCATAGCGGCAGCCATTTCTGC
ATAAGTAAATGCAACTAAACCAGCAACAATAGCTGCGAGTAAGAATGATAACGCAACTGC
CGGCCCTGCATGCTGTGCAGCAACAATGCCAGGTAGCGTAAAGATAGATGTCGATACAAT
TGTTCCAACACCTAAAGCTAAGAAATCACGCACCCGAAGTGTACGCTTTAAATGACCATC
TTTATTTTGATAGATAGCCGGATCCTCTTTTCGTGCTATTTTATTGAAAAAACTTCCCAT
AAACTTTCCTCCCAAACATTCATAAACAATTCTATACGGTGTTTTTTAATATGTTATATC
ATAGCACAAATAATCAATATTTTGTCTAAAAATTCTGAAAAATCACAACTTTATGTTACG
TATTAATGACTTGTCTTGATAACATCCGTAGATTTTTTAAATGATAAAACTGATTATAAC
AGATATTAAATGAATAAGTACTATTTTTTGCTAATTTTCTAACAATTTTGCACATTATAT
TTTTAAAATCAATTTCATGTTTATGTCTGATTGGTTAGTGTGTATGAAATGTAATTCTTT
GACTATAAAAAGATGCATCAAATATGATGAGGGTAAGGCGGAAAATAGGAGGTTATATAG
TAAGTCATTTAAGTCGAATAGCCATCCTTTTTAAATTGAAAAAAATAGAAAGCTCAATAG
TTTGTTAAAGCCTTTAAATAGCGTCATTATGCAATTTTAGAATGCTAAAAATTGTCACAA
ATTTCAAATTACGTGCTAAAGCTTGAGATATCAATATTTATTGGCGATAGAGTGTAATTT
GACTCCGCTTACATCTCAGTTTTATGTTTGTAATTTGGTAGCATAATATTATAATAAAAT
AAAATTGTTAATCTTTAATTTCAGTATAGATATTTTTACGTGTAGTCACGTGTAAAATAA
ATTCAATTAGGTTAGGAGACATAATTATGAAAACATTTGGTAAAAAGGTTGTATTAATCG
GAGATGGATCTGTAGGATCAAGCTATGCCTTTGCAATGGTTACGCAAGGTGTTGCTGATG
AATTTGTAATTATTGACATTGCAAAAGACAAAGTAAAAGCAGATGTTCAAGATTTAAACC
ATGGTACAGTCCACAGTCCTTCACCAGTTGATGTGAAAGCAGGTGAATACGAAGACTGTA
AAGATGCAGATTTAGTTGTTATTACAGCTGGTGCACCTCAAAAGCCAGGTGAAACACGTT
TACAATTAGTTGAAAAAAATACTAAGATTATGAAGAGCATTGTTAAGAGTGTAATGGATA
GCGGCTTTGATGGATATTTCTTAATCGCGGCAAACCCTGTAGACATTTTAACAAGATTTG
TAAAAGAATATACTGGATTGCCAGCAGAGCGTGTTATCGGTTCAGGTACTGTATTGGACA
GTGCACGTTTACAATATTTAATTAGCCAAGAACTTGGTGTTGCACCTTCAAGTGTTGACG
CTAGTATTATTGGTGAGCATGGTGATACTGAACTTGCAGTTTGGTCACAAGCAAATGTAG
CAGGTATTTCAGTATATGACACATTAAAAGAACAAACTGGTAGCGAAGCTAAAGCGGAAG
AAATTTATGTAAATACACGTGACGCTGCTTATGAAATTATCCAAGCTAAAGGGTCAACAT
ACTATGGTATTGCATTAGCATTGATGCGCATTTCAAAAGCCATTTTAAATAATGAAAATA
ATGTCTTAAATGTTTCTATACAATTAGATGGTCAATATGGCGGTCACAAAGGCGTTTACT
TAGGTGTACCGACATTGGTTAACCAACATGGCGCAGTTAAAATTTATGAAATGCCATTAA
GTGCTGAAGAACAAGCATTATTCGACAAATCAGTTAAAACATTAGAAGATACATTTGATT
CAATTAAATATTTATTAGAAGACTAAGCCTATTTTAAGTATTAATTAGAAATATATTAAT
GGTAAGAGGATCTATTAGTGTTGCAGTAACACGTGGCACTGATAGATCCATTTTTTGTAA
AAAGAAAACCATACGCTATGCGTATGGTTCAGAAAAGGTTCTACCATTGTCACAAAAAAT
GCATCTCTACGTGCTAGAATAAATATTGGTCAGCCAACCAAAATAATCAACACGAGGAGA
TGCTATTTAATGTCATCTGACACAAACAGTTTAGCACATACAAAATGGAATTGTAAGTNN
NNNNNNNNNNNNNNNNNNNNNNNNNNNNNNNNNNNNNNNNNNNNNNNNNNNNNNNNNNNN
NNNNNNNNNNNNNNNNNNNNNNNNNNNNNNNNNNNNNNGTGGATACAGTAGGTAGAAATA
AAAAAGTGATTGAAAATTATATTCGTAATCAATTACAAGAGGATATCGTTGCAGACCAAA
TCTCAATGGAAGAATATTTAGATCCTTTCACTGGAGAGAAAAATAAAAAAAGAAAGAAAA
AAGAGTAACCCTTTAGGGTTGCTGGAATAGTAGTGCAGTTGGCTGACTTGTCAGTGCCCT
TTTAGGGCTGGCCAGTAAGGAAGGCTTATAGCCGCAGAACAAACCACCCGTTCACACGGG
TGGTTTTGATTTAGCAAGCATTGATAGAGGCAATACTTTTGCGTAAAATAATAATTGAAT
AAAGTATTATGACTCGTGAAAATTTAGTGACATGAATCGAAATGCCGAGACGTCATTGAG
TATAAAGGAAAGTAGTTCTGCATTAATCACGAAGTAGAGCATGACAACGAGGAATAACTA
TAGGGAGATGGTTTTGGAATGACGAATGTCTTGTATCAACATGGTACATTAGGTACGTTA
ATGGCTGGCTTACTAGAAGGAACAGCTACAATTAATGAATTGTTAGAACATGGGAATTTA
GGGATTGCAACGTTAACAGGGTCTGATGGCGAAGTAATATTTTTAGACGGGAAGGCATAT
CATGCTAACGAGCATAAAGAATTTATAGAATTAAAAGGCGATGAGAAAGTACCCTATGCA
TCGATTACTAATTTTAAAGCGAGTAAGACATTTCCATTGCAACAATTATCACAAGATGAT
GTATTCGCACAAATTAAAAATGAAATGTTAAGTGAGAATTTATTTTCGGCTGTTAAAATT
TATGGCACATTTAAACATATGCATGTACGAATGATGTCTGCTCAGCAACCGCCATATACA
CGTTTGATTGATTCAGCACGCAGACAACCTGAGGAAAAAAGACAAGATATTCGTGGTGCC
ATTGTTGGATTTTTTACACCAGAATTATTTCATGGCGTAGGGTCTGCTGGTTTTCATATA
CATTTTGCGGATGATGAAAGAGCTTATGGTGGACATGTTCTTGACTTTGAAGTGGATGAC
GTTGTCGTTGAGATACAAAACTTTGAAACATTCCAACAACATTTCCCGGTAAATAACGAG
ACGTTTGTTAAAGCGAAAATAGACTATAAAGATGTGGCAGAAGAAATTAGAGAAGCTGAA
TAGTCTAATATAATTAAAAGACCTTAGCGATATTAGGAACAGGTGGTTCTAAATGCATCG
TTAAGGTCTTTTTATATTATATATGTGGTTACATATTTTGTTGATACGCGCGTAAAAAGC
TATAAATAGTATCAAGATATGGGGTGTCAAGATTGTGTTCACGTGCACGTCGATAAATAA
AGCCTTGAATCGCTTCGACTTCAAGAGGTTGCTGATGCACAATGTCGTAATACATGCTCG
TTCCCATTTCGTCGGGATAACCTTGATATATAGTCATAATAGTATCGACAGTTTGTTCTG
AAAAGTTTAACCCCTCTGCCTGTGCAACACGACAACCATCTAGTAATAGCTGTCTACACA
GTGTACGTATTTCAGGATTATGCATGATTGCAACTGTCTGTCTACCGAGTGCTGTGATAG
AATTAATGCCCAAGTTAACTAACAATTTATACCAAATAGCTTGCTGAATATTTGCTTCTA
ATACAATGTCGATTTGACTGTCTTGGACCAAATCTCTAAATTGTCGTGTTAATGCATTAT
CTTTTATACGTAATTGATAATCTCTGAAGTGCGTAACAACATCGCCTTTCTTTTGACCAC
TTATATAGACAACTGCTTGGCATATGTTTTTAAATGGAATATGTTCGAGTTGACCATAAC
CATTTTGGGCTAAAATGATGAGCGTGTCCTCATGTGCAAGATGAGTTAAATGAGGAATAA
CTGCATCAAGTTGATGTGTTTTGACTGCAATAATAATAACATCAAATGTGTTTGTGACAT
CTTCATAACCTTTCACAACAATATCTTGTGCAGGTGCATGTGGTACAGTATAATATGTTA
TTGTTTTGGCGTGTCTCCCGATAAGCGTTGTATGAGGCAATGATTGTTGTAATTCATAGG
CAATAGTTGTACCGACAGCGCCTGGGCCGATAATCGCAACTGATAACATCTTCTTCTTTC
CTTTCTATAAAAGATTCATTATACTATTTCTAATAATACTGCAAAAAGAGGTTGAATAAC
ATTGAAAACAGTAAGTCAATTAATAGATATGAAACAAAAGCAAACTAAAATTTCTATGGT
AACAGCTTATGATTTTCCAAGTGCTAAACAAGTGGAAGCAGCGGGTATTGATATGATTCT
TGTTGGGGATTCACTTGGTATGACTGTATTAGGTTATGAAAGTACCGTACAAGTGACGTT
AGCAGATATGATTCATCACGGTCGTGCAGTAAGAAGAGGCGCACCAAATACATTTGTAGT
TGTTGATATGCCGATTGGTGCAGTAGGCATCTCTATGACACAAGACTTAAATCATGCTCT
AAAGCTTTATCAGGAGACGAATGCAAATGCAATTAAAGCAGAAGGAGCGCATATTACACC
ATTTATTGAAAAAGCAACGGCAATTGGTATTCCTGTTGTTGCACATTTAGGATTAACACC
TCAAAGTGTTGGCGTTATGGGGTATAAATTACAAGGTGCAACGAAAGAAGCAGCGGAGCA
ACTTATTTTAGATGCGAAAAATGTAGAACAAGCTGGTGCAGTTGCGTTAGTACTTGAAGC
AATTCCAAATGATTTAGCAGAAGAAATTAGCAAGCACTTAACAATTCCAGTCATTGGTAT
TGGTGCAGGAAAAGGTACAGATGGTCAAGTATTGGTTTATCACGATATGTTAAATTATGG
TGTTGAACATAAAGCGAAATTTGTGAAGCAATTTGCTGATTTTAGTGTTGGTGTGGATGG
TTTAAAACAATACGATCAAGAAGTTAAATCTGGTGCATTTCCATCAGAAGAATATACGTA
TAAAAAGAAAATTATGAATGAGGTTAATAACAATGACTAAGCTGATTACTACGGTAAAAG
AGATGCAACACATTGTTAAAGCAGCCAAACGCTCAGGAACAACGATTGGTTTTATCCCAA
CAATGGGTGCCTTACATGATGGACATTTAACGATGGTACGCGAATCAGTTAGTACAAATG
ATATTACAGTTGTGAGTGTATTTGTTAATCCATTACAATTTGGTCCAAACGAAGATTTCG
ATGCTTATCCGAGACAAATTGATAAAGATTTAGAATTAGTATCAGAAGTAGGGGCGGACA
TTGTTTTTCATCCTGCAGTAGAAGATATGTATCCAGGTGAATTAGGTATTGATGTCAAAG
TAGGTCCATTAGCTGATGTGTTAGAAGGAGCGAAGCGTCCAGGGCATTTTGATGGGGTGG
TAACAGTAGTTAATAAGCTATTTAATATTGTTATGCCGGATTATGCTTATTTTGGTAAAA
AAGATGCCCAGCAATTGGCTATTGTCGAGCAAATGGTAAAAGACTTCAATCATGCCGTTG
AAATTATTGGTATTGATATCGTTCGAGAAGCAGATGGTTTGGCGAAAAGTTCAAGAAATG
TTTATTTAACGGAGCAAGAACGACAAGAAGCGGTACATTTAAGTAAAAGTTTGCTATTAG
CACAAGCGTTGTATCAAGACGGTGAACGTCAAAGTAAAGTAATTATAGACAGGGTTACTG
AATATCTTGAATCACATATAAGTGGACGCATTGAAGAAGTTGCTGTTTATAGTTATCCTC
AATTAGTAGAACAACACGAAATAACTGGACGCATATTTATCTCGTTAGCTGTCAAATTTT
CAAAAGCGCGTTTAATAGATAATATAATAATTGGAGCTGAATAAAGTGATAAGAACAATG
ATGAATGCTAAAATTCATAGAGCAAGAGTGACTGAGTCAAATTTAAATTATGTAGGTAGT
ATTACGATTGATTCAGATATTTTGGAAGCGGTAGACATCTTGCCAAATGAAAAAGTAGCC
ATCGTGAATAATAATAATGGTGCACGTTTTGAAACATACGTAATAGCTGGTGAAAGAGGT
AGTGGTAAAATTTGTTTGAACGGTGCAGCATCAAGACTTGTTGAAGTAGGCGATGTAGTC
ATAATCATGACTTATGCACAGTTGAATGAAGAAGAAATTAAAAACCATGCACCTAAAGTA
GCAGTAATGAATGAAGACAATGTCATTATTGAAATGATTCATGAAAAAGAAAATACGATA
GTGTTATAAAATAGTATAAGTTAGAAACCTCTAGTAGATAACAATGTAGTTATCCATTAG
GGGTTTTTATTTTTATGCCAATTGGGTTAGCGTAATAGAAGTAAAGGTATTATCGTTGCA
ATTTTATCAGTGTTAAATGATGGACATATTTATAAAGAAATAGTTTTGCGAATTGATTAT
CTAAAACAGTATTCAGAATTTATTTGGTAGAAAATAGAATTCTTAACTTAACGAGATAAG
TTAATGACATGTTGTTTAGTTTCGTGAAGTAAAAATATTGAATTGATAGCAATTATATAA
TAATATTATATGAAATAGATAAAAATAATATAGATTAAAGGAGGAATGCCTATGACAAAA
ATTTTTAAAATATCATTTTTGATTTTGTTAGTAGTAATTGTTTCTAGTTATTATGGTGAA
AGTTTTGTCTTAGCTGATAATAATCCTATCGTCAATTCAGAAAATGGTAGTGATAATAAT
TTTGAATCAGGAACAATTGAACGTAATCAAAATGAGCTTTATGAAGTAGGTGATTATAGT
ACGCCCTTAACTGAGCGAGTTTTCGGTAAAGATCAAAGAACGGTTGTTAATAATATTTTA
CAAAGACCTTATAAGCAGACTGTATTATTAAATATGACGTTTTCAAATAACCGTGTATAT
AAAGGCACCGGTACTATGATTGGTAAGGACATTGTATTGACAGCGGCTCATAATGTCTAT
TCTAAAGACGATAAGGGTTGGGCTAAAAAGATTGATGTCTATGCTGGAGTAAATGGGCAA
ACATATACAATAGGAAAGGCCTTTTCGCATAAGTTTTTTGTATCTAAATCTTGGATTAAT
AATGCTCCTACAAAAGAAGATATAGCAATTATTAAGTTAAATAGTAATTTAGGAAATAAA
ACAGGTTACTTAACTTTGAACACACGCATTAGCAAAGGTGAAAATATTGAAATTTCTGGA
TTTCCAGGAGACAAGTCAGACAACAGACAATATAAAGGTAAAGGGAAATTAGAAAGTTTT
GATGAGAATGAAATGTATTATACGGTAGACACATTTTCAGGACAAAGTGGTAGTGCGATA
AGAGATTCAAAAAACAATATCATCGGAGTACATGCATACGGCAGATATAATCATAATTCA
GGCGTGAGAATAAATGATTTAAAATTAGATTACATAAATTATTGGATAGGTAAGTACAGA
AGTCATCCATATAATAAGAAAGTGAAAGTAATTAAAAGTAAGTATATATATTGGAAAAAC
ATTGAAATTACAAAAAAGGGTGATAATAAATTAATTAAAAAAGATAAAGCGTACACAGCT
AAACTCTATTACAATATTCCAAATGGGTATAAATATTACTCTTTATACGACGAAAAAAAT
AGATGGATGGGTTACTTTAATAGCAATGATATTAAGGTAGTAAAATAGGAAAGGATGAAT
AAGATGAAAAAAGTTATAAGTTTATTTGTTGCAATTTTATCAGTGTTGATTTTTACGGAT
AATGCGAACGCCGAAAATAACAAGCCTGAAGGTGTGAATGAAAACAGCAATTTAATACCA
GTTAGACAACCGGATGCAAATTATCCAGGGCCAGTTAGTGACATAGCACGTGTGAAAAAA
CTTGATAATTTAATAGATGGCACGAAAGATCCAGATGTTATCAAGCAGTTGAAAGATGAT
AATGAGGTGCCGAATAATGCGGTAAAGGCAAAAGATTCTAAAATAGTATCCGACTGCAGA
CATTTACTAAAACATCCAGATAATTTAATGGATGGCACGAAAGATCCAAATGTTATTAAT
CAGTTGAAAAACGCAAATGGAACATCGAATAATAGTGCTGTAAATCCAAGTATTAAAGCA
AATGATATTCACACAAAAAGTAATAAACAAATGGCTAAACAACAAAGTATTCATTTGGAT
AGCAAGAGCAAGTCAGTACATAAGCAACAATTGAAAGAATTACCAAAAACAGGAGTAAAT
AACGAAAGTAATACAGCAATTATGGTTTTATTTATTGGTTTAATATTGCTTGTAGTAAGT
TTAGTGACAAGATTTATAAAATTAAATAGCCATCAATAATAAAAAGGGCCACACCTTGGT
TTAAGATTCCAAGCGTGTGGCCTGCTCTTGTTATACAGTTCTATCACTATGTCACTTTTA
ATCAAAAGCGACCGTAATTGCTGCATATCAATTAACGATAGGAATGATTAATTGTGAATC
ATATTTACCACCAGTATAAATCATGTGCATGCCTTTATTTACGGTTTCTTCATGTTCATA
ACGCGTTTTCATGCCAGGGGTACTATTACCAATTACAATTTCACTACCTTTTACAACAAC
TTCCAATGTTTCGCCTTGTTTAAATAGCGTGCCTGAAGGTAACAATTCGATTTCAACAGG
TACAATCTCATCTTGTGACAACTTTAATTCTGTTTCATGTTTATGCCAAGGTTGCGCAAT
TGTGGATTTTTCTTGATCTAATTCACGATGTGATACGCGTAACCAACCGGTAGCTACTTG
ACCATTTTCAATATGATTAAAATCAGGGAAGTTAACTTCATTACCACGACGATCTAACTT
TTTAATACCTGCAAATAAATCCATATCGTCTGAGTCTTTAGTGCTTACCCATAGTTTTAA
GTTCATGTTTCCAACTAACTCAGTATCTTTGTCAAACGTATATTTAAAACTTACATCTTG
TCGTTTATCTTCAGAGTCATATTGTGCGACATGCGCGCTACTAATCTTTGCATGATTCAA
TGTGTGATTTTCAGCATTCAAATACAATGGTGTATATTCTGTGTTAGGTAAAGGGAACGC
TGACGCTGATTTGAATTCGCCTTTATAAAATTGATCTCTAACTTCATAAATGACATGAGG
CGTATCTTTCCAATCGTTATTTTCTTCTTTAAGGTAAAAATCAAAGAATGATTTTTGGCG
TTCGAGATTTTCTCTAGCGTAGTAACTTTCCCACTCTTTACGTCCATGCACATATAGCCA
TTTTTCTTCAGATGCAGCTTGTTTAAATCCTTCAAAAGAGCCACGGTTGTGCAAACCTTG
TGTAGACCAACTAGCACATGTTAGTAGAGGTGTTTTAATTTGTGATAATGGCACTTGACG
CTGTTTCCAAAAATCATCGAACAAAGGGTGTTCTTGTTGTGCTTGAATCATGTCTTCGAT
ATTTGGATTATCTGTCCATCTCGCAAAAATACCTTGTATCCAGAAACGATAAAAGCCAGT
ATCCGGTATACCTCCGTGAAAGGCTACTTCTCTATACATATCATTTAATCCTTCCCAAGG
AATCATTGCTTTTAAATGTGGTGGATTTAATGATGCGACCCACCATTGAGTCACCGCAAG
ATAAGAAACACCATTTGTTCCGATATTTCCATTACTCCATGGCTGTTTTGCTGCCCATTC
AATCACTTCGTAATAATCTTCCGCTTCTCTTTTTGACCATGGAGATAAGACGCCTTTTGA
TTTGTCACTACCGCGTAATGCAACTTTAACTACAACATAATCATTTGGCACCCAAAATCC
TGGGTCTGGTGATTCTTCAGGTGTAAAACTAGATGTCGGAATGGCGCCTAATGTTGGCCA
AAGGGCACCCATATTTGTGATTTTAGGCTTATTATCTTTACCGTAAGTATCTGCAGACAT
AACTACAGGGAATTTGCCATCTTTATTTGGTCTGAAAATATTAATATATAATTTTTCGCC
ATCGCGCATTTCCACAGTGACATCTTTTTCCATAATCATTTCTTGATTTCCATATTGAAC
ACTGTCGACAACGATGTGGTTAATACCGGCTTTCACTTCATTGACATGAGTTACAGTTAA
TTTTGGATTTCCTAGTAAATGTTGGTTCATTGTTATCACCTTTTTCTGTTTGTTTGTATC
ACCTATATTAAACAGGTAAACATTGTGTGCCAATCATCAATGTTGGAGATTTGTGGGATA
ATGAACATAACGTTTATAATTGTTAATAATCATTGGGGAGGACTTGATACAAATGACTAT
AGATCGACGTATTAGAAAATCACAAGTTGCAATGAGAAATGTATTTATTGAACTTTTACA
TCAACACCAATTAGAAGAGATTACTGTGCAACAAATTGCAGATTTAGCTGATGTTAACCG
TAGTACATTTTATACGCATTATTATGATAAATATGATTTGCTAGAAAAATTAGAGAATCA
GCAGTTGGAGGAAATAAGAGACTTCATTCATGATGAGAAGTTAAATGGAGCAGTTAAGTT
ATCCACGGATAATATACATCAAATTATGACCGTTTTAATAGAAATGATAGAAAAAGACAT
CGCATTTTATCAATTGATGTTTCGTATGGGTAAAGATTCAAATATCCACGAAAAACTTTA
TGATTTAATTATGTGTCATTTACAACGTTATAAAAATGAAAATGATCAAATTAATGGTAT
ACCATTTTCCTATTTCATGAGTTATGTTTCAGGTGCGGGATTGTCTTTGATAAGACATTG
GGTAGAAGATCCAAACCGTATAGACAAAGTTGACTTAATAAGGCATTTTAATACGATTGT
CAATCAAGGGCCAGCAACGATAATTAAAAATATACAATAAAATAAGGCAAGCCATGAATC
GAGAGTGGCTTGCCTTGCTAAATAACCTAAGCTTATTAAATGATATCTTTATCAATAACA
TTATTGTTGGATTGCAGTATAGTCTTGACCATGTAACATCCAACGAACACCGTATTTATC
GGTAAAGATGCCCATTTTGCCACCCCAGAATTGGTCAGCTAACGGTAATTCTATTTCAAT
TGAAGAATGATCTTTAATTTGCTCATAGAATGCTTCAACTTTATCAGCATCTTCCTTATT
GTTAACATCATAATCAATTAATAATGATATGCCATTATTAATTTTGTCAGCGCGACCAAA
AGAATCAGAACATAACACTTTTACGCCAAGCACTTCAAACTCAGCATGCATAGTTGCTTC
TTGCGCTTCTTCCTTAGTCATACCAAAATGTGACGCTTGTTCTTCGCCAACTTCTAAACG
TTTAACGTCAGTTGCACCAAATACTTCTTCGTAATATGCAAGGGCTTCTTTTGAATTTTT
AAAAGCGATATAAGGGAATAATGCTGTCATGTAAAACACCTCAATGTATTATTTTTATTA
CTAACACCATGTTACATTAAAAAATGGCAAAAGTATAACTTTTATGATGAATTGGAGTCA
ATCTTTTGTAAAATACACGATAAATTATAAGATGAAATTGATTTAAATGAAGTAAACATA
TATATGACATACAAAAAATGAAAATGACACAGAGACGTATGTGTTGTTTAGTGTTTTAAA
ATTCAAGTTTAAAAAATGCTTTTAGATACATAAGGGACTTTCGAAATATAAATGCATTAA
AATGAATTTCTAACTTTTTTGACTGACATTTAATATGAATCATATATAATAGAAGTTAAT
GATTAAATGTGGGAGGTTAAATCATGATTAATGCTGAACCTATTATCAGTAAAATGAAAA
ATCAAAAAATTAATTATGACAAGGTGTTGAAGAAATTAATCGGGCAGTGGGAAAGAGAAG
CAATCAGACCTAAAATCTTATTGCATAGTTGTTGTGCACCTTGTAGTACATATACATTAG
AGTTTTTAACACAATATGCAGACATTGCAATTTATTTCGCGAATTCAAATATTCATCCGA
AAAATGAATATTTACGACGTGCTAAAGTGCAAGAACAATTTGTAGAAGATTTTAATCGCA
AGACTGGTGCGAATGTGAAGTATATTGAAGCACCTTATGAACCGCATAAGTTTGTGAAAA
TGGTGAAGGATAAAGAATTAGCTGATGAAAAAGAAGGCGGCTTACGTTGTACCGCTTGTT
TTGAAATGCGTTTGGATATTGTAGCGAAAGCAGCTGTAGAACATGGCTATGATTATTTTG
GCAGTGCAATTACATTATCACCTAAAAAGAACGCACAATTAATCAATGAACTTGGTATGG
ATGTCCAAAAAATATACGATGTGAACTATTTGCCAAGTGATTTTAAGAAAAGTAAAGGTT
ATGAGCGTTCCATAGAAATGTGTAATGACTATAATATCTTTAGGCAGTGTTATTGTGGAT
GTGTCTTTGCAGCGATGCAACAAGGTATTGATTTTAAAACAGTTAATAAAGAAGCGAAAG
CATTTTTAGAACAATATCCAGATTAATCATTGGAAATGAGATAAAAGGCAGGCGCATATA
CAAGCCATGCCCTATTAAAAATTATCAAATAGAAACCCGAGACTTTAGTGAAATGAATCA
TACTAAAATCTCGGGTTATTTATATCATCGTAAATATTGTAGCTATAATAAATAACTGGA
TCCTGAGACATAAAACAATGTCTCACTCTAATTACATCATTTTATGAACAAATCTTATAA
TTGCTAAAATGACAATGACAAGTGTTGAAATAAGTGAAAACACTTTAAACTTTTTGTAGT
CATTTTTCGTTTCATTTTCTCCTGTTTTCATCATTTCACGTAGCTCTTGCTCAATTTCTA
AATCAAGATCTGTTTTACGATAACCATTCAAACCTTGACGTTCATCTTCTTCAGGTTGAT
TTTGTTGCTGTGTGTCTTTGTTGTCAGAAGTCGCTACTGTTTTTTTATTATCTGTTTCTT
TAGTCATAACAAACGCCTCCGTTATAAAACGCTATATTTAATGATATGTGATATTTAAGC
CATTATTTTGAAAAATGGTGATAAATATATCTTCTTGAGTTATATCATAATTTTAATAAG
ACGATTCAGCAAGTTTTAAAGTATTATTTGACTACGTTGGATTAGGCATCTAGTCCTATA
ATATCACTGACATTGTCAAAATGATGATCTTTTAAGTAACGTGCGATGCCTTTGTTCATT
TTCTTAGTTAAACCTGGGCCTTCAATAACAAGTGATGAATAAATTTGAATAAGTGACGCA
CCGTGACGCATCATTTTGATTGCATCTTCAGTACTGAATACGCCGCCTGTACCTATAATT
AAAAATTCACCATTTGTTTGCTGATAAGCATACTTAATCAATTTTAAATTACGTTCAAAT
AATGAACGACCACTCAAACCGCCTTCTTCGACTTTATTAGCAGAAGTTAAACCATCTCGT
TGTCGCGTTGTGTTTGCTAAGATGATACCGTCAAATGTCTCAGTAATCGCTGGTAATAGT
GCTTTTAAGCCATCGAAATCCATATCAGACGTTAGTTTTAAATAAATTGGCACTGTTACA
TCATGTTGTTTTTTAAATGCTGTTAAAGCTTGGCATAACATTGAAAATTCATCTTTATCA
TGGAAGTTTTGAAGATTTTCAGTATTTGGAGAACTGATATTGACTGTGAAAAATGAAACG
TCGTGTTTAAACGTATCAATGACTTTTATATAATCTTGATAACGCGCTTCATAAGGTGTC
ATTTTATTCACACCAACATTGATACCAACAGGTACTTGATAAGCATTTTTACGCAAATGA
CTGAGTGCTTTGTTCATACCAATATTATTGAAGCCCATACGATTTATCAAGGCATCATCT
TCTAATAATCTGAACATGCGTGGTTGAGGGTTACCCGGTTGAGGTTTAGGTGTGATACCA
CCTAATTCTAAAGCACCGAATCCAAGGTGTTCCAATGCTTTTGGTACTTCGCAAGATTTG
TCGAAACCAGCTGCTAAGCCAATTGGATTGTCGTACGTATTACCTTGTATCGTTTGTGAT
AACGTTGGATTCTTATAAGTAAATAGTTTATCGACGACTGGGAATAAAACCGGAAATTTT
TGTAACGTTTTTAATGCATCGATAGTTAGTCCGTGTGCTTTTTCGGGTTCGATTTTGAAT
AAGAAAGGTTTAATTAATTTGTACATGAGTATGCTCCTATTTCATTATATTTGAGGCTTA
CTATCCTCAACTTAATATATGTGAAATATATTCTTTTAATAGACTAGCATTTCCCTACAT
AATTTCCTAGTTAAAACTAAAAAGTTTTGAAAATTGACGCAAGTACCACAAATAAAATTG
AGATTAAATCATCTTAATTAGGCAATATAATAGTATAAAGTAAGCGTAATGGAAGGTGTT
TGTATGAATGAACAATGGTTAGAGCATTTACCTTTAAAAGATATTAAAGAGATTTCACCA
GTGAGTGGTGGCGATGTAAACGAAGCATATCGAGTCGAAACGGATACGGATACATTTTTC
TTACTTGTCCAACGTGGACGTAAAGAATCATTTTATGCTGCAGAAATTGCAGGTTTAAAT
GAATTTGAACGTGCAGGTATCACGGCACCTAGAGTAATTGCAAGTGGCGAGGTTAACGGT
GATGCGTATTTAGTGATGACGTATTTAGAAGAAGGGGCTTCAGGGAGTCAACGCCAATTA
GGGCAACTCGTAGCTCAATTACACAGTCAGCAACAAGAAGAAGGCAAATTTGGCTTCTCA
TTACCTTATGAAGGTGGCGATATTTCTTTTGATAATCATTGGCAAGACGATTGGTGTACC
ATTTTTGTCGACAAGCGCATGGATCATTTGAAAGATGAGTTGCTAAATAGAGGGCTATGG
GATGCCAACGATATCAAAGTATATGACAAAGTGCGACGTCAAATTGTGGCGGAATTAGAA
AAGCATCAAAGTAAACCGTCTTTATTACATGGTGACCTATGGGGTGGCAATTATATGTTC
TTACAAGATGGTCGTCCGGCGTTATTTGATCCAGCACCATTATATGGTGACAGAGAATTT
GATATCGGTATTACAACGGTATTTGGTGGTTTTACGAGCGAATTTTATGATGCGTATAAT
AAACATTATCCACTTGCAAAAGGTGCATCCTATAGACTTGAATTTTATCGTTTATATTTA
TTGATGGTGCATTTATTGAAATTTGGGGAGATGTACCGTGATAGTGTTGCGCACTCTATG
GATAAGATTTTACAAGATACAACAGGTTAGTTATTACGTTAGATTAAGATAATAATATGC
ACAGATATTTTTACAATGAGAAGGCCTTCAGCTGCCTCAATAAAAATATTTGTGCTTTTT
TATTGTTGGAAAATAAAATTTTAATCTCTATTGTTAATTTCTATAATGCAAAACAAGATT
GAGTTGCAATAAAAGTGATTTTCTAACTTTTTGTTTAATAAAATTCTAGGAATGATACAT
ATTTATTGATACAATAATTTTGAATATAATCACAAAACAATATTTAAGTATTATTGAATG
TTTGAATATCATATATTGATACAGTTTCTAATAATTTTAAAATAATTTAAATGGGAAGAG
GTGTAAATGATGAGTACAGTTCAAAGTGATATTTTTAAGACCAATAGTGCATCATCATCT
ATTAAAAGCGCTGTTGAAACATGTAATAATGTGTCGAAACCGGATAAAGATGAAAGTACA
ACAGTAAGTGGAAATAATAATGCTCATAGTGTGATAGATGATTTGATGAGTAAGAATCAA
TCTGTTGCTGAAGCAATACGAACTGCGAGCGATAATATACAAAAAGTTGGTGAGGCTTTT
GACCAAACTGACGTAATGATTGGTAATGAAATTGGTAAAAATTAAAACGTGGTGAAATGA
TGTCGAATAAACTGGATGAAATCAATAAAATAATCACAGCGAAACATGAGCAAATGGATG
ACTTATATGATGAAAAGCGAGAGGTTAAAGCATTGATAGATGAAAGTGATGCGCTTAATC
ATTCGATAGATCAATTATATCAACATTTAGGTGAGCGTTATTATAGTAGCAATATGGCTA
GTCGTATGGAACAGTTCCGCGATGAATTTCATTTTGCGAAACGACGTTCAACGGTAGCGT
TACACGAGCAGCAACAGCAAATTCAACATGGCATTCGTAAAGCGGAAGAAGAGATGATTG
ACTTGGAAATGCGAAGGAATGTTGAAATTGAGACGGTGACAAAGGAGGAAAATAAATGGA
AACAATAGGAAGCATTATTTATTTAAAAGAAGGTTCGCAAAAGTTAATGATTATTAATAG
AGGACCAATTGTAGAAATTGAAAATCAAAAGTATATGTTTGACTATTCTGGATGTAAATA
TCCGATTGGTGTTGTGGAAGATGAAATTTATTATTTTAACGAGGAAAATATAGATTCAGT
TATTTTTAAAGGTTATTCTGATCAAGATGAGGTTAGATTTCAAGAGTTGTTTGATAATAT
GAAACAAAATTTGGATAGTGAAATACAACGTGGAAAAGTTACACAACAATAAAGAAATAC
TTTTTCTTTATTGGGGTGGGACGACGAAATAAATTTTGTAAAAATATGATTTCTGTCTCA
CCGCCAAAATGTTATATCCAAGTACTGAGGTTGGATGATACCATTAAATGTCATTCATAA
TCATTTGAACTAACCGTAGCATCTTTAAATTTAATAAAAAAGACACATACCAACTTCCGA
AATGTAGATGAATTCTCTACAATAACGGAAGTTTTTCTTTTAATATTGAAATTTCTCAAG
GATAGGTCTATACTTTATAAATCGTAATTATTACGATTTATAGTCAGGAACAATAACTTG
AAATAGATCATTGAGGGAGTGTTAATATGCAACATCATAAAGTGGCTATTATCGGTGCCG
GTGCTGCAGGTATAGGTATGGCCATTACCTTAAAAGATTTCGGTATAACAGATGTCATTA
TTTTAGAAAAAGGAACAGTAGGCCATTCATTTAAACATTGGCCGAAATCGACCCGTACGA
TTACGCCATCATTTACGTCTAATGGATTTGGCATGCCTGATATGAATGCAATTTCTATGG
ATACTTCACCAGCATTTACATTTAATGAAGAACATATTTCCGGAGAAACATATGCTGAAT
ATTTACAAGTGGTTGCCAACCATTACGAGCTGAATATCTTTGAAAATACAGTTGTTACAA
ATATATCTGTAGATGATGCATATTATACGATTGCAACGACAACAGAGACATATCACGCGG
ATTATATCTTTGTCGCAACAGGTGATTATAATTTCCCTAAAAAGCCATTTAAATATGGTA
TTCATTATAGTGAAATTGAAGACTTTGATAACTTTAATAAGGGGCAATATGTGGTTATCG
GAGGTAATGAAAGTGGCTTTGATGCTGCATATCAACTTGCAAAAAATGGCTCTGACATCG
CACTTTATACTAGCACAACCGGTTTAAATGATCCGGATGCTGATCCTAGTGTTAGATTGT
CACCTTATACACGTCAGCGACTAGGTAATGTCATTAAACAAGGTGCTCGTATTGAAATGA
ATGTACATTATACAGTTAAAGATATTGATTTTAACAACGGACAGTATCATATCAGTTTTG
ATAGCGGACAAAGTGTGCTTACGCCTCATGAACCAATACTAGCAACTGGCTTTGATGCAA
CAAAAAATCCAATCGTTCAACAATTATTTGCGACAACAAATCAAGATATTAAATTAACAA
CACATGATGAATCGACCCGTTATCCGAATATTTTTATGATTGGTGCAACAGTTGAAAATG
ATAATGCCAAATTATGCTATATCTATAAATTTAGAGCGCGATTTGCAGTACTTGCACATC
TTTTAACACAGCGGGAAGGCTTACCAGCTAAACAAGATGTCATTGAAAGTTACCAAAAAA
ATCAAATGTATTTAGATGATTATTCATGTTGTGAAGTGTCATGCACATGTTAGAAGTGAA
ATATGATATGAGAACTGGGCATTATACGCCCATACCTAATGAACCTCATTATTTGGTTAT
TAGTCATGCGGATAAACTTAACGCAACAGAAAAAGCGAAATTAAGATTATTAATCATAAA
ACAGAAATTAGATATTTCATTGGCAGAAAGTGTAGTTTCTTCGCCTATAGCGAGCGAACA
TGTGATAGAACAATTGACACTATTTCAACATGAGCGACGACATTTAAGACCTAAAATAAG
TGCGACATTTTTAGCCTGGTTGTTGATATTTTTAATGTTTGCATTGCCAATTGGTATTGC
TTATCAATTTTCAGATTGGTTTCAAAATCAGTATGTATCAGCATGGATAGAATATTTAAC
TCAAACAACATTGCTCAATCACGATATATTACAGCATATATTATTTGGTGATTATGGTGT
GCTATCACTTGGAACATATTCGCTCGTATGGGCATTGCCGGTTGTAATATTGATTAGTTT
ATCAACTGCTATAATTGATCAAACAGGATTCAAATCATGGATGATATGGGCAATTGAACC
GTCAATGTTACGGATAGGATTACAAGGCAATGATATCGTGCCACTATTAGAAGGATTTGG
ATGTAATGCAGCCGCCATTTCACAAGCAGCACACCAATGCCATACCTGCACGAAGACACA
GTGTATGAGTTTAATAAGCTTTGGTAGTTCTTGTAGTTATCAAATAGGTGCGACATTATC
TATTTTTAGTGTAGCTGGAAAGTCATGGCTATTTATGCCGTACTTAATATTAGTACTTTT
AGGTGGCATCTTACATAATAGGATATGGTTGAAAAAGAATAATCAACAACTTAGCGTTCC
GCTACCTTATGATAGACAATTACATATGCCAAATATACGTCAAATGTTGCTACAAATGTG
GCAAAATATACAAATGTTTATCGTTCAAGCGCTACCTATTTTTATCACAATCTGTCTTAT
TGTTAGTATTTTATCACTAACGCCAATTTTGAATGTTTTATCACAAATATTTACACCTAT
ATTATCGTTATTAGGCATCTCGTCAGAATTGTCACCAGGGATTTTATTTTCAATGATTCG
AAAAGACGGCATGCTCTTGTTTAATTTGCATCAAGGCGCCTTATTACAAGGAATGACAGC
AACACAGTTACTACTACTTGTGTTTTTTAGTTCAACATTTACAGCGTGCTCGGTCACAAT
GACGATGCTTTTGAAACATTTAGGTGGTCAGTCAGCACTAAAATTAATTGGAAAGCAAAT
GTTGACATCATTGTCTTTAGTTATTGGTGTAGGCATCATTGTTAAAATAGTAATGCTGAT
TATTTAAAAAAGAAATGAACTATAACTGAATATAGAGTCATGTCAGTCAATAGGAAAGAT
ATCTTGGAATATGCTATTCATATGAAGTATAAGAGGAGAGTCGCAGATGAAAATAGTTAT
TATAGGTGGGTTTTTAGGTGGCGGTAAAACGACTGTCTTAAATCATTTGCTCGCTGAATC
ATTAAAGGAGTCGCTGAAACCGGCAGTTATCATGAATGAATTTGGTAAAATGAGTGTTGA
TGGTGCCTTAGTATCTGAAGACATACCTTTAAGTGAACTGACAGAGGGGTGTATCTGTTG
TGCAATGAAAGCAGATGTATCAGAACAATTACATCAATTATATTTAAAAGAGCAACCAGA
CATTGTATTTATTGAATGTAGTGGGATTGCAGAACCGGTCTCTGTCTTAGATGCTTGTTT
AACGCCTATTTTAGCTCCGTTTACAACCATTACACATATGATTGGTGTTGTAGATGCAAG
CATGTATAAACATATAAAATCATTTCCAAAAGACATCCAAGGCTTATTTTATGAGCAATT
AGCATATTGTTCTGTCTTATTTGTTAATAAAATAGATTCAGCAGATGTTGAAACAACGAG
CAAACTATTGAAAGATTTAGAAGTTATTAACCCAGAGGCAGATATACAAGTCGGTATGCA
TGGCAGCGTCACTTTACCAATATCAGTTAGACAAATGACAGTTACTTCCGACAATAAACA
TGAATCATTACACAAAACAATAAATCATCAATTTGTGCAATCACCAGTCAAATGTACTAA
AGCAGAGTTTATAAAACGTTTAGCATGCCTTCCGTCTCATATTTATAGGTTGAAAGGGTT
TATGACATTTGAAGACACCGCACATACGTATCTCATTCAATTTACACAAGGACAATATGA
ATTAACACCTGTAGCATTTTCAAAAAAAGTGCCAGAATATTTGGTGCTTATCGGAAAGGG
TATTTCAAAAGAAGACTATCAATGTTTGGAACAGTAGTGTTTTCAGTGGGAAAGAATGAA
CAGTATATAGATAATAAATGCCCCACTTGTTATATAAATTGTAGTGAGAGGGGCATTTAT
AAATTATTTTATTAGGTATATTTCTTTATTGTTAAATACAGATCTATTAATAGTATCCAT
AAGGTCAAAGATAATAATTGATATTATTTTTAAAGCTACAAATAAATATAAGATAAATTC
AGGTACTATCTATTTAATCAATAAATTGTGTTGTCAGAGTTATCAATACGTATTAATACC
TTGCCATTTGTATGATGATTAAATGTATAGTCAAGTGCTTTGTCAATTTCGTCTATTGTG
AAAATATGGTCGTCGATGTCTGGTATGATATTGTTTTGTTCGATGATTTTATTTAAAATT
TTTAATTGCTCACCATCCGAACGTACAAATATAAAACGATAATCTATCGACTTTTTTTGA
GCTTTTTTATCGAATTTTTTACCTGCTAAACCAAATAGCAATTTTTTAAATGGTGAAAAA
TTATTTTTCACAGCAAATGCTTTGTTAGGCGCATTAATAAGACTGACAATAGTACCACCA
GGTTTCATAACTGATAATTCTTTATCGAATTCATTTGGTCCAAGTGTGTCTATAACATAA
TCAATGTCAGATAAAACTTCACAGTAATTCTCAGTTTTGTAGTCTATATATTGATCGACA
CCCTTAGCTAAAAATTGATCTTTAAGTCTCGGACTTCCGGATACAATAACTTTAAGCCCT
AATGATTTTGCTATAGGTACTGCCATTTGTCCAAAGCTGCCTGAACCACCAGGTATAAAC
AATGTTTTACCAGGTATAGCTTTTAATTCTTCAGTAATTGCTTGATAAGCAGTTAAACCT
GTTAACGGCACTGCTGCACCTGTTTTAAGGTTTAAATTTTTAGGTAATTTTGCAATAGCA
TTAGATTCAATAGAAACATACTCTGCAAAAGCACCTATACGATCGATTGGTAATCGTGAA
TATATTTTATCGCCTAATTTATAATCTTCGACTTTACTTCCTACTTTAACAATTGTTCCT
GTGAGTTCATTACCAATAGTTTGAGGCATTTTATAGTTTTGAATTAATTTGACACTTCCA
TTAATAGTTAAATTTTCTAATGGATTAATTGCTGCATAAGCTACTTTTACAAGTACCTCA
GTAGATTTGATCTCTGGAATAGTAATATCTCTAATTTGTACATCTCTATTTTTATTGTAT
TTCTTTATTTGAATGGCTTTCATAGTATATATGGCTCCTCAGTGATTAAAATGCATTACA
ATATTTTCATTAGACCCCACAAATATTTCACTCTATAAGTATATTATCAATTTATAAATG
TAACTTTTCAGCATGGTGCAGTTGTATAAAGCTATAAAATCAATTAACTCCACATATTTA
ATAATACATCAGCAAAGCCTTCAGGTTTTTGAATATAACCTAAGTGACCACCTGGAATAT
CTACAATAGGTATGCCAGTTTCGTTATTTATATAAAAGTTAACATCTTGTGGGAAGGAGC
CTCTAGAATCTGTCCCATTTAGTAGGGTGATTTTATCGTTGTATTTTGTGAAATCATCCA
AAGTAATATCTGAATGCGTATATTGTCTAATTTCAAATTCTGACCAGAACATCGTACGTT
TGTACTGTTCTATACGTCCTTCTTCAGTATCAGCAGGTTGAGACATCATTTTTGCATCAA
TTGGTGCGATATTTAATGTTTCACCAAATGTTTTCATGCCTTTTTCTAAGCCTTCTGTTA
AAATTTGATGCACAATGTCATCATTTTTATCTTTCCAATAAGTACTGTCTGGTAAAAATG
TATTAATTGGTGGTTCGTGAAATGCAATCTTTTTAACGACTTCAGGGTAATCTTTTAACA
CATGCATCGCAACGATTGAACCTGAACTTGAACCTAATATATAGACAGGTTCATCACTTA
ATGACTTTGCAAGTTCGGCAATGTCCTGTGCGTCGCGTTTGACACGATAATCACTGTCAG
GGTTAGAAGCGGAATCAGGAAGTGGTTCAGTTAACTCGCTTTCTCCATAATCACGACGAT
CAACGGCTACAACAGTAAAATGGTCTTTTAACTGTTCTGCAAGAGGCAGAAAAATGTCTC
CGGTACCGTTTGCACCAGGAATAAAGATGAGCACGGGTCCTTGTCCGACTTGGTGGTATC
GTAATTTAGCGCCTTGTAATTCTAAAGTTTCCATATTCAATGACCTCCATTTGTTAATTG
TTAGATGATAAACCTAATAATTTAGCACCATTTGTATAACTTATTTTCTCTTTTTCTTCA
TCTGTTAAACCCAGTTCATCTAAAAATACACCTAATTTTTCAGGCTCAATATATGGATAA
TCAGCAGCATAAAGAATTCTATCAATACCTACTTCTTTCTTGACTAAATCAAACTGTGGC
TTCGTTAACATGCCACTCGGTGTGATATAAAAATTATTTTTAAAGTAATAGCTTACAGGG
TGGTTCAAATGTTCAGCGAATAAAGCTTCATCCATACGTTCTAAGAAGAAGGGGATAAAC
TCACCCCAATGTCCAATAATCATATTTAACTTTGGATAACGATCAAAAATGCCAGATAAT
ACAAGATGTATTGCATGAATACCGACATCAATGTGCCAACCATAACCAAAACAAGCAAAT
GTTGCCGCAGTTACTTCAGGATAATTTCCTTTATAGTATGATTGATAAATGTCACTGTTA
ACTGGCGCGGGATGTAGATAAATCGGTACGTCTAAATTTTCAGCTGTTTTGAAAATAATG
TCATATTTGTCTTGATCAAGAAAACCATCTTGTGCACGTCCCATAATGAGCGCACCTTTG
AATCCTAAATCATTGATGCAACGTTCGAATTCTCGCGCTGCGGCTTCAGGCTCATTGATA
GGTAAAGTTGCAAAGCCTACAAAGCGATTGGGATATTGTGCAATATAATTTGCCAATTGA
TCATTTGCTTTTTGACATAATTCAATGGCTTTCTGACCAACTAAATTTGAAGGAGACCCA
TTTCCATAAGATAAGACTTGAATTTGAACGTCTTGATTATTCATAAATTGGATACGTTCA
TCATGATGTGATAATTCGTCGGCATTTGTAAAACCGGTCTTTTTTTCAAGGCCTTCTAAC
ATTACTTTCATCGGTACACCTTTAGGATCTGCTGATATCGCATTCATCGTTTCTTTTTGA
ATATCTTCAATGACATAATGTTCTTCAAACGTAATACTTTTCATTTAATTCGCCTCCATA
TTTTTTTGCATGTATATTGCATCTATTGCAGAAGCATTCTTTATTTACCTCTAAATTTAA
TATTTGTAACATAAAATTGATCTACCAAGGCATCTCTCCATCGCCATTAATAAATGTACC
TGTTGGACCATCTGCATCAATGGTTGCTAATTGAATGATTGGCTTGATCCCTTCAGAAAC
ATGTTTTGAATTATTGCTAAAATCACCAACTAAATCAGTATTTGTAGCGCCTGGATCAGC
AGCATTGATTTGCATGTTAGGTAATCCTTTAGCGTATTGTAGCGTTAGCATTGTTACTGC
CGATTTAGACGAACAATAAGCTAATGAATTCACTTTAGATTCAGCTGTTTCGGGGTTTGT
AACCATTCCAAATGAACCTAAACCACTTGATACGTTGACGACAACAGGTTGTTCAGATTT
TTCTAAGAGAGGGACGAATGTGTTCATCATTCGAACGATACCAAATACATTCGTTTGATA
TACTTCTTCAACGTCACGAGGTGTCAATTTGGAAGGTGCTGAAAATTGACCAGATATACC
TGCATTGTTAATGAGGATATCAAGACGGCCTTCTTTTTCAGCAATCATGTTATAAGCATT
TTTGACTGAGTAGTCACTTGTAACATCTAACTGTACATAATGAACACCTAATTTTTGTGA
TGCTTGTTGTCCTCTTACGTCATTACGAGAACCTATATAAACTTTGTAACCCAATGCTTT
AAGTGCCTCTGCACTTGCATAGCCTAACCCTTTATTGCCTCCTGTGATTAACACAATTTT
AGTCATTACGTTCCACCTCATCTAAATAAATGTTTAATAAATAATTTCTGTACGCTTCAA
TTGAAATATGGCGATGCTCTATTTGGAAGGCAAATACACTAGTTGATAATGCTTGCAACA
GCATATCTGTTTTGAACTTCTTGTAAATGTCGTCATCGCTTTTAAATAAGTCATAATAAA
AATTAAATAATTCTTGATAAAATGCGCTTTGGTAAAAACGTAATTTATTGTTGCCTGCTT
CAATACATTGCAGTAGTGCCTTATTATCGATTTTAAATTGTAAAAGATAATCTAACGACA
CTTGCATAACCTCATAATCAGAATGATAGTCATCTTTAATTTGCTTAAAATGAGTGATGA
AAATATCAAGGTCTCTTTGTATGACGTAGTAGCATAAATCGCTTTTATCTTTGAAATGTC
GATACAATGTCCCCATACCGATACCTAGTTCTTTAGCAATACGATTCATACTAATGTTTT
CAACGCCTTCTTCATCAAAAAGTTTGTGTGCTATTTCTTCAATTCGTTGCCTATTCTCTT
TTGCATCTTTTCGCATGATTACACCTACTTAAAATTCTCTAAAATTGACAAACGGATAAC
TCTCCGTTTATTATAAAGCGTGTTAAGAAAGATAGCAATGAATTTGCAATAACTATTAAA
TATCATAAAAGAAAAGAGTGTTGCGTATGTCTTTAAATAAAGAGCAAAGACGTATTACAG
CTGAAGAATTGCAAGCACATTTCGAAGCATCAACTTTATCGGTTCAAATGATTGCAGAAA
AACTGAATGTTACCACAGAAGATGTGGAAAAAGCATTAGCTATGAAAGCGCCACTAGGCA
TTTTTAGTCATCAATTACAACGATTTATTCATTTAGTATGGGATGTCAGAAATGTAATAA
ATGACAATATTAAGGAAAATGGACAAACACCAGAACCATATACGTATTTAAAAGGTGAAA
AAGAGGACTATTGGTTTTTAAGATAAAAGGGGAGTGGATCTAAAATGAAAGATATTTTAG
TAATAGGCGCAACAGGGAAGCAAGGTAATGCAGTTGTAAAACAGTTGTTAGAGGATGGAT
GGTATGTAAGTGCATTAACTAGAAATAAGAATAATCGTAAACTTTCAGACATAGGACATC
CGCATTTATCAATCGTTGAAGGTGATCTGAGTGATAGTGATAGTTTGCAATCAGCGATGA
AAGGGAAGTATGGCTTATACAGTATTCAGCCAATCGTTAAAGATGATGTTAGCGAAGAAT
TAAGACAAGGTATGAAGATAATTGAAATAGCTGAGCAAGAAAATATTCAACATATTGTGT
ATAGTACTGCGGGAGGGGTTAATCGAAATCGAACTGGCCCACACTTTGAAGTACTAGCAA
AAATAGAAAATAGATTAATGGAATCTAATATAAACGCAACAGTTATCAAACCATCATTCT
TTATGGATAATTTTTTACGCATTGCTAAAGTCGAAGATGAACGTATTACATTACCAGAAT
TTATTAATCCGAATATAAAATTCACAATGATTTCTTCTATTGATATAGCTAAAATTGCAT
CGTATATTTTTGCACATCCACAAAGCTTTACGCATCAATCAATAGAGATTGGTTCCGATG
AAGTTACATTAAGTGAAGCAGCAACAATTTTTAGTGAAGTGACAGGTAAATCGACTGTTA
TTGAAGGAGAATTTGTTAGTAGTGTTGCAGAAAAGCAATGGTTGGAAGAAAAAGGTTATG
AAGTAGACTTTGAATTAATGGCTGAAATAAATCCAACAAGATTATCATTAAGTGATTGGC
TTAAAGTCCAAGACTATAATAAGTAATGAATGGGGTGCAATCATGATTCAATCAATGTGG
TTTAATTTGCATGTTCAAGATTTAGAAAAGAGCGCACAGTTTTATAAAGCGTTAGGATTT
AAAATAAATAGAAACCCACAAATGTTAGATAAAATGGTGGGCATTCAAATAGGTCAAACA
ACCGTAATTTTAATAGAAAACAAGCATTTTCAAAATGTAAGTCAGCAAAGCCTTAATACT
GAACCAAATGAAGTGATGATTTCTCTAGGTGTGAACACAAATGAAGAAGTTGACCAGTTG
GTGAATAAAGTGAAAGAAGCAGGTGGCACAGTCGTTCAAGAACCAACAGTAAGCCAAGGG
TTTTATGGTGCAATGTTCAAAGATCTTGATGGACACCATTTTAATTTTTTGGTCTGCTAA
AATGAAATTCTCAAAAGAATAAATAAAAAGCCCATACAGAGATGAAGTTTAATGTGGGAG
TGGGACAGAAATGATATTTTCGCAAAATTTATTTCGTCGTCCCACCCCAACTTGCATTGT
CTGTAGAAATTGGGAATCCAATTTCTCTTTGTTGGGGCCCATCCCCAACTTGCATTGCCT
GTAGAATTTCTTTTCGAAATTCTCTGTGTTGGGGCCCCTGACTAGAATTGAAAAAAGCTT
GTTACAAGCGCATTTTCGTTCAGTCAACTACTGCCAATATAACTTCGTAGAGCATAGAAC
ATTGATTTATGTCCCAGCCTGGACACATTAGTGTCTTCAATCAGTATGGGCTTTGTTTAT
GAGGTCAGTTGGCACCTTAAGTGCAATACCTCGTGAGCAAATATTAATTTTGAATATAAC
CGTATTGTTGGCGAAGATCATAAACTTTATCTGGTGTGACATCTTGACCGATTGGATCAA
CCACTTTTATTGTGGAAAATGTTGTTAATACTTGTCCTCGGATCATGCTTAAGTAGTCTT
GACGCAATGCATGTTGTTCTTGTTTTTCAGCTACAGTAAGTGGTTGTACTTTTTCTTTAT
TTGCAAGTTCATTAATTCTATCTAAAATTTTCATATTGTCATATCCTCCTTAGAATCAAG
TGTTGATATATTTTGAGATTATTTCTATAAGGTAATTTATCAACACATTCAGTAATGTTT
TTAGTTTCTCGGTCTTTTGACCAGCAGATTTTTGGAATTAAAATAAGGGGTTTGAGACAC
GATTTTAATAGTAGTACGATGGCAAACTGATGTTATTGAAGTGTCGTTTGATATACATGT
CTGCAATGTTGTTTTATAAGACAGGATGACGTAGCTGAGCAAAGAAATAATCATTGTCGA
ATGACATCATGTGTCTTATTAAAATTGCAATGGGCATAGCATAGGTATATTCACAGTCGA
TTTTCTTGATTTCTACATTATCATAATACGTAGTGTAAAAGTTATACGACAGTCGATAGT
CGATTCGCTTTTTACCACAAGCAATTATTATGTGTTGCTTCAACGTCGACTTTAATTTAT
TTGTAATGTATGTCACTACACCCAGACTACTCTGATTAATATTTAATATATTATGCGTGC
GTTCAAACCCCTGAGATTCATCTGTCTCGCTCACGTCAATCCCTCCTATCTTAGTATTTA
AACAACGTATATCAACTATACGACATGTGTTGTTTAGACATACTATACTACTATGTCGTA
CGTTTGCCAATAAACACGCATATATCATTTGTTGCCTAAACAACATATTGTCTGAAGTGT
TGTTTAAGTACGCAAAAACAAAAATGCTTGTCACTAAAATCTATATGTTTTAATGACAAG
CTTATTTTCATTCAGTTAACGACTGCCAATATGGCTTTGTAGAGTATAGGACGTTGATTT
ATGTCCTAGACACTGCAAATTAATCGTAATACGTTAAATTTTATTGTGTGTACAAGTATG
AACCTAAGTCACATAGTGATTTCAAGATGCATGACTAAATACTAAGTTTTATTAAAAATG
TGCTATATGATGAATTAAAAATGGTAGGTTGCGATCGATAAACACATCGGCTGTCTCTTG
ACTCGTGTTAAACCAATGTAATGCTAAGCCTGAGATACCAGCTGCTAAAAAACTCGCACT
ATTTACAATGATATCGCGTTGATGCTCTGGGTAGCTGTTTTCTAACATAATCGCAAAAAT
ATCTTCTAATTCATTATTAATACGTTGATGTGCTTTGTTGCAAAATGCTTCACTATTTAA
TTCGCAAGACTTTGCAGCATCTTTGATATAACTCGCAATTGAAATGAAAATATTACGCAG
TACCTTTTCATTAATGACATTAGAAATGCTCAAGTTATCATTCAAGTCTTTTAAAATGGT
TACAGACAATGTGTAGTCTAGGAGGTCTTCTTTATCAGTGAAATGAGCGTAAAATGTTGC
ACGATTTAGCGTAGCAATATCAGTGATATCTTTAACTGTAATTTGAGATAATTTCTTTTC
TCTAGAAATTTTAAGAAAAGCATCGACAAGCAATTGTTTGGTTCTAACGATTCTTGGATC
TATGGATTTACTTTCCATCATTTGTTCACTACCTAACATCTGTTGTTTTAACACTTATTA
TCAGTATCTTCTATTATATTGTCAATTGTGTTGATGATATGTAAGTGCTGATACGCTCCT
AACAAATAATGTACCTTTTTGGTAAGCATTTGAATGTCTTTCTTCTATTGTATTAATGGA
TTTTAAAAATGAAGATAAAATAAAAGTGTATTGTAACAATATGTTTGAAAAATTGCCAAT
TTCTTTATCTAAAAATTCAGAATTTTGTGATATACTATTTTTCATAGTCTTGAGTTATAG
ATGATACTGCTAGCCTAAATATAACAACATCGGCATGCACATCTTAGAATTTAAGCTAGT
GGCAGCTTATAACTTAAGGCTCTTTATTATTTGCATACAGATGTATATACATAAATGGAA
GGATGATATTATGACATCAATTAAAACAATTACACCCAAAGATTTTATATTTAGAGTTTT
ATCAGGTGTCGCCATAGGTATTGTTGCGGGTTTAGTTCCTAATGCGATACTTGGAGAAAT
TTTTAAATACTTTATGGATTATCATCCGATTTTTAAAACGTTATTAGGCGTTGTCGTTGC
AATTCAATTTACAGTACCTGCTTTGATTGGTGCATTGGTTGCCATGAAATTTGACCTATC
ACCATTAGCAATTGCTGTTGTGGCGAGTGCAGCATATGTAGGAAGCGGTGCAGCGCAGTT
TAAAAATGGTGCTTGGATGATTACGGGTATTGGTGATTTAATTAATACAATGATTACAGC
AGCGATTGCAGTGTTGTTCATTTTACTTATTCAACATCGCGTAGGTAGTATGGCATTGAT
TGTATTCCCAACAGTTGTTGGCGGTATTTCAGGTGCAATTGGTGTTTTAATATTGCCGTA
TACGAAAATGATTACAACAGCCATCGGTAATATGGTTAATGGTTTTACAGAATTACAACC
GATTGTCATGAGTATTTTGATTTCAATGGTATTTAGTCTTATTATTATTTCTCCACTATC
AACTGTGGCCATTGCCTTTGCGATAGGTATTACAGGTTTAGCAGCTGGATCAGCGTCAAT
TGGTATCTCCGCGACTGAAGCAGTATTGATAATTGGTACAAGTAAAGTGAATCGTTTAGG
GGTGCCGTTATCCGTCTTCTTTGGAGGCGTTAAAATGATGATACCTAATATGGTGAAATA
TCCAATTCTTATGTTACCAATATTGACAACAGCCATTGTATCAGGTTTGGTATCAGCATT
AGTAGGTATTCATGGAACGAAAGAATCAGCTGGATTTGGTTTTATAGGGATGGTAGGACC
GATTAATGCATTTAAATTTATGGAGGTTGATTCTGCTTGGTTGAGTGTCTTACTAATTGT
AGTAGCGTTCTTTGTTGTACCATTTGTAACAGCTTGGCTTGCAGATATCATTTATCGTAA
AGTGTTTCGTTTATATACTAATGATATTTTTAAATTCATGGGATAAGGACAGTATGTTTT
TTGAAAATATGAGACCGAAAATTATTTAATGTTATTGTGAATTGCGAGAATGAAGTTGAA
CAATATAATTGAACAGCAGATAATTTGCGCTAATAAAAGATAAGTCAATCCACAAAAGAT
ATGTGCATAGTCACTTTGAATATTTAATATTAATAGCAATCAATACATGTGATGGAACCT
ATGTATTGATTGCTTTTTAATTGTGTTTAACTGATCAAATTAAGTTGTATTTGATGACGG
TAATGTTACAAGCATGTAACAAAAATACAATCTGTAATATTACGAAAGCTGTAATAGTTG
AGCTAAATATAGTAAAAAACTTATGCATTTATGCTTATTTCAAGGATTGATTAGATTCAA
AAAGAAACATATTTCACATTACAGTATAAAACAACCATATTTCAACATTACAAATAACAC
TTGATATTGTAATGTTTTGTAAAGAAAGTGTAATTTACTTGCTACTTTTTTATGATATAG
TGAGTACCGTTGAAAGAAATAAAAGACAATTTAAACTTGCACTACGACATTCAAATTCAA
AATATAATTACTAAAAACATAAACTTACAATTATTACTGGAGGATTTTTTACTATGAAAA
AGACAATTATGGCATCATCATTAGCAGTGGCATTAGGTGTAACAGGTTACGCAGCAAGCA
CAGGACATGAAGCACACGCTGCTGAAGTAAACGTTGATCAAGCACACTTAGTTGACTTAG
CGCATAATCACCAAGATCAATTAAATGCAGCTCCAATCAAAGATGGTGCATATGACATCC
ACTTTGTAAAAGATGGTTTCCAATATAACTTCACTTCAAATGGTACTACATGGTCATGGA
GCTATGAAGCAGCTAATGGTCAAACTGCTGGTTTCTCAAACGTTGCAGGTGCAGACTACA
CTACTTCATACAACCAAGGTTCAAATGTACAATCAGTAAGCTACAATGCACAATCAAGTA
ACTCAAACGTTGAAGCTGTTTCAGCTCCAACTTACCATAACTACAGCACTTCAACTACTT
CAAGTTCAGTGAGATTAAGCAATGGTAATACTGCAGGTGCTACTGGTTCATCAGCAGCTC
AAATCATGGCTCAACGTACTGGTGTTTCAGCTTCTACATGGGCTGCAATCATCGCTCGTG
AATCAAATGGTCAAGTAAATGCTTACAACCCATCAGGTGCTTCAGGTTTATTCCAAACTA
TGCCAGGTTGGGGTCCAACAAACACTGTTGACCAACAAATCAACGCAGCTGTTAAAGCAT
ACAAAGCACAAGGTTTAGGTGCTTGGGGATTCTAATTCCTTCATAATAAATAAAAGTAAT
GTTTAAACATTAAATATATAGCTCTTCCCATAGAAATTGGGGAGAGTTTTTTTATTAATC
AAAAATACATTTCTTAAAAAGTGGATATTGAAGTTAGGGAAATTTATTGGACTTTATTGT
ATTACTGCTAAAATACTTGTCTTTATTAAGTGCCAAGTGGAATGAAACTTCATTTGAGGC
TGTACTGAGTACACTAGATACAAACTAAACGCACATTTTATGATTAAATTAAATGAAACT
GGAGATAAAAATGACTATAAACATAATTGAATATAATAGGTCTTATAAGGAAGAGCTAAT
CGAGTTTATTTTATCGATTCAAAAAAATGAATTTAATATAAAAATTGATAGAGATGATCA
ACCTGATTTGGAGAACATCGAACATAACTATTTGAATAGTGGAGGGCAATTTTGGCTTGC
AATAAACAATCATCAAAATATTGTTGGTACTATAGGTTTGATTAGACTAGATAATAATAT
GTCTGCACTTAAAAAAATGTTTGTTGATGAAGGTTATAGGAATTTAAAAATAGGTAAAAA
ACTTTTAGATAAAGTTATAATGACATGTAAAGAACAAAATATCGATGGTATTTATTTAGG
AACAATTGATAAATTTATTAGTGCACAGTATTTTTATTCTAATAATGGCTTCCGTGAAAT
TAAGCGAGGAGATTTACCAAGTAGTTTTCCTAAATTAGATGTAGATAATAGGTTTTATTA
CAGAAATTTAAAAGGTTAATTCGAATCAATGAATAATTGATATGGCGACCTTAGTAATAT
TCATTTTAAAAGTGGCATATAGCGTTTAAATATAAAAGGCTGACGTGATATATCGTTTGA
TTTAAATTAGAGGATATTATGCATTTCACTTTATTTTCAATACATGGTAATTTATTCATT
ATAGAAGTTTTGAAAAAATGAAATTTAAAGGGTATATTTAAATAATTGTGTAAAAGTAAG
ATGCATAAAATATAAAACGAACCTTTTTTTGTAAAAATATAATGAAAACAACAGTTATTT
TGTTAAAAATTCAAGAATCTATGATAATCTATGTTATGTAGTAAAATCGACAAATTTATA
TGTGGTTTGCAGTAATGAAATTAACTGTAATAATTGTTTTCTACTTAATAAAAAATTTAA
AACTATCTTAATTAAGGGTTAAATCAATTAATGAAAATCAGTGCAATATTTTATTTTCAA
AAATATTATGATATGCTACAAAATAGAGAAAAATAAATGGGGCGTTTATTAACATGGATA
CAAAAGACTTTAAACGTTTAGAAAAAATGTATTCCCCGCGATACTTACCCGGATTAGATG
GATTGAGGGCATTCGCAGTTATAGGAATCATTATTTATCACTTGAATGCACAATGGTTAA
GTGGGGGCTTTTTAGGAGTAGATACATTCTTCGTTATTTCAGGTTATTTAATAACAAGTT
TGTTGATAAGTGAGTATTATCGGACGCAAAAAATCGATTTGCTAGAGTTTTGGAAGCGAC
GATTGAAACGACTCATTCCGGCAGTGTTGTTTTTAATCTGTGTCGTGCTTACGTTCACAC
TGATATTTAAACCGGAATTGATTATACAAATGAAACGAGATGCTATTGCAGCTATATTCT
ATGTTTCAAACTGGTGGTACATTTCACAGAATGTAGATTATTTTAACCAATTTGCTATTG
AACCACTCAAACATTTATGGTCTTTAGCCATTGAAGAACAATTTTACTTGCTTTTCCCAT
TGGTTATCACGTTCTTATTACATAGATTTAAACCGAGAAATATTATTCAAACGCTATTTA
TTGTATCGTTGATTTCTTTAGGACTTATGATAGTGATTCATTTCATCACTGGAGATAATT
CACGTGTGTATTTTGGGACAGATACACGACTGCAAACTTTATTGCTTGGTTGTATATTAG
CATTTATTTGGCCTCCGTTTGCTTTGAAAAAAGATATTTCTAAAAAGATTGTCGTATCAT
TAGATATTATAGGGATATCTGGTTTTGCGGTTCTAATGACTTTGTTCTTTATAGTTGGAG
ACCAAGATCAATGGATCTATAATGGAGGATTTTACATTATATCATTTGCAACTTTATTCA
TTATTGCAATTGCGGTACATCCTTCTAGTTTATTTGCTAAATTTTTAAGTATGAAACCTT
TGCTAATTATAGGTAAACGATCATATAGCTTATATTTATGGCATTATCCTATCATTGTTT
TTGTGAACAGTTATTACGTACAAGGACAAATACCTGTATACGTCTATGTGATAGAAATTG
TATTAACAGCGTTAATGGCTGAAATTTCGTATCGCTTTATTGAAACACCTATACGTAAAA
AAGGATTTAAAGCTTTTGCATTTTTACCTAAAAAGAAGGGGCAATTTGCTAGAACAGTGT
TAGTTATCCTATTATTGGTTCCGTCTATCGTTGTGCTCAGTGGACAGTTTGATGCACTTG
GCAAACAACATGAAGCCGAGAAGAAAGAGAAGAAGACGGAATTTAAAACAACGAAGAAAA
AAGTCGTTAAAAAAGATAAGCAAGAGGATAAGCAGACAGCGAATAGCAAAGAGGATATTA
AAAAGTCATCACCACTATTAATTGGTGACTCGGTCATGGTGGATATTGGTAATGTCTTTA
CTAAGAAAATACCAAATGCACAAATTGATGGTAAAGTTGGACGGCAACTCGTTGATGCTA
CACCAATTGTGAAATCGCAATATAAAGACTATGCTAAAAAAGGTCAAAAAGTTGTAGTAG
AGCTTGGTACAAATGGGGCATTTACGAAAGATCAATTAAATGAACTATTGGATAGTTTTG
GAAAAGCAGACATTTATTTAGTTTCTATTAGAGTACCTAGAGATTATGAAGGTAGAATAA
ATAAATTAATTTATGAGGCAGCTGAAAAGCGCTCTAATGTACATCTAGTCGATTGGTATA
AAGCTTCTGCAGGTCATCCGGAATACTTTGCATATGACGGCATACATTTGGAATATGCAG
GTAGTAAAGCGCTGACTGATTTGATTGTAAAAACGATGGAAACACATGCTACAAATAAAA
AATAACTTGATGCACTAAACTTTTGAAATATTACATTACTTCTGATATTTATTGTCAGTT
CGTGTGTATTTCATTAAAAGTTTAGTGCTTTTTTATTTTCAAATCCCATGTTAACGGTGC
AGAAAAAGTGTTGTAAACATTCTAATTGGTATATTACATTCAATGAAGCTTTATTAGGAA
CAGATTACATTATGATAACAAAGCCCGCAAGACACCTAATCTCTGTTATAGTTTATTTTG
TCGCAAAACTATAAAAGTTATAATTATTTGCATACTAAAAAAATAAAAAATATAAAATTT
AAAATAATTGAGTCGCTAATGACTATATGTATAGAGTGTTTTGATTATTGGGAGGATATT
TAATTATGAAAAAAATCGTTACAGCTACAATCGCTACAGCAGGACTTGCCACTATCGCAT
TTGCAGGACATGATGCACAAGCCGCAGAACAAAATAACAATGGATATAATTCTAATGACG
CTCAATCATACAGCTATACGTATACAATTGATGCACAAGGTAATTATCATTACACTTGGA
CAGGAAATTGGAATCCAAGTCAATTAACGCAAAACAACACATACTATTACAATAACTACA
ATACGTATAGTTATAACAATGCATCTTACAATAACTACTATAATCATTCATATCAATACA
ATAACTATACAAACAATAGCCAAACAGCAACAAATAACTATTATACTGGTGGTTCAGGTG
CAAGTTATAGCACAACAAGTAATAATGTTCATGTGACTACAACTGCAGCGCCATCTTCAA
ATGGTCGTTCAATTTCTAATGGTTATGCATCAGGAAGTAACTTATATACTTCAGGACAAT
GTACTTATTATGTATTTGATCGTGTTGGTGGGAAAATTGGTTCAACATGGGGTAACGCAA
GTAATTGGGCTAGCGCAGCTGCATCATCTGGCTATACAGTGAACAATACACCAAAAGCTG
GTGCTATCATGCAAACAACACAAGGCTATTACGGTCATGTTGCTTACGTTGAAGGCGTTA
ACAGCAACGGTTCTGTTCGTGTTTCAGAAATGAACTATGGACATGGTGCTGGTGTGGTTA
CGTCTCGTACAATTTCAGCAAACCAAGCAGGTTCATATAATTTCATTCATTAATCAAATG
TAAATCAAATGACGTCAATATTCTCTAACATGAGAGTATTGGCGTTTTTGTTTTATATAA
ATATAAATGAGAGCGGTTTATTCACTAATCTTTAGGGAACTAAGTAATAAAATGATAATT
TATACTATGTCAGTATGATTGAGAGTGATTCAATTTAGATGAAAACCATGAAAAAATATA
TCAAAACAGCATTTTTTTGTAGTATGTATTGGTTAATTGTTCAACTAAATATAGCAAATT
TAGGTACAAGAATTCCTGACAAGTATTTTCGTCAGAAGCATATAATATTTAAATCATTTA
ACTTTGAGAAGCATGGAAAATTTTGGAACAAATGGTTTTACGTAAGAAAATGGAAACATA
AGATTTTAGATGGTCATCAGCTTAATCAAAATATATATGATCAGCGTCATTTAATGACAA
TCAATACTGATGAAATTGAAAAAATGATTATAGAGACAAAGAGGGCAGAGTTGATCCATT
GGATATCGATACTTCCAGTCATCATATTTAATAAAGGCCCTCGTTTAGTAAAGTATATAA
ATATTTTCTATGCAATGATAACTAATGTTCCAATCATTATTGTGCAACGTTATAATCGAC
CGAGATTAACGCAGTTACTACGCATATTAAAACGAAGAGGTGAACGTCATGACTAAACAT
ATCATCGTTATTGGTGGTGGCTTAGGTGGGATTTCTGCAGCAATTCGAATGGCGCAAAGT
GGCTATTCGGTCTCATTATATGAACAAAATAATCATATAGGAGGCAAAGTGAATCGTCAT
GAATCAGATGGCTTTGGCTTTGATTTAGGTCCATCTATTTTAACGATGCCTTATATTTTT
GAAAAAATATTCGAATATAGCAATAAGCAAATGTCAGACTACGTTACAATCAAGCGATTG
CCACATCAATGGCGTAGCTTTTTTCCAGATGGAACGACTATCGATTTGTATGAAGGTATT
AAAGAAACAGGTCAGCATAATGTGATATTGTCGAAACAGGATATAGAGGAACTGCAAAAT
TATTTGAATTATACAAGACGAATCGATCGTATTACTGAAAAAGGGTATTTTAACTATGGT
TTAGATACACTATCTCAAATTATTAAATTTCATGGGCCATTAAATGCTCTTATTAATTAT
GATTATGTACATACTATGCAACAGGCCATAGACAAGCGTATCTCGAATCCATACTTGCGA
CAAATGTTAGGCTATTTTATCAAATATGTAGGTTCTTCATCATACGATGCGCCAGCTGTA
TTATCTATGTTATTCCATATGCAACAAGAGCAAGGCCTTTGGTATGTAGAAGGTGGAATC
CATCATTTAGCCAATGCCTTGGAAAAGCTAGCGCGTGAAGAAGGTGTCACAATTCATACA
GGTGCACGTGTGGACAATATTAAAACATATCAAAGACGTGTGACGGGTGTCAGATTAGAT
ACAGGTGAGTTTGTAAAGGCAGATTATATTATTTCAAATATGGAAGTCATACCTACTTAT
AAATATTTAATTCACCTTGATACTCAACGATTAAACAAATTAGAGAGGGAATTTGAGCCG
GCAAGCTCAGGATATGTGATGCATTTAGGTGTTGCTTGCCAATACCCGCAATTAGCACAT
CATAATTTCTTTTTTACGGAAAATGCTTATCTCAATTATCAACAAGTTTTTCATGAAAAG
GTATTGCCAGATGATCCGACCATTTATCTAGTAAATACGAATAAAACTGATCACACACAA
GCGCCAGTAGGTTATGAAAATATCAAAGTCTTACCACATATTCCATATATTCAAGATCAG
CCTTTTACCACTGAAGATTATGCGAAGTTTAGGGATAAAATTTTGGATAAATTAGAAAAA
ATGGGACTTACTGATTTAAGAAAACACATTATTTATGAAGATGTTTGGACACCGGAGGAT
ATTGAAAAAAATTATCGTTCTAATCGTGGTGCAATATATGGTGTTGTAGCAGATAAAAAG
AAAAACAAAGGATTTAAATTTCCTAAAGAAAGTCAGTATTTTGAAAACTTGTACTTTGTA
GGTGGATCAGTAAATCCTGGTGGTGGCATGCCAATGGTTACATTAAGTGGGCAACAAGTC
GCAGACAAAATAAACGCGCGAGAAGCGAAGAATAGGAAGTGATATCTATGAAATGGTTAT
CACGAATATTAACAGTAATAGTGACCATGTCTATGGCGTGTGGTGCATTGATATTTAATC
GTAGACATCAGCTAAAGGCGAAAACGCTGAACTTCAATCATAAATCATTAACAATTATTA
TTCCGGCTAGAAACGAAGAAAAAAGAATAGGTCATTTACTACATTCGATAATACAACAGC
AAGTTCCAGTAGATGTCATTGTTATGAATGACGGATCGACAGATGAAACAGCACGTGTAG
CGCGTTCATATGGTGCGACTGTAGTAGATGTTGTTGATGATGCTGACGGCAAATGGTATG
GGAAATCACATGCTTGTTATCAAGGTGTGACGCATGCATGTACGAATCGTATTGCTTTTG
TAGATGCTGATGTAACTTTCTTAAGGAAAGATGCTGTTGAAACGTTGATTAATCAGTATC
AATTACAAGATGAAAAAGGATTGTTAAGCGTACAGCCTTATCACATAACAAAGCGTTTCT
ACGAAGGGTTTTCAGCGATATTTAATTTAATGACAGTCGTTGGTATGAATGTATTTTCTA
CCTTAGACGACGGTCGGACTAACCAGCATGCATTTGGACCGGTGACATTAACAAATAAAG
AAGATTATTATGCAACTGGAGGTCATAAAAGTGCGAACCGTCATATTATTGAAGGATTTG
CTTTAGGAAGTGCATATACTTCACAATCATTGCCCGTAACAGTTTATGAAGGATTTCCAT
TTGTTGCATTTCGCATGTATCAAGAAGGATTTCAGTCATTACAAGAAGGATGGACAAAGC
ATTTGTCGACTGGGGCAGATGGCACAAAGCCTAAGATCATGGCAGCAATTGTGTTGTGGT
TGTTCGGTTCTATCGCGAGTATTTTAGGGCTATGTCTTAGTTTAAAATATCGCCAAATGT
CTGTAGGAAAAATGTTAACAGTTTACTTGAGCTATACTACACAATTTATTCATCTGCATC
GAAGGGTCGGCCAATTTTCTAATTTATTAATGGTATGTCATCCATTGTTATTTATGTTTT
TCACTAAAATTTTCATCCAATCTTGGAAACAAACGCATCGTTATGGTGTAGTTGAATGGA
AAGGTCGTCAATATTCTATATCTAAAGAACAATAAATCAAGGTAATGGCATTTCAATATA
GGAGGACTAGTATGACAATGATGGCTATGAATTTTAAATATTGTCATAAAATCATGAAGA
AACATTCAAAAAGCTTTTCTTACGCTTTTGACTTGTTACCAGAAGATCAAAGAAAAGCGG
TTTGGGCAATTTATGCTGTGTGTCGTAAAATTGATGACAGTATAGATGTTTATGGCGATA
TTCAATTTTTAAATCAAATAAAAGAAGATATACAATCTATTGAAAAATACCCATATGAAC
ATCATCACTTTCAAAGTGATCGTAGAATCATGATGGCTCTTCAGCATGTTGCACAACATA
AAAATATCGCCTTTCAATCTTTCTATAATCTCATTGATACTGTATATAAAGATCAACAAT
TTACAATGTTTGAAACGGACGCTGAATTATTCGGATATTGTTATGGTGTTGCTGGTACAG
TAGGTGAAGTATTGACGCCGATTTTAAGTGATCATGAAACACATCAGACATACGATGTCG
CAAGAAGGCTTGGTGAATCGTTGCAATTGATTAATATATTAAGAGATGTCGGTGAAGATT
TTGAAAATGAACGGATATATTTTAGTAAGCAACGATTAAAGCAATATGAAGTTGATATTG
CTGAAGTGTACCAAAATGGTGTTAATAATCATTATATTGACTTATGGGAATATTATGCAG
CTATCGCAGAAAAAGATTTTCGAGATGTTATGGATCAAATCAAAGTATTTAGTATTGAAG
CACAACCAATCATAGAATTAGCAGCACGTATATATATTGAAATACTGGACGAAGTGAGAC
AGGCTAACTATACATTACATGAACGTGTTTTTGTGGATAAGCGGAAAAAAGCAAAGTTGT
TTCATGAAATAAATAGTAAATATCATAGAATATAGGTGGTTGAATAATGAAGATTGCAGT
AATTGGTGCAGGTGTCACAGGATTAGCAGCGGCAGCCCGTATTGCTTCTCAAGGTCATGA
AGTGACGATATTTGAAAAAAATACTAACGTAGGCGGGCGTATGAATCAATTAAAGAAAGA
CGGCTTTACATTTGATATGGGCCCCACAATTGTCATGATGCCAGATGTTTATAAAGATGT
ATTTACAATGTGTGGTAAAAATTATGAAGATTATATTGAATTGAGACAATTACGTTATAT
TTACGATGTGTATTTTGACCGCGATGATCGTATAACGGTGCCTACAGATTTAGCTGAATT
ACAGCACATGCTAGAAAGTATAGAACCTGGTTCAACGCATGGTTTTATGTCATTTTTAAC
GGATGTTTATAAAAAATATGAAATTGCACGTCGCTATTTCTTAGAAAGAACGTATCGCAA
ACCAAGTGACTTTTATAATATGACGTCACTTGTGCAAGGTGCTAAGTTAAAAACGTTAAA
TCATGCAGATCAGCTAATTGAACATTATATTGATAACGAAAAGATACAAAAGCTTTTAGC
GTTTCAAACGTTATACATAGGAATTGATCCAAAACGAGGCCCGTCACTATATTCAATTAT
TCCTATGATTGAAATGATGTTTGGTGTGCATTTTATTAAAGGCGGTATGTATGGCATGGC
TCAAGGGCTAGCGCAATTAAATAAAGATTTAGGTGTTAATATTGAACTTAATGCTGAAAT
TGAGCAAATTATTATTGATCCTAAATTCAAACGAGCTGATGCGATAAAAGTGAATGGTGA
CATAAGAAAATTTGATAAAATTTTATGTACGGCTGATTTCCCTAGTGTTGCGGAATCATT
AATGCCAGATTTTGCACCTATTAAAAAGTATCCACCACATAAAATTGCAGACTTAGATTA
CTCTTGTTCAGCATTTTTAATGTATATCGGTATAGATATTGATGTGACAGATCAAGTGAG
ACTTCATAATGTTATTTTTTCAGATGATTTTAGAGGCAATATTGAAGAAATATTTGAGGG
ACGTTTATCATATGATCCTTCTATTTATGTGTATGTTCCAGCGGTCGCTGATAAATCACT
TGCGCCAGAAGGCAAAACTGGTATTTATGTGTTAATGCCGACGCCGGAACTTAAAACAGG
TAGCGGAATCGATTGGTCAGATGAAGCTTTGACGCAACAAATAAAGGAAATTATTTATCG
TAAATTAGCAGCGATTGAAGTATTTGAAGATATAAAATCGCATATTGTTTCAGAAACAAT
CTTTACGCCAATGATTTTGAGCAAACGTATCATGCGAAATTTGGTTCGGCATTCGGTTTA
ATGCCAACTTTAGCGCAAAGTAATTATTATCGTCCACAAAATGTATCGAGAGATTATAAA
GATTTATATTTTGCAGGTGCAAGTACGCATCCAGGTGCAGGCGTTCCTATTGTCTTAACG
AGTGCGAAAATAACTGTAGACGAAATGATTAAAGATATTGAGCGTGGCGTGTAAGGGAGT
AGTCTAAGAGAAAGATGTGAGAAAAGTATAAGGGGAACGTAAAAGGCATAGTGAAATAAG
TATGTGCTAAAGAAGTTTTATTTAACAATGAATGACGCCTGTTAAGGTTCACGTTTGAAT
ACGTACCTTGATGGGCGTTATACTTTATATAAGCATATCTTACTGGTTGCGCAAGCGGAT
ATGCATGACAGTTAAATCATAACGATTGAGCGTATATTGATCTGAAAATTCCTAATATTG
ACAATAATAATGTACCTACCTAAAATGAAAATAAATTCATTCAATACAACGTGTGTCATA
AGTTCTGTTGAACATAACGGTGAATGGCGATGTCATTGTAACCATCTAAATGAGAGCGAT
ACAAGTTGTTAGGATTATGATAGTCGCCCAGGCTATGTTTAATGATAGAGGAGGAATTTG
ATGATCTCTAACAAATTAGCAAATATCCCTGATAGTTATTTCGGGAAAACGATGGGACGT
AAAATCGAACATGGACCATTGCCATTAATTAATATGGCAGTTGGGATCCCTGATGGGCCC
ACACCACAAGGTATTATTGATCATTTTCAACAAGCACTAACTATTCCTGAAAATCAAAAA
TATGGTGCTTTTCATGGTAAAGAAGCGTTCAAGCAAGCTATTGTAGATTTTTATCAAAGA
CAATATAATGTGACGTTAGATAAAGAAGATGAAGTATGCATTTTATATGGTACAAAAAAT
GGATTAGTGGCAGTACCAACATGTGTTATCAATCCAGGAGACTATGTATTACTACCTGAT
CCAGGCTACACGGATTATTTAGCAGGTGTACTTTTAGCTGATGGCAAGCCTGTCCCACTT
AATTTAGAACCGCCACATTATTTGCCAGATTGGTCCAAAGTTGATTCACAAATAATAGAT
AAAACAAAACTCATTTATTTAACGTATCCAAATAATCCAACTGGATCGACAGCTACGAAA
GAAGTTTTTGATGAAGCGATAGCTAAATTTAAAGATACAGACACTAAAATCGTACATGAT
TTTGCTTATGGTGCTTTCGGTTTCGACGCTAAAAATCCTAGTATACTTGCTTCGGAAAAT
GGGAAAGATGTTGCGATTGAAATTTATTCCTTGTCTAAAGGTTATAACATGTCAGGTTTT
AGAGTCGGTTTTGCAGTTGGTAATAAAGATATGATTCAAGCTTTGAAAAAGTACCAAACG
CACACAAATGCTGGGATGTTTGGTGCATTACAAGATGCCGCAATATATGCTTTGAATCAT
TATGATGATTTTTTAGAAGAACAAAGCAATATATTTAAAGCACGTCGTGACCGATTCGAA
GCCATGCTTGCAAAAGCTGATTTGCCATTTGTTCATGCTAAAGGTGGCATATATGTATGG
TTGGAAACACCGCCTGGTTATGACAGCGAGCAATTTGAGCAATTTTTAGTGAAAGAGAAG
TCAATACTTGTTGCTCCAGGGAAACCATTTGGAGAGAATGGTAATCGTTATGTGAGAATT
TCATTGGCGTTAGATGACCAGAAATTAGACGAAGCTGCAATAAGATTAACAGAACTAGCA
TATTTATATGAATAATAAAGTTAAGGGTGATGTTAAAATGACAAAAATTAAAATCATGAG
TGTACGTGATGAAGATATGCCTTATATCAAGGCGTGGGCAGAGAAACATCATGTTGAGGT
AGATATTACTAAAGAAGCATTAACTGATGACAATGTTGAAGGTGTCGCTGGTTATGATGG
CTTATCGCTATCACAACAAATACCATTATCAGAGCATGTTTATAAACGATTAAATGAACT
AGGTATTAAACAAATCGCACAACGAAGTGCTGGATTTGATACATATGATTTGGAGTTAGC
AAACAAGTATAACTTGATTGTGTCAAATGTGCCGTCATACTCTCCGAATTCAATTGCGGA
GTTTGCTGTGAACCAGGCTATTAATGTGGTTCGTCATTTTAATCAAATTCAAACGAAAGT
GCGAGAGCATGATTTTAGATGGGAACCTACTATTTTATCGAAATCCATTAAAGATTTAAA
AGTAGCTGTTATTGGTACAGGTCGAATTGGCCGTGTAGTAGCCGATATATTTGCCAATGG
TTATCAAAGTGATGTGGTCGCATACGACCCGTTTCCTAATGCTAAAATTGCAACGTATGT
CGATTACAAAGATACGATTGAGGAAGCGGTTGAAGGTGCTGATATCGTGACATTACATGT
ACCTGCAACGAAATATAATCATTATCTATTTAATGCTGAATTATTTAAACATTTTAAAAA
GGGCGCAGTATTTGTCAATTGTGCGAGAGGTTCTTTAGTAGATACTAAGGCGTTATTAGA
AGCATTAGACAATGGTGTGATTAAAGGTGCAGCACTTGATACGTATGAATTTGAACGCAA
ACTTTTCCCAAGTGATCAAAGGGGCAAAACACTGAACGATCCATTGTTAGAATCGTTGAT
TGACAGGGAAGATGTCATATTAACACCACATATTGCGTTTTATACTGAAGCTGCAGTTGA
AAATCTAATTGTCGATGCATTAGATGCAACATTAGATGTATTGCAGACTGGAGATACCAG
GTTGCGAGTAAATTAAAAATCGAACTGATGAGATAATTTGGATTGTTGGGATTCTCATCA
GTTCGATTTTTTAATTTGGTGTTGATGACGTTGAATATTGCCTAATTAAACGACATCGTA
ACCTTGATCTTCAATTGCGTCTTTCATTTGAGATACAGCAACTTTACTGTCATCATATTG
AACACTTACTTGACCATTTTCAAGGTTAACGTCAGCTGAAGTGACACCGTCAATATTATT
TAATGCAGATTCAACAGCACTTTTGCAGTGACCACAGCTCATACCTTCAACATTTAAAAT
TTCTTGTGACATAGCATTCACCTCCTTTTAGAGCCACTTATTATTTATAATAATTAGTGG
CTCTTATGCAGTTGGAGCGAAGATCCAACTGTAAACCATAGTGTACTTATTATTTATAAT
AATGTTGGAACCTAATAGGCGGAGCTATTAGGTAAGACACACTAATTCGCCAAGCGAAAA
GTGTAACTATATATGCAGTAGGAGCGAAGATCCAACTGTAAACCGCGACATTATAGAGCC
AATCACTAGTCTACCTCAGAATCACCAACGAATCCTTCATTATTAAGGAATCTAGGCATC
TTTACGGCGTGGTTCTAATCGCATCTTTTTCAATCTAAGTGCGTTTGTGACAACACTTAC
TGAACTTAGTGCCATTGCAGCACCAGCAACCCATGGCGCAAGTAAGCCCAATGCAGCTAT
AGGGATACCGGCAATATTATAGCCGAATGCCCAAAATAGATTTTGACGAATATTACGAAT
GGTTGCTTTACTTGCATAAATGGCTTTAGGAATAAGCATCAAGTCGCCACCAAGAATAGT
AATATCAGCCGCTTCAATGGCAACTTCTGTACCTGTACCAATGGCGATACCGATATCAGC
TTTAACTAATGCAGGTGCATCATTTACACCGTCACCAACCATTGCAACCTTCTTACCTTG
TTGCTGTAGTTTCGCAATTTGTGCAGCTTTTTCTTCTGGTAAAATATCTGCAATAACAGT
ATCTATGCCTACTTGTTTTGCAATGGCTTGAGCAGTGTTTTTATTATCGCCAGTTAACAT
GGCAACTTCAATGCCCATATCATGCAATTGTTTTATAGCATCTTTGGCATGATCTTTGAC
AGTATCTGCCACTGCGATGATACCAGTTAATGAATAATTAACAGCAATGAGCATAGCTGT
TTTGCCATCTCGTTCATAATGTGTTAAATCATCAGAAATATGCTTAGGCAAGCTAATATC
ATTGTCAGCCATTAATTTACGGTTACCAACCAATATATGGTGATGATCAATCGTTGCTTC
AATACCATGGCCAGGTACTGCTTTAAATGTTGTTGTCTCAGTTAATGTTAATTGCTTTTC
TTTTGCATAATTGACAATGGCTTCTGCCAATGGGTGTTCAGAATCTTTTTCAGCAGTAGC
GAGTAGTTGTAGCGTTTGATTGTCACCATGATAATCTGTCACGACTGGACGACCATTTGT
AATGGTACCCGTCTTATCTAAAACGATGGTATCAATTAGATGTGTGCGTTCAACAAACTC
GCCACCTTTAAATAAAATACCATTTTCAGCAGCGCGACCAGTACCTACCATAATAGAAGT
TGGTGTAGCAAGTCCTAATGCGCATGGGCAAGCAATGACGAGAACGGAAATACTCGCAAC
AAGTGCAGGTTCAAATGTACCTGGTGTAACTAAAGTAATCCACACGATAAATGTTAATAG
TGCGATACCAACAACGATAGGAACGAAATAACCAGAAATAATATCTGCCAATCGTTGAAT
CGGCGCTTTAGAACTTTGAGCTTCTTCGACAACTTTAATAATATTTGCCAACGCAGTGTC
CCCGCCAACTTTTGTTGCTGTCATAGTAATAGTACCGTTTTTGTTCATCGTTGAACCAAT
TACAGTATCATCAACATTCTTCTCAACAGGTATAGATTCACCTGTTAACATAGATTCGTC
GATGGCAGTCATACCTTTAATAATTTTACCATCAACAGGTATCTTTTCACCTGGTTTAAC
GATAAGTGTATCTCCAACATGTACTTCATTTAGAGGAATCATCACTTCATTACCATCTTT
TAAAATGCGTGCTTCTTTAGCTTGCAAACTTAATAATTCGCCAAGCGCATTGGTTGTTTG
AGACTTCGCTCTAGCTTCTAAATACTTACCGAATAAGATTAAGGTAATTAGTACGGCGCT
TGTTTCAAAGTATAAATGCGGTTGCGTTGTTGAGCCATTTAGCCAACGAACCATTTCATA
AATACTGTAAAAATATGCTGCACTTGTACCAACAGCAACAAGTACATCCATATTGGCGCC
ACCATTTCTTAAGTTTTTATAAGCACCTACATAAAATTGCCATCCAATAATAAATTGTAC
AGGTGTAGCTAAAATAAATTGGAACCATGGATTCGTAAATAGTGCTGGTATATGCATATT
GAAAAGATGCACAAACATTAACATTAATAGTGGTAAAGATAATATTGCTGATATGATAAG
CTTAATCAATTTATGTTGTAGCGCTTCAGCTTTGCGTGACGTTTGATCTTTATTGTTATC
TTTAATAGACGCGTCATAACCTAATTTTTGAATGCGAGTGACAAGTTTATCAGCATCTGT
TTCTTCAGGATAATAGTCAACTTTAGCTTGCTCTGTTGTTAAATTGACAGTTGCATTTTG
AACACCGTCCATTTTATTTAACACTTTTTCAATACGGCTTGAGCATGCAGCACAAGTCAT
ACCTGTAATGTCTAATTCGACAGTTTCTACAGCGACACCGTAACCTAAATGTTGAATCGT
ATTAATAAATTCTTGGACATCATGTTGATCAGGGTTATACTCAACAGTTGCTTTCTCTGT
AGTTAAATTCACTTGGGCATTAACGTCATCAAGTTTATTCAGTTTCTTTTCGATACGATT
TGAACATGCGGCACAAGTCATACCAGTGATATCTAATGTTGTTTTTTTCGTATTAGCCAC
ATTATTGCCTCCCTGTGATTCATTGTTACACGTCTAATGTACCCCCTATAGGTATATAAG
TCAATCGTTGCGTTTTACTTTTACCAATTTTAAAAAGAAAAAGAGAGATTGCCGTGCAAA
CATTGCACAACAATCTCTCTATTTAGCATCTATATAAAAGAAGTCGTAATTAATATTAAA
GGATGTATGAATGAAAGGTAAAACTTAAATGACTTCTGGATTTGCAATTCTTAGGTGACT
TAAAAGAAATCAGATGGGTTAAATTCTTTCGCATGTAAATTTTTAAAATTATTAAGATGG
ATGACTTTATCATCATCTTTGTTGTCTGACATCTGACGACTTGTGTCGTTTGTCATTTCG
TAATCTTGTATCGTTTTAACTAAACCTAGAATGATTAAGATAGCAACTGTGCCTGTAATT
AATATTCTCATCGCTATCATACTCCTTTATATTTCTCTTACTCACATTGTACGTTAATAG
ATTAAAAAATGAATGCGTCTGTAGTATTGAATTTATCTACTACTTTAGCAGTATTTGATG
CGAGAATTGTATAGATAAGGGTGATAAGGTCACGATTTCATAATGTTATAGCGTATTAGT
TGCATAGGCGAATGTTTATTTGATTAACTTTTAAACAAGTAAATAAGTTATTAGGAGTTG
AAAGGTGTAATGACTGAAAAAGAAAAAATGTTAGCAGAAAAATGGTACGATGCAAACTTT
GATCAAGACTTAATCAATGAACGTGCACGAGCGAAAGATATTTGCTTTGAATTAAATCAT
ACAAGACCGAGTGACACAATTAAAAGAAAGGAATTAATCGATCAATTATTTCAAACAACA
ACAGATAATGTAAGTATTTCGATTCCTTTTGATACAGATTATGGTTGGAACGTTAAACTA
GGAAAAAATGTCTATGTAAACACCAATTGTTATTTTATGGATGGTGGACAGATTACAATT
GGCGATAATGTTTTTATTGGACCTAATTGTGGATTCTACACAGCGACACATCCACTTAAT
TTTCATCATAGAAATGAAGGTTTTGAAAAAGCCGGACCCATTCATATTGGCAGTAATACT
TGGTTTGGCGGTCATGTAGCCGTGCTACCAGGGGTGACGATTGGAGAAGGTAGTGTGATT
GGTGCTGGTAGTGTTGTCACTAAAGATATTCCGCCACACAGCTTAGCGGTTGGAAACCCT
TGTAAAGTCGTTCGTAAAATTGATAATGACCTACCATCCGAAACATTAAATGACGAAACG
ATAAAGTAGTAGTTGCGACACATATAAATTTTAAAAAGTAACCAATCAATTTCAAAATGC
TTGAGAATGAGGGATAAAGCATAAAAATGAAAGCGATTGCAAAACTGACCTTAATCATAG
TAAAATGAGTTTAAATGATGTTATATCATTAAATCAAAGGGTTAAACCACTTTCAAAATT
TATAGGGGGTAAGTGTACATGGTAGTAGAATTTAAAAATGAACCTGGTTACGATTTTTCA
GTCCAAGAAAATGTGGATATGTTTAAGAAAGCATTGAAAGACGTGGAAAAAGAATTAGGT
CAAGACATACCATTAGTGATTAATGGAGAGAAGATTTTCAAAGATGACAAAATTAAATCA
ATCAATCCTGCAGACACATCACAAGTAATTGCAAATGCATCAAAGGCAACAAAACAAGAT
GTTGAAGATGCATTTAAAGCAGCAAACGAAGCTTATAAATCTTGGAAAACATGGTCAGCA
AATGATCGTGCAGAGCTTATGTTACGTGTTTCGGCAATTATTCGTCGTCGAAAAGCGGAA
ATTGCAGCAATTATGGTTTATGAAGCAGGTAAGCCATGGGATGAAGCAGTTGGTGATGCA
GCTGAAGGTATTGATTTTATTGAATACTATGCACGTTCAATGATGGACTTGGCTCAAGGC
AAGCCAGTACTTGATCGTGAAGGTGAACACAATAAATATTTCTATAAATCAATTGGTACA
GGTGTTACAATTCCGCCGTGGAACTTCCCGTTTGCGATTATGGCTGGTACAACTTTAGCA
CCAGTTGTGGCAGGTAATACAGTGTTATTGAAACCTGCTGAGGATACACCTTATATCGCT
TATAAATTAATGGAAATTTTAGAAGAAGCAGGATTACCAAAAGGCGTAGTTAACTTTGTT
CCTGGTGATCCGAAAGAAATTGGTGATTACTTAGTTGATCATAAAGATACGCATTTCGTT
ACATTTACAGGATCACGTGCGACAGGTACTAGAATTTATGAACGTAGTGCCGTAGTTCAA
GAAGGTCAAAACTTCTTGAAACGTGTTATCGCTGAAATGGGTGGTAAAGATGCCATTGTA
GTTGATGAAAATATTGATACAGATATGGCGGCAGAAGCTATTGTAACGTCAGCGTTTGGT
TTCTCTGGTCAAAAATGTTCTGCATGTTCACGTGCAATTGTGCATAAAGACGTTTATGAC
GAAGTATTAGAGAAATCAATCAAATTAACAAAAGAATTAACGTTGGGCAATACTGTAGAC
AATACGTATATGGGCCCAGTTATTAATAAAAAACAATTTGATAAGATTAAAAATTATATT
GAGATTGGTAAAGAAGAAGGTAAATTAGAACAAGGTGGCGGCACTGATGATTCAAAAGGT
TACTTTGTAGAACCAACAATCATTTCAGGACTTAAATCTAAAGATAGAATCATGCAAGAA
GAAATTTTTGGTCCAGTTGTTGGCTTTGTGAAAGTTAACGATTTTGATGAAGCAATTGAG
GTTGCAAATGATACAGATTACGGTTTAACTGGTGCAGTGATTACAAATAATCGCGAGCAT
TGGATTAAAGCGGTAAACGAATTTGATGTAGGTAATTTATACCTTAACAGAGGCTGTACT
TCAGCAGTTGTTGGATACCATCCATTTGGTGGTTTCAAAATGTCAGGTACTGACGCTAAA
ACAGGTAGCCCAGACTACTTATTACACTTCTTAGAACAAAAGGTTGTTTCAGAAATGTTC
TAATGCTTCATAATGAACAAGGGCCATCCATTGCGGTTGGCTCTTTTTATTTATAACTTT
AAAAATTAAGTAATAGCAACCATATTTTTAGAAAAGGATGATAGGTATAAGAATATGAGA
TACGTTATTTCAATAATCATGGCAATTGTATTAGCAATTTGGTCATTGAAACAACTGAGT
CAAAGTCATTTAGATAGCGGATTTATTTTTTTCTTCATAGTTTATGTGTTGTGTATCAGT
TATTTTAATAGCGATAAGCACGATAAAAATAAAAAACGATAGTAGTACACGAATGCATTA
ATGTGTAAACTATCGTTTTTATTATGAATGCTGGTGACGCTTATGAGCCTCTCATCTACT
ATTTAATCTTAATATTTATTATCTTATGGAAAATTTTATCAATTTCTTCACCAGGCCAGT
CAATTTTTTCATCTTTTATCCAATGCATAAAACCTTCAATCAACGAGTCATAAATATAAA
ATATGAGATTATCTGGGATGTGGCTGTCAATATCGATACGGTCTCTATTATTTTTGATAT
CGTTATGCATAATTTTAATGCAGACATTTTTTAATACTTTATTAAATTCAGCGTCTTCTT
CTTGAAATTCTGCAATATCTCGCAAATCTTCTTTATTGTTAATTGTATCGCTAATCGTTT
GAAATGGGTGGTTAAGACGATCGCTAATGTCTCTGGCGAAATAGTCTTTAGTCAATTGAT
TAAATAAATATTCAAGAAGATCATATTTATCATAAAAATGTTTATAAAATGTTGTGCGGT
GTACGAGTGCGTTGTCGCAAATTTGATTGACAGTAATCGTTTGGAATAATTGCTGTTCTA
ACAATTGCAGCAAGCTACTTGACAATGCTTTTTTTGTCTTTATAACTCGTAAATCAGTCT
CTTTCATCTACATTTCTCCTTTGTGTGTAGTTTAATATACAAAATTTTCCAATTGATTCT
TTAAGAGGTCGGGGATAGATACTATAATCAAACAATAATCTACACTGTATAGTTAAACTA
TAACGTTGATTTTAAAAGGAGGCAATATACTTTGGCAAAATTTTTATATAAGATGGGGAC
ATTCATCGCAAAACATAAATGGTCCGCGGTCATTGCATGGATAGTGATTGTAGCTGCAAT
ATTGATACCACTTGCTACAAATGCACCGAAATTTGACAATGATATTAAAATGACAGGATT
AGAGTCGTTAGATACGAATAAAAAGATTGAAAAACATTTTAATCAAGATAGTGAAAAGGC
ACAAATACGTGTTGTCTTTAAGACGACTAAAGATGATGGTATTGTGCAACCGAACATTAC
TAAAGATATTAAGAAAACGTTAGATGATATTAAAAAAGATGACAAGCACATTGATAAAAT
ATCAGATCCTTATGAAAATAAGCAAATTAGTAAAGATAAAACAACAGCATTTGCAGATAT
CACATATGACGTTAGTCAAACATCTTTAAAAGATGGCTCTAGAGATAATGTTAAAAGTCA
TTTGAAAGACTTACGTGACAATCATAATGTACAAACAGAGTTAACTGGTACAGGAATGAC
ATCTACAGAAGTAGGCGGTAATTCTGAACTAGTTGGTATCATTGTTGCATTTGTAGTGTT
ATTGATTACATTTGGTTCAGTCATTGCTGCAGGATTACCAATTATAAGTGCATTGATTGG
TTTAGCATCTGGGGTTGGCATTATCAGCTTGTTAACTTATGCATTTGATATACCAAATGT
CACACTGACATTAGCGGTAATGATTGGGCTCGCTGTTGGTATCGATTATGCATTATTTAT
TTTGTTTAGATATCGACAAGTAATGAAAACTGAAACAGACTATGTTAAAGGTATCGGACT
TGCAGTGGGAACAGCAGGTAGCGCAGTCATCTTCGCTGGTGTGACAGTTGTGATTGCAGT
ATGTGGTTTATCATTAGTAGGTATTGACTTCTTAGCGGTAATGGGATTTGCTTCGGCAAT
TAGTGTTGTTTTTGCAGTACTTAGCGCTTTAACTTTATTACCTGCATTAATAAGCATTTT
CCATAAACGCATTAAAGTGAATAAATTACAGTCTAAATTCAAAAAAGATATTGATACGCC
ATGGTCTAAATTTATTACAGGAAATGCACTTGCGGCAGTATTACTAGGTTTAATCATATT
AGTAGCAGCTGCAATACCAGTTAGTCATATGCGACTTGGTATTCCAGATGACGGTGTTAA
ACCAGCAGATTCTACACAGAAAAAAGCTTACGATATTATCTCGGATAAATTTGGTGAAGG
ATTTAATGGCCAAATTCCGATGTTGATAAATGTGAAAGATAAAAAGGATGATCCACAAGG
ATTACAACAAGATTTACAATCTGTGTATAAAGATATTAAAGATAAGAAAAATGTAGATAT
CGTTACGCCGCCACAAATGAGTAAAGATAATGATTATGCTTTGATGGTCGTGATACCTAA
GCAAGGGCCTAATGCAGAGAGCACAAATGATTTAGTGCATGATTTACGAGATTATCATAG
AGATGCACAAGATAAATATGGGTTCAAAACGGAGATTTCGGGACAAAGTGTCATTAATAT
CGATATGTCTAAAAAGTTAAATGAGGCGATACCTTTATTTGCAACAGTCATTGTTGTATT
GGCATTTTTCTTATTAATGATTGTCTTCCGTTCAATTCTAATACCGTTAAAAGCAGTTTT
AGGATTTGTCTTGTCATTAATGGCAACGCTAGGATTTACAACATTAGTAATGCAAGATGG
TTTTATGAAAGGATTATTCGGCATAGAAACGACAGGACCAATTCTAGCCTTCTTGCCGGT
TATTACAATTGGTATACTATTCGGCTTAGCAATGGATTACGAAGTCTTCCTTATGTCGCG
AATTCATGAAGAATATAGTAAAACAGGGGATAATGATTATTCTATCAAAGTAGGATTGAA
AGAAAGTGGTCCTGTTATTGTAGCAGCTGCATTAATCATGTTTAGTGTCTTCTTTGCGTT
TGTATTCCAAGAAGATGTCATGATTAAATCAATGGGTATGGCATTAGCGTTTGGTGTACT
CTTTGATGCCTTCGTAGTCAGAATGATGTTAATTCCTGCATTAACTAAATTGTTTGGAAA
AGGTTCGTGGTATTTACCAGCATGGTTGAATCGCATTATTCCACGAGTTGATATTGAAGG
ACATGCACTTGAAAAATATAAAACGGTTGAATCACAGGAATCTGAAGCTAAAGATAGTAA
GGAAACATACGACACAACCTTTAAAGTATATCCACAAGGTGCAACAAATGTATCGAAATA
TCAAGATGTACATGGGCAAGATGATGCACATTCAATAGTACTAGATGATAAAACGATGGC
ATTGTACCAAGAAGTGAAACAGCAATCAGCAAGTTCATTGTTCTTATATGATGCTTTAAT
TGATTATCAAAACAAGCATCAACTAAATTCAAAACAACAAGTAACGAACATAGAACAGTT
GAATAAAAATATTGAAAAGCTCAATCAATTGTTAGAAAAAAACTTAAGAAATAAATCATA
AAATAACATGTACATGCCTCCGCTTTAAATGTCTATCAATGATATTTGAAGTGGAGGTTT
TTTGCATGTAAGAGATTATATAAAACATTTTTGTAATGTCACAAATTTTATATGAAAAAT
GAAAATTATTTAAATAAAGTATTGCGAGCTACAATTTTAAGGGTTATGATTTTTAAGTGA
TAATGATTATTATTTCTAATAGGAGAGCGAAATAGTATGTTAAACATTAAAAATGGTGAA
ATGAATAAGGCTTATAAAATAAAGCGAATGGATATTGCTAATGAGAATATGTTGTATCGT
CTAAGTGCCTTTGGGTTAACAGATGACGCTATCATAACGATTAAACAAAAATGTTTATTT
AAAGGGCCATGTATTATTGAAGTAAACGGACAACAGTTAAGTATTAGACATTGCGATGCT
TGTTCTATTGCATTAGAAGAATAGGAGCCGGACGAATGGAAAATTATTGTATTTTAGGAA
ATCCTAATGTTGGTAAAACATCTTTGTTTAACGCTTTAACTGGTTCGTATGAATATATAG
GCAACTGGAGTGGCGTAACGGTAGAGAAAAAAGTAGGAAAGCTTAAAGAAAATGTAGGAC
AATTAATTGATTTACCAGGTACATATGATTTATCGCCGATTTCTAAAGATGAAACTGTAG
TGACAGACTATTTATTAAACGATTCATTTTCAGGAATCATTAACATTGTTGATGCGAGTC
AACTAAAAAGAAATATGCAATTAACAGTACAATTGTTAGAACTTAATCAACCAATATACA
TCGGATTAAATATGATTGATGTAGCAACAAAGCGCGGGATAAAAATCGATTATCATAAAT
TGATGAAAAAGTTAAAAACACCTATTTTTCCAGTTGTGGCACGTACAGGCAAAGGAACTA
AACATTTACTTGGCGAAATAAAGCATCTAGGGGAAGGGTATCAACCGCATTTTAAAATCA
ATTATGGTGAGAAGATTGAAGAGACAATTAAAAATATGTGTCAAATAATAATGACAGAGA
CATCTCATGATAAATATCAAGCTAGATTTATTGCGATTCAATTCTTATTAAATAACATGC
AAATTGCAAACGAACTTAATTCAGAGGTTGTAAATAAATTGTCGAGTTTACGTGATCAAG
TTGCTAAACAAGTAGAAGCTGTATCTGTTCGTCGAGAGATGGAGCGTATACGCAATCATT
ATATTGAGACGTTATTGCAAGACGTGGTAACGTATCCAGATGAAGATAAGCAATATTTCA
GCTCTAGAATAGACAAGATATTAACACATAAATATATAGGGATGCCTATCTTTCTAGCGA
TTATGTGGTTGATCTTTCAAACTACATTTACATGGATTGGCACACCTTTGTCGGATCAAC
TCGATGCATTTATAGGTGGTACATTTACGGATAGTGTGAAGACGATTATGAATTATCTTG
GCGTTATACCATTTTTACAAGATTTAATTACAGATGGCATTATTGCTGGTGTAGGATCAG
TATTAGTCTTTGTACCACAAATTGTTGTGCTCTTTTTCTTTATATCTTTATTAGAAGATT
CAGGTTATATGGCACGTATTGCGGTTTTAATGGATCGTATTATGGAATCGTTCGGTTTAA
GCGGGAAGTCTTTTATACCGATGATTATCGGATTTGGTTGTAACGTACCGAGTATTATGG
CTGCGCGCAGTATTGAAAATGAAAAAGAGCGTTTAACAACGATATTAATTGCACCATTCA
TGTCATGCTCTGCTAGACTGCCAGTGTATGCGTTGTTCGTAGGTATCTTTTTCAAAGAGA
ATCAATCTTTAGTAGTATTAAGCTTGTATGTTTTAGGTATTATTATGGCATTTTTAGTCA
GTACAGTACTTACTAAAACGGTTTTGAAAAATGATAATGCAATCTTTATTGTGGAATTGC
CAACATACCGTGTGCCTTCCATTAAAACGTTGTGGCGTAGTACTTGGGAAAAGGCTAAGG
GCTTTGTTCGTAAAGCAGGTACATTTATTTTTGGCGGCTCAGTAGTCATTTGGCTATTAA
GTTATGTAGGACCACATGGTATCAATGTGAATATCAATCAAAGTTTTTTACATATGGTTG
GTAGCTTCTTTGGTATGTTAGTGCAACCGCTCGGATTTGGAACATGGCAAGCAGGTGCTA
CGTTAGTGCCAGGATTTTTAGCAAAAGAAGTTATCGTAAGTTCGATGGCGATTATCTATT
CATCAGGTGATGCAGGCCTTGTTAATGTGATTCAAAATCAATTCACACCGCTATCTGCGT
ATGCATTTATGATATTTATACTATTGTATATTCCTTGTGTTTCTACAGTGGCAGCAATCC
GTAAAGAGACTTATTCATGGAAATGGACGGCACTTGCAGTTGCCTATCCTCTAGTCACTG
CATATGTCTTAACATTCATTTTTTATCAAGTCGGACATTTATTTGTTTAAGGAGTGGTTA
AAGTGTCAGTCATTATTAACATTTTAATTTTTTTAGCAATTTTCGGATATGCCTTGTATA
CGTTAGTTAAATTTTTCAAACGTTCGAAACAAGGAAAATGTGGTACATGTGACATTGATC
GTGATTGTTGTGGAACAGAACAGCACACAGCGAATCATTTTCCTGGGAAATAATTTAAAA
AATGAGCACAGGTGAGGGCGTCCTGATGCTCATTTTTGATACGCAATATGTTAAAGTATC
ATGATTTACCTTTGACGACTAATTCATTGTCCTCGATATCTAAATCCACATGTTTAACGT
CAGTATGATCTAAATAGTAATCTGTAATTTTGTCACGTACTTGCTGTTCAACAATACGTC
TTAATGGGCGTGCGCCTAAGTCTTCATCATAACCTTCTTCAATTAACCAATCTTTTGCAT
CTTGAGAGACATTCATCGTAATACCTTTTTTATCTAATGTTACTTGGACATCGTCTAATA
ATAAGTTGACGATATCTTGTAATGCATCTTTATCTAAATGTAAGAATTCAACGATACCGT
TGAAGCGGTTAAGGAATTCAGGGCGGAAGAATTTTTTCATTTCATGCATAATGTCATCGT
ATTCTTGGTCTGTACCGTTACCAAAGCCAGCATTTGATGTACAAATAATAATTGTATTTT
TAAAGTTGATGACATTACCTTGACCATCAGTCAAATTACCATCATCCATTACTTGTAATA
ACAATGTTAAAATTTGTGGATTTGCTTTTTCGATTTCATCAAATAGAATGACTGAATATG
GATTACGGCGTACTTTTTCAGTTAACGTATTTGAATTGTCATCATAACCGACATAACCAG
CAGTTGTACCAATCATTTTTGAAACAGCTGTTGTGTCACTATATTCACTCATATCAAGTC
GAATCAGTGCATCTTTATTACCAAATAGATCAATTGCTAATTGTTTAGCAAGCTCTGTTT
TACCAACACCAGTAGGGCCAACAAATAGGAAACTGCCAATTGGACGGTTGCCGTCATCAA
ACCCAGCACGATTACGGCGAATTGCACGAGAAACCATTTCTACAGCTTGATCTTGACCTA
TGATTTTACTTCTTAAACGATTAGAAATATTTTTTAAACGTTCAATATCGTTATCATCCA
TTTGAGAAACTGGAATACCAGTTAATCGTTAAATAGTATCTGAAATATCATGAACAGTAG
CAACGGCAGTATGTTCACCATTACTATTTTCTAATTTATCTTGTAATGATTTGATTTCAT
TTTGAATGTCGTCAGCTTTTTTATATTCTTCAGCACTTACCGCTTTACGCTTATCATGTT
CCAATTCAGAAATACGTTTTTCAGTCGCGACTTTATCAATAGCAGGGCTTTGTGCAGATA
AATGTGCTGCTGTAATATCTAACACATCGATTGCTTTATCTGGTAATAATCGTTGTGGAA
TATATTGAATTGATAAGTCAACACATGCTTTTAATACGTCATCTGGTAATTTTACTTGAT
GGTGTTCTTCGAATTTTTCGCGAATACCTTTTAAAATTTCAACAGTATCTTTAGCACTTG
GTTCATTAACAAGTACTTCATTAAATCTGCGCGTTAATGCAGCATCTTTAAGAATATTGT
TTCGATATTCATCTTGAGTCGTTGCACCTATAATTGAAATTTCACCACGACTTAATGCTG
GTTTTAAAATATCAGATAACCCTTTACTACCGGAATCACTTCCAGTTGCACCGGAACCGA
TGATTTGGTGAATTTCGTCAAAGAAGAGCACAGCATTTTGTGATGATTTAACGCCTTCAA
CTAACTTTTGGATGTTTTCTTCAAAGGCGCCACGATATTGCGTTCCAGCTTCAAGCGATG
AAATATCTATAGATATAATTTCTTTATCTTTGATTGCTGCAGGTACGTTCCCTTCAACGA
TTGCTTGCGCTAAACCTTCGACAATCGCAGTTTTACCAACCCCAGCTTCTCCGACTAGGA
TAGGATTGTTTTTAGTGCGTCTACTTAAGACTTCTGCAGTCTCTTGGATTTCTTTATCAC
GACCGATGACTGGATCTAATAATCCGTCACGAGCCTCTTGCGTAAGATTGCGACCAATTT
GTTCTAAATAATTGCCATTGCCACCTTGTTGACCTTGTTGACCTTGTTGTCTTAGTGCTG
CTTGTTGAAAAGCTTGCGCACTTTGTTCGGCAGAATGATTACCACCCTGTTGCGTAAATT
GTGCTAATTCTTCCGGTGAAACTTCTTTACCATTAATATAGTATTTCTTGTTACTAGTCT
GATTTGAGCTTTGCATGTCTTGCATCATTCTTCGTAAAATAGAATCGAAGTCACTATTGA
AAAAATTGTTATTCATAAACATCACCTCTAAATTTTTAAACTAATAAGTAAAAGAAAATA
CATTGAAACTATATGCAAACTATAAACAATGGCAATTCTATTTTTCCACCATTGTAGTTT
TAAAAACGGCGCATTGTAGGCACTTTATGAACTTTTTGTGTAATTTTTGAAGTAAGTAAG
AATTTAAAAGTAAATATTAATCAATGGTTAAGAAATGTATGTGTTGATACATAGTTAATT
AAGAAATGGTATATTGTGTTGGAAGTCTGTGTGAATTTTGATTTGGAAGTGAATAGTTGA
TCTTGATAAAGCATAAAGTGTTAATCATTTTCATAAAGTTAAATGAATAGTATGATGATG
CAAAAGGAGTGTGTGTTTATGGTATATAAGAGTTACTATGATTCTCCTGTTGGACGATTG
GAACTTTTGAGTGATGGGGTAAGTCTGACCGCTGTTTTGTTTGAAAATCAACAAGGTGAT
GGTAATAGGGAAGAAAATACGTCTTTAGCGATATTTAAAGAGGCGACACAGTGGTTAGAC
GCGTATTTTAAAGGTGACAATCCTGAAATCACAATACCTTTAAAGCCAACAGGTAGTGAT
TTTCAACAGTGTGTTTGGAATGAATTAAGACAGATTCCTTATGGGACGTTAACAACGTAT
GGTGCTATTGCCAAAAAAGTAGGCAAGGTGCTTGATAAGCCAAAAATGTCAGCTCAAGCG
GTTGGAGGTGCAGTCGGAAGTAATCCATTATCAATTATCGTGCCATGTCATCGTGTTGTC
GGTAAAACGGGTAGCTTAACAGGATTCGGTGGAACGATTAATAATAAAATTAAGCTGTTA
GAGTTGGAGAATATCGATATGTCAAAGCTTTATGTACCAAAACATAGCACGAAGCCGTAA
CGTATAAAGGATCCAGGCATTAGGAAAACTTTAATAATATGTCAAATAGGCATAATGAAT
TCATTCAAGACGAAGCATTATAAATAGAAAACAGCAGTAAGACGATTTCAATTAGAAGTG
GTCTTACTGCTGTTTTTAGGTTATATTTAAATGTCTTTCAAATACACAGATTACTCTGGT
CTGTGATATTCGCGAACGTTATTTTCAATATTTGATAAGTAGAAAATATGGCGATCTTCA
TGAACAGCATCTTGTTCTTCGTCAAAGTCTACGTCATCAAAACGTTTGAAGAATGTTTCA
TATGCATCAACAGATACTTCAGTACGGTTATTTAATAATGCTTTGTGAGCAGCCTGATCT
AAATGATCTTTGTAGCCTTCAACTAATGTCGCACTATAGAATTCACCAACTGAACCTGAG
CCATAACTGAATAAACCGATTGTTTCACCAGCTTGTAAATCACGATTTTCAAGTAATGAA
ATTAGGCTTAAATATAGTGATCCAGTATAAATGTTACCGACATAACGGTTATAATCTACA
GCATCTTCATATCCTGAACGTAAACGCTCTTGAGTTGTTTCATCAGCGTTATCAATGATT
GACTCTAATGCCTTTTTACCCATTTTTGTAAATGGAACATGGAAGCATAGAGATGCGAAG
TCAGCTAGCGACTTACCTTGACGTTTTGCGTATTCATTCCAGCTTTGTTGGAATGAGCGG
ATATAAGCATCTTTAGATAATGCACCATCAACTAATGGATATTTATGTCCAGTTGGACGC
CAGAAATCATAAACGTCTTCAGTGTAAGCAACAGCATCTTGATTTAATGCCAAAATGCTT
GGATTATGTGCAATAACCATCGCAACTGCGCCAGCACCTTGTGTTGGCTCGCCGCCTGAA
TTCAATCCATAACGTGCTGTATCTGTAGCAATAACTAATACTTTTTCATTCGGTCTAGTT
GCTAAATAATCTTTAGCTAATTGAATTGCTGGTGTTGCAGCATAACAAGCTTCTTTCATT
TCAAAGCAACGTGCAAAAGGTTGAATACCTAATAAGTTGTGAATTTGAACAGCGGCTGCT
TTAGCAGCATCAACTGCTGATTCAGTTGCCACAATTACCATACCAATTTTCTTTTTGTCT
TCGTCTGTTATAATGTCCTTAGCAGCATTAGCGCCCATTGAAACGATGTCTTGGTTTACA
GGACTAACAGCCATTTCAGTTTGACCAATACCAATTAAAAATTTGTTTGGATCTACTTGG
CGTGCTTCTGCTAATTTAGCCATGTCTACATAGTACTTTGGAACGTAAAAGTTTATTTTA
TCGATACCTATTGTCATAAGGTTTTACATCCTTTCAAATTTATAAAAGCAACACTTGTAT
CATATCAGAATATGCTAATTTTATACAAAGAAATATACTAAATTTAAAAATGATTTGTCG
TTTCTTGTAAGCGTTTTAATTTACCTTGTTTTATTTTAAAGTCAAAACGACAATTATTCA
ATTGAATTTTAAGACGAATGACGTTATTTTGTGGTAAAAATAGTAGTGATTGAAATGTTA
AAAATTATGTGAAGTAAAAGGAGTACGTCCATGCAAAATTTAGATAAGAATTTTCGACAT
TTATCTCGTAAAGAAAAGTTACAACAATTGGTTGATAAGCAATGGTTATCAGAAGAACAA
TTCGACATTTTACTGAATCATCCATTAATCGATGAAGAAGTAGCCAATAGTTTAATTGAA
AATGTCATCGCGCAAGGTGCATTACCCGTTGGATTATTACCGAATATCATTGTGGACGAT
AAGGCATATGTTGTACCTATGATGGTGGAAGAGCCTTCAGTTGTCGCTGCAGCTAGTTAT
GGTGCAAAGCTAGTGAATCAGACTGGCGGATTTAAAACGGTATCTTCTGAACGTATTATG
ATAGGTCAAATCGTCTTTGATGGCGTTGACGATACTGAAAAATTATCAGCAGACATTAAA
GCTTTAGAAAAGCAAATTCATAAAATTGCGGATGAGGCATATCCTTCTATTAAAGCGCGT
GGTGGTGGTTACCAACGTATAGCGATTGATACATTTCCTGAGCAACAGTTACTATCTTTA
AAAGTATTTGTTGATACGAAAGATGCTATGGGCGCTAATATGCTTAATACGATTTTAGAG
GCCATAACTGCATTTTTAAAAAATGAATTTCCGCAAAGCGATATTTTAATGAGTATTTTA
TCCAATCATGCAACAGCGTCCGTTGTTAAAGTTCAAGGCGAAATTGATGTTAAAGATTTA
GCAAGGGGCGAGAGAACTGGGGAAGAGGTTGCCAAACGAATGGAACGTGCTTCTGTATTG
GCACAAGTTGATATTCATCGTGCTGCAACACATAATAAAGGTGTTATGAATGGCATACAT
GCTGTTGTTTTAGCAACAGGAAATGATACGCGTGGTGCAGAAGCAAGTGCGCATGCATAT
GCGAGTCGTGACGGACAGTATCGTGGTATTGCTACATGGCGTTACGATCAAGATCGTCAA
CGATTGATTGGTACAATTGAAGTGCCAATGACATTAGCAATTGTTGGGGGTGGTACGAAA
GTATTACCAATAGCTAAAGCTTCATTAGAGCTACTAAATGTAGAGTCAGCACAAGAATTA
GGTCATGTAGTTGCTGCCGTTGGTTTAGCGCAAAACTTTGCAGCATGTCGCGCGCTTGTG
TCAGAAGGTATTCAACAAGGTCATATGAGTTTACAATATAAATCATTAGCTATCGTTGTA
GGAGCAAAAGGTGATGAAATTGCTAAAGTAGCTGAAGCATTGAAGCAAGAACCCCGTGCA
AATACACAAGCAGCGGAACGTATTTTACAAGAAATTAGACAACAATAGTAAATTGCGAAT
AGCGGTTTTAAAGAAAAGTTTAAGTCAGTCCATCGTAGCGCTTAAATAAATTAATATGAA
CAAAAAATAAAAACTTCTATCACACGCATACAGGAAATTGAAGCGTTCGTGATAGAAGTT
TTTTGATTAGTAAATATAGTTAAAGTTACGTGCTGCCTTTTTGCTTAGTACACGTGTATT
GTATTTTAATGGGCGATAAAAGTTGTATTCTGAAACTTTAATACTACCGTTTTTATATAC
TTGTTCAACAACTGCGACATGTCCATAATATCCTGCAGTTGATTGCATTACAGCAAATTT
TCTTGGTGTACGACCAGTCGCATATTTTGATTTACGTGCATTGTTATACCAATTTTTGGC
ATTACCCCATTTGTTAGAGACAGGTTTGCCAACTTGTGCGCGACGTTTAAATGCCCACCA
TGTACATTGGTTTTTACTATAATAATTAACTGCGGCATGCGATTGATGCGTTTGTTCGAC
GGATTGATAAGTGAAATCTGCTGAGAAAAGTACTGCAAAAGCAATTAATAAACGAATTAG
TATCTTTTTATATTCCATTTTTATCTCCCAAGTTAATTTTTTTCTTTATTCAACGTTATT
TATGATAACAAAATTTTTTTAGAAAACAATGCAAGCAATCAACAATAAAAGTAACTGTAA
TGAAGTTGTCATATAAAGTGTTGAATTGTAATAAAAATGGATTTTTTCATAAAATGTAGA
AATTAATGTATTTAACAATTAATTGTCATAGTGATACAAGGATGTCAGAATTGATTAACA
GCGGATATTAGTGGGAAAATATAAATGATTTAAAAGAAAAGGTACGTGGTTTTATAACTG
AAAGAAAATAGCAATCACAACATACTAAATGTAGCGATAACATTAAAAATAGCGCCCTGC
AATCAGAGCGCTAACATGAGATGATGTGACTCCATGTATTCATGTATCATTGTACATTTG
TGAATTGGTTGAAAACTGATAGTGCCCGTTTAATTACAGGTACTGAGATGCTTTCAGGAC
ATGGATTTGTTCGAAAATATGACAATATTTCACTATGGCTCTTCACTTCTCTAGGGAAAT
TGCTATCTTGATTAATCCAATCAACCAATTCACCTAATGGTGTGTCATCACCAAGAAAAC
TTTGCATAAATTCGTAAAAGCTCAATACCTCACCTCGAATAACAAACTTGAGCCATTAAT
ATAATACCATAAAAGAATGTGTATTTTACATGAAACTTTTTATAAAGCAATTTTATAAAT
CTAAATTTATTGAATGTTTAAGAAGTTGTGTATAATGAAATAAACGTGTTGAAATAGTTA
GGATGATGTTAGTGGATATCAAACATATGAAATATTTTATTGAAGTCGTTAAGCAAGGGG
GCATGACTAATGCTTCCAAATCATTATATATTGCACAACCTACAATTAGTAAAGCAATTA
AAGATATTGAAAATGAAATGGGCACGCCCTTATTTGATAGAAGTAAAAGACATTTAATTC
TTACCGATGCAGGTCAAATTTTTTATGAGAAAAGTAAAGAAATTGTTGCACTGTATGATT
ATTTACCATCTGAAATGGAACGCTTGAATGGACTGGAAACAGGGCATATAAACATGGGTA
TGTCGGCAGTCATGAATATGAAGATTCTTATCAATATTCTTGGTGCATTCCATCAACAAT
ATCCAAATGTTACATATAATTTAATAGAAAATGGCGGCAAAACGATTGAACAGCAAATTA
TCAATGATGAAGTAGATATAGGCGTGACCACTTTGCCAGTCGATCATCATATTTTCGATT
ATACTACCCTAGATAAGGAAGATTTGCGACTTATCGTGAGCAGAGAGCATCGACTCGCAA
AATATGAAACTGTTAAACTCGAAGATTTAGCAGGTGAAGACTTCATTTTATTTAATAAAG
ACTTTTACTTGAATGATAAAATTATTGAAAATGCTAAAAACGTTGGCTTTGTTCCGAATA
CTGTAGCGCAAATTTCACAATGGCATGTTATAGAAGATTTAGTTACGAATGAATTAGGTA
TTAGTATTTTACCAACATCAATTTCAGAGCAACTAAATGGAGATGTGAAGCTGCTACGCA
TTGAAGATGCTCATGTACATTGGGAATTAGGTGTTGTTTGGAAGAAGGATAAACAATTAA
GTCATGCCACAACGAAATGGATAGAATTTTTGAAAGACCGTTTAGGCTAACATATTAATA
AAGCACTCATTATTTAAGGCGCATCATTACGTGGGTCATTGAAATAATGAGTGTTTTTTT
GTGAAAATGAAGTGAAATTTAGAGAGCGTTTCCATAGAAAATAGTAATACAAACTATAAA
AAAAGAGTATTTTTATATTGTGTACGCCATCTTTATAATAGTTATTGTAACAATTTAGAC
ATATTTAGAAAGGGATGGCGCCATGCACAAAGTCCAATTAATAATCAAACTACTACTACA
ACTAGGAATCATCATTGTGATTACTTATATTGGCACAGAAATTCAAAAGATTTTTCATCT
TCCCTTAGCCGGCAGTATTGTTGGTCTATTTTTATTTTATTTACTATTACAATTTAAGAT
TGTACCGCTAACTTGGGTAGAAGACGGTGCAAACTTTTTATTAAAGACGATGGTCTTTTT
CTTCATACCGTCAGTTGTAGGTATTATGGATGTTGCTTCCGAAATTACGCTAAATTATAT
ACTCTTTTTCGCAGTCATTATCATAGGAACATGTATCGTTGCATTATCTTCAGGTTATAT
TGCTGAAAAAATGTCTGTTAAACATAAACATCGTAAAGGTGTAGACGCTTATGAATGATT
ACGTGCAAGCCTTATTAATGATTTTGTTGACTGTCGTTTTATATTATTTCGCTAAAAGGT
TACAACAAAAATATCCGAACCCATTTTTGAATCCAGCATTAATTGCATCTTTAGGAATTA
TTTTTGTCTTACTTATCTTTGGAATTAGTTATAACGGGTATATGAAAGGTGGCAGTTGGA
TCAACCATATTTTAAACGCAACGGTCGTATGTTTAGCGTACCCACTTTATAAAAATAGAG
AGAAAATTAAAGACAATGTCTCTATCATTTTTGCAAGTGTATTAACTGGCGTCATGCTGA
ATTTCATGTTAGTGTTCTTAACACTTAAAGCATTTGGCTATTCTAAAGACGTCATTGTAA
CGTTATTGCCCCGATCTATAACAGCCGCAGTAGGTATCGAAGTGTCACATGAACTAGGTG
GTACAGATACGATGACCGTACTTTTTATTATCACAACGGGTTTAATCGGTAGTATTTTAG
GTTCGATGTTATTAAGATTTGGAAGATTTGAATCTTCTATCGCCAAAGGTTTAACGTATG
GGAATGCGTCACATGCATTTGGCACAGCTAAAGCACTAGAAATGGATATTGAATCCGGTG
CATTTAGTTCAATTGGGATGATTTTAACTGCAGTTATTAGTTCAGTGTTAATACCTGTTC
TAATTTTATTATTCTATTAATTTAGATATTTAAAATGATAGACAGAAAGGGAGGCTATTA
GTAATAATGGCAAAAATAAAAGCAAATGAAGCATTAGTTAAAGCATTACAAGCATGGGAT
ATAGATCACTTGTATGGTATTCCAGGAGACTCAATCGACGCAGTAGTCGATAGTTTACGT
ACAGTGAGAGATCAATTTAAATTTTATCATGTACGTCATGAAGAAGTAGCAAGCTTAGCG
GCTGCTGGTTACACAAAATTAACTGGTAAAATCGGTGTGGCATTAAGTATCGGTGGCCCT
GGTTTAATTCATTTATTAAATGGTATGTATGATGCCAAAATGGATAATGTACCGCAATTA
ATATTATCTGGACAAACGAATAGTACAGCACTTGGAACGAAAGCATTCCAAGAAACAAAT
TTACAAAAATTATGTGAAGATGTAGCCATTTATAATCACCAAATTGAAAAAGGTGACAAT
GTGTTTGAAATTGTTAACGAAGCAATTCGTACGGCATATGAACAAAAAGGTGTAGCTGTT
GTTATTTGTCCTAACGACTTATTAACTGAAAAAATTAAAGATACAACGAATAAACCAGTA
GATACATCAAGACCAACTGTTGTATCACCAAAATATAAAGACATTAAAAAAGCTGTTAAA
TTAATCAATAAGAGTAAAAAGCCGGTTATGTTGATTGGTGTTGGTGCAAAACATGCGAAA
GATGAGCTACGTGCGTTTGTTGAAGCGGCAAAAATTCCGGTCGTTCATTCATTACCTGCT
AAGACAATCTTACCGGATGACCATCCATACAGTATTGGTAACTTAGGTAAAATAGGTACA
AAAACCTCATATCAGACAATGCAGGATGCAGATTTACTAATTATGGTAGGTACAAACTAT
CCATATGTAGATTACTTACCTAAGAAAAATATTAAAGCAATCCAAATCGACACAAATCCT
AAAAATATCGGACATCGTTTTAATATTAATGTAGGAATTGTTGGAGACAGTAAAATTGCA
TTGCATCAGTTAACTGAAAATATTAAACATGTTGCGGAAAGACCATTTTTAAACAAAACG
TTAGAACGTAAAGCGGTTTGGGATAAATGGATGGAACAAGATAAAAATAATAATAGCAAA
CCATTACGTCCAGAACGTTTAATGGCATCAATTAACAAATTTATTAAAGATGATGCAGTA
ATTTCAGCAGATGTTGGTACTGCAACAGTTTGGTCTACACGTTATTTAAATCTTGGTGTG
AACAACAAGTTCATCATTTCAAGTTGGTTAGGTACAATGGGTTGCGGTCTTCCAGGAGCT
ATGGCATCAAAAATTGCATATCCAAATAGACAAGCGATTGCCATTGCTGGTGACGGTGCA
TTCCAAATGGTAATGCAAGACTTCGCTACAGCAGTACAATATGATTTACCTTTAACTGTA
TTTGTACTTAATAACAAACAGTTAGCATTTATTAAATATGAACAACAAGCAGCTGGTGAA
TTAGAATATGCAGTTGATTTTTCTGATATGGATCATGCAAAATTTGCTGAGGCAGCAGGT
GGTAAAGGTTATACAATTAAGAGTGCTAGCGAAGTAGATGCTATAGTCGAAGAGGCATTA
GCACAAGATGTACCAACGATTGTAGATGTATATGTTGATCCTAATGCTGCGCCATTACCA
GGTAAAATTGTAAATGAAGAAGCGCTTGGTTATGGTAAGTGGGCATTTAGATCAATTACT
GAAGATAAGCATTTAGATTTAGATCAAATTCCACCAATTTCAGTGGCAGCAAAACGTTTC
TTATAACTGATTTAAAGGTTATCACAATTGAATTGAACTATAAAAACGGTAATTTCTATT
TCAACAAAATGGGAATTGCCGTTTTGTTTATTTATCACAAATGATCGTACTGAATTGATG
ATAAAATTGTGAAAAAGTTGTTGAAAACGCTTTTACAAATATGTATAATAGCTATGAATT
AGATATCACTTGCGTGTTACTGGTAATGCAGGCATGAGCAAACAACCGCACTATGAGAAT
AGTCTTGTTTGTTCATGCCTGCTTTTTTTGTACATGGAAGCGGAAATTGAGATAGGGGAT
GTTTATATGTTTAAGAAATTGTTTGGACAATTGCAACGTATCGGTAAAGCATTAATGTTA
CCTGTTGCGATTTTACCAGCAGCTGGTATTTTATTAGCGTTTGGTAACGCAATGCACAAC
GAACAATTAGTAGAAATTGCACCATGGTTAAAAAACGATATCATTGTAATGATTTCGTCG
GTCATGGAAGCAGCAGGACAAGTTGTATTTGATAACTTGCCATTATTATTTGCAGTTGGT
ACAGCACTTGGATTAGCAGGAGGAGACGGTGTTGCAGCATTAGCAGCGCTAGTAGGTTAC
TTAATTATGAATGCAACAATGGGGAAAGTGTTGCACATTACAATTGATGACATTTTCTCA
TATGCCAAAGGGGCAAAAGAATTAAGTCAAGCAGCGAAAGAACCGGCACATGCCTTAGTA
TTAGGTATTCCAACATTACAAACGGGTGTGTTTGGCGGTATTATCATGGGTGCTTTAGCC
GCATGGTGCTACAACAAATTTTATAACATTACACTACCACCATTTTTAGGATTCTTTGCA
GGTAAACGATTTGTACCGATTGTGACATCGGTCGTAGCGATTGCAACAGGTGTGGTTTTA
AGCTTTGCGTGGCCACCAATTCAAGACGGATTAAATAGTTTATCGAATTTCTTATTAAAT
AAAAATTTAACATTAACAACGTTTATATTCGGTATTATTGAACGCTCATTAATTCCATTT
GGTTTACATCATATTTTCTATTCACCGTTCTGGTTTGAATTCGGTAGTTATACAAATCAC
GCAGGTGAATTAGTTCGTGGTGACCAACGTATTTGGATGGCACAATTGAAAGATGGCGTA
CCATTTACTGCTGGTGCATTTACTACTGGTAAATATCCATTTATGATGTTTGGTTTACCA
GCGGCAGCATTTGCGATTTATAAAAATGCACGACCAGAACGTAAAAAAGTCGTGGGTGGT
TTAATGTTATCAGCAGGATTAACTGCATTTTTAACTGGTATCACTGAGCCATTAGAATTT
TCATTCTTATTTGTAGCACCAGTACTTTATGGAATTCACGTATTATTAGCTGGTACATCA
TTCTTAGTAATGCATTTATTAGGCGTTAAAATTGGTATGACATTCTCAGGTGGTTTCATA
GATTATATTTTATATGGTTTATTAAACTGGGATCGTTCACACGCATTATTAGTTATTCCA
GTCGGTATTGTATATGCTATCGTGTATTACTTCTTATTCGACTTTGCAATTCGTAAGTTT
AAATTGAAAACACCAGGTCGTGAAGATGAAGAAACTGAAATTCGTAACTCTAGTGTCGCA
AAATTACCATTTGATGTCTTAGATGCAATGGGTGGAAAAGAAAACATTAAACATTTAGAT
GCATGTATTACACGTCTGCGCGTAGAAGTGGTTGATAAATCAAAAGTAGATGTAGCAGGT
ATTAAAGCTTTAGGCGCATCAGGTGTATTAGAAGTTGGAAACAATATGCAAGCTATCTTT
GGTCCAAAATCAGATCAAATTAAACATGATATGGCCAAGATTATGAGTGGTGAAATTACG
AAACCAAGTGAAACGACAGTGACTGAAGAAATGTCAGATGAACCAGTTCACGTAGAAGCA
CTTGGAACAACAGATATCTATGCACCAGGTGTCGGTCAAATCATTCCATTATCAGAAGTA
CCTGATCAAGTATTCGCTGGTAAAATGATGGGTGATGGTGTTGGCTTTATCCCTGAAAAA
GGTGAAATTGTAGCACCGTTTGATGGTACAGTGAAAACAATCTTCCCTACGAAACATGCG
ATAGGATTAGAATCTGAAAGTGGTGTCGAAGTACTTATTCATATTGGTATCGATACAGTG
AAACTGAATGGCGAAGGATTCGAAAGTCTGATTAACGTTGATGAAAAAGTAACACAAGGT
CAACCATTAATGAAAGTGAATTTAGCATACTTGAAATCACACGCACCAAGCATCGTTACA
CCAATGATTATTACAAATCTTGAAAATAAAGAACTTGTCATTGAAGATGTACAAGATGCT
GATCCAGGTAAGCTAATTATGACAGTCAAATAATGATTAAAAATTAAACAGCATATCAAA
TGAATGAACTTTTTGTCATTCGTAGTGCGTATGCGAAGTAGCGAGTTGAAACAGAATACG
TTACAAAAGAGCTTGAGACATTAAGTTCTTAGGCAATGTAAAAAAGCTGATTTCTATTAA
TTATTTGATAGAAATTAGCTTTTTTGATATGTATTTTATAATGTACAGCTCGTTGAGCTG
CTATTTTCCTTATATTAAGTGCCATTAATACAAAACCTAGCTCTCGTTTAACTTTATTTA
TTCCTCGAACTGACATACGAATGAAACTCAAAATAGCTTTCATAAATCCAAAAACAGGCT
CTACATCAATTTTTCTTTGACTATAGATTTTTTTCGTTTCTGGTTCAGAACGCTTTTGAT
TAATTTGGGCTTTAAAGTATTCCCAATTATAATTCTTCATAATTTTCTTATTGGATTTCG
AATTTGGCTTCATGCATTGATGTCTCAAAGAACATGATGAACAGTCATCACATTCATATA
GTTTGAAGTCTCGTTTAAAACCATATCTATCATTATGGTATGCATATCTTTTAAAACCTA
TTCTTTTGTTATTAGGACATATAAATTCATCATTAAGTTCGTCATATTTCCAATTTTGAG
TGTTGAAAATGGAATTAATGTTCCAGTATCTGTTGGATTTTGAAATAGGTCATAGGATAA
AACAAATTGAGAATTTGTCGCTATTTGTAAATTGTATCCTGGCTTAAGTTGGCCATTTTT
CATATGGTCTTCTTTCATTCTCATAAAAGTTGCATCATGATCAGTTTTAGAAAAGCTATT
TCTATCTTTAAGAATCGATTTTTGCTCTTCATATTTACTTTTTCTTTCAGAATAATCATC
AAATTTATTTTTGAACTTCTTAATCTTAGTTCTTTTTTACGGGTCTATTTTCTAATTTGA
GCACAATCTTCGTTCTCAATAGAATGATTTAAATCTTCGATTTCTTTATCTAAATGACTA
CCAATTAAATCTATTTCTTCTATTGTTAAATCGCTATATCCATCTTCTTTTATCTCTGGT
ATTATTTTTCTTCAACTAAGTCACGATATAATGCTTTTGAATTTTCGTTCAATTTCGATT
CGTGATTTTGAATACTTTTCTTCCACACAAATGTATATCTATTGGCATTAGCTTCTACTT
TTGTACCATCAATAAAAATTGAATTATCATCAATAAGATTTTTCTTTAAACATTGACTAT
GGAACTGAATAAATAAAGATTCAATTAACGCATCAGTATTAGGATTCACTCTAAAACGAT
TAATAGTTTTATAAGAAGGTATTTGATCTTGAGCTAACTACATCATTCGAATACTGTCAT
GAAGTAATTTCTCTATTCTACGACCAGAAAATACAGATTGAGTATATGCATATAAGATGA
TTTTTAATATCATTTTTGGATGATAGGATGTTGCGCCACGATGATGTCTGAATTCATCGA
ATTCGCTATCAGGTATCGTTTCAAAAATTTCATTAACATATCGCGAAATATCATTTTGAG
GAATTCTAACAGAAGTTTCTATTGGTAGTGTAAGTTGGGTCATGTTATAATTTTTATACA
TAAGGCACCTCGTTAATTTAGTTTAGTGGTATTTATTAAATTATGCGAAAGTGTCTTATT
TTTTTAAAGTATTTCAAAGTAAAATTACATGTTAATACGTAGTACTAATGGCGAGACTCC
TGAGGGAGCAGTGCCAGTCGAAGACCGAGGCTGAGACGGCACCCTAGGAAAGCGAAGCCA
TTCAATACGAAGTATTGTATAAATAGAGAACAGCAGTAAGATAATTTTCAATTAGAAAAT
ATCTTACTGCTGTTTTTTTAGGGATTTATGTTCCAGCCTGTTTTTAGTGCGCAATGATGT
ATAGCAGATGTGTTGATGATAATAAGTTAAATATTAGTGTTAGATATAGAAAACATTGCT
TATGTTTTTGTCACATTTTAGAAAAATGCATCTTCGCGACTAGCCAAATTAATAGTCTCA
TTGAAAAGTTTGATTTTCCGTAATAAAGTTCAATTGCTTGTATTTTTATCATGAAAGTAA
TAAAAATAAATTAACATGATTTTAAATCTATTTGTAAGATAAGGAGATTTGTCATTATGA
CAACAGAAGGTCTATTAGTTGCAGAGAAAGAAATCGAAGTGAATGGTTACGACATTGATG
CGATGGGTGTCGTTAGTAATATCGTTTATATTAGATGGTTCGAAGATTTGAGAACAGCAT
TTATTAATCAGCACATGAATTACTCAACAATGATCAATCAAGGCATTTCACCTATACTTA
TGAAAACGGAAGCAGAGTATAAAGTACCTGTCACAATACATGACAAACCAGTAGGTCGTA
TTTACTTAGTTAAAGCAAGCAAGATGAAATGGGTGTTTCAGTTTGAAATTGTGTCCGCAC
ATGGCGTGCATTGTATTGGTACACAGACAGGCGGTTTTTACAGATTGAGCGATAAGAAGA
TAACCTCTGTGCCACAAGTGTTTCAAGACATTTTAGCAACAAAATAATGACTTCATTTTA
AAATATAAAAAGTAAGAAGGTGTTCGAAATGGTTAAGCAATTAAATAGTGTCGAAGCATT
CCGTGAATTTATTCATCAATATCCGTTAGCAGTCGTACATGTCATGCGCGATCAGTGTAG
CGTGTGTCATGCCGTTTTACCACAAATTGAAGACTTGATGCAATCATATCCCAATGTGCC
ATTAGCTGTGATTAATCAAAGTCAGGTGGAAGCTATTGCTGGAGAATTAAATATTTTCAC
TGTACCTGTGGATTTAATTTTTATGAATGGAAAAGAAATGCATCGTCAAGGGCGTTTTAT
CGATATGCAACGTTTTGAACATCATCTTAAGCAAATGAATGATAGTGTGAATAACGATGT
CGATGAGCATGAATATCGCAAATGATTAGCATTGCTAAGATTATGTAGACATCATAACTT
ATTTCCCAGTAAATATTGGTAGTAATAAGAATCAGCATGGTACATTAATACTATAGTAGA
AATCATCAAAGAGGAGTGACGACAAATGCGTAAAAAATGGTCTACACTTGCGTTTGGATT
TTTAGTAGCAGCATACGCACATATTAGAATTAAAGAAAAACGCAGTGTGAAAAGTTATAT
GTTAGAACAAGGTATACGATTATCTAGAGCTAAGCGTCGTTTTATGTATAAAGAAGAAGC
GATGAAAGCATTAGAAAAAATGGCGCCACAGACAGCAGGTGAATATGAGGGCACCAATTA
TCAGTTTAAGATGCCAGTAACAGTGGATAAGCACTACGGTTCAACCGTTTATACCGTTAA
CGATAAACAAGATAAGCATCAACGCGTTATATTATATGCACATGGAGGGGCATGGTTCCA
AGACCCACTCAAAATTCATTTCGAATTTATTGATGAACTTGCAGAAACACTCAATGCTAA
AGTCATCATGCCAGTATATCCGAAGATTCCGCATCAAGATTATCAAGCGACGTATGTACT
TTTTGAAAAGTTGTACCATGATTTATTGAATCAAGTAGCAGATTCTAAACAAATCGTTGT
AATGGGTGACTCTGCGGGCGGTCAAATTGCTTTATCATTTGCTCAATTGTTAAAAGAAAA
ACATATTGTGCAACCAGGACATATTGTATTAATTTCACCAGTTTTAGATGCAACGATGCA
GCATCCTGAAATTCCTGACTACTTAAAGAAAGACCCAATGGTAGGTGTGGATGGCAGTGT
GTTCTTAGCTGAACAATGGGCAGGGGACACGCCTTTAGATAACTACAAAGTATCACCAAT
TAATGGTGACTTAGATGGTTTAGGTCGTATTACATTAACTGTTGGCACAAAAGAAGTACT
GTACCCAGATGCTTTGAACTTATCGCAATTGTTGAGTGCGAAAGGTATCGAACATGACTT
TATACCTGGATATTACCAATTCCATATTTATCCAGTATTTCCGATACCAGAGCGCCGACG
CTTTTTATACCAAGTGAAAAATATTATTAATTAAAATAAAAAACTCTGATATCACCTACA
AGGTAGCTACATTGTTAAATAATAGTTACTTGCTAAAGTGATTATCAGAGTTTTCTTATT
CATCTAATGCTTCAGGTTGTCTTTTAAGTGATAGTAATAAAATTAAAATCATAATAAGAA
TGATGCCTACGATTTGAAATGGTTTGAATGCCACATGTAACCATAGACTGCTTGCGATAA
CGGCTACGACAGGTTCAACAGTTCCGAATAATGTTGTTTCTTTCGCTGATATGTATTGTA
AACTGTCGATAAAGAAATAAAATGCGAGTGCGGTACCACCGATAATACCAAAGATTAAAA
ATAATATAATTGATATGTCCCATTTAGTGATATCAATGTGCCAAATTGGATGGCGTAAAT
TCATCGCAACACCAGAAATAAGCATTGCCCACCCGACAATTAGAATCGAACCGAAGCGGT
TAAGTAGGTCTGAAGGATAAATTGTGTAAAAAGCGAGTGCTACACCAGCTAAAATACCCC
AGAATAAACTTGCAGGATTGACGACTAAATTAGAAAATGAACCATTCGTTAATAATAAAA
ATGTTCCTAATAGTGTCATGATAATAGCAAGCACATCAAATAATGTTAGTTTTGCAACGC
CTCTTATGACAAACCAAATAATAATATAAACTGGCGCAATGTATTGTAGTAATGTTGCAA
TCGCAGCATTACCTGTATTAATAGATGCCATATAAGCATATTGTACAACTAACATGCCCA
GTATACTGAAGATAAGTAATTTGCCTAACATACGTCGATCTTGGAATACGCTAAATATTG
AACGTTTGGGTTGCATCATTTTGTACATAATAAGTAAGAAAACACCACTGACTACAAGTC
GAGCAGTGACGTACCAATCGACATTAATATTCTTATATTTGAACAAGAAATCAGAAACAG
TACCACCTAATCCCCATAAACAAGCACCGACAATGGCAAGTATAATTCCTTTTAAACGCA
AAGCTGAATGATTGTTCGCCAAGTATCTCACCCCTTTAAAACTTAACACCAACAACATAA
AATATGTCGGTGTATGATAATGATTTAATTCATTATATCGACTTTTAAGAAAGAGTGAAA
TGAGAAAATAAAAAAATCATCTAAGATGTAGTGGTCTAGATGATAGATAAATGAATCGAT
ATGGGAAATGAATGTTGAAACACAGAGGATAAACTATTTAAATGAGATTTCAGGAAGACT
CAAATGTTTTTGCGTAAGAGATCCATGATGAGAATGCTGACTATCTAAAACGAAATGTGA
TACATCATGTCCAGTCATACTCGTATATAAAATAATGACTAAATAAGAAGTGAACGTTAT
AAAGATAAGTGCTAAATAGATAGAAATTGCAACTTTAACGGAATGACTCAATTGCATCTT
TATCGCCTCCACTAAGTTATACTAAATATTTTCATCTTCAGTATAAACAGCCATTGTTAA
GTTGATGTAAATTTAGCTTTAAAAAAAGTAAAGATTCAACCTATAGACTATAATCATTCC
TATCAGAAAACTAAAAATAATATCCTACTTTAATTATCTTATTGCAAATATATGTGTAAT
AAGTTATTTTTGAATATAGTGTGCGGTTTTATAAACACAGCACAAAAACAAAAATAAATA
GCTCGAAAGATAAAATGTATAAATATTAAAAATTTTTAGAAATATTACTCACTTTCAGAT
GTAAAAAAGTTATCAAAAAACTTTCACACAACTGTTTGAAATATAGAGTGAAAAGTTAAT
TAGTAAATATTAATGACAACATAAGTAGTTTTTGAAACAATCCATTTTAAAAATCTTTCA
CAAATATGAAATATTTCACTTAAATATTTGATTTGATAACAGATAAAAGTTGAAAACGTT
TTCTTAAGGGTGTACGATGTTTATGGTCTGAAAATAAAATAAACATAGAGAGAGGTTTTT
GGGAAATGGATATTCTGTTAGGTGTAGGCACATTAGTCTTGGTTTTAGTGATCATGACGC
TATTTTTAAAGTATGCACCGTACGGTAAACAAGGACTACAAGCATTATCCGGTGCAGCTT
GTGCGACATTTCTACCACAAGCATTCTTAAGTTATGCTATTGGTGGCGTATTTGATATTA
AATTTCTACAAGATATTGGGGATTTAGCAGGAAGTTTAAGCGGTATTGCAGTAGGTATTT
TAACGTGCTTAAACTTAGGCGTTGCACCAGTATTTGCGGTCATTGTTGGTTTAGTATTAC
ATGACTTTAAATTATTACCAGCATTTATCGCAGCTTATGGCGTAGCTTTTTTAATTAAAT
GGATTGAAAAGAAAGTTCCAGAAGGCTTGGACTTAATTGTGGTGATCTTATTTGCACCAG
CAATTGCTTTCGGACTTGCATCAATCATTACACCTGGTGTGCTAGCAACATTAAAACAAA
TAGGTAGTGCTGTCACTGCGGTAGGTGATAACAATCCATATGCATTAGCGGTCATTTTAG
GACTAGTGATTCCTGTTACAGGTATGACACCGCTAAGTTCAATGGTATTAACAAGTTTAT
TAGGACTGACAGGTGTTCCTATGGCTATTGGAGCACTAACATGTACAGGTAGCTCATTTG
TTAACCTTATTTTATTCCGAAAATTAAACATTGGTGGACCGTCAAAAGCATTTGCAGTTT
GTATTGAGCCATTGACGCAAATTGATTTAATAGCGCAATATCCAGTACAACTATATGGTA
CAAATGCACTGATTGGGGTCGTCAACGCATGTATCGTGACATTTAGCGGACTAGTAATAG
GTGTCAAAGGTATGGCAACACCAATTGCAGGCGCCATCGTATTGTTTGGCTTTAATAATG
CAGTGACATCAATTGTAACAATCGCAACAGTGATTATTGTCAGCATTGTCTTAGCCTATA
TTATTGGAACACTAATTAATAAGTTTAATTTAATGAATATCAACTTTAAAATGCCGAGCA
AAAAGAATCATATTAAGGAGAGTGTTTAATTATGGCAAAGAGCTATGATTATCAAAGTGC
TTTCGATATTATCGGACCAGTTATGATGGGCCCTTCAAGTTCTCATACGGCTGGTGCAGT
AAAGATTGGGAATTCAGCACGCGCAATATTGGGAGATATTCCTAAAAATATTGAAATACA
TTATTATGAATCATTTGCTCAAACACACCAAGGACATGGTACAGATGTCGCTATTGTGGG
TGGAGCAATGGGATATTCAACATTTGATAACCGAATTAAATCTTCATTAGAAATTGCAGC
TGATGATGGTATTAAAATAGATATCATCGAAGAAGAAGGCGATAGTATTGGTCAACATCC
AAACTGTGCTTATATTAAATCATCTCGTAATGATGGTCGCTACATTGAAATTATCGGTAT
TTCAATCGGTGGTGGTACAATTAAAATTAAAGGTATTCATATAAATGGACTAGAAGTAGA
TTTAAATCATGGATTACCAATTTTAGTTGTCGACGGAAATATGACTAAAGCACAAGTAAA
TCATTTCATTAATGATATCAACGATATGAAATTAGACTGTAAAGATGAATTTATTAAGAT
AGATGAAGATAAATGCTTGGTTGTAATACCATTAAATAAAGCAATCTCAGAATCGACATT
AAATACAATTAAAGAGAAATACAGTGACGTAAACGTTTCCTATATAAATTAGAGGGGGAA
TAAACATGTTTGATTCAATTAGAGAGACTATAGATTATGCCGTAGAAAATAATATATCAT
TTGCGGATATCATGGTTAAAGAAGAAATGGAATTAAGCGGTAAATCACGTGATGAAGTGC
GAGCGCAAATGAAACAAAATTTAGATGTCATGCGAGACGCAGTAATCAAAGGGACGACAG
GTGATGGCGTTGAAAGTGTAACGGGCTACACTGGTCATGACGCTGCTAAACTACGTGATT
ATAATGAAACACATCATGCTTTGTCTGGATATGAAATGATTGACGCAGTCAAAGGTGCCA
TTGCAACAAATGAAGTCAATGCTGCGATGGGTATTATTTGTGCAACGCCAACAGCTGGTT
CCTCGGGTACCATTCCCGGTGCACTTTTTAAATTAGAAAAAACACATGATTTAACAGAAG
AGCAAATGATTGATTTCTTATTCACTTCAGCGTTGTTTGGGCGTGTCGTAGCAAACAATG
CAAGTGTAGCTGGTGCAACAGGTGGCTGCCAAGCTGAAGTTGGTTCAGCATCTGCAATGG
CGGCAGCTGCAGCAGTAGCTATATTCGGAGGATCACCAGAAGCATCCGGGCACGCTATGG
CATTAGCGATAAGCAATTTATTAGGATTAGTTTGTGACCCAGTAGCCGGACTTGTTGAAA
TTCCTTGTGTTATGAGAAATGCAATTGGTTCGGGTAACGCTTTAATTTCAGCAGATTTAG
CATTAGCAGGTATTGAAAGTAGAATACCTGTTGATGAAGTTATTGAAGCAATGGATAAGG
TTGGTCGTAACCTTCCTGCATCATTACGTGAAACTGGATTGGGTGGACTAGCAGGCACAC
CAACTGGCGAAGCAATTAAACGTAAAATCTTTGGCACAGCTGAAGATATGGTTAAAAATA
ATTAATGAGATAACAATAAGATATTGATAAAAAAGAAGCATCTGTCTGGATCATTAGTAC
CAGATAGATGCTTCTTAATTATCTCTGAAGAAGTTGAAAAATTTATGGGAAATACATGCT
AATCAAAATAGTGATTGCAAAAGCGCCCCCGTATATCTAAAATAACTTAAAAGGAGTGAT
GATATGCTAAGACTATCAATCATCTTTATAGCATTCATCATTAACACAACGATTACATAT
GGATATACGACTGAGGGAACGTGGGTCAATCTATTATTTAAATCTTTATCGCTCAGCATG
ATTATCGTTTTCATGTTCTACTATATTCGTTTTGTTATTGAGAAAAAGCGTTAAATCAAA
GCTATGGGGATAGTATTTGAAAAGAAAAAATAAAAGGGACGATGTAAATTGTCCCTGAGA
AGTTTAAAATTTTATATGTTGGCTTGTTATGTTAAGTGAATTGACATGGTCGTCTTGTTT
ATATTATGTGATTCAAACATTACTAGTCTTGTAAATCTAATTCGTAAAATGCTAAATCTA
ACCATTGATTAAATTTAAAACCTACATTGGTCAGTGTGCCGGCATGCTTAAAAGCAAACT
TTTGATGCAACTGAATACTCGCTTTGTTGGAAGCATCAATGCCTGCAACTAGCGCACGAT
AACCTTTAGCTTTTGCTTCCACAATTAAATGGTGTAGTAATTGACTAGCAATACCTTTTC
CTCTAGCTGAAGCATCGACATAAATAGAATGTTCGATTGTATATAGGTATGCTGGCCAAG
GTCTAAACGAACCGAACGTCGCAAACCCTAAGACACTTCCATTTTCCTCAAATACAAAGA
TAGGCTCATGCTTACGTTGTTTCGTTTCAAACCATGCGACACGTTCGTCTATGGTTTGTG
GTTCATAAGTATAAACAGCTGTAGTATTGATAATGGCATCATTGTATATCACTAATATAG
CGTTTAAATCCTCTTTTTTAGCGCATCTAATCATAACAATTCCCCCTTAGTAATTATTAA
AAGCGTTTCGTTATTTGAATGCAAATATGTGTAATGAAATCTAACGTAAAAGCATACATG
TAAATTTTATAGTATAAAATGAATTGCTATGAGTCACTTTGAAATTAATGGTATACTATA
TGAAATGTTAATAGGCATTGTGAAATGTATAAAAGGAGCCTTAACGTATGAAAAAATGGA
CAAATCGATTAATGACAATCGCTGGTGTGGTACTTATCCTAGTGGCAGCATATTTGTTTG
CTAAACCACATATCGATAATTATCTTCACGATAAAGATAAAGATGAAAAGATTGAACAAT
ATGATAAAAATGTAAAAGAACAGGCGAGTAAGGATAAAAAGCAGCAAGCTAAACCTCAGA
TTCCGAAAGATAAATCGAAAGTGGCAGGCTATATTGAAATTCCAGATGCTGATATTAAAG
AACCAGTATATCCAGGACCAGCAACACCTGAACAATTAAATAGAGGTGTAAGCTTTGCAG
AAGAAAACGAATCACTAGATGATCAAAATATTTCAATTGCAGGGCACACTTTCATTGACC
GTCCGAACTATCAATTTACAAATCTTAAAGCAGCCAAAAAAGGTAGTATGGTGTACTTTA
AAGTTGGTAATGAAACACGTAAGTATAAAATGACAAGTATAAGAGATGTTAAGCCTACAG
ATGTAGAAGTTCTAGATGAACAAAAAGGTAAAGATAAACAATTAACATTAATTACTTGTG
ATGATTACAATGAAAAGACAGGCGTTTGGGAAACACGTAAAATCTTTGTAGCTACAGAAG
TTAAATAATCCATTACGCTAATGGATGAATATATTGAGTGGAAAACAGTCTTGATTGCGA
GACTGTTTTTTTGTTTGGTCTGAGGTAACAATGACGACGTGTCATTGGTGGAGATTGTAA
AAATACATAATAAAAAGGAGCGACAATGGATGCCGCTCCTTTTTATGTACTACATACCGA
TTTTCAACCATCTCTTTCTACTTAGTAATAAGACAATAGTATTAACTATAAATAGAAGAA
CGAAGAATGATACTGTATTTATAATTTCAGTAGGACATATAAATGTTGACTCGTTATTCA
ATATTTTTTCTACGGCACGATACATCGTGTTGCTCGCCTCAAATGGAGCAACGATACCAA
ATATATTTTTATTAATGGCAACTAAGATGACTGAACCAATCCAATATACAATACTGATAC
CTAAGCTGATTAAAATGTTAGGTGAAACCATACTAATTGTTCCAACAACTAAGATATATT
GTAAGATAACGAGTGAAAATAAGATTATTAATAGTAAGTAATGTGAGAAATCCGAATATA
TAATTGAAATAATAGTGATACTTAGAATTATGAACACTAAACATTCAAAAAATAACACTG
CTACCTTTTTATAGAAGAAGGTAAAGATATTATCGCCAATCAGCTTGTAAAATAATATAT
TTTTATTCGAATACTCTTTATTAATAAAATATGCAATAACAAATGAAAATAGTAAGAACC
CTAATTGCGTTGCAACAGTATATGAACTGAAGAAAAACTGGCTATAGCTTAAACTTTTAA
CTTTGTCTATTCCTATTGGTAAAAAATACCCAAGTAAGAAAAGGAATATGAATAGCACAC
CAAGCGTGTAAATAATTTTATTGGAAATACTTTTTTTAAATTCTAATTTCAAAGTGGACA
CCTCAATTATAAATTAATGTAATCATTTATGACTTCTTCTTTTGATTGGTACTCTTCTAT
TTGAAGGTCTTTAAAAATAAAGTATTTACCCGGCAAAGCACTTAAATCGGATAAATTATG
TGTAATATTGATAATAGTTTTAGTTTGATGGCTTTGAATAAAATCATTTAAAAATTCATA
AATTTCATTAACTGTTTTCTTGTCTAAAGCGTTTGTAACTTCATCTAATATGATTAAATC
ATGATCTTCCAATAAGAAACTTAATAATTTAAGCTTTTGTTTTTGACCATCACTCAAGTT
TTTTAGTAGTACGTTAGACGGTATTGCTTCGATGTTTAGTATGTTATAAATCTTATCGAA
TGTTTGTCGATTGTTTTCAAATTTTGATTTTAACAATGATAATAAAAAATCTTTTGTTAT
ATCATTAGGAATATTTGATGAACTTGATATTAAGGTTACATTTTGAGAAATGGACTTAGG
GATATTTCCACTATTATTTAGTAAGAAATCTTTAGCTAATAAAGATTTTCCTACACCATT
TTTACCAACAATGTGATTGATCTGACCAAGATAGAAATTTAAATCACAATTGTCAACTAG
TTGTTTGTTTTTAACTTTTAAAGAATAGTTATTTAGTTTCATGTATACAACTCCTATGTA
TAAAGGGATTTATTACACCGATATTTAATTGTATTTTTGAAAATTCTTTCACATTATGTA
TAGATGTTATAAATTAGTATATCACACTATATTTTGTCCAAATGATAAATATATCGTTAT
ATTTTTACAATATTCTGAAATTTATGTTCGCCTTCGAATGCTATATCCAGTGTAATGTGT
TTTGCATATATGAAAGCAATTTCAAAATGTGAATATAGGTTCATTGTGGTATGACAAACT
TCATTGCTTGTCATGAGATGGATATAATGAAGACGACTAAAAGAGCAATGAGGAGGATAA
TCATGGTTAAGGCTATTGCGGTAGATATGGACGGGACGTTTTTAGATTCGAAAAAGACAT
ACGATAAACCAAGATTTGAAGCGATTTTTACTGAACTTAGAAATAGAGATATTACATTTA
TTGCTGCGAGTGGCAATCAATATGCGAAGTTGAAGTCTATTTTCGGGGATAGAGATATGT
ATTTTATTTCTGAAAATGGTGCAGTTATTTATAAAGGCAATGAGTTATATAATTATAAAA
GCTTTAATCGTCAGGTGTTTCAACAGGTTGTCGATTACTTAAATATGAACCAAGGTATTG
ATCAACTCGTCATCTGTGGTTTGAAAAGCGCGTATATTTTGAAACATACTTCTGAAGCAT
TTAAAGAAGATACGAGATTTTATTATCATCAGTTAAAAGAAATTGATAGTCTACAACAAT
TACCTGAGGATGATTATGTCAAAATAGCATTTAATATTAATCGTGAGACGCATCCGAATG
TTGACGAAGAAGTAGCAACGCAATTCAGCAATGATATTAAACTTGTCTCAAGTGGGCACG
ATAGTATTGATATTATTATGCCAAACATGACTAAAGGGCAGGCATTAAAACGATTGTTAG
ATAAATGGGAAATGTCTCCTTCAGAGCTCATGGCCTTTGGAGATGCGAATAATGATAAAG
ATATGCTAGCGTTCGCTAAGCATAGTTATGTGATGGAAAATAGTCATGATGAAGAATTGT
TCAATATTGCCTCTGCTGTCGCTCCAAGTAACGATAAGCAAGGTGTTTTAACAATTATCG
AACAAGAAGTATTGAACAAGTAGGTAGTACATCATCAATGAAGTAGCTATTATGATACTA
AATACATGTTAAATGAAAACTCTGAATACGAATCATCAAATATTAATATATCTCAAACAG
GTTAGACAATAATGCCATAGTAAAATAAGCGCACTAAAATCATTTGAATAGATGATAAAA
TAAAGCGGATTTTAATCAAATCGATTTTGATACAGATATACAAAATAAAACAATTCATGA
TTTTGAATACTTTTCTTCCACGCAAATGTATACCTATTGGCATTAGCTTCTACTTTTGTA
CATCAATAAAAATCGAATTATCATCAATAAGGTTTTGCTTTAAACATTGACTATGAAACT
GGATAAATAAAGATTCAATTAATGCATCAGTATTAGGATTTACTCTAAAACGATTAATAG
TTTTATAAGAAGGTGTTTGATTTTGAGCTAACCACATCATTCGAATACTGTCATGAAGTA
GTTTCTCTATTCTACGACCAGAAAATACAGATTGAGTGTATGCATATAAGATAATTTTTA
CATCATTTTTGGATGATAAGATGTTGCGCCACGATGGTGTCTGAATTCATCGAATTCACT
ATTAGGTATCGTTTCAACAATTTCATTAACATATCGCGAAATATCAATTTGAGGAATTCT
AACAGAAGTTTCTATTGGTAGTGTAAGTTGGATCAAGTTATAATTTTTATACATAAGGCA
CTTCATTAATTTAGTTTAGTGGTATTTATTAAATTATACGAAGGGACCCAACACAGAAAA
TTCAAATTATTGAATTAAACATTTATGTGCAAGTTTGGCAAAGTGTCTTATTTTTTAAAT
TATTTAAAAGTAAAATTACATGTTAATACGTAGTATTAATGGCGAGACTCCTGAGGGAGC
AGTGCCAGTCGAAGACCGAGGCTGAGACGGCACCCTAGGAAGGGACCCATCATCAAAAAT
TCTATTTATAGAATTTTACAGTAATGTGCCAGATGGGCATAGCGAAGCCATTCAATACGA
AGTATTGTATAAATATAGAACAGCAGTAAGATATCTTCTAATTGAAAATTATCTTACTGC
TGTTTTTTAGGGATTTATGTCCCAGCTGTTTAAATATATATTAATTTAAACGTGTTTCAC
ATGTACCAGTGTTAATGACAGATAATGCTGCGTTTAAACCACCTTCAACAAGGTTTTGTA
CTGCTTCATCAGAGAAGAAAGCAATATGTGGTGTTACTAAAATTCTTTCATGTTCGATTA
ACTCTAATAATGTTTTATCGTCAATGTCTTTATTAGTCCAGTCATTTGTGAAGTATGCTG
CTTCATTTTCATAAGTATCAATCGCAGCACCTAACAAAGTACCATCGTTCACTGCAGCGA
TTAAATCAGGTGTATTGATGACTGCACCACGTGCTGCGTTAACTAAGATTGCACCTTTTT
TCACATGATTAAACATTGCTTTATCGAATAAATGATAGCTTTCTTTGTTCGCTGGAACAT
GTAAAGAAATAATATCGGCATCTTTAATAGCTTCTTTAACACTATCTTTATAAGTTAAAA
AGTCTAAATCTTTATTAGGATAGGCGTCATAAGCTGTAATTGTAGCACCAAATCCTGCAT
ATATTTTAGCTGTAGCAGCACCGATACGACCCGTACCAATAATTGCAACAGTCATATTTT
TAACTGGTTTAGACATGATTTCTGCTTGCCAAGTAAAATCATGTGCTTGTACACGGCGTT
CAATATCTGGGAAGCGACGCACTAATTGTAGGGCGATAGAAACAGAATACTCTGCAATTG
TTTCAGGTGAATAACTAGGAACGTTAGATATCACAATGTTGTGTTTTTTAGCTAAATCTA
AATCATACATATCAAATCCAGCAGTACGTTGTGCAATTTGTTTAATACCGTAAGATTCTA
ATTTAGGATAAACGTCATTTTCTAACTTACCAAATTGCATTGTAGTTACGCCATCGTAAT
CTTTTAATTGATCGACTGTAGCACTTGATAATAGCTCTTTAGAAGTAGTTACTTCGACAT
TATTCTTTTTTCCCCAATTTAATGCCATCTCTTTCTCATAATCACGCGTACCAAAGAACA
TAATTTTTGTCATTATTAAAAACCTCGCTTTTAAAAGATTGAAAAGTAAATGAGTGAAAT
TAAAGATTATGTACATTAAAATCACGCCACAATTTAATTGTGAAAAATATCACAAATATA
TTATAACACTAAATTTTCCAAAATTCAAAAGTGTGTTTTATTGCAGAAAACTTATAACAT
GTACACAAGTTATAGTGAATTGCAAACGGATTACTTTAGTCTTTTTAAAACATGAAGTAT
AATTTGTATAGTAATAAATATAAAAATTGGAGGCTATGTTCAATGAGCAATATGAATCAA
ACAATTATGGATGCATTTCATTTCAGACATGCGACTAAGCAATTCGATCCACAAAAGAAA
GTTTCGAAAGAAGATTTTGAAACAATATTAGAGTCAGGTAGATTGTCTCCAAGTTCTCTT
GGGTTAGAACCTTGGAAGTTTGTCGTGATTCAAGATCAAGCGTTACGTGATGAATTAAAA
GCGCACAGTTGGGGCGCAGCAAAGCAATTAGATACAGCGAGCCATTTTGTGCTAATTTTT
GCGCGTAAAAATGTAACGTCAAGATCACCGTATGTACAACATATGTTAAGAGATATTAAA
AAATATGAGGCACAAACGATTCCAGCTGTTGAACAAAAATTCGATGCATTCCAAGCAGAT
TTTCATATTTCCGATAATGATCAAGCCTTGTATGATTGGTCAAGTAAACAAACGTATATC
GCATTAGGCAATATGATGACGACAGCTGCATTATTAGGTATTGATTCATGCCCGATGGAA
GGTTTTAGTCTGGATACAGTGACAGACATTTTAGCAAATAAAGGTATCTTAGATACTGAG
CAATTTGGTTTATCAGTGATGGTTGCATTTGGCTACAGACAACAAGATCCACCGAAAAAT
AAAACACGCCAAGCTTATGAAGATGTTATTGAATGGGTTGGACCAAAAGAATAAATAGAA
TACCGTATGTCTAAATATATAAAATTAAAAAGTTAGCAATAAAAAAGCCTGCGATTACAT
AAATGAATCGCAGGCTTTTGCGTGAAAAAATTGTATTAATAAAGTATGGATGTTTATTTT
TCTGGAACAAGGTCAGTATTTGAATGAACTGTGATGCCAAACCCTTCTGGTGCCGTAAAT
GTATGTGTTGAGGCGTCGGGTTGATAAATATCAACATGTGTTAATCCATAACTTTGTGCA
TTGTTTTGTCTTGCTTGATTAGATTGCCAAGTGTTAGCGGCAATATGATGGTGATAGTGA
TTCGTTGACATAAATAGCGCACGTGGAAAATCAGACACATGTTGGAATCCTAATTGTTCA
ATGTAACATTGATATGCTGCGTCTAAATCATGTGTTTTTAAATGTAAGTGTCCAATCATG
CCTTTTGCTGGCATTCCTTGCCAACCTTCATCAGTACGATGTGTTAATAAAGTTTGGCTA
TCAACTTCTAAAGTATCCATTTTAACTTTGCCATTTTGCCATTCCCATGAAGATGAAGGT
CTATCGCGATAGACTTCAATACCATTACCTTCGGGGTCGTTGAAATATAAAGCTTCACTG
ACTAAATGATCACCAGCGCCAATGCCCATATTTTTTTGTGCCACGAAATATAAGAAGTTA
GCTAGATCCTCAGTAGTTGGTAATAAAAATGCTATATGAAAAAGTCCTGCTTCACGTGGG
GAAGTCTGACGGCCGTCTTCTAATAAATGTAACGTTAGAGTATGGCCACCAGTCCCAACA
GATAATACGGTTGTGTTATCGTCAGAACTTTTAACGGATAGTCCTAAAATGTTTTTGTAA
AATGTTGTCATTAAGTCTAAGTCTCTTACGTTCAGTTCAATGTTTGTCACTTGTGTTGCT
GTTTTATCGTGAAATGCCATTATGCATCGCCTCTTTTTCTATTTTTCTATAAGTTAGTAT
AAAAAGTATACCAGAAAAGAAAATGAATTGACAGCATAAAGTTTGAAATGCAAAATAACT
AGTCGTTTTGCAATTTTATATTGATGCGAACAAATAAAAAGCGATGGCACAGTTGCACCA
TCGCAAAATTTATTTAACCAAGATATACATCTTGATATGAATCTTCTTTTTCTAACATAT
GTTTGGCAAATGAACATGAGGCAATGATTTTTAAATGATTTTCGCGAGCATGTTCAACAA
CTGCTTTAACTAGTTTTTTGCCAACACCTTGACCACCGAGTTCATCAGATACGCCTGTAT
GATCAATGTTAATTTCATTATTATCCACAAAACGGTATGTGATTTCAGCTAAAGCATGAT
TTTCATCATCATCAATATAGAATTTGTTCTCGCCTTGTTTAATTTCAAGGTTACTCATAC
ATATCAACTCCTATCATGATTGATTATAGTATTTCCCTATTCTATTTTAACTTAAACGAA
GTCAAAGGTGCATGACAGTCATGTGACGACATTGCCACATTTATGTAGTCGTTTTTATTA
AGCGCAGTTTGAAATAAAGATGAAAACACGTATCTTGACATTAAATCTATTCAGCTATAT
AATTTATCTCGAAATCGAAATAAAATGAAAAAGTTGGTGATGATATGGATCGAACGAAAC
AATCGCTCAATGTCTTTGTCGGAATGAATAGAGCATTAGACACATTAGAGCAAATTACAA
AAGAAGACGTAAAACGTTATGGATTAAATATTACTGAATTTGCAGTGCTTGAGTTGCTTT
ATAATAAAGGTCCGCAACCAATTCAACGTATTAGAGACCGCGTATTAATTGCAAGTAGCA
GCATTTCATATGTTGTAAGTCAATTAGAGGACAAAGGTTGGATTACACGTGAAAAGGATA
AAGATGATAAACGTGTATATATGGCTTGTTTAACTGAAAAAGGTCAAAGTCAAATGGCAG
ATATTTTCCCTAAGCATGCTGAGACATTAACAAAAGCGTTTGATGTGTTAACAAAGGATG
AATTAACAATCTTACAACAAGCGTTTAAGAAACTAAGTGCACAATCTACAGAAGTGTAAG
GCGTGCACTAAAAATTTACATTAAAATATCTCGATTTCGAGATAAATACACTAAAAAGAC
AAAGAGGGTATATAAAATGGCAAATAATCATGAATTATTAGGTATTCACCATGTTACTGC
AATAACAGATAATGCAGAACGTAATTATAAATTTTTTACAGAAGTACTAGGCATGCGCTT
AGTTAAAAAGACAGTCAATCAAGATGATATTTATACGTATCATACATTTTTTGCAGATGA
TGTAGGTTCAGCAGGTACAGATATGACATTCTTCGATTTCCCAGATATTCCTAAAGGGCA
GGCTGGAACAAATTCTATTACAAGACCGTCTTTTAGAGTGCCTAACGATGACGCATTAAC
ATATTATGAACAGCGCTTTGATGAGTTTGGTGTCAAACACGAAGGTATTCAAGAACTATT
TGGTAAAAAAGTGTTGCCATTTGAAGAAGTCGATGGCCAAGTGTATCAATTAATTTCAGA
TGAGTTAAATGAAGGTGTAGCACCTGGTGTACCTTGGAAGAATGGACCGGTTCCAGTAGA
TAAAGCGATTTATGGATTAGGACCCATTGAAATTAAAGTAAGTTATTTTGACGACTTTAA
AAATATTTTAGAGACTGTTTACGGTATGACAACTATTGCGCATGAAGATAATGTCGCATT
ACTTGAAGTTGGCGAAGGAGGCAATGGTGGCCAGGTAATCTTAATAAAAGATGATAAAGG
GCCAGCAGCACGTCAAGGTTATGGTGAGGTACATCATGTGTCATTTCGTGTGAAAGATCA
TGATGCAATAGAAGCGTGGGCAACGAAATATAAAGAGGTAGGTATTAACAACTCAGGCAT
CATTAATCGTTTCTATTTTGAAGCATTATATGCACGTGTGGGGCATATTTTAATAGAAAT
TTCAACAGATGGACCAGGATTTATGGAAGATGAACCTTATGAAACATTAGGCGAAGGGTT
ATCATTACCACCATTTTTAGAAAATAAAAGAGAATATATAGAATCGGAAGTTAGACCTTT
TAATACGAAGCGTCAACATGATTAATTGGAATGAGGAGGATTTGTGATGGAACATATTTT
TCGTGAAGGACAAAAAGGTGCGCCAACGCTAATATTGTTGCATGGTACAGGTGGTGATGA
GTTCGATTTATTGCCATTAGGCGAAGCATTGAATGAAAATTATCACTTGTTAAGTATTAG
AGGACAAGTTTCAGAAAATGGGATGAACCGTTATTTCAAACGTCTTGGTGAAGGTGTTTA
TGATGAAGAAGATTTGGCATTTCGTGGACAAGAATTGTTAACGTTCATTAAAGAAGCTGC
TGAACGTTATGAATTTGATATTGAAAAGGCTGTGCTTGTTGGATTTTCAAATGGATCAAA
TATAGCAATTAACTTAATGTTGCGTTCAGAAGCACCATTTAAAAAAGCATTGTTATATGC
ACCGTTATATCCAATTGAAGTAACGTCAACGAAGAATTTATCAGATGTCAGTGTGTTGCT
TTCTATGGGGAAACATGATCCAATTGTACCATTAGCTGCAAGTGAACAAGTCATTAACTT
GTTTAAGACACGTGGGGCACAAGTCGAAGAAGTTTGGGTGAATGGTCATGAAATTACAGA
AACTGGATTAACGGCTGGTCAACAAATACTTGGGAAATAACAGTTCTATTAAGAAGCGGA
CAGATGGAAAAGATTTTTACTTTTCATCTGCCCGCTTTTTTGATTTTGAAGTGTTGTACT
AAATTTTACAATAGTATAGATATTTTAATCGATATGAGATTTGCCGGTAATACGCTTAAT
TAAACCTTTATAGAGTACAGGTATGAGTAAGATGAAACCGAACAATCCCATAATAGGGAA
TACTTTTCCAATTAATGAAATGAAACCGATAAATGTACTAATATAAGTGATGACAGCCAT
TGTAATAATAATGATGAAGTAACGTCTGCTAAATGGAACGCTGAAACGTGACGCAAATGC
ATACATTAATCCAACAACAGTATTGTAGATGACAAGTATCATAATGACAGACATAATAAT
ACCGATTGACGGAGACATTTGTGTCGCTAATTTTAATGTAGGTAAGTCGACGTGTTTAAT
TTTATCGAATTGAGAAATTAAACCTAGGTTAATCATCATGAGTAAAAATGTAATGATTAA
ACCGCCAATCAAGCCCCCGTATAACGTTGAGTCACGATACTTAACTTTACTACCCATCAC
TGATAAGAAGCTGAAGGCAGCAGCAATTTGCAAGCTTGCATAGTTAATTGCATCAAACCA
CCATCCAGGTGATAATGATTTCTGCTTATGAATCTGAGCATCATTATTAGCGGCAGTAAA
ATCAAGATGACTCGTTGTGAAATAGTAGACCGCAATCATAATGACAATCGCAATTAAAAA
TGGGGTAACACCGCCAAGCACAGCAATTAAACGATCGAATTTTAGAAACAGTGTTGCTAA
AATAAAGGCGACTAATATGAGTGCGCTCAGCCAATACGGTAAGTTGAAACTTTGATGAAT
GGTTGAAGCGCCACCTGCAGTCATAATAATAGCTAAAGACAACATAAACATTGTCAAAAT
AATATCAAAACCTCTTGCAATAGAGGGATATAAGAAATAGTTAATTGAATCAGAATGATT
TCTAGACTTTAGATGATGACCTGTATGCATGACAATCATTCCACCTAAAGTAATCAATAG
TCCTGTCACAATAATGCCTGAAATGCTATACACGCCATGACTTGTGAAAAACTGGAAAAT
TTCTTGACCAGTAGCAAAGCCGGCACCAACGACAACACCAACAAAGGCAAATGCCACAAT
AATGGACTCTTTTAAGATACGCATGATTTAAAAATGTCCCTTCGTAATTTTAAGTAATAT
AGAAAATGTAACATACATGTTAATGAAAAATATAGTACTAATATAGTATTTTGTTAAATT
GGAGTAGAAGCGAGGGCGTCGGTCATTTCATTAATTTATTAGTTGATTTTGCATTTTTTT
GCTGTGAAGTTGTTATAATACAGTTAACAGGAACTAGCATAGATACACCAATCCCCTCAC
TACTCGCAATAGTGAGGGGATTTTTCGGTGTAGTTAGGTCGACTATTTACCATCGCGTTT
GCGTAGCCAATGCGTAAACAAAGTACCATTAAGTAAGTGCACGATGCATGCACCAAATGT
CGTCTTTAGTCTAAGTAACGATCATGCATTAACATTTTCAAAATATCTATTTGAGCTTGA
AGCTCTTTACCTTTATTTGTATTACGGATTTTTTTACGTTGCAATTCTTTATCAACAATC
CGTTTAATTGACAGTTCGTCGATACCTTCGGAAAGAATTTTTTCTTTTGCGTTAAATTGT
TGATGTGCAACGAGTTGCATTCCGAATGAATTATACAACAATGTATAACCTGCAATGCCA
GTTGTTGACTGATAAGCTTTTGAAAAGCCACCATCAATGACAAGCATTTTTCCATCAGCC
TTGATAGGATCTTCGCCATTAATTTCTTTCACTGGTGTGTGACCATTAATAATGCGTCCT
TCATCTGGATTTAATCCAAAATCACTGAGCATTTTACGAACCATATTCACATCTTCACGT
AGATGATAGTACGGGTTTTTTTCTTCTTTATGAGAAGCTTTATCTGCAATAAAATATCGC
TCAAACGTAGTCATCGCACGTTTACCAAATAGTGAAGAATATTTCCCAGTCCATAAATAC
CAAACTAAATCAGTGGATAAGTCATCAGTATTTTCTTTTTCATCAAATGATTTACGGACA
TGATATTCAAACACATCTAATAACTCTTGGCCACTGTATGTCTGACCATCAATTTCGAAT
GATTCCATCTCACCATTTTCATCAACTGGAATACAACCATGAATGAGTAAATTGCCATTA
TAAGGTAAGTAAAGTGAGCCTTTACGCATCAAGAAAGACATATGACGACGTAATTTTTCA
GATTGCTGGAATGACAATAATAGTTTATTCATGACTTCTTCTTCTTCAGGTAGTAATTCT
GCTGGGTTATCACGGTTAACAGTTTGGAAGCATGTATCTTTTAATGGATATGTTTTTCCG
TATACTGTTATTTCATTAGTATCGTAATTAACTTTTTCAAGTACAAGTCGTTCGTCCATT
TCAAAGTTTGGACGGCGCTTAATAACCGGTATTTCCAGTTTGAATTGAATCATCGCAATA
GCTTGATGAATTTTAGTAATCTGACTTTCTTCGCGTTGTGTTAAACGTTCATGTTTATCA
GGTCTTTTTTTAGGTTTAAAAGCAGGATTATCTGCATCATAGTATTTTTCGGCTAATGTT
AGCAAAGGTCTTAAATTAATACCGTAAGCATCTTCAACGATATCTAGATTGTCATAACGT
GCACAAATACGTAGTAAATTAGCTAAACATACTTTAGACCCTGCATAAGCACCAACCCAT
AGCACATCATGATTACCCCATTGAATATCCAGAGAATGATAATTAATCAGCGTGTCCATG
ATTTTATCTGGTTGCGGGCCACGATCATAAATATCGCCGACAACGTGTAAATGATCGACG
ACTAAGCGTTGTACAGAATACGCAAGCCCTATAATTAAATCATCCGCTTGCTTAAGCTCA
ATCACTTGATTTACAAGTGTTTCGTAGTAAGATTTTTTATTTTTGAATTCGTTGTTTTTA
TATAATAACTCTTCTACGATGAAAACGTATTGCTCCGGCAAGGCACGTCGAAGTTTTGAA
CGCGTATATTTTGAAGAACAATATTTAATTAGCTGAATGAGATGTTCAATCGTCGTAATA
TACCAAACATTTAATTGTCCGTAATTTTGAAAATCGCATTTAATAAGCTGCAATTTGTCT
TCTGGATAGTAAACAAGGGCAGTCAAATCGTTAAGTTCTTTCGTTGATAACTTGTCTTTG
AAAATATCATTGATTTTCGCTCGCACGTTCCCAGAACCGTTGCGTAATACGTGTTGGAAA
GCTTCATATTCACCATGTAAATCGCTGACGAAATGCTCCGTACCTTTAGGCAATTCTAGA
ATAGATTCTAAATTAATAATTTCAGTCGCAAGCTTTTCTGGAGTATCGAAATGTTGAGAT
AATAAATCCAAATATTTCTTTTTTAATTCTCTTTCAGTAATTTGAGTCATTGTGTGTCAC
TCCTGTAGTATATTTCAATCATTGGTTTGTAAAATTAATACGCTTACAATGATTATCAAG
AAAACGTTAACATTTTTCAATAAGTATGCTTGAATTGATAAAAATAGAGTAAACATATTG
TGAATTTTAGTGTTGAGAATCTATGGTTGTATCATTCATATTAGTAGCGTTGAAGTGTAC
CCGCATAAATGTGAAGTGATAAAGTTGTTGAAGCAGAGTTGAAATAGCTTGGCAGAGATA
CGATTATCGTATAAGTGAGCATATTTTGTACATTACAAGTGGGGGGATTCTGGAATATAT
AAAAGATAGAATGAGTGGTATGCTGACATATCAAAAATCCCCGCACCATTATGGTGAAGG
GATTTGAAAATGATTTTGAATTACGATGGAATCTGTGTGTATTTATTCATCTAATACTTT
AAGTTACTAAATATTTTTCTTCTTGAAAATAAATACTACAAGTATTAAGAAAATAGAAAT
ATAAGCAATATTACCAATAAACAATTCATGAAGTTCTAATTTTGTCGACTTACTAAAGCC
TTTTTCAACTGTTTGAAGCATAATATTCATCATATTAATAGGATTCCACTTTAGCCAGTC
TATTTTTTCTAAAAGTGCCGTTTGAATAACTGCTAAAATAGAACTTGCAAAATAAAAAAC
AATACCTACAGCAATGGCTACACCCGTTGAATTTGTTGCAGATGATAATAGCAACGTTAA
GCTTAAAACTAACCAAACGCCAACAAATGTGCCTAAACTAACTAATAATAATTGATTCAA
TAAAGATAATTGATTACCGCTACTTTCAAATATATTTAAATCATTAAAGAATAAAGACCC
AATAACAATTGAAGCAATAATTGTAATAACAAAATAAATTAAAGAAATAATAAATAATGT
GATGATTTTGCTAACAATCATAGTTGTTCTTGAATATTCACGATAGAGTAAATTTTTAAT
CGTACCGTAATGAAATTCCATTGAAATGATTGTACTTGCTTGAATAATTAATAAAAATGC
AAACCATGAAAAACCATTATAAGCAGATGTAAAAGATTCCTGTGGCGTAAAAATTTCATT
GTATTTTGTAGCGATATAACCTTGAGCAACCATTAGTAGAATAAAGACAATAGGTGCGAT
AAAAGTTGATTTCTTTTTAAATAATTTGAAACATTCTTGTTTAATTAAAGTTCCCATTTT
ATGCTTGATCCTCCCTTTCTATGATTTCTAGTAATACATTTTCTAAATCATTATCTTTAA
ATTGTTTAAGTTCTTCTTCCGATGTTTCTGTAACAATTTTACCTTTGTTAATAATAAGGA
TAGAGTTTGTGATTTTAACTAACTCACTTAAAATATGACTCGAAATTAAGAAAGTGACAC
CTTCTTGCGCTTTTTGTACAATCAATTCACGTACATCTCGCACAGCTTTTGGATCTAAGC
CGTTCATTGGTTCATCTAAGATAATGAATTGAGGTTTATTTAAAAATGCTATAGCAATTC
CTAATTTTTGTTTCATACCAAGAGAATACGTTTTAGCTTTTTTATGAATGTATTCATCCA
TATGAAGTTGTGAGACAATTTTATCGATATCTTGAGTGTTTTTTGATTCGTTCAATAACT
TCAAGTTTTCATATCCAGACATAAAAGGATATATTCCTGGATTTTCAATCAATGCACCGA
TATTGCTTTTGCTGTCCTTGCTGTTAATAACATTAAAATTCCCGCTTTGGAAACTAGAGT
AACCTAATATAACTTTCATTAAAGTTGTTTTACCTGCACCATTCGCTCCAACAAGACCAA
CTATTTGTCCGCGTTTCAGCTTAAATGATACATCTTCGAGAATCGTTTTGTTGCCTATCT
TCTTTGTTAAATGTTCTATTGTTAAAACATCCATATCACTATCTCCTTTGCTATTAAATA
ATCTGAATCTTAAGATTTTATATATAAAATTAATTTTATCACATAGCAAGTGTTATAAAA
ATATGGATTTAAAAAACTTAAATAATATAAAATATAAATATTAATATGAGTATTTTTGCA
GCATGCAAATGGCATTGCTACATTTATTAAAATGCGCAATTTGTTATGAGTGACTTTTTT
GAATAGAAGGCATATTACAGTGACGAAAACAGTTTGTGTGGAAGACAGGGAAAATTCTGC
TTATTTAAAATGATAGTTTGTATTATAGATGGATTTGTGAGGTGGGTTTGCGGAATAAAT
GGTGCATAACTAAGTAAATATATGTTAATTACAACAATATTTGACAAAAATGGGAGTGAC
AACAATAATATAGTTAACCGGTTAACTAATGATAAAGTGAATAATAAATTTTTGTCTGAA
ATGTTAAATGTATCAAAACCAGCAATTACTAAATCGATAAAAAAACTTTTAGCGAAAGGC
TTAGTAGTTGAATCGCACAATGAATTTAACAAAAGAGAAGTTAATTATTCATTAACACAA
GAAGGAAAAAAATTATCTTATATACATGATGAATTACATGAAAAAGCGGTAAAAAAATAT
GAAGAAGTACTTAAAGTCTTTGATAATGATGAAATGGCAGTTATTGTAGAGTTTTTAAAC
CGTAGTATAGAAGAATTAAAAAAAGAAGAAGATGGTTTAAATGACTAATAGTAATATCAG
ATTATATATTCTAGGATTTTTAGCATTTTTCGCATCATTGATTCAAAACATATACACGCC
TATTATTCCGAGACTATATGACGATTTTCAAGTACCACTATTTTGGATAAATGCGACAGT
TGGCGGTTTTATATTTATCGTTGCAGTTATGCAAATTGTACTTGGTAGAAGTATAGATTC
TCGTGATTCGAAAAAAGTACTTTTAACGGGATTGGGAATAGTAATCATATCTAGCTTTAT
TTGTGCAATGACACATAACTTTATATTATTTGCTATATCAAGGTTATTTCAAGCAATTGG
TTGCGGAATTATTCCTCTCGTGACTTTAACTTTATTAGCCAAACTAAGTACAGATAATGG
TAGAGCTCAAGCTATGGCGAACTATCAAATATTTTTATCATGTGCGCCAGCTTTGGCACC
AATCCTAGGGAGTACTTTAGGTGCAAGATGGGATTATATTGGTATTTTTAGTTTTTTGCT
TGTTATATCTATCGTATTATTTCTGATTATCTTTTTTATTGATATTCCAAATGTTGAAAA
AGGGATTGTAAAATTAACTGAAAAAATTGAAGAAAAATATTTGATCGATAAAGTGTTTAT
TACTTTAGTGACATTGGGATTTTTAATATTTTTGACGTACTTTTCAATATTAGTTTATTT
ACCGACATTATTAAATAATACCTATGATATAGGCGTTGGAATATCAGGAGTTTTGTTTTT
ACCTATTACTGTTAGTGTTATATTAGGAAGTTTATTTTATAAACGATTGTCAAAAAAATA
TAATGAAATAATGATACTTCGTGTTACTATAACTGGATTTGCTATATTTACATTATTGTT
TGGATGGTTAAACGAATCAAATGTAATTATATTATCAGTAATTATATTTATATTAGGTAC
TTGTGTTGGTATTGTGCCAGCTTTGCTGTCTACTATAATTTCTAAAAGGTTTGAACATAT
AAAAGGAAAAGTGTTAGGTGTATTTAACTTTGTGAGATATATTGGAATGACTGTCGGCGC
ATTATTAATTGGTATCATTTCTCACTCATTGGTACCATTTTATTTCACAACTGTAACTAT
CATGTTAATAATAATATTTCTTTATATAAAGATAGGTGACTTTCAGCTAAAGTTTGCCAA
ATAAACTTAAAAAAGCAGTGAATCATTTCAATAGATGGAATGATTTTACTGCTTTTTGTG
TATAGAAATTTAAAATTCATGCCTTTATACTAACAACAATATTATTTTACTCTTTTACGT
TTGCCGATGTAACGTATAGCAAAGTAAATGACTGCGATAATGATGATAACATACATAATA
CGTGAATATGTATGAAGACCAGTCATCAACATACCAAAGCTATCGCTCAAAGTGCGTCCT
AGTAAAATTAAACCGAAATTCCAAATTGTTGTACCTATTAATGAAATAACGGTAAATGTC
ACAACATTCATGCGGTTTACACCGGCTGGAATGGTAATCAATACACGTAATACAGGTATG
AAACGACAGATAAATACAGCCCATACGCCATACTTTTTAAACCAATCATTTGCTCTCTTT
AAATCCTTACTTTTCAATTTAATCCACTTACCGTGTCGATCAATAAAACGATATAGACGT
TCTTCTGAAATCAAACGACAGATATAATATAAAATTAACAGCCCTATAAACGATGCGATG
GTTGCAATAATAAATAAGGTTAAAATTGATAAATGTGATTTAACAGACATAAGGCCAGCA
AATGTCAGAATAATTTCCGATGGTACGATAGGTAAAACATTTTCTAATAAAATTAATATA
AAAATGGCTGCATACCCAAAACGACTAATAAATTCAGTGATAATTTGTTCCATTATTAAA
AATAAGCTCCTTTAATTTTCAGCAATTGCAGACAAATAGAAACTGGATAAATTCAAATGA
ATAATGAATGATGTCGTATGCGATGTTGAAACAAGCATTTGTCTTAAAATGTATTATAAG
CAATAAATCAAAAAATTGCTTGCTATAAGTACGAAAAGTCAACAAATGATCATCTAAATA
ACAGGCGCTGCACAATGAATGAGCAATGTAGTTTTATGCAATTTAAAATGAATGTCAAAT
ATGTAAGAAAGCCTGCAATATACGTTTTAAAACACTAGCATTGCAGTATTTTTAATTAAC
AAATGATAGGCTACTATGTAACTAAAAGTTCCTTTATATCGTTTTAATAGCAAAAGTTAA
GCGGAATTTAATAAAATTTTTATAGATTCTATTGTAAACGCTTTCCATGTCTGATAATAT
TATAAAAAATAACTTTGGTACAATTTTGTGACAAAGTAGGGGTGGACATGCCAGATGTCC
GAAAATTTTAACGTTTCAGGGTAAGTTTTAAAAAATTAATTAGGGAAGTAGGAATAGTTA
TGAAGGAAAAACGAACTAACGTAAGGTGGATGTTCGCGCTTGCGTTCTTCTTTATTGGGG
TTATTGCGTATATGGATAGAGCAAACATTTCATATATCGCTAAGCAAATGATGGATGATT
TAGGGATGACAAAGCCACAATTTGGTTTATTGGCATCATTCTTCTCTCTAGGTTATGCAT
TAATGCAAGTACCATCGGGGATGTTGGCTGAAAAATTCGGTCCACGTAAGATGATTACAA
TTGCATTAGTTTGGTGGAGTGCATTTACAATCTTAACGGGTATGATTAAGAACCACGGTT
TAATTTATTTAGTGAGATTCTTATTTGGTGTAGGTGAGGCGCCAATGTACCCTTCTAATG
CTGTGTTTAACTCATTTTGGTTCTCTAAAAATGAAAAAGGTAGAGCATCAAGTGCATTAT
TAGCAGGATCATATTTCGGACCTGTATTAGCACCAATAGTTACAATTGCTATTGTTAACG
CATTTAACTGGCAAGCAGTATTTTACATTTTTGGTGCAGTAGGTATTTTAATGGCTGTAT
TATGGGCGATTATTGCCAAAGACTTACCTGAGCAACATAGAATGGTTAATGAAGCGGAGA
AACGTTTCATTATGGAAAATCGTGATATCGTAGCTACTGAAAAGTCATCACCACCATGGA
ATGATTTCTTTAAGCGTTTTAGCTTCTATGCAATTGCAATTCAATACTTTGTTGTACAAT
TTATCATTACATTATTCTTAATTTGGTTACCGACGTATTTAACAGAAGTATTCCACGTTA
ACTTTAAAGAAATGAGCATTAGTTCATTACCTTGGTTATTAATGTTCTTCTTAATCTTAT
CAGCAGGTGCAATTTCTGACCGTGTATTAGGATTAGGTCGTTCAAAATTCGTAGCTAGAG
GTGTAATTGCAATCGCAGGATTTATTGTGTTTGCAGTTTCAATTATCTTTGCTGTACGTA
CAGGAAATTTATATGTAAGTATTTTCTGGTTATCACTAGGTCTTGGTGGTATCGGTATTT
CAATGGGTATGAGTTGGGCTGCAGCAACTGACTTAGGACGTAACTTCTCTGGTACAGTAT
CAGGGTGGATGAACTTATGGGGTAATATAGGTGCATTAATCAGTCCGCTATTAGCAGGTC
TATTCGTAGAACATTTGGGTTGGACAATGACATTCCAATTGTTAATCGTTCCAGCAGTAA
TCGCTGTGATTATGTGGTTCTATGTGAAACCAGATCAACCTTTAATTGTTAGTGATGATA
AAGCAATAGAAAAATAATTTAAACAAGCAGTAAGCTTTCACATTGTTGGGGCTTATTGCT
TTTTTTACGTTGAAATTGAAACTTTTTAAAACAGATATGGTTTAAGATGAAAGAGAAGTT
ATTAAAATGATGTATGTAAAGAAATAAAGTTTTAAAACATTAGTCAGGTAACGCTTATAA
AAGTACATATAAATTTTAGGAGGTTATAAATATGAAGGAAAACTTAGAGAAATATATTAG
AAGTTTGCCTCTTATAGGTCTAATTATAAGTATTTTTTTAATTAGTTTATTCTTCTTAAT
TTATCGAGTAGAAGGAAATTTTTGTGTAATCATTTTGTACTGCTTACTGCCATTATTTGT
AAATACGTCACTATATATATTATACGTAAGCATCTTTCGATATTTTAAAAAATGAACTGA
CATCGAATGTCATTTTAAATAACGAATATAGGAACTATTCAAGCTTATGAAGCAAATATG
TTTTATAAACTTTCTTAAATTTACTATAGTTTGGATCTTGAACCCTAGGAATAATATGAA
GTAAATAGACACTAAGTCTATGTGAATGTTTTTCTAACCCTAAATGTATAATTCGCTAAA
ATAATTTCAACATGTCACAAATAAATTTTAACTAGCGCAAAGGTGGGCGACCAAAGGTTC
AACGATGTTAAATAACATTAGAAATTAATTTTAATTGGACTTTAAAAGTTTTTAAATTTA
GATAATTGAGCATAAGGTGTTATAATGACATATGTTGCGTAATTAAAATTTATAGCAACA
AATTCATTTTAACTATGCTAATAAAAAGATTATGGAAATATTTTGACAAGGAAAGGAGAA
GTCGAAATGACATCTTTTTGACATCACTCATAAAAATCAATCGACTTAACTTAGACTTTT
ATAAAGGTGTAAGACAGGGACTGTTAATGATTATTCCCGCAATAATCGGTTACTTATGTG
GTAATTTCCAATTTGGATTATTAGTTGCAACCGGAACACTAGCCCATATTTATGTTTTTA
AAGGTCCGTCGCGATCTAAGCTGCGAACTGTAATAATTTGTAATTTAGCGTTTGCAATAT
GTATGATGCTTGGTACGCTAACAGCCAAAACGCCACTCGTTTTTGGAATGACATTATTAA
TTGTTACGGTTATACCATTTTATATATTTACTGCCTTAAAAATAGCTGGACCGTCATCGA
CATTCTTCATTGTGACATTCAGTCTACCCATTAACTTACCTATAGCTCCCGAAGAAGCAT
TATATAGAGGCTTTGCGATTTTAGTAGGCGGTATACTTGCCACTATGATGGTGTTAATCA
CGATCGTATTTTCTAAAAACAAAGCTGAAGAACAAGCAATTCAAAATGATTTTAAACTCA
TATCTAAGTTGTTACACACTTATAATGATAAATCTGCATTTTTACAAGTAGCAAAAACAG
CGGTGGATAATTTTAAAGCATCTGATAAATTATTAATCACTTCTACTTCAAGTAACGATA
AATTAAGTAGACGTTTCCAAAAATTATTATTATTACACACATCTGCCCAAGGGATTTATT
CTGAACTGTTAGAGTTGAACGCTAAACAAATTCGACCATTGCCAGATGAGTTAATTGAAA
TGATGGATCATATCATTGCACAACTAGATAATAGTGAGGAAAATGTAAGATATTGGCGAA
AAGAAGTGACAGTAACAGAGGAATTTCAAAATTTATTCAACCATATATTGAAAATTGATG
AAATGGTGCATGCAAATGAAGCGCGTATTGCGTATGAAGCAGACATGCGAAAACCTTTAT
ATAGTAAACGCATTTATCAAAATTTAACATTAGACTCTATTGTTTTTAGAAATACATTGA
GATATACAGCGATTATGATGATAGCGATATTTATTGCGTTAATGTTTGATTTTGAAAAAG
CATACTGGATACCGTTATCTGCACATACAATATTACTAGGAACATCAACTATACATGCAA
TCGAGAGAGGTATGGCACGAGGTTTAGGTACTATTTTAGGTGTGTTAGTACTTTCAGTCA
TATTGTTGTTTTCAATACCAACACCTGTTGCAGTAATTTTAATGGGCATTGCAGCATTGT
TTACTGAAGCATTGGTGGGAGCAAATTATGCGATTGCAGTAGTTTTTATTACAATACAAG
TTATTTTAATGAATGGATTAGCATCACAGAATTTAACAATTAACATTGCGTTTCCAAGAG
TTATTGACGTTGCAATGGGTATTGTGATTGCAATCATAGGTTTATTTGTCCTTGGACAAC
GTACCGCATCCGCATTGCTTCCTAATGTAATGGCTGAAGTTGTTCGTAAAGAAGCAACGC
TCTTCCATTATTTGTTTTCTGAAAACCAATATAAAGATGATGTGTATCAGAAAAACACGG
CTATGAACCTATCTGTGAAATTAAATAACATGACGCAAGTTTATAATGCAGCTAATGGTG
AATTATTTAGTGATAAGACATTGATTCAAAATTATTATCCTAGCTTATTCGCATTAGAAG
AAATTAGCTTTATGTTAAATAGAGCCATGGCTAATGAAGATAGACTTACAATAAATGAAC
AATTAATGGGCGAGTATTTAGCAACATTTGAAAACATCGCTAAGCATTTAGAATTAAATA
CAGAATTAGAAATAAAGATATTACCAGATTTACCACAGTATAATTATATTCAATCAGCAA
TGATGAATATTCAACACAATAGTTTTTGTGAGAGAGACAAGAACGTTTAAAATAAAATAT
TTATCAGGTCAGACTAACGTTTGTCTGAAGTTATTATGACGGGAGTCTAAAAAATTGTGT
TTAATATGTTTCATTTTATAATTATGGTGGTATATAACATGAATTATAACATATTGGAGG
TTAAGGAAATGCCCTTTACAATGAAAGGTTACCCCGAAAAATGGAAAGATTTTGAAGTAA
TTAAACGGCAAAAAGCGATAGAAATTGCGAATGCAATGTTAAAAGAAGGATATCTTGAAA
AAGATGTTGTTCCTATTGCGGCGAAAAAAGCGAAAGATTGGTATCGAGCGTTATCGAAAG
AAGAAATCAAAGCATTAGAAGAAGAGAACTTCGTACAATTCCATACAGCAACAATGGAAA
AAACAGAGGTGGATAGTGAATATGCAACAACTGATAATGAAGAACATATTCAAGAACAAT
CAAATCAAGATAAATCGTACTTTGATAGCGAATCAATTGGCAACCAAAGTGGTGGCGTTC
GACAAAGAGAACCGCTTATGGATGGTCCACATCCAAAAGTTGTGGAATCATTTAAAGACG
TATAACATCTCTATCAATTAAACACTTGTACCTATATAACGGTAACAGGTGTTTTTTGCG
TTAAATCATTTTAAAATTACTTCCTATAATTGAAGGTTTTGATACATAATTCGAATTGTT
TGAGTTTCTTTGTGCTGTTTCAGTATCAGCCCAAAGTTCGATAGTGTATTAGTATTATCT
TAATAAAATGTTAGGTACAATAAAGATGATTATATATCGGAGGTTAGTATAAAAATGTAT
GTAGATCGAAAACCATCACTATATTTAGAGGATTTGCGACATGATTTTAAAAATAGTTTA
AGTAAATTTGAAAATGGTGATGAAGCATTTGATACGTTATTAGGTTTCGTAGAGTTAGAT
CATATTTATTCGTCAGCACTAAAGGAAATAAGCACTAAACTGAGTATTTTAGACGATAAT
TTCAATCACATTTATAAACACAACCCTATACATCATATGGAGCGACGTGTGAAAGAAATG
CGCAGTTTAATAGAAAAGCTTAATCGTAAAGGATTACAGATTAGCGCAGAAACTGCCAAA
GAACATATACTGGATATTGCCGGAATTCGCGTAGTATGTAATTACTTAGATGATATTTAT
TTGATTGAAGAGATGTTGCTTAAACAAGAAGACGTACAATTGATAAAACGTAAAGATTAT
ATTCAGCACCCTAAAGAAAATGGTTACCGCAGTTTACATATCGTTGTATCCATTCCAGTC
TTTTTAGCAGAACGCGTTGAGGTATTGCCTGTTGAAATTCAAATTAGAACGATAGGTATG
GATATGTGGGCAAGTTTAGAACATAAAATACGTTATAAAAACAATGCAGAGACGGAAAAG
TATCGAGATTTACTGAAAGAATGTGCGACAGAGATTACTGAAGTTGAAGATAAATTACAA
CAAATTCATTCTGAAATAACAGAGTAGACGTTTAGTAGTAGTGTTGCTTAATTTGAGTGA
TTTTGTAAATCAACATGGTACGAAATCACAAAAATAAGACGCCTAGTATAATAAATTTCT
TTAAAATGTAGAAAAAGTACTTGCTCGTGACGTCGGGTCATCAACTATGGTGATTGTAGG
AGGTGGAATCTATGTCTAACTATTCGACTGGAGAACTCGCGAAATTATGCAATGTGACAA
CGCGAACGATTCAATATTATGATCGCAAAGGTATTTTGAAACCACAAGGATTTACAGAAG
GAAAGCGTCGTGTGTATACAGAACAACAGCGACAAACATTAGAGTTAATCTTATTGCTTA
AAGATTTAGGTTGTGCGTTAAGCGATATAGATATGTTGCTAAAAGGTGAAGGTACTTTGA
AGACACTCAATACTTTACTAACTATGAAACAACAAGAAATTAATCAACAAGTCAAACAGC
AACAAGCGGTATTAAACAAAATTAAAAATGTTCAATATTACGTAAATAAAGCGTCGACGT
CTCCAATCACACATTTAAAAGACATAGAGCATGTCATGAGTAAATCAGCTGAAATGAAAA
GTATTCGTCGTAACATTTGGATTAGTGCGGGTATTATAGGAATAATTCAATATTCTAGCA
TTATAAGTGCAATTTTGATGAAAAATAAATGGCCGTTTCTAATTGCGTTGCCGTTTATGA
TTGGATACGGCATTGGTGTTACTTTTTATTACCAACAAAAGGTTGCCTATTTATGTCCTA
ACTGCCAGCATATATTCTCACCATCTTTGTGGGCAGTTATCAAAGCGAAACATACAGCGA
CAACACGTCGATTCGAATGTCCGAACTGTCATGAAACGCATTATTGCATTGAAGTACCTA
AAGCGCATATGAGTACAGAACAATTAGAAATATCCCGCATACAACATAACAATTAAATTA
TTCGTGTGATAGTGACCATTCCCTTTAAACTTACATCGAAAAGGGGTGGTCGCTATTTTA
GTACGCGTAAAGAAAGCGCTTGCAAACGATTAAGAACTATATTAACATACTTGTATACAA
GTATGTCGTGTAATGAAGGAGTGGCTTTGATGATGTATGGATATCCAGAGAAATGGTTGG
AAGGTATGACAACTGGAGAAGGTATCGCGGCAGAATTACGCTTAGGTATTGTGAATGGTC
ACATAGCTGAAGGTACGTTACTCACTGAAAATCAAATGGCAAAGCAATTTAATGTGAGTC
GTTCGCCAATTCGAGATGCATTTAAATTATTGCAACAAAATCAACTCATCCAATTAGAAA
GAATGGGTGCACATGTGTTGCCGTTTGGGGAACAAGAAAAGAAAGAAATGTACGATTTGC
GACTGATGCTAGAGTCTTTTGCATTTTCAAGAGTTAAAAATCAAGAGCGACTACCTATCG
TAAAAGAAATGAAGAAACAACTTGAAATGATGAAAGTGGCAGTAAAATTTGAGGATGCAG
AATCATTTACGAAGCATGACTTTGAATTTCATGAAACATTAATCAAAGCATCTAATCATC
AATATTTAAACTCATTTTGGAGTCATTTAAAACCAGTAATGATGGCACTCGTTTTAACAT
CCATGCGACAACGTATGCAACAGAACCCGCAAGATTTTGAACGCATACATCATAATCATC
AAGTGTTTATTGATGCAGTGGAACAATACGACAGTCAAATTTTGAAAGAAGCGTTTCACT
TAAATTTCGACGATGTTGGTAAAGATATTGAAGGATTTTGGTTGAATTAAAATGAAAGAA
AGAAGGATTTGTCATGAAATATATGATTGGTGTCGACATTGGAACGACGAGTACCAAGTC
AGTCTTATATGATGACAATGGAACATTCATCATGAAACATCAAATCGGCTATGATTTACA
CACACCAAACGTTGATGTCTCAGAAGAAAACCCAGATGAATTATTTGATGCGGTATTAAT
GACTATTAAATATGTTATGAGAGAATCCAAAGTTAATAAAGATGATATTAAATTTGTGTC
ATTTAGTGCGCAAATGCATAGCTTGATTGCGATGGATCAGAAACATCAAAGATTAACAAA
TAATATTACTTGGGCAGATAACCGCGCTGCAAAATATGCAACAGTAATAAATGAAGTGCA
TGATGGCAATGCGATTTATCAGCGAACAGGTACGCCTATTCATCCTATGTCGCCTTTAGT
GAAAATTTTTTGGATGAAACATGAATGGCAAGATGTATTTCAACGTACTGCTAAGTTTGC
AGATATTAAAACATACATTTTCTATCATTTATTTGATACATATATCATTGATTATTCAAT
GGCTTCCGCAACAGGGATGTTTAATTTAGAAACATTAGATTGGGATGTTGGGGCATTAGA
ATTGCTTGGTATTTCCAAGGAAATGTTGCCGGAATTAGTGCCAACAACGTACGTAATGAA
AGGCATGAAAGAACGTTATGCAACATTAATGGGGCTTAATGAAGATACACCGTTTGTTAT
TGGTGCGAGTGATGGGGTCCTTTCTAATTTGGGTGTCAATAGCGTTGGTAAAGGAGAAGT
TGCTGTCACAATCGGTACATCTGGGGCGATTCGTACTGTGATAGATAAACCGCGTACTGA
TTACAAAGGTAGAATATTTTGTTATGTCTTAACAGAGGACCACTACGTCATCGGAGGTCC
TATAAATAATGGTGGTGTCGTATTGAGATGGTTGCGCGACGAGTTGCTAGCGAGTGAAGT
CGAAACTGCGAAACGTCTCGGTGTTGATCCTTATGATGTCTTAACTCAAATTGCAAAGCG
TGTTAAACCAGGTGCAGATGGTTTAATATTCCATCCCTATTTAGCTGGAGAACGTGCACC
GCTTTGGAACGCAAATGCAAGAGGTTCATTCTTCGGTTTAACTTTATCTCATAAAAAAGA
ACATATGATTCGCGCTGCATTAGAAGGTGTTCTTTACAATTTGTATACCGTCTACCTTGC
ACTCATTGAAGTAATGAATGAAACGCCTAAGATGATAAAAGCAACAGGTGGTTTTGCGAA
AAGTGAAGTATGGCGTCAAATGATGTCAGATATATTTGACACAGAGTTAGTGGTTCCTGA
AAGCTATGAAAGTTCATGCTTAGGTGCCTGCGTGCTTGGACTTAAAGCTGTAGGTGACAT
TGAAGATTTTTCAATCGTTTCATCGATGGTCGGTGCTACAAATAATCATATGCCGTTTGA
AGAAAATGTCGCTGTTTACCAAGAGCTCGTATCCATTTTTATCAATTTAAGTCGTTCTTT
AACAGAGAATTATGAACAAATTGCAGATTTTCAACGCCAACATATGGCTGAAAATAAAAC
ACAATAAATACGTCACTTAAGCATCTTAGATAAAGTTGTTGTGCCATGACTACTATATAT
TATGTGGAATACGTGCGCGACGACGGTGTTACATTCTATTGAAAAGAGAAAGAGGGGAAT
GTCATGTTTAACGAAATATGGCCGTTAATCAGTGTTGTTTTAGGTATCGTTATTTTATTA
GTATTAATTATTGGGTTTAAATTAAATACATTTATTTCATTAATTATCACATCGATGATT
ACAGCGTTAATGCTAGGTATACCATTGACTAAAATTATGGAGACGATTGAGAAAGGGATG
GGCAGTACGCTCGGCCACATTGCACTAATATTCGGTTTAGGTGCCATACTTGGGAAATTA
CTTGCTGATGGTGGTGGTGCAACTCGAATTGCAGACACGTTGATTCAAAAATTTGGTCAA
AAACATGTACAATGGGCAATGCTTGTTGCAGCATTTATCGTCGGTATTGCATTGTTCTTT
GAAGTAGGTTTAGTCTTACTGATTCCATTAGTATTTACAGTAGCAAAACGCGCAAATGTT
TCAGTGTTAAAACTAGGACTACCTATGGTAACAGCTTTATCTGTGACACATGGCTTTTTA
CCACCACATCCAGGACCGGTAGTCATCGCAAAAGAATTAAAGGCAAATGTTGGAGATGTA
TTACTGTACGGTATGATTATTGCCATTCCAGTTACACTCATTGCAGGACCTATATTTAAC
AAAGTTGCACAAAAAATGATTCCGTCTGCGTATACACGAGAAGGCGATATTTCAGCGTTA
GGTGCACAAAAAGAATTTACGGATCAAGAGATGCCAGGATTTGGTATGAGTTTATTAACT
GCAACATTACCAGTCATATTAATGTTAGTGTCTACGATAACGCAACTTGTAACTGGGCAC
GACAAACCTACAAATCTATTTGAATCTATCATTTATATGATAGGAACAGCAGGGACAGCC
ATGCTAATAGCAGTATTATTTGCAATCGTTACGATGGGATTAATGAGAAAACGTAAGATG
AATCATATTATGGAATCAGTGACGAATGCGATTTATCCAATCGGAATGATGTTATTGATT
ATTGGCGGTGGCGGTACATTTAAACAAGTATTAATTGACGGTGGTGTCGGAAATACAATT
GCTAAAATGTTTGAAGGTACAGAGATGTCTCCAATTTTACTAGCATGGATTGTTGCAGCT
GTGCTACGTATCGCATTAGGTTCGGCTACAGTAGCTGCGATTTCAACTACAGGTATTGTC
TTACCATTATTACAATCATCAGATGTAAATGTTGCATTAGTTGTACTTGCGATAGGTGCA
GGTAGTGTGATTTTGTCTCATGTAAATGACGCAGGATTTTGGATGTTTAAAGAATATTTT
GGTTTAACTGTAAAAGAAACATTCTTAACATGGTCATTATTAGAAACGATTATTTCCGTT
TCAGGTATCATCTTCATTCTATTCATCAGCTTATTTGTTTAACTAAATATTAAGTAAACG
TGTTTTAAGGTAATTGCAATATATTGCCTTGAAACACGTTTATTTTTATGCAGAAAATCG
TCTGAAATAGTCAGAATCCGAACGATATAAAAAGTATATTGGGGATTTTAGTGTAATGAA
AGGCGTTTCAAGACATGTTTTTGTGCGTATTGTACAGGCGATAATTATGAAACGCTTAGT
ATATTGTTTTAAATTAGATAATGATGAATTTAATTTGAAAAATAAGTATAAAAAATACAA
GCCTTGTGTGACAAGGGTTTATGATGACTTGAATACAATTTATAGGTATATTTCAAATAA
TAAAATTATCAATTAACATAAAATTAATGACAATCTTAACTTTTCATTAACTCGCTTTTT
TGTATTGCTTTTAAAAACCGAACAATATAGACTTGCATTTATTAAGTTTAAAAAAATTAA
TGAATTTTGCATTTAAAGGGAGATATTATAGTGAAAAACAATCTTAGGTACGGCATTAGA
AAACATAAATTGGGAGCAGCATCAGTATTCTTAGGAACAATGATCGTTGTTGGGATGGGA
CAAGATAAAGAAGCTGCAGCATCAGAACAAAAGACAACTACAGTAGAAGAAAATGGGAAT
TCAGCTACTGAAAATAAAGTAAACGAAACACAAACAACTACAACTAACGTTAATACTATA
GATGAAACACAATCATACAGCGCAACAGCAACAGAACAACCGTCAAACGCAACACAAGTA
ACAACTGAAGAAGCACCAAAAGCAGTACAAGCACCACAAACTGCACAACCAGCAAATTTA
GAAACAGTTAAAGAAGAGGTAGTTAAGGAAGAAGCGAAACCTCAAGTTAAGGAAACAACA
CAATCTCAAGACAATAGCGGAGATCAAAGACAAGTAGATTTAACACCTAAAAAGGCCACA
CAAAATCAAGTCGCAGAAACACAAGTTGAAGTGGCACAGCCAAGAACGGCATCAGAAAGT
AAACCACGTGTGACAAGATCAGCAGACGTAGTTGAAGCTAAGGAAGCTAGTGACGAGAAA
GTGGAAACGGGTACAGATGTGACAAGTAAAGTTACAGTAGAAAGTGGTTCTATTGAGGCA
CCTCAAGGAAATAAAGTAGAGCCACATGCTGGTCAACGTGTCGTATTGAAATACAAATTG
AAATTCGCAGATGGATTAAAAAGAGGAGATTATTTTGATTTTACATTATCAAATAATGTA
AATACTTATGGGGTTTCAACAGCTAGAAAGGTACCAGAGATTAAAAATGGCTCAGTTGTA
ATGGCTACAGGTGAGATCTTAGGGAATGGTAACATAAGATATACATTTACTAACGAAATT
GAACACAAGGTAGAGGTAACAGCTAATTTAGAAATCAACTTATTTATTGACCCTAAAACT
GTACAAAGCAATGGAGAACAAAAGATTACTTCTAAATTAAATGGTGAAGAAACAGAAAAA
ACAATACCAGTTGTTTATAATCCAGGTGTTAGCAATAGTTATACAAATGTAAATGGATCA
ATTGAAACATTTAATAAAGAATCTAATAAATTTACACATATAGCTTATATTAAGCCAATG
AATGGAAACCAGTCAAACACTGTATCAGTAACAGGGACGTTGACTGAAGGTAGTAATTTA
GCTGGTGGACAACCTACTGTTAAAGTATATGAATATCTAGGGAAAAAAGATGAATTGCCA
CAAAGTGTTTATGCAAATACATCAGATACTAACAAATTCAAAGATGTAACAAAGGAAATG
AATGGAAAATTGAGTGTGCAAGACAATGGTAGTTACTCATTGAATTTAGATAAGTTGGAT
AAAACGTATGTCATTCATTATACAGGTGAATATTTGCAAGGGTCAGATCAGGTTAATTTT
AGAACTGAATTATATGGGTATCCAGAACGAGCATATAAATCTTACTATGTTTATGGGGGA
TATCGTTTAACTTGGGATAATGGTTTAGTTTTATATAGCAATAAAGCTGACGGCAATGGT
AAAAATGGACAAATTATTCAAAATAATGATTTTGAATATAAAGAAGATACTGCAAAAGGA
ACTATGAGCGGGCAGTACGATGCCAAGCAAATTATTGAAACAGAAGAAAATCAAGACAAT
ACACCGCTTGACATTGATTACCACACAGCTATAGATGGTGAGGGTGGTTATGTTGATGGG
TATATTGAAACAATAGAAGAAACGGATTCATCAGCTATTGATATCGATTACCATACTGCT
GTGGATAGTGAAGCGGGTCACGTTGGAGGATACACTGAGTCCTCTGAGGAATCAAATCCA
ATTGACTTTGAAGAATCGACACATGAAAATTCAAAACATCACGCTGATGTTGTTGAATAT
GAAGAGGATACAAACCCAGGTGGTGGCCAAGTAATAACTGAGTCTAACTTAGTTGAATTT
GACGAAGAGTCTACAAAAGGTATTCTAACTGGCGCAGTGAGCGACCATACAACAGTTGAA
GATACGAAAGAATATACGACTGAAAGTAATCTGATTGAACTAGTAGATGAATTACCTGAA
GAGCATGGTCAAGCACAAGGACCAATCGAGGAAATTACTGAAAACAATCATCATATTTCT
CATTCTGGTTTAGGAACTGAAAATGGTCACGGGAATTATGGTGTGATTGAAGAAATCGAA
GAAAATAGCCACGTTGATATTAAGAGTGAATTAGGTTATGAAGGTGGCCAAAATAGCGGT
AACCAGTCATTCGAGGAAGACACAGAAGAAGATAAACCTAAATATGAACAAGGTGGCAAT
ATCGTAGATATCGATTTCGATAGTGTACCTCAAATTCATGGTCAAAATAAAGGTGATCAG
TCATTCGAAGAAGATACAGAGAAAGACAAGCCTAAATATGAACATGGTGGTAATATCATT
GATATCGACTTCGACAGCGTGCCACATATTCATGGATTCAATAAGCACACTGAAATTATT
GAAGAAGATACAAACAAAGATAAACCAAATTATCAATTCGGTGGACACAATAGTGTTGAA
TATGAAGAAGATACACTTCCACAAGTAAGTGGTCATAATGAAGGTCAACAAACGATTGAA
GAAGATACAACGCCGCCAACACCACCAACACCAGAAGTACCAAGTGAGCCGGAAACACCA
ACACCACCGACACCAGAAGTACCAAGTGAGCCGGAAACACCAACACCGCCAACACCAGAG
GTACCAAGTGAGCCGGAAACACCAACACCACCAACGCCAGAGGTACCAGCTGAACCTGGT
AAACCAGTACCACCTGCCAAAGAAGAACCTAAAAAGCCTTCTAAACCAGTGGAACAAGGT
AAGGTAGTAACACCTGTCATTGAAATCAATGAAAAGGTTAAAGCAGTGGCACCAACTAAA
AAAGCACAATCTAAGAAATCTGAACTACCTGAAACAGGTGGAGAAGAATCAACAAACAAA
GGTATACTGTTCGGAGGATTGTTTAGTATTTTAGGATTTGCATTATTACGCAGAAATAAA
AAGAATCACAAAGCATAATCAATCTAAAATTGACAGGTTTATTTCATAAATTATATGAAG
TAAGCCTGTTTTTTAAAATTAAATCAAATTTCCCAAGAAATAATTACATACTTAATGACA
CTATGAAGGCGTTCTAATTAGTGTTAAAATGACGTTGATACATAGATTTAATACTTAGGA
AAAGGAGCACATTAACTTTGAAAAAAATAAAAAAGGCAATCATTCCCGCTGCTGGTTTAG
GGACTAGATTTTTACCAGCAACTAAAGCGATGCCAAAGGAAATGCTTCCTATCTTAGATA
AACCCACAATACAATATATCGTTGAAGAAGCTGCAAGAGCTGGAATTGAAGATATTATTA
TAGTGACAGGTCGCCACAAACGCGCGATTGAAGATCATTTTGATAGTCAAAAAGAATTAG
AAATGGTGTTAAAAGAAAAAGGTAAATCTGAGTTACTAGAAAAAGTTCAGTATTCAACAG
AACTTGCGAATATTTTTTATGTAAGGCAGAAAGAACAAAAAGGTTTAGGGCATGCGATTA
GTTCTGCGCGTCAATTTATCGGCAATGAACCATTTGCGGTATTATTAGGTGACGATATTG
TTGAATCTGAAGTGCCAGCAGTGAAACAGTTGATTGACGTTTATGAAGAAACAGGGCACT
CAGTTATAGGTGTCCAAGAAGTTCCGGAAGCAGATACTCATCGTTATGGGATTATTGACC
CATTAACTAAAAACGGACGTCAGTATGAAGTGAAAAAGTTTGTTGAAAAGCCAGCACAAG
GTACGGCACCATCAAACCTAGCTATTATGGGACGTTATGTATTAACGCCTGAAATTTTCG
ATTATTTAAAAACGCAAAAAGAAGGCGCAGGTAACGAAATTCAGTTAACAGATGCGATTG
AACGTATGAATAATGATAACCAAGTGTATGCATATGACTTCGAAGGCGAACGTTATGACG
TTGGAGAAAAATTAGGCTTCGTTAAAACAACGATAGAATATGCATTGAAAGATGACAGTA
TGCGAGAAGAATTAACACGATTTATTAAAGAATTAGGGTTATAACATTAAAAAGCATGAT
ACTCAATAAAATTGGAACACGAAATTGTGAACTAAATTGAATGAGTGTCATGCTTAATTT
ATGTGTTGTGATATATAGTAGGGTATTGAAATAATATAAAAACAAAAGAAAGTTAATTAT
GTATTTTTATTTATACTAAATTGAGAAGTATTATGATTGCTTATTTATTTTATCAAGAGG
TAAATCTGTTTAAATTTAAAAGAAAAATTTTCTTGGTTTGAGAATCTTGGAAGTATCTGT
GAATATGCTTTTAATAGTGTTATATTGTATTTTATTTATTTTGATTAACACAATCCTTTC
ATCTGCAAGGGATCGTTCTTTGATTAGCATACCTTTATTATTTAATCTATTAACTGACCT
AACAATTTGAGGATACATAAATCTAATACTTTCAAACAAATCTTTTAAATTTAGTATCTC
ATTTTTTCGAGATGATATTACATATAAGATAGATAAATCAAGAAATGTTAAATTAAATCG
ATATTTTAAAAAATCTTTTGAGTACATAATGTTCATAAAAAGTATAAAAAATTCTTTGCT
ATATTTTGGAGCCCATTGATATTTTATGTAGTCTCTTTCCTTATTAAATCCTTTAATTAT
TTTATCTAACTCATTAATAACACAAGCAATCTTTTTACGTTGTATTGGAGTAACTGAAAC
AAAAATACAGCGTTCATCTGCTTCGTTTCTAGACTTATTTATAAATCCTTTTTTAGATAG
TGACTTAATGTTCTTTACAACATCAGATTGTTTGTAAAGTATGTCACCAATGATTTCTTT
TAGTGAAATACTGTGTTCATTTTTGTAATAAAAATATGCTAATATCAACAATTCTTTTAA
TGATAATTTATATTGTTGCTTTAACTCTTGAGTGAGAAAAAATATGTACGCTTCTACATT
TATGAATTTATTGACCTTTTCGAAAGTTTGATAGTCCACCTTACATTCTCCTACTATTTT
CTGATGTCCCAATACTTTATATTATTTAAAGTAATATAAAAGCAATCTCTTTTGAAGACA
TGTTAACCTAAATATTTTTATATATAATATATATAAAATATAAATAACTAAAAATCACGG
AATAACAAATGACAAATTCATTTATTATCCAAAAATAAAAACAATTGAACAAAATCAAAA
TATAGTGTTATGATTCATTTGTGTTTATAGCTAGCACCACAAACTAAATATATTTGGAGT
TATTACTAGTTAAAGACAAATATTATTTGACGTGACAATTAAAAGTAAGGGATGAAGACT
TGATGAATGATTTGAAAAGCAAGAGCAATATTAAATTAATGAAAAGAGTATTAACTACAT
ATGAGCTGCGTAAATATTTAAAAAAATATTTTTGTCTTACATTAGATAATTATTTAGTAT
TAGCATATTTAGATGTATTTAAAAATGATGAAGGTAAATATTTTATGAGAGACATTATAA
GTTATATCGGTATAGACCAATCTAGAATTGTTAAAAGCGTAAAAGAATTATCAAAAAAGG
GTTACTTGAATAAATGTAGAGACCCACATGATAGTAGAAATGTAATCATTGTTGTTTCTG
TAAAACAACACAATTATATTAAAAATCTTTTGAGTGAAATAAATATTAATGAAACATAAA
GTATGTTTCGAGATTTTAATATCTTGGTGCAGTTAAATGTATTTTTAAATGCGTTAAGGT
ATTTTTTATTTTAGAAATTCAATGCTATTGAGTTGATGGGTTTTTCCAACAGATAAGAAT
GAATTATTCATTGAAAACTAAAAATAATAATTTTATTTGTAGATTGTTTTAAGTGTTTCA
ATATATAAAATAATTTTATAAAGATAAGTGTTATATTCCATTGTGCAACTCCTATTGTAT
TTGTAAAATTACATGTAAATTCACTGTAAGTAAAGTGGAAAATATGGAAAAAGGAGTATG
CAAATGAGAGATAAGAAAGGACCGGTAAATAAAAGAGTAGATTTTCTATCAAATAAATTG
AATAAATATTCAATAAGAAAATTTACAGTTGGAACAGCATCTATTTTAATTGGCTCACTA
ATGTATTTGGGAACTCAACAAGAGGCAGAAGCAGCTGAAAACAATATTGAGAATCCAACT
ACATTAAAAGATAATGTCCAATCAAAAGAAGTGAAGATTGAAGAAGTAACAAACAAAGAC
ACTGCACCACAGGGTGTAGAAGCTAAATCTGAAGTAATTTCAAACAAAGACACAATCGAA
CATGAACCATCAGTAAAAGCTGAAGATATATCAAAAAAGGAGGATACACCAAAAGAAGTA
GCTGATGTTGCTGAAGTTCAGCCGAAATCGTCAGTCACTCATAACGCAGAGACACCTAAG
GTTAGAAAAGCTCGTTCTGTTGATGAAGGCTCTTTTGATATTACAAGAGATTCTAAAAAT
GTAGTTGAATCTACCCCAATTACAATTCAAGGTAAAGAACATTTTGAAGGTTACGGAAGT
GTTGATATACAAAGCAATCCAGAGGATCTAAAGGTATCTGAAGTCACTCGTTTCAATAAT
AAAAGTATTGGAAAAAACGAATTGACAGGAGCATTACAATTAAAGAATAAAGTTTCTTTT
AAAAATGACTTTGAGTTTAACATTAGAGTAGCTAATAATCATCAATCGGTAACAACTGGC
GCTGATGGATGGGGGTTCTTATTTAGTAAAGGTGACGGTAACGAATATTTACAAAAGGGA
GGTATATTAGGTCCCAAAGGAATGGAAAATTCAGCAGGATTTAAAATTGATACAGGGTAT
AATTTTAAAGATCCCATGGATAAAGAAGAGAAACAGGCAGGACAAGGATTTAAAGGGTAT
GGTACGTTTGTAAAAACAGGTGCTGATGGAACTACAGCAAAGGTTGGAACAAACATACCA
ACAAGAGGTAAAGCGGATAATTCATTCCAATATGCAGATAATTCTATTGATACAACAGAT
GGAAAATTCCATGGTCAATTACTTAATAATTTAAAATTAGCGTACAATGAAAAATCGGGG
ATAATGAGAGCCGAATATGCTGGTAAAATTTGGGAAGCTAATATATCAGATTTGGGATTG
GATAAATCTGAAGCATATAACTTTTTAATTACTTCTAGTCAAAGACAGGGAACATCTCAA
GGTGTATATGCAAATGGTTGGATGAGAACAGATTTAAATAACTCAACATTTAAACTAACG
CCTAATCTAGTTAATAAAACAGAAACAAAAACAGTAGAGATACCGTTCGAGACAAAACGT
GAATTTAATCCGAAGTTACAACCTGGTGAAGAGCGAGTGAAACAAGAAGGACAACCAGGA
AGTAAGACAATCACAACACCAATCACAGTGAACCCATTAACAGGTGAAAAAGTTGGTGAG
GGTCAACCAACAGAAGAGATCACAAAACAACCAGTAGATAAGATTGTAGAGTTTGGTGGC
GAGAAAATACCGCAAGGTCATAAAGATATCTTCGATCCAAACTTACCAACAGATCAAACG
GAAAAAGTACCAGGTAAACCAGGAATTAAGAATCCAGACACAGGAAAAGTGATCGAAGAG
CCAGTGGATGATGTGATTAAACACGGACCAAAAACGGGTACACCAGAAACAAAAACAGTA
GAGATACCGTTTGAAACAAAACGTGAGTTTAATCCGAAGTTACAACCTGGTGAAGAGCGA
GTGAAACAAGAAGGACAACCAGGAAGTAAGACAATCACAACACCAATCACAGTGAACCCA
TTAACGGGTGAAAAAGTTGGCGAGGGTCAACCAACAGAAGAGATCACAAAACAACCAGTA
GATAAGATTGTAGAGTTCGGTGGCGAGAAAATACCGCAAGGTCATAAAGATATCTTCGAT
CCAAACTTACCAACAGATCAAACGGAAAAAGTACCAGGTAAACCAGGAATTAAGAATCCA
GACACAGGAAAAGTGATCGAAGAGCCAGTGGATGATGTGATTAAACACGGACCAAAAACG
GGTACACCAGAAACAAAAAACAGTAGAGATACCGTTTGAAACAAAACGTGAGTTTAATCC
AAAATTACAACCTGGTGAAGAGCGAGTGAAACAAGAAGGACAACCAGGAAGTAAGACAAT
CACAACACCAATCACAGTGAACCCATTAACGGGTGAAAAAGTTGGCGAAGGTCAACCAAC
AGAAGAGATCACAAAACAACCAGTAGATAAGATTGTAGAGTTTGGTGGCGAGAAACCAAA
AGATCCAAAAGGACCTGAAAACCCAGAGAAGCCGAGCAGACCAACTCATCCAAGTGGCCC
AGTAAATCCTGACAATCCAGGATTATCGAAAGACAGAGCAAAACCAAATGAACCAGTTCA
TTCAATGGATAAAAATGATAAAGTTAAAAAATCTAAAATTGCTAAAAAATCAGTAGCTAA
TCAAGAGAAAAAACGAGCAGAATTACCAAAAACAGGTGCAGAAAGCACACAAAAAGGATT
GATCTTTAGTAGTATAATTGGAATTGCTGGATTAATGTTATTGGCACGTAGAAGAAAAAA
TTAAAATAATTCATTATTTAAATAATACTTGATTTGCATTCACTATATTTAGTTTGTTAA
AAACAACCTAGAATATGATGAAAATGATATACACCCCAAAAGTTGGATTGAAAGACCTAA
CTTTAAGGGGTGTATTTTTGTTATAAATTTGATTTTTTGATAATATTTTCATATTTAATA
TAATCATAATTAGTAGAATATAACCTCTGAGTAGTCATTTTGGGGGTTATGTATGGTGTT
TCAAGTAGTATGTAAATTTCGAAATAATTGATATTTAACTGACTAAATTATATTAGAATT
AATTGCGCTTTGGATAAAGAGAGTTTAGAAGAAGGTCTAAAAAAGCTGGTGGATGCATTC
AATTATTTTTATGAGAGGTGATAAATATGTTGTACTTAGAAGTTTTGAAAAATAGAAACT
TTACATATTTATTGATTGGTAATTTCTTACGTCGGAGTTGCTTTGTGCTGTTTTCGTTAC
AAATAATTTGGTTTACTGTTGAATTGACAAACCAATCATCTTTAAAATTATCAATGATGG
TTATGAGTCAAACACTACCATTTATTATATTTGGTATTTTCGGTGGCGCATATTCTGATA
AACATAATAAAAAGAAAATACTTTATCTATCTGATCTTATACTAAGTTTGATTATAATAA
TTATTCCTTTACTTGCAATAACATCAAATTTAAATTATCTGACGCTTCTAACCATATCTA
CAGCTATCACCATTATTAACTGCTATACGGATCCTGCGTTTAGGGCAATTCTTCCTGAAA
TTATTGATGAGGAGCATTTAGCAACAAGTAATGCGTTAATCGATAGTTTGCAAAGAGGCT
CAAATATTATTTTACCTGCTTTAATTGGTGTCATTGTAATACTAGTTGGTAATGTTGGCG
TCTTTTTTATTTGCAGTATATTGCTATTTTTAGGATTTATTTTTAATGCACTTTTAAAAT
ATACAAATAACAACATGATTGATAGACACTCAAAAGAAGATTTTTCTGAAACTTGGGAAT
TCTTGAAAAAATCTAAAGAAATTCCATTTATTATAATCATTCAATTTGCCTGCATATTGA
TTAATACTGGCCTTTGGCGTGTTGCATTACCATTGTTTATTTCCAATATATTAAAAGAGG
GCGTTGGTGTATATGGACTAGCTACATCATGTTTAGGTATAGCGTCTTTATTAATGTCAT
TGATTATGGGTTTACTGTCAGAAAAACGATTAATCTTTAAATTTAGTATTGGTGTTTTAG
TTTGGGGAATTGGTTTATCGATTATTAATGTGTTTCCAAGTGTGGCGATATTGTATATAG
GTGCAACATTAGTGGGACTTGGACAATCTATAGAGGGACTAACAAGATCAGTTGCCATTC
AAATAAAAACGCCAAATCATTTGATGGGGAAAGTATTTAGTATCTCATCTACATCGAATT
ACGCAGCGGATACATTATCTTTAGGACTGATAAGTTTAATTATACCTTTACTAAGCTTAA
GTAATATATTTATATCAGGAGGTGCAATTATTTCAATGCTTAGCTTATCGGGGTTAAAGT
TTTTTAAGAAGTCTATGTAAACATAATAGAATTTTAATCAATGCTATTAAGGTGGGAATT
GAAATGAAATATAAAATTAGTTTGGCTTATAATTTAGCAATTATAATAGGGTCGCTAATT
ATATTATGTATACTAATATCTAGAGGTTATGATATATATGTAATCTTGATTCCAATTTTG
ACTATTTTAGCTAGTTTAATCAATTTAATTTGTGATATTAAAAAGCATAAATGATTCTAT
ATTAATGCAACTTTGTATTCGTACAAGGTTGTATTTTTTTCGCAAACAATTACTTAATGA
CAGCGCATCAATAAATCTAACCAACACACTATCGCAAACATTTATGGATATTTTGTGATT
TTATAAAAGCAAACGTAGAATAATGCGATAAGTAATAATGCTATCGTTAAAAATAAGAAT
GACAATGCAATAAAATCATATTCAAAGCATAGAATTGAAGACATTAAAAATACTGCACTC
AAACTGATACATAGCGTAAATATATATGCAATTTGGTTCTTGTGTTTATCTGCAATGGTC
GTTTGATTTATATAAGAAATTAGTGTGAAATCTTTAGTTATTGCGACATAAATGCCTAAT
ATAACCATACTTATGCAGAATACGATACTAAATACGATGTTGACGGTCATTGTTGCACCT
TCCTGATAGAATATAATGTACTGTCTTTTAGTAATGAATGCGTATCTTATATATGTATGT
TTCTAAAAAACAGTACGTTTTTATCAATTTTTAATTTATTAGTTGAATGAATGGGGTTAT
GAAAAAGGAAGTTTTAATCTTTTGTCATGAAATAAATGGGATGAATATCACGACTAGAAG
TAATGTTACGAACAGGAGCGTATAAATCTAGAGACGCTAAATTCGACATAGTATGTTGCT
CAATTATGGCTGATGATGAGTTTAAAGTATGTGCGTTGGAACTGTCGGATTTTTGTTCAT
AATGTTTTGCATATTGTGCCATGATGAATAGTGTAAAAATAAATAAAACAATAAGAGATA
TAATGCCCATAATCAAAAGTATTTGTTTAGAGCCTTTCATTATTTCACATCCTTTCTAAA
ATATATTTGTAACTAAATTTAAAATAGTTATTTTTGTAATTCTAAACCTTTTTCATCGCG
AAAACAATTAAATAGGTCGCGGTATTAATTATTATATTATTACCGCTTAATATGAAAAAT
ACATGAAAATTAATTTTCTAATATACTTTTGAAAAATTATTACAAATTAGCCCCTTCAAA
ACGCGAAAACATAAGGATTCTAGTTTCAAAAGGGCTGATAAGTATAAAATGAAATGTAAT
ATTTCGATGTTTAAAATTTTTAATTAGCTAAAAATCATCGCATTAATTTTTTGAGCTACA
TCATCAAAATTCGGACATTTTAACGACACATATAATTTAATTTTAGGTTCAGTACCAGAA
GGACGTAAAGCGATAAATCCTTCGTCAAATAAGACACGAATAACATTTGATTTAGGAGAA
TTAATCTGCGACGTTGTGTCTTTATCCAAATGATAAACCTCGCTAGTTAAATAATCTTCA
ATTGCTTTCACTTTCAGTCCTTGAATCTCTTGCGGTGGATTTGAACGGAATTTGGTCATT
ATTGCATTAATTTTCTTTTTCCCTTCAAATCCTTCTAGCGTATGCGAGAATAATGTATCC
TCATGTCTACCAACAGTTTGATAAATCTGTTCTAATTCATCTTTCAATGTTTTGCCATAT
AATTTTAACTCAGAAGCGTATTTTATAATGAGTGGCACAATTTGTACGGCATCTTTATCA
CGTACAAAAGGCTCTGATAGAAAACCGTAACTCTCTTCAAATGCGAAAATCATATTTTGA
TGATCATCCAGTTGTCTTATTTCCTGAGCAATAAATTTAAAGCCCGTCAGCACCTCTTTG
TATTCAACATTATTATAGCGTGATAATGACTTTGTTAACTCACTACTTACAATAGATTGA
ATCATTAAGCGGTGACGTAATTGAGACGTTTGTTGAATACGATAATTAAGTAACAGCGCA
CCAATTTGGTTGCCATTAAAATACGTGATATGACCATGTGCATCACGTTCAGCAATGCCA
AGACGATCCGCATCAGGATCAGTTGATATTAATAAGTTTGCATGACTTTTATTTGCAAGT
TCGACTGCTTTATCAAAAGCGCGATGATCTTCAGGATTAGCACTTTGAACTGAGCTAAAA
TTCGGATCAGGTTTACATTGTGCTTCTACAAGATTAAATTGATTGAAATTCAAAGATTTT
AATAACTCAGGTACAATCGGAACACTTGTACCATGTAAACTAGTGAACACAACTTGTAAA
TCAGATTTAGGAATATAGCCAATCATATTTTGAATGTGTTTCATATAGCCATCAGTTACA
GATTTCGGAAATGGCTTGATATAAGATGTATTTTGTTTTGAAGAAGGTATGTCAATCTGT
AATGGATCGCCAACTTCTTCGATATAACGACTTGCAAGCTCAGATGCATCTGTTGATAGT
TGCGCACCATCAGAACCATATACTTTAATGCCGTTATAGTCTTTCGGATTATGACTTGCT
GTAATCATAATGCCAGCAGTAGTATTAAGATTGCGCACCGCGAACGATAATTCCGGTGTC
GTTTTATATGTATCAGGTAAATAAACTGTTATTTGATGGTTTGCTAATACATTAGCAATA
ATTTGGGCGAATTCAGTTGAAAGATGTCTAATATCATAATGAATGACTATTGTTGGACTG
TTTGTTTGGGCATTTAAATAACGCGCTAAACCTAATGCCAATTTTTCAATAGTAAACTTA
TTAAGTCGACCTTCACCAAGACCGAATTTTCCGCGTATACCCGCAGTACCAAATGTTAAT
TTACTTTCAAAACCTTCTCGCTGTTCAATGTCAGATTGCTGCTCATAAAAATGTTTAACT
AAACTATCATTAGCTCTTTCTATCCATAATTCTTTATCCATTGTTGCTAAACATCCTTTC
AAAATCTCAGTTAGACTTAATAAAACATGAAAACTAAAGCCCTTACATTTATGTATTGAA
TTATAAAGAAATACGCCCCAAAAGTAAAAAAACACAGCCCCAAGACAATACTTTTCACAA
GTATTATATAATAGATGTGTATGAAAATGCATGGAGTAGATGTAAGAGTGATATATCATG
CAGGAAAATGTAAAATATTAATTTTTAATATTGATTTATATATAGTTTTGTAATTTTTGA
TAGAATAACAATTAAGATGATTTTAAATTGAAGGGTGAGTCTTATGAAAAAAGTAATCAA
TGTAGTAGGAGCTATTATTTTTTCTGATAACAAAATTCTTTGTGCACAGAGAAGTGAAGA
AATGAGTCTGCCTTTAATGTGGGAATTTCCTGGAGGTAAGGTTGAAAAGAATGAAACTGA
AAAAGACGCTTTGATTAGAGAAATTAGAGAAGAAATGAAATGTGATCTAATTGTTGGAGA
CAAAGTTATAACTACAGAACATGAATATGATTTTGGAATTGTTAGGTTAACAACATACAA
ATGTACTTTAAACAAAGAGTTACCAACTCTAACTGAACATAAGAGTATTGAATGGTTGTC
AATAAACGAACTTGATAAATTAAATTGGGCCCCAGCGGATATACCAGCCGTTAATAAAAT
TATGACCGAGGGATAATATGAGTAGATTACTAAATGATTTCAATCAATCTTTACATAAAG
GGTTTATAGACAAAGATATTTCTCATAAAGGTAATTATACACCGAAGCTTTTAGTAAATA
ATAAAAATGAAAAAGTTCTTTCAACAATTATAGATGAACTTCAAAAATGTGAAACGTTCT
ATTTTTCTGTAGCTTTTATAACAGAAAGCGGTTTAGCCAGCTTAAAGGCTCAACTATTAG
ATTTAAGCAATAAGGGTGTTAAAGGGAAAATATTAACATCTAATTACTTAGGGTTTAATA
GTCCTAAAATGTATGGAGAATTACTTAAATTAAAAAATGTAGAGGTAAGATTAACCGATA
TTGCTGGATTCCATGCCAAAGGATATATTTTTGAACATAAGGATTATAGTTCTATGGTAA
TAGGAAGCTCTAATTTAACATCTAATGCGTTAAAGGTTAATTATGAGCATAATGTTTTAC
TGTCTACTATGAAAAATGGCGATTTAGTTGATAGTGTAAAAAATGAATTTGACTTGTTAT
GGCAAAAGAGTATCCCACTGACTGAGCAATGGATTAATTCATATAAAGAATCATTTGAGT
ACCGTTCCTTAGAAAAATTAGCGGAGGTTGAACAAACTCAAATGCTGCTAGCTGATAAGG
TGAAAAAATCAGTGGAAATTGTACCCAATTTAATGCAAGCAGAAGCATTAAGGTCATTAA
AAGCTATTAGGGATAAAGCCAAAGATAAGGCGTTAATAATATCTGCAACTGGTACAGGTA
AAACGATTTTATGTGCATTAGATGTTAGAGAAGTAAACCCTAATAAATTTTTATTTATTG
TTCATAATGAGGGGATTTTAAATAGAGCTAAGGAAGAATTTAAAAAAGTATTACCTATAA
AAAATGATAGTGATTTTGGATTGTTGACAGGAAAACATAGAGATGTCGATGCCAAATATT
TATTTGCAACCATTCAAACATTATCTAGAGATGATAATTTTAAGCAATTTGATGAAAATG
AATTTGATTATATTGTTTTTGATGAAGCACATCGTTCTGCTGCATCTACTTATCAACGAG
TATTTAATTACTTCAAACCTAAGTTCATGCTGGGAATGACTGCTACACCAGAAAGATCAG
ATGAATTAAGTATATTTGAACTGTTTGATTATAATATTGCATATGAAATAAGGTTACAAG
CAGCGTTAGAAAGTGATATTTTATGTCCATTTCATTATTTTGGTGTGACTGATTATGTAC
ATCAAGGTATTAAAGAAGATGATGTAACTAAACTGAGATATTTAACTTCTGATGAAAGAG
TTAATTATATTATTCAAAAGACAGATTACTATGGATATTCAGGTGAAATTTTACAAGGAT
TAATTTTTGTGAGTAGCAAAAAAGAAGCTTATGATTTAGCGGATAAACTAAGTTCAAAAG
GGATTAAAAGTGTTGCTTTAACAGGAGATGATAGTGTTAATTATCGCCAAATTGTAATAG
AAAAATTAAAAGAAGGTAAGATTAACTATATTATAACTGTAGATCTTTTTAACGAAGGTA
TTGATATTCCAGAAGTCAATCAAGTTGTAATGTTGAGACCAACAGAGTCTAGTATTATAT
TCATTCAGCAACTTGGTAGAGGATTAAGAAAAAGTGCAAATAAAGAGTATGTTACTGTAA
TTGATTTTATTGGTAATTATAAGACCAATTATTTAATTCCGATTGCGCTTTCTGGAGATC
AATCGCAAAATAAAGATAATTATAAGAAGTTTTTAACGAATAACGATTCGATTAATGGAG
TATCTACAATTAATTTTGAAGAAGTTGCTAAAAAACAGATTTACAATTCATTGGATGCAG
TATCATTGAATCAAAATAAATTAATATTAAAAGCTTATGAAGAAGTTGAAAATAGATTGG
GACACATGCCGTTACTAATGGATTTTATACAACAACATTCTATAGATCCAAGCGTTATAT
TTTCTAAATTTAGTAATTATTACGAGTTTTTAGTAAGGTATAAAAAAATAGATACTTTAT
TGACGGAAAATGAATCTAAAAATCTGGTTTTCTTTTCAAGACAAATAGCACCTGGATTGA
AAAGAATCGATAGTTTAGTTTTAGAAGAACTTTTAAAAAATGAATTAACATATGATGAAT
TAAAAAATAAAATGTTGAACGAAGTTAAGGTTATAACAGAAGATGATATAGATACTTCAT
TAAGAATTTTAGATTTTTCATTTTACAACGCAGGAATTGAAAAAATCTATGGAAGTCCCA
TTATAGAATGTAATGAAAGAATGATAAGACTAAGCGATGCATTTACTAATGCTCTAAGTA
ATCAAACATTTAAAATATTTTTAGAAGATCTTATTGAATTATCAAAGTATAACAATGAAA
AATACCAAAAAGGTAAAAATGGACTGATTTTATATAATAAATATTCAAGAGAAGATTTTA
GCAAAATATTTAATTGGAATAAAAATGGTTCGTCTGTAATCATGGGATACATGATAAGAA
GCCAAGAAATGCCAATATTTATCACTTATGATAAGCATGAGGATATAAGTGATAGCACAA
AATATGAAGATGAATTTTTAAGTCAAGATGAATTAAAATGGTTTACTAAATCTAATAGAA
CGCTAAAATCAAAAGAAGTTCAGAAAATTTTGTCCCATAGAGCAAAAGGAATTAAAATGT
ATATTTTTGTACAGAAAAAAGATGATGATGGTATATATTTTTATTATTTAGGAACTGCTG
GATATATAGAAGGTTCAGAGAAGCAAGATAAAATGCCGAATGGTTCAAACGTAGTAACTA
TGGATTTAGCACTCGATAAAGCTGTAAGAGATGATATATATCGCTATATAACAAATTAAT
GTAAACCGAAAAATGAATGTTAGTAAAGATGTATTTAAACATCACTTTTAATAAGTAAAG
ACATTGAGTTTCAGTGTTATTATTTTAAGTATAAGCGCAATTTATCTTAATTAATTAGTT
GGTTAGGCCAATAAAAATTATAAAGATATTTGCGCTTTTTAAATAATTTGTGATGTTGAT
ATGTGAAAAATACAACTAACAATTAAAAGCCAAGAGGATTTAATCATAAAATTCCCTCTA
GTATTATTAATATTGGAATTTGAACTTAACTTTGCATCAAAAATAAAAATGGGGGTGTGA
AATGATGATTCATTCAAAAAGGTTGAGGCTCTGGCTGTATTTAGTATTATTAGCTGTTTT
TATTAGCGCGTGTAACGTGAAAGAAGATAAACAAATTAAAGAAAATTTCAACAAAACATT
GAGTTTATATCCAACCAAGAATCTCGATGATTTTTACGATAAGGAAGGTTTTCGAGATCA
AGAGTTTGATAAAAGAGATAAAGGGACTTGGATTATTAATTCTGGAATGAACATCCAATT
AAAAGGAGGAGCTTTAAAATCCAGAGAGATGGTACTTTACATCAATCGTAACACTAGAAC
AGCTAAGGGATATTTTTTAATAAGTGAGACAACAGAAGACAAAAAAGGATACGTCCATAA
TAAAGATAAAAAATACCCTGTCAAGATGGAACATAATCAAATTATTCCAACGAAGCCCAT
AAGGGATGATAAGTTAAAAAAAGAGATTGAAAACTTTAAGTTCTTTGTACAATATGGGGA
TTTTAAAGATTATAAAGATGGGGATATTTCATACAATCCTAACGTACCAAGTTATTCCGC
AAACTATCAATTGAATAATGATGATTATAATGTCCAACAATTAAGAAAACGATATGATAT
ATCAACCAAAAGGGCTCCGGAATTAAAATTGAGAGGATCTGGCGATTTAAAAGGCTCATC
TGTAGGTTCTAAAGAACTAGAATTTAACTTTATAAGAAATAAAGAAGGAAATGTGTATTT
TTCTGATAGTATTAATTTCAAACCTACTGAATAGGGTTAATAGAAGTTTGGAATAAAATT
CCATAAAGTGTTCAAAATAATTTTTCGCTTTAGTTGTAAATATTAAAAACTGAGTCAGTA
TTAAAAATATAAGGTGGAGAAATGATGATGCATTCAAAGAAATTAATGCTCGGTATATGT
TTGGTATTACTCATTATATTGATTGTAGGTTATGTCATTATGACAAAAATAAATAGTCGA
AGCGCCCAAATTAAAGACACATTTAATCAAACATTAAAATTATATCCAACCAAAAATCTC
GATGATTTTTACGATAAGGAAGGCTTTCGAGATCAAGAATTTGGCAAAGGAGACAAAGGT
ACTTGGATTATTAATTCTGGAATGAACATCCAATTAAAAGGAGGAGCCTTAAAATCCAGA
GAGATGGTACTTTACATCAATCGTAACACTAGAACAACGAAAGGATATTTTATAGTAGGT
GAGATAACTAAAGATAAAAAAGGATATACACATGATAAAGATAAAAAATACCCTGTCAAG
ATGGAACATAATCAAATAATCCCAACAAAACCTATAAAAGACGAGAAGTTAAAAAAAGAA
ATTGAAGACTTTAAGTTTTTTGTACAATATGGCAACTTTAAAGATTTTAAAGATTATAAA
AATGGGGATATTTCATACAATCCAAACGTACCAAGTTATTCGGCAAAATATCAATTAAGT
AATGACGATTATAATGTCCAACAATTAAGAAAAAGATATGATATACCGACTAAAAAAGCA
CCAGAACTATTGTTGAAAGGTGATGGCGATTTAAAAGGTTCATCCATAGGCTCTAAAGAC
TTAGAATTTATCTTTGTACAAAATAAAAGAGAGAATATCTATTTTACAGATTCGGTTGAA
TTTACTCCAAGCGAGGATGATAAATCGTGAGTCAAACTGAATAGGGATAATAGAAGTTTG
GAATTAAATTTTCATAAAGCACTAGGTAAAAGATTATAACGATAACTCTTAAAATTAATA
ATAAATCACAGAAACTTTATCTTTTGATTTAATTGTTTTATAATTCTGATAAGAAGATTT
AAAATACAAAATAATTACAATTAAATTTATTTGTTCAAAACAATTTTTCGTTTTAGTTGT
AAATATTAAAAACTGAGTCAGAATTATAAATATAAGGTGGAGAAATGATGATTCATTCAA
AAAAATTAACGCTCGGTATATGTTTGGTATTACTCATTATATTGATTGGAGGTTATGTCA
TTATGACAAAAGCAAATGGTCGAAACGCCCAAATTAAAGACACATTTAATCAAACATTAA
AATTATATCCAACCAAAAATCTCGATGATTTTTACGATAAAGAAGGCTTTCGAGATCAAG
AATTTGACAAAGGAGACAAAGGTACTTGGATAATCAGCTCTGAAATGAATATTCAATTAA
AGGGAGAAAGTTTAAAATCAAGAGGAATGATTCTATATATGAATAGAAATACAAGAAGGA
CAACAGGTTATTTTTTTGTAAGTGAAACAAAAGGAAAAACGTATGAAAAAGAAAGAAAAT
ATCCAGTCAAAATGGAACATAATCAAATTATCCCAACGAAGCCAATACAAGATGACAAGT
TGAAAAAAGAAATTGAAAACTTTAAATTTTTTGTACAATATGGCAATTTTAAAGATATTA
ATGATTATAAAAATGGTGATATTTCATATAATCCTAATGTGCCTAGTTATTCAGCGGAAT
ATCAATTGAGGAATGATGATTATAATGTGCAACAGTTAAGAAAAAAATATGACATACCAA
CGAAACAAGCACCGAAACTGTTATTAAAAGGCGATGGTGATTTAAAAGGATCATCTGTAG
GGTCTAAAGAGTTAGAATTTACTTTTGTCGAAAATAAAAAAGAAAATATTTACTTTTCTG
ATAATATTGATTATAAACCGACTGAGCGAGATGAATTATGATGAAATCAGATTATCAAAT
TAATTCAGGTAATATAACAAGTCATTCTGAAGAAACAAGTGCAGTGTCAAAAATTGGCTA
TGAAATTGAAAATGCCAATAATAATAATTTGGGGGTAGAAAAAATCAGGAGGCAAATTGT
AAAGTTACAAAAAAAGGACAGTTTCCCTAAAAATTTAAAATATGTCGATAGTTATACAGA
CCCAAAAACAGGTACGACTACAAGTGCCTTTTTAAATAAAGACACAGGCAAAGTTACTTT
AGGTATGACAGGTACTAATGTAAACAAAGATGCAAGTGAAACGCTAAAGGATTTTGGGGC
CGATGTCAATATTGGCCTTCATATAGTCACAGATAAAGATCCACATTATAAAAATACCCA
AGACTTTATCAAAAATATCAAAAAAGACTATGATATTGATATTATTACCGGACATTCGCT
GGGCGGTAGAGATGCGATGATTTTAGGTATGAGTAATGATATTAAACATATCGTTGTGTA
TAATCCAGCGCCATTAGCGATCAAAGATGTGAGTGGTCTTTATGCCGATGAAGATGAACT
TAAAAAATTGATTGAAAAGTACGATGGTCACATTGTAAGGTTCGTGTCTGATGAAGACGA
ATTAGATGCAGTTGTCCGCAATCATTTATATGAAACTGCTGGGGAAAAAATAGTACTTAA
AAATGGAGAAGGCCATTCAATGAGTGGTTTTTTAATAAGCGGAACACAGGCTATAATCTT
AGCCGAATTAAACAAAGTTAAAGGCTATCAAGACGAAAATAATAAATCATTAAAATCCGT
TCGTAAACAAACGAGGCATAGATTACATAAAGTAGAGACGTTAAGAGCGAATTGGATTCA
AACAACGGGTGGATCACTCTCTTCCTCCCAACAACAATTATTAGAAGCTTTAACAGCACT
AACCATTGCCGAAGGCTTAAATCAATTAGTGAATGAAGAAAGCCAACATTTGAAAAAAAT
GTATCACGCGATGGCACATAAATTTGGAGACAACTGGAAAAAAACGCAAGAAGTTGGAAA
TGAAATTGGTGAAAAATTAACCTCTGAAGAGGTTATAGATGAATTAAGAAAAGGTGGCGC
GTATGAAAGTAAACTTGAAACAGATCCCAAAAGAAAAATTGATGATAAGATAAAGAAATT
AAATGATGTTTATAAAAATTGTAATGGCTATATCGCAAAAATTAAACAGAGTATCGAAGC
AATTGTTTCTAATGACCAAATGTTAGCGAGCCAGATTGATGGGATGATGTAATGTTTACT
ACGTATAAAAATATTAATGAACTTGAAAATGCCTATGATGAAGAAAGAAAACAATTGAAT
GATGCATTCAATCAAATTGATGAATTAAGACATCAAACACGCAAGAAATGTGAACAAATG
TATGATCATTTCTTATATCTCAAACATAAAATGAATTATAGTGAAGACGCTATGATCAGG
ATGACACGTATTATAGAATCTTTCGATAGAGAAACGAATCAACGTATCCGACATCACGAA
ATGAAATTAGAAGATTATAAAGATGAGTTAAGAAGAGAATATCTAAAACAATCTGACAGA
ATTGAAGGAGATGAATAAGCGTGGGACTTGATTTTAGTGGTTTACCAGATTTAGCAGTAT
TGGAACAAATGAAGGAAAAAGAACAGATTAGTGAGGTTATTGCGCCTGAACATGTTCGGA
TGCATCATGATCATCAAAATAAGCTGAAAAGTGATGAGAAAATATTACTTGACCAATGGT
AAGTCATTTTAAAAAATTTGAAGATGATTTTAAAAATGCGGCACAAGGGGCTTGGGTGAA
AAATGCCACAGACGAATTAAAAGATATTAGTAATGATTTAGAAAAAATTCAAGATATTAA
AGTATAAAAAGGTATTAAGAAACACAATAAGTATATAATCCATTTAATAATAAATGAATT
ATATAGTTCATAATTTCGACTATAAGTGGCTATTAGCCATTATTTTTCGGGATCTGTGTC
AAATCGGACTAATGAATTCAATAATGGAAGTTAAGCAACCAATCTTTGTTTAACTTCTTT
TTTATTTTTTGGAAAATAAAGTTTTGAACATAATAAAATTTGATTATGTTTTAACGAATT
TTGATGTTTCTTGAACTATATATCATCTAGTCGTCATTTACAATTGGTAAATATGACTTC
AAACTGTATGAAGGTGATGGCGATTAAAAGGCTCATCCGTAGGTTCTAAAGAACTAGAAT
TTAACTTTATAAGAAATAAAGAAGAAAATGTGTATTTTTCTGATAGTATTAATTTCAAAC
CTACTGAATAGAGTTAATAGAAGTTTGAAATAAAAATTTCATAAAGTGTTCAAAATAATT
TTTCGCTTTAGTTGTAAATATTAAAAACTGAGTCAATATTAAAAATATAAGGTGGAGAAA
TGATGATTCATTCAAAGAAATTAACGCTCGGTATATGCTTGGTATTACTCATTATATTGA
TTGTAGGTTATGTCATTATGACAAAAACAAATGGTCGAAACGCCCAAATTAAAGACACAT
TTAATCAAACATTAAAATTATATCCAACCAAAAATCTCGATGATTTTTACGATAAAGAAG
GCTTTCGAGATCAAGAATTTAAAAAGGGTGATAAAGGTACTTGGATAGTTAATTCTGAAA
TGGTAATCGAGCCAAAAGGTAAGGATATGGAAACGAGAGGAATGGTGCTCTATATCAATC
GCAATACTAGAACCACAAAAGGGTATTATTTTATAAGTGAAATGACAGATGACAGTAACG
GCAGGCCAAAGGATGATGAAAAAAGGTATCCGGTAAAAATGGAACATAATAAAATCATAC
CAACGAAGCCACTACCGAATGACAAGTTAAGAAAAGAAATCGAAAACTTTAAATTCTTTG
TACAATACGGTGACTTTAAAGATATTAATGATTATAAAGATGGTGACATTTCATATAATC
CTAATGTTCCAAGTTATTCCGCAAAATATCAATTGAAAAACGATGACTACAATGTGAAGC
AACTTCGAAAAAGATATGATATTCCAACCAACAAAGCTCCGAAATTATTAATAAAAGGTG
ATGGTGATTTAAAAGGCTCATCTGTAGGATCAAAAAATCTAGAATTTACCTTTGTAGAAA
ATAAAGAAGAAAACATTTATTTTACAGATTCTGTACAATATACTCCAAGTGAGGGTACAA
GTTATGAGTCAAACTGAATATCAAATAAAACCTGGTAATATAACAAGTAACTCTGAAGAA
ACAAGTTCGATATCTAAAGTGAGCTGTGAAATATAGGTAGCCATTTCAAAAAATTTAAAG
GTGAATTTGATAATGTAGCTCAAGGAGATTGGGTTAAAAAGGCGAAGAATGAACTGGATG
ATATTAGTAAGAAATAAAAAAATATTCAAAGAACGGAAGTTTAATATTCTAGCCGATTCC
TGAAACTAAGACAGCTTGTGTTCATTCATGCCATTATCAATATAATCACTACAACAAAAA
AGCTTCTAATGTGATACAGGAACCTCATATTCCGTATCATGTTAGAAGCTTTTAATGTCT
AAAGAACATCTACATTTTATCATATTTTCTTACTTATTAAACTTTTATATAATTAAATAT
TTCTTAATTTTCCAAAATAGTGATAAATTTGTGAAATACATCACAAATCCCTTTATTTAT
TTGGAAATTCATGTAATATTAGACTTGTAAGAAGTTAATAAATAGAGAGAGACGAGAGAG
TTTATATAAATAATATATAAACATTGGAGTGATGATTATGAGAAAAGAGATTGAAGCGCT
TATTTTCTCAGACGTAAGTAGCTATGATATTTACGTGAACACTGGTGTAAATCAAGGATT
AATTGGTGACATCAAAGATGGTTACCTAACTATTGATTCTATGCCTTACATTGATGCTGA
GCGTTTGTATCACTTTGCTATGGAACGTAAATCGTTAGTCACTAACTAGTTCTTATTGCC
AATGATTACTACCCCTAGTCGGCGGCAATTGAAGTGTGATTGATGTAACTTGCCCTCGTT
GGTGAGCAATTGAGGGCAGACCCCTTTAATTAAGTAAACCCTAACTCCCCACAAATCTGG
AACGATACTAAAAGCCACGTCCTATATTGGATGTGGCTTTAGTCATGCTTATATTATTTT
TAAAACGATTACCTACTGGAAATGATAATTTAATAATGTACACTTTTGATTGTTTAAACA
TGTACAATTTTTAAACACCTAGAGATAATTTTATTGAGGTGAACAACAATGAAATTATCT
TTAGACATAAATACTGATTTTGAAGTTACTACTCTTACAGATTTACCAAAATTAAAAATT
GTTATGGAGAACTTAAACATGAAAANNNNNNNNNNNNNNNNNNNNNNNNNNNNNNNNNNN
NNNNNNNNNNNNNNNNNNNNNNNNNNNNNNNNNNNNNNNNNNNNNNNNNNNNNNNNNNNN
NNNNNACATGGGTGTTGATAGAAGAACAGTTGATAAATATTTAAATGGCTTTGAGCCAAC
CAAAAAGAGAAATCGTCAGTCTATTATTGACAAGTATTACCCTATCATCGAAAAATTACT
TTCAGACTCTAGTGAACAAAAGTTCTACTATAAGCGTATTCTTTGGCAATATTTGAAGGA
TAAACATGGGTTAACGTGTGCCTATTCTACATTTAGAGCTTATATCCTTAAACATGATGA
GTTTAATCGTTATTTTATGAAAGGTTATCAACAGATGTCGCCTAAAGGCACAACGAGATT
CGAGACAAAAGCCGGTCATCAAGCACAGTTTGACTGGAAAGAAGGTATTAACTTTAAAAC
GAAGGATAATCAAATCGTTTCACTAAATATAGGCGTACTACTACTTCCTTATTCCCGTTT
TGTAATCATGCAAGTGACAATGAATAAATCAAGTGATGTCTTATTTAATTTATTGACACA
AGCGTTTGAGCTAATGGGAGGTGTGCCTAATGAACTTGTAACGGATAACATGAAAACGGT
CATGGATCAACCAAGAACAGAACGTACAAATGGTCAAATAAATCGCAGATTTAAACAATT
CGCTGATGATTTTAATTTTAAAGTAAAACCTTGTATTGCCGGCCGTCCTAGAACAAAGGG
TAAAGTTGAATCGATAATGAAAATATTAGATGAAATTCATGCATATCAAGGCGCGCTTTC
CTAGGGTGCCGTCTCAGCCTCGGTCTTCGACTGGCACTGCTCCCTCAGGAGTCTCGCCAT
TAATACTACGTATTAACATGTAATTTTACTTTTAAATACTTTAAAAAAATAAGACACTTT
GCCCAACTTGCACATAAATGTAAAATTCAATAAAATGAATTTTCTGTGTTGGGTCCCTTC
GTATAATTTAATAAATACCACTAAACTAAATTAACGAGGTGCCTTATGTATAAAAATTAT
AACATGACCCAATTTACACTACCAATAGAAACTTCTGTTAGAATCCCTCAAAATGATATT
TCGCGATATGTTAATGAAATTGTTGAAACGATACCTGATAGCGAATTCGATGAATTCAGA
CATCATCGTGGCGCAACATCCTATCATCCAAAAATGATGTTAAAAATCATCTTATATGCA
TATACTCAATCTGTATTTTCTGGTCGTAGAATAGAGAAATTACTTCATGACAGTATTCGA
ATGATGTGGTTAGCTCAAGATCAAACACCTTCTTATAAAACTATTAATCGTTTTAGAGTG
AATCCTAATACTGATGCGTTAATAGAATCTTTATTTATTTAGTTCCATAGTCAATGTTTA
AAGCAAAATCTTATTGATAATAATTCAATTTTCATTGATGGTACAAAAGTAGAAGCTAAT
GCCAATAGATATACATTTGTGTGGAAGAAAAGTATTCAAAATCACGAATCGAAATTGAAC
GAAAATTCAAAAGCATTATATCGTGACTTAGTTGAAGAAANNNNNNNNNNNNNNNNNNNN
NNNNNNNNNNNNNNNNNNNNNNNNNNNNNNNNNNNNNNNNNNNNNNNNNNNNNNNNNNNN
NNNNNNNNNNNNNNNNNNNNTGTAGTTAAAATCAAAGGCAAATCGTATAGATTAAAAGAT
CATTCACCTAAGAAGGAAATTACTTAGCAAACAATTTTGTACATTCTTATACAATCATTT
ATGTACATTTTTATATTGACATTTACAACCTACAAGATTTACATATAAAATTCTATCATG
TCTGCTATATATAAACGAAATGATATTAGAATCCTTCATTTTCAACTTGTTTAAAATTAC
GTTTAATGCCGTTATAAGAATATACAACATTATATAATTTTACTTGGGCGTCATGGACAC
TTGAGAAGGGCATTCTTACATCGTCCATATTTTTAACTTCGTGTCGAAATGCTTTTTCAG
CTTTTTGTCTTTCTGCAAGCGACATACTTAGCCATTCTTCTTTGCTAAATAAATCTTCGA
ATCGAAAATCAAATGCGGTTCTTTTACTTTCTGCTCTTAATGCTAAAACACGCTCATGAT
ATGTCACGTTTTATTCCTCCCTCTAATCATTCAATCGAATGATAAATCACAGTATTAACT
TTAGTACTAATATAATGTTTTTACAATAAAGAAGTGACGATTTTTCAACATTTTTAAAAA
TAAAAAATATAAGCAACGATTAATTGTATATTTAGAATGGCTTGTAATGTAATTTATCTA
TGAAAATGAAGCGAGTTATTATGACCGTTATATGAATTGTGATACGCTTTTTAAAAGTAA
TATGTATTTATGATTTACCCTGAAAAAATAAAAAGAATCAAAGGAGTCGATCATTATGAC
AGTATTAACAGATAAAGTAGCAGTAGTTACAGGTGCAGGTAGTGGTATTGGAGAAGCAAT
TGCAACATTACTACATGAAGAGGGTGTGAAAGTCATCTTAGCCGGTAGAAATAAAGATAA
ACTACAAAATGTGGCGAATCAATTAGCTCAAGATAGTGTGAAGGTAGTGCCAACAGATGT
AACGAAAAAAGAAGAAGTCGATGAATTGATAAAAATTGCACAACAAACATTCGGTGGTTT
GGATATTGTTATCAATAGTGCGGGACAAATGTTATCGTCTAAGATTACTGATTATCAAGT
AGATGAGTGGGATAGTATGATTGATGTGAATATCAAAGGCACTTTATATACGGCACAGGC
TGCATTACCAACTATGTTAGAACAATCAAGTGGTCATCTTATTAACATTGCATCTATTTC
TGGCTTTGAAGTAACGAAAAGCAGTACGATTTATAGTGCGACGAAAGCAGCAGTTCACAC
TATTACTCAAGGATTAGAAAAAGAGTTGGCAAAGACAGGTGTTAAAGTAACAAGCATTTC
TCCAGGAATGGTAGATACAGCAATAACTGCCGCATACAATCCAACAGATCGTAAAAAACT
TGAACCACAAGATATTGCAGAAGCAGTATTATATGCATTAACACAACCAAAGCACGTTAA
CGTGAATGAAATTACAGTGCGTCCTGTATAAAAAGGTGTTTGAGGTCTGGGATATAGGCA
TTTAATGTAATAGCTATCGGTTTTGTTAATATTAGTAAGGCAATAATGATATAAGGGCAT
GATAGACAATTATTCCTTGTACAATTCTCAGTAATTGGTGATTTTAACAATCAAGTGAGT
GAAGGCGACTATATTAGTGTTATGATTTATAATCTATAATGTTCATAATTACAGAACTAT
AAAAACTTTTTCATTTCCTACCATATTCTAGGAGTTGCTTTAATGACCAAAAAACATGTT
TTTATAATTATTGGTGTTATTTTATGTATATGTATAGTTGCTACAGTCATTTATTTAAAA
GTGAAATATGACGAAAAAGAAAAGCAAAAATCAATTTATTATAAAGAACAACAAGAGCGT
ATTACACTCTATCTCAAGCATAACACTAAAGAACCGAACACGATCAAATCTGTGCATTTC
ACAAGTTTAAAGACAGGACCTATGGGCGATGCCGTAATTGAAGGTTACATCAATGAAAAT
AAAGAAGATAATTTTGTTGCATATGGGTCTCCAGAACATAATTATCAATTTGGTGGAAGT
TTAATCAAAAGTAAAAATTTAAGCACATTATTAAAACCAGCACATCAAACCAAAACGCCT
GATGATATAAAAAAAGAACTAGATTCTAAAAAGAACGACCGCTAAAACAATGCGGTCGTT
TTAATTTTGCTTTCAAGTTAATCATACTTACACATAAAAATGAAAAGTTGAATTTTTAGT
ACAATTTTCACTGTATTTATCTGTTAACCACTTCATAACCGCAATATTCCGATGATCTTA
AATGAACACTTTTGGCTGCTTTTCCTTGACCTAGATTAAAATTATAGATTTTCTTTGTAA
GAGTGTGTTTTGTAGTATCATAAATATGTAAACTGTATAAAATCCCACCACATTTTAGGA
GCTGGTGATAGATGTCGAAAAAGAAAATTTTAATATTAACTAGTATTATGTTAATCATAT
TAATTAGTGTTGCAAGTATCTATTTTAAAATGAAATATGACGAAAAAGAAAAACAAAAAT
CAATATACTATAAAGAACAACAAGCGCGCATTACACTTTATCTCAAGCATAACACTAAAG
AACCGAACACGATTAAATCTGTGCATTTCACAAAATTGGAAACAAGTCCTATGGGAAGTG
CTGTGATTGAAGGTTACATAAATGAAAACAAAAAAGATGATTTTGTTGCCTATGCATCAC
CTGAAAATAACTTTCAATTTGTAGGTGATTTAATTAAAAGTGAAAGATTAAGTGAGTTAC
TAAAACCAGCGCATCAATTAAAATCACCAGATGGTATAAAAAAAGAACTAAATAAAAAGA
AGAGTTACTAAAGTTAGGAGTTGCTTTAATGTCCAAAAAACATGGTTTTATAATTATTGG
TGTCATTTTATGTATATGTATAGTTGCATCCGTCATTTATTTAAAAATGAAATATGACGA
AAAAGAAAAACAAAAAGAAATTTATTACAAAGGACAACAAGAGCGCATTACACTTTATCT
CAAGCATAATACCAAAGAACCCAATACCATCAAATCTGTACATTTCACAAGTTTAAAAAG
AGGACCTATGGGCGATGCAGTAATTGAAGGTTACATCAATGAAAATAAAGAAGCTGATTT
TGTTGCATATGGGTCACCTGAAGAAAACTATCAATTCACTGGAGGATTGACAGGAAGTAA
TGAAGTCTTAGGAAAATTAAAGAACGCTGAAAATTTAAAATCTCCTGAAAAAATTAAAGA
AGAAATAAACAAAAAGAAAAACACTAAACAGTGATTTTCACGTAATATTTAGCTTGATTT
GTACATGTTTAATATCGTTTGCTATCGAAGGTGTTTCGCAATTAATATAAATCACTTCAT
CATCACCAATACTTCCCCAGTTTTTTACAGTACATTAACACAAGCGAACCCCATTAATGT
AAATGGAATAATAGTTTGGCCATTATAAGAACAATATATACCTAATAACAATGGCGATGG
CGTGATTTATTGACATTATCAAATTTTCTCAAATGTGTGTGATTTTTTATAAAAAAGGGT
AGAGCAAGGTATAATATCCTTTCAATCTGTTTTCATATTTTATATATTTTTTAAATATAA
GCGCTAAATGTTTTAACTAAAGCATAGATTGACAAGATGTTATACAGAATTTCAAATTCT
ATCCAATATTGTTCGAAGTGTAGTATCACTGGATTGGTATTAAACAATGTAAAGGAGAGA
TTGCAAATGCCGTATAATTACAAGAAACAAAATGGAGAGTTAATGTCTGTAATGAGCCAA
GGTGAAAAGTTTATTCATCAATCACCCGTTAATGATGAACTTAGTGCATTGATTAAGTTA
TTAATTTCTAAAATTAACGGTTGTCATTATTGTGTTGATATCCATAAAAAAGAATTAAAG
GAATTGGGTGTAACACAAATGAAAATTGATGAAGTCTTGAGTTTTAGACATTTAGATTTA
TTTACTGATCAAGAAAAAGTGACGCTTGAATTTGCAGAAATGTTAAATTCAATCAAAGAC
TTTAAGAAGTTTGAAATTATTGACCGGCTAAAATCATTTTATGATGAAGAACAAATTATT
GATCTTGTCTTTGTTGTAAACCAAATTAACGGTTGGAACAGACTAAATATTATTAGTGAT
AAACTATAATTGTTCATATAAATACAGAGTTTCATCTCGAGCGCTATATCATAACAAATC
ATGCCACTATACAGGTCAAATCTTGTATAGTGGCATTTTAATTTATCCCTTTGAATACTG
TTATTTAACGAATATCGGTCCACCTGGTCCAACAGGGATACCTAATAGGAACCAAATAAT
GACAAATACTGTCCACACAATACTTAGTGCGATTGAATACGGCATTAAACTAGAAAGTAA
GGCTCCGAGTTTCATGCGTTTATCGTATTTTTGTGCATAAGTTAATAATAAAGGTAAGTA
CGGCATCATCGGTGTAATTGGATTGGTAATTGAATCTCCTACACGGTAAATGACTTGTGT
GAATGCGGGATGAAAGCCGATAAGGATTAACATTGGTACGAATATCGGTCCTAAAATACC
CCATTTAGCCGATGCGCTTCCGATTAACATGTTGACCATTGCACTCAGTACGATAATACC
TAGTATCAATACAATACCGTTTTGATGTTCTAATAATTTGGCACCTTTAACAGCAGCGAT
AATTCCTAAATTACTCCACTTTAAATACGCAAGTAGCTGTGCTGCAAAAAACACAATAAC
GATAAATGTTCCCATTGATCCTACAGCATCGCCGAACATTTTACCTAAGTCTTTTGTATT
TTTAATTTCTTTGCTTAAAATCCCATAAACTAATCCAGGTACTAAAAATACGACAAGAAT
AATTAATCCGACACCGTTAATTAATGGCGCATCGTCTAGTAAGCTGCCTGTTTTAGCATT
TCTTAAAAAGCTATGTTCAGGAATGGCTGTAATAATTAATAAAATAATTGTGACTATGAA
ACTGATATTTGCCCATTTTAAAGCATGTGCTTCTTTGTCAGTAATATGTGAAGATGTTTC
TTCATGGTCATCATGCATTAAACTGTCATCATATTTTCCTAATCTAGGAATAATGAGCTT
AGTTGTAACTAGCAATATCGTAGGAAGTAATACAACGACACTCGCTGCGATAAAGTACCA
GTTCATAGCAACGTTTGTTTTAATAGAATCTGAAACGATACGTGTTGCCGGTTCTGTAAA
TGAATAGACCAAAGCATCTTGCATACCAACAACTATATTTGCTGCAAATCCTCCAACAGC
GGAAGCATATGCCATCGTTAAACCAGCAATAGGGTGATAGCCAATTTTAATAAAAAGCAT
TGCTGCAAGCGGCGGCAAGATAATTGTCGCAGCATCGCCGGCTGTACTACCTAAAATACC
AATTAATATAATAGTCGGTAAAATTAAAAATCGTGGTGCGCGATTCACAACAGAAATCAT
TAACTTGTCGAAGTATCCTGTTTTCTCTGCAACACCAATACCAATCATCACTGCTAGTAC
TAAGCCTAATGCTGGGAACTCTGAGAAATTTTTAATCGTATCATTCATTATCATCGTAAA
TCCATCATGGCTAATTATATTTTTAATATAAATGGTTTGATGTGTACCTGGATGCTTAAC
AGATACATTAAATAATGAGATAACCCACGTCATAATGGCTAAGCCTATACACATTAAAAA
GAATAAGACGCTAGGATCTGGCAATTTATTTCCAATTTTTTCAACACTATTCAAGAAACG
ATTGACGATAGACCCCTTTTGTTGATGTTTTGATGTCATCAATGATTCCCCCCTTTGTTA
AATATTTAAAGTGTAACAAAAAATACTCTCAAAAGTAACAATTTTCAGAAAATGAAAAGA
CTAATATTGTTAAATATTTTGAGTTATTCAATAGAAATTGTATAGCAGAGAGTAGCTAAG
ACTGCCTGGAGACTTATCTATTAGGTTTATGAAGCATTGAACAGTGGAAAATAAGGACTG
TAAGTTTAAGATATGTTGTATAGGAGTGACTGAATGAAACGTTTGGAAAATAAAGTTGCA
GTCGTAACAGGAGCAAGTACAGGTATCGGACAAGCTTCTGCAATCGCTTTAGCTCAAGAA
GGTGCGTATGTATTGGCGGTAGACATAGCTGAAGCGGTATCGGAGACTGTCGATAAAATT
AAAAGTAATGGTGACAATGCGAAGGCGTATAATGTGGATATTTCAGATGAACAACAAGTG
GTAGACTTTGTGTCTGACATAAAGGAACAGTTTGGAAGAATCGATGTGTTGTTTAATAAT
GCCGGTGTGGATGATGCGTCTGGTAGAATTCATGAGTATCCAATAGATGTGTATGACAAG
ATTATGAATGTAGATATGCGTGGGACATTTTTAATGACGAAAATGATGTTACCTTTAATG
ATGAATCAAGGTGGCTCTATTGTTAATACGTCTTCATTTTCAGGACAGGCAGCAGATTTG
TATCGCTCAGGATATAATGCTGCGAAAGGCGCAGTGATTAATTTTACAAAATCAATCGCA
ATTGAGTATGGTCGTGATGGCATTCGATCCAATGCAATTGCACCAGGTACAATTGAAACC
CCGTTAGTAGATAAACTGACAGGTACGAGTGAGGATGATGCAGGTAAAACATTTAGAGAA
AATCAAAAATGGATGACTCCGCTGGGACGTTTAGGTAAACCAGAAGAAGTAGGCAAGCTC
GTTGTCTTTTTAGCATCTGATGACAGTTCATTTATTACTGGTGAAACAATTCGCATTGAC
GGTGGTGTTATGGCTTACACATGGCCTGGCGAGATGTTGAGTGATGATTCGTGGAAGCGG
ACATTGGAATAATTGTTTTAAAATCGATATCCAGTGGAAAATAATTTGGCATGAAGTAGG
CAATGTATGCATATTGTCGCAATGACAGACATTTAAATCGGAGATTAATTAATCTTTGAA
AATCACATATTGTTCATTTGAAGTGTATTGCTTAAAGCTTGTTTTAACGTATTGTAGGTC
GTGCATCTAATTTATCAGAATCTCGAGTTCAAACTTTTGGAGTATCTTTAAAATAAGCTG
TATTTTGTCTATTCTAATAAATTAAGGAGAATTTTATGTTAAAAGAAAAAGAAAGTTTTA
GATTGCTATATCAAGCTATAAGAGAGATTGCAGATAAAATTGGAGATAATCAGTTAGAAA
CTAATTCCGTTAGTTTATTATTATTGGACTTTGATTTTGAACATGAAGTATTTGATGAAT
TGTATCTTGCGATTTTAAAATATTTAAATACAGTAAGTATAGAGAACATAAGTCATAGTG
AACTTTTGAATTTAATAGAAAATACGATTCCAGAAGATCGAGAGATTAACACGTTTGTAA
AAAATAAAATAATAATTGGCTTTGCTAATAATTATTTCCCTGGATTACAAGTATTAGCAA
ACGAAATAAAATCTGATATGGCTAGTTCATTAAAACAATGATATTTTTATTTAAATTTTT
AAAGCTTTGTACGAAATTGTACAAAGCTTTTTTTGGTGCGTATTGTATGGGCAACAACTT
GACGATGAAAATCCGTTACAGGATTGGTAATAGGAAATGTTAGCGAAAGACAAGGGTATC
CATTGTAGATTAACAAAAGGACGTTTCCACAAGTGTGGGTTATTCTCACTAAAGCAATAC
GCAGAGACAACTTACGTAAAATTTTGAACTGACGAGAACGAAACTTCTACTCAATTATTG
ATAAAAATTTTCAAAAAGACTTGAATGTGCTGAGAATACGATGTTTATGGAAGGATTATC
AAAATATAAATGAGCATTCATTTACAACCTTTATTGACAATGATTCTCAACTAATATAGT
ATATAATCAAATCGGAATAGTTACGATTTGTTTTCTGCAACTTTTTTGAAGTTTTAGTTG
AGGTGAAAACAGTAAAAGCATCTAAGTGAATGTAGTTAACGGACAACTGCATTCGCTTGT
AGAGCCACAAGAAGCAACTTTAAATAAGGTTTACGGTTGCATGTTGATGCAACAACCGAT
TACTAAGTCATGCTTTCCACTTTGCGGGTTAGCATGACTTACCTAATAGATGGGAAACTA
TTAGGTTCACCTTCTAAAAAATTACAGTTATAGAGGAATACAGTTGCTTGCTTCGCACCA
ACTGCATAAGAGCCTGAGACATAAATCAATGTTCTATGCTCTACAAAGTTATAATGGCAG
TAGTTGACTGAACGAAAATGCGCTTGTAACAAGCTTTTTTCAATTCTAGTCAACCTTGCC
GGGGTGGGACGACGAAATAAATTTTACGAAAATATCATTTCTGTCCCACTCCCTAAAAAT
ACATCTAAAGGAGTGTCGTATGAATCGGCAGGTTATAGAATTTTCTAAGTATAATCCTTC
GGGGAATATGACGATACTTGTTCATTCAAAACATGATGCTAGTGAATATGCATCTATCGC
CAATCAGTTGATGGCCGCAACACATGTATGTTGTGAACAGGTAGGCTTTATAGAATCAAC
ACAAAATGATGATGGCAATGATTTTCACTTAGTTATGAGCGGTAATGAATTTTGCGGTAA
TGCGACGATGTCATATATACATCATTTGCAGGAAAGTCATTTGCTTAAAGACCAACAGTT
TAAGGTGAAGGTATCTGGCTGTTCGGATTTAGTGCAATGCGCAATTCATGATTGCCAATA
CTATGAAGTTCAAATGCCACAAGCCCATCGTGTTGTACCAACAACAATTAATATGGGTAA
TCATTCATGGAAAGCAATAGAAATTATTTATGAAACATATGTACATTATGTGATTCCAGT
TAAACAAGTAACAACAGAAATTCAACATTTGGTTGAATCGTATGTTCGTAAGCAACAATG
GAATCACAAATATAAAACAGTAGGTATGATGCTTTTTGATGAACAACGTCAATTTTTACA
GCCATTAATCTATATACCAGAAATCCAAAGTTTAATTTGGGAAAATAGCTGTGGTTCTGG
TACAGCATCAATTGGGGTTTTTAATAATTATCAACGTAATGACGCATGTAAAGATTTTAC
AGTACATCAGCCAGGGGGCAGTATTTTAGTGACATCAAAGCGATGTCATCAATTGGGATA
TCAAACTTCAATTAAAGGACAGGTTACAACTGTAGCTACAGGAAAAGCATATATAGAATA
AGGAGCCTACAATGAATAACTTTAATAATGAAATCAAATTGATATTACAACAATATTTAG
AAAAGTTTGAAGCGCATTACGAGCGTGTATTACAAGACGATCAATATATCGAAGCATTAG
AAACATTGATGGATGACTATAGTGAATTTATTTTAAATCCTATTTATGAACAACAATTTA
ATGCTTGGCGTGACGTTGAAGAAAAAGCACAATTAATAAAATCGCTGCAATATATTACAG
CGCAGTGTGTTAAACAAGTGGAAGTCATTAGAGCGAGACGTCTATTAGACGGACAGGCGT
CTACCACAGGTTACTTTGACAATATAGAACATTGTATTGATGAAGAGTTTGGACAATGTA
GTATAGCTAGCAATGACAAATTATTGTTAGTTGGTTCAGGTGCATATCCAATGACGTTAA
TTCAAGTAGCAAAAGAAACAGGTGCTTCAGTTATCGGTATTGATATTGATCCACAAGCCG
TTGACCTAGGACGTAGAATCGTTAACGTCTTAGCACCAAATGAAGATATAACAATTACGG
ATCAAAAGGTATCTGAACTTAAAGATATCAAAGATGTGACGCATATCATATTCAGCTCGA
CAATTCCTTTAAAGTACAGCATTTTAGAAGAATTATATGATTTAACAAATGAAAATGTCG
TAGTTGCAATGCGCTTTGGTGATGGCATCAAAGCAATATTTAATTATCCGTCACAAGAAA
CAGCGGAAGATAAGTGGCAATGTGTGAATAAACATATGAGACCACAGCAAATTTTTGATA
TAGCACTTTATAAAAAAGCAGCTATAAAGGTAGGTATTACGGATGTCTAAATTATTAATG
ATAGGCACTGGTCCGGTCGCAATCCAATTAGCGAATATTTGCTATTTAAAATCAGATTAT
GAGATTGATATGGTTGGACGTGCCTCAACATCAGAAAAATCAAAACGCTTATATCAAGCG
TATAAAAAAGAGAAACAATTTGAAGTCAAAATACAAAACGAGGCGCATCAACATCTGGAA
GGTAATTTTGAAATTAATCGTTTGTATAAAGATGTTAAAAACGTTAAGGGTGAATACGAA
ACGGTTGTCATGGCATGCACAGCAGATGCTTATTATGACACACTACAGCAATTGTCGTTA
GAAACTTTGCAAAGTGTCAAACATGTCATTTTAATATCACCGACATTTGGTTCGCAAATG
ATTGTCGAACAATTTATGTCTAAATTTAATAAAGATATCGAAGTGATTTCATTCTCAACT
TATCTTGGCGATACACGTATTGTTGATAAAGAAGCGCCTAATCATGTGTTGACAACAGGT
GTAAAAAAGAAATTGTACATGGGATCGACACATTCAAACTCAACAATGTGTCAACGAATC
TCTGCTTTAGCTGAGCAATTGAAGATTCAATTAGAAGTCGTTGAATCGCCACTGCATGCT
GAAACACGTAACAGTTCGCTTTATGTGCACCCACCACTATTTATGAATGACTTTTCATTG
AAAGCCATTTTCGAAGGAACGGATGTACCGGTTTATGTGTATAAGTTATTTCCTGAAGGA
CCGATAACGATGACACTAATCCGTGAAATGCGTTTAATGTGGAAGGAAATGATGGCTATT
TTACAAGCATTTAGAGTGCCGTCAGTCAACCTGATTCAATTTATGGTGAAGGAAAATTAT
CCAGTACGTCCTGAAACTTTGGATGAAGGTGATATTGAGCATTTCGAAATCTTGCCAGAT
ATCTTACAAGAATATCTGCTTTATGTAAGATATACCGCAATCCTCATTGATCCATTTTCA
CAGCCAGACGAAAACGGACATTACTTTGATTTTTCAGCTGTACCATTTAAGCAAGTCTAT
AAAAATGAACAGGATGTTGTTCAAATTCCAAGAATGCCAAGTGAAGATTATTACAGAACG
GCGATGATTCAGCATATTGGGAAAATGCTAGGTATCAAAACGCCAATGATTGATCAGTTC
CTAACTCGCTATGAAGCAAGTTGCCAGGCGTACAAGGATATGCATCAAGATCAACAACTA
TCTTCTCAATTTAATACAAATCTTTTTGAAGGAGATAAGGCACTCGTCACAAAATTTTTG
GAAATCAATAGAACGCTTTCATAATAAGGGTTTGAAGTTTTATAATAGAAAAAAATTATT
GAATTATGTTTGACATTTACATAAAAATAAGCAAATAATTGAGAAAAATAATCATTACGA
TTTGATTAAGTAATGCAACTTATCAATTTAGAAAGAGGAAAAGCAAATGAGAAAACTAAC
TAAAATGAGTGCAATGTTACTTGCATCAGGGCTAATTTTAACTGGTTGTGGCGGTAATAA
AGGTTTAGAGGAGAAAAAAGAAAACAAGCAATTAACGTATACGACAGTTAAAGATATCGG
TGATATGAATCCGCATGTTTACGGTGGATCGATGTCTGCTGAAAGTATGATATACGAGCC
GCTTGTACGTAACACGAAAGATGGGATTAAGCCTTTACTATCTAAAAAATGGGATGTGTC
TGAAGATGGGAAGACATACACGTTCCATTTGAGAGATGACGTTAAATTCCATGATGGTAC
GCCATTTGATGCTGACGCAGTTAAGAAAAATATTGACGCAGTTCAAGAAAACAAAAAATT
GCATTCTTGGTTAAAGATTTCAACATTAATTGACAATGTTAAAGTTAAAGATAAGTACAC
GGTTGAATTGAATTTGAAAGAAGCATATCAACCTGCATTGGCTGAATTAGCGATGCCTCG
TCCATATGTATTTGTGTCTCCAAAAGACTTTAAAAACGGCACAACAAAAGATGGCGTTAA
AAAGTTCGATGGTACTGGTCCATTTAAATTAGGTGAACACAAAAAAGATGAGTCTGCAGA
CTTTAACAAAAATGATCAATACTGGGGCGAAAAGTCTAAACTTAACAAAGTACAAGCAAA
AGTAATGCCTGCTGGTGAAACAGCATTCCTATCAATGAAAAAAGGTGAAACGAACTTTGC
CTTCACAGATGATAGAGGTACAGATAGCTTAGACAAAGACTCTTTAAAACAATTGAAAGA
TACAGGTGACTATCAAGTTAAGCGTAGTCAACCTATGAATACGAAAATGTTAGTTGTCAA
TTCTGGTAAAAAAGATAACGCAGTCAGTGACAAAACAGTCAGACAAGCGATTGGTCATAT
GGTAAACAGAGATAAAATTGCCAAAGAAATTTTAGATGGTCAAGAAAAACCAGCAACTCA
ATTATTTGCGAAAAATGTAACAGATATTAATTTCGATATGCCAACACGTAAGTATGACCT
TAAAAAAGCAGAATCATTATTAGATGAAGCTGGTTGGAAGAAAGGTAAAGACAGCGATGT
TCGTCAAAAAGATGGTAAAAACCTTGAAATGGCAATGTACTATGACAAAGGTTCTTCAAG
TCAAAAAGAACAAGCAGAATACTTACAAGCAGAATTTAAGAAAATGGGTATTAAGTTAAA
CATCAATGGCGAAACATCAGATAAAATTGCTGAACGTCGTACTTCTGGTGATTATGACTT
AATGTTCAACCAAACTTGGGGATTATTGTACGATCCACAAAGTACTATTGCAGCATTTAA
AGCGAAAAATGGTTATGAAAGTGCAACATCAGGCATTGAGAACAAAGATAAAATATACAA
CAGCATTGATGACGCATTTAAAATCCAAAACGGTAAAGAGCGTTCAGACGCTTATAAAAA
CATTTTGAAACAAATTGATGATGAAGGTATCTTTATCCCTATTTCACACGGTAGTATGAC
AGTTGTTGCGCCGAAAGATTTAGAAAAAGTATCATTCACACAATCACAGTATGAATTACC
ATTCAATGAAATGCAGTATAAATAAAGGAGCAATTAGATGTTCAAATTTATCTTAAAACG
TATTGCGCTCATGTTTCCATTAGTGATTGTAGTAAGTTTTATGACATTTCTATTGACGTA
TATTACAAATGAAAATCCAGCTGTGACAATTTTACATGCACAAGGGACGCCAAATGTAAC
ACCAGAGTTGATTGCAGAAACGAATGAGAAGTACGGTTTCAATGATCCATTATTAATTCA
ATATAAAAATTGGTTACTTGAAGCGATGCAATTTAATTTTGGTACAAGCTACATTACAGG
TGATCCTGTTGCTGAACGCATTGGTCCAGCATTTATGAATACATTGAAATTAACAATAAT
TTCAAGTGTTATGGTGATGATTACATCAATTATTTTAGGTGTAGTTAGTGCATTAAAAAG
AGGAAAGTTCACTGATCGTGCGATACGTTCAGTGGCTTTCTTTCTAACTGCATTACCATC
ATATTGGATAGCTTCAATACTTATTATTTACGTTTCAGTGAAGTTAAACATATTGCCGAC
TTCTGGATTAACAGGTCCAGAAAGTTACATATTGCCAGTGATCGTTATTACGATTGCCTA
TGCTGGTATTTACTTTAGAAATGTTAGACGCTCGATGGTGGAACAATTAAATGAAGATTA
TGTACTTTATTTAAGAGCAAGCGGTGTGAAATCTATCACATTAATGTTGCATGTGTTGCG
TAATGCTTTACAAGTTGCGGTATCAATCTTTTGTATGTCTATACCAATGATAATGGGTGG
ACTAGTTGTTATCGAGTATATCTTTGCATGGCCTGGACTAGGTCAATTAAGTTTAAAAGC
AATACTTGAACATGATTTTCCAGTTATTCAAGCATATGTATTAATTGTAGCGGTATTATT
TATTATATTTAATACATTAGCAGATATCATTAATGCGCTATTAAATCCAAGATTAAGGGA
GGGCGCACGATGATAATTTTAAAACGATTATTACAAGATAAAGGTGCAGTGGTTGCTTTA
GGCATTATTGTATTATATGTCTTTTTAGGATTAGCAGCACCACTTGTGACATTTTATGAT
CCTAACCATATCGATACAGCAAACAAATTTGCTGGCATGAGTTTTCAACATCTACTAGGT
ACTGACCATTTAGGTAGAGATATTTTAACTAGGTTAATTTATGCGATTAGACCAAGTTTG
TTATATGTCTTTGTTGCGCTATTTGTTTCTGTACTTATTGGATCTATTTTAGGATTCTTA
TCAGGATATTTCCAAGGGTTTGTTGACGCCTTAATCATGCGTGCGTGTGATGTTATGTTG
GCATTCCCAAGTTATGTTGTAACGTTAGCATTAATTGCATTGTTTGGTATGGGTGCCGAA
AATATTATCATGGCATTTATTTTGACGCGTTGGGCATGGTTCTGTCGTGTTATACGTACA
AGTGTTATGCAGTACACTGCTTCTGACCATGTAAGATTTGCTAAAACAATCGGTATGAAT
GATATGAAAATTATTCACAAACATATTATGCCGTTAACATTAGCAGATATTGCTATTATC
TCTAGTAGCTCGATGTGTTCAATGATCTTGCAAATATCTGGCTTTTCATTTTTAGGATTA
GGTGTCAAAGCGCCTACTGCAGAGTGGGGCATGATGCTTAACGAAGCTAGAAAAGTGATG
TTTACACATCCTGAAATGATGTTTGCGCCAGGTATTGCCATAGTGATTATAGTGATGGCA
TTTAACTTCTTATCCGATGCTTTACAAATTGCCATTGATCCCCGCATCTCTTCTAAAGAT
AAACTTCGTTCTGTGAAAAAAGGAGTGGTGCAATCATGACATTGTTAACAGTTAAGCATT
TGACGATTACAGATACCTGGACAGATCAACCACTCGTGAGTGATGTGAATTTTACATTAA
CTAAGGGTGAAACTTTAGGCGTTATTGGAGAAAGTGGTAGTGGTAAATCAATCACTTGTA
AATCGATTATTGGTTTGAATCCCGAACGACTCGGGGTGACAGGTGATATAACCTTTGATG
GTAAGCCAATGTTGTCGTTATCCGAAGCACAATTGAAAAAATACCGTGGTAAAGATATTG
CGATGGTCATGCAACAAGGTAGTCGTGCATTTGATCCATCGACAACAGTAGGTAAACAAA
TGTTTGAGACTATGAAAGTACATACGTCAATGTCTACACAAGAAATTGAAAAGACATTGA
TTGAATATATGGATTATTTAAGTTTGAAAGATCCTAAACGTATATTAAAATCATACCCTT
ACATGTTATCAGGAGGAATGTTACAGCGATTGATGATTGCTTTAGCGTTAGCTTTGAAAC
CAAAGTTAATCATTGCTGATGAGCCGACAACGGCTTTAGATACAATTACACAATATGATG
TACTGGAAGCATTTATAGATATTAAAAAACACTTTGACTGTGCGATGATTTTCATTTCAC
ATGATTTAACGGTTATTAACAAGATTGCAGATCGTGTTGTTGTGATGAAAAATGGTCAAC
TGATTGAGCATGGTACGCGTGAATCAGTCTTGCATCATCCAAAACATGTTTACACGAAGT
ATTTATTGTCAACCAAGAAGAAGATTAATGATCATTTTAAACATGTGATGAGGGGTGATG
TACATGATTAAAATTAAAGATGTTGAAAAGTCATATCAAAGCGCACATGTTTTTAAGCGT
CGTCGAACACCTATCGTGAAAGGTGTGTCATTTGAGTGTCCAATCGGTGCGACGATTGCG
ATTATCGGAGAAAGTGGTAGCGGTAAATCGACGTTGAGTCGTATGATATTAGGTATTGAG
AAACCGGATAAAGGTTGTGTAACCTTAAATGATCATCCGATGCATAAGAAGAAAGTGAGA
CGTCATCAAATTGGTGCAGTGTTTCAAGATTATACGTCATCATTACACCCATTTCAGACT
GTTAGAGAAATCTTATTTGAAGTGATGTGTCAATGTGATGGACAACCTAAAGATGTTATG
GAAGTCCAAGCAATTACATTGTTGGAAGAAGTCGGTCTATCTAAGGCATACATGGATAAA
TATCCTAATATGTTATCAGGTGGAGAGGCGCAACGTGTTGCGATTGCGCGTGCAATATGT
ATTAACCCTAAATATATTTTGTTTGATGAAGCCATTAGTTCACTCGACATGTCAATTCAA
ACACAAATATTAGATTTATTGATTCATTTACGTGAAACGCGTCAGTTGAGTTATATTTTT
ATCACACATGATATTCAAGCTGCCACGTATTTATGTGATCAATTAATTATTTTTAAAAAC
GGAAAAATAGAAGAACAAATTCCGACAAGCGCATTGCATAAAAGTGACAATGCTTATACA
AGAGAATTAATAGAAAAACAACTATCATTCTAAGGAGTGAGATAATGAAAGGTGCAATGG
CTTGGCCCTTTTTGAGATTATATATATTAACATTGATGTTCTTTAGTGCCAATGCAATCT
TAAACGTGTTTATACCTTTGCGAGGTCATGATTTAGGCGCAACGAATACGGTTATCGGTA
TCGTTATGGGGGCATACATGTTAACAGCAATGGTATTTCGACCATGGGCAGGACAAATTA
TTGCTCGTGTCGGTCCCATTAAAGTATTAAGAATTATTTTGATTATCAATGCCATAGCTT
TAATTATTTATGGTTTTACTGGCTTAGAAGGTTATTTCGTAGCACGTGTTATGCAAGGTG
TGTGTACGGCATTCTTTTCTATGTCTTTACAGCTAGGTATTATTGATGCATTACCAGAGG
AACATCGTTCTGAAGGTGTATCATTGTACTCGCTATTTTCAACGATTCCAAACTTAATCG
GCCCATTAGTTGCCGTAGGTATTTGGAATGCAAATAATATTTCACTATTTGCAATTGTCA
TTATCTTTATCGCATTAACAACAACATTCTTTGGCTATCGCGTGACCTTTGCTGAACAAG
AACCCGATACGTCAGATAAGATTGAAAAAATGCCATTTAACGCTGTAACTGTTTTTGCGC
AATTTTTCAAAAATAAAGAGTTGTTGAACAGTGGTATTATCATGATTGTTGCATCGATTG
TATTTGGTGCAGTTAGTACATTTGTACCGTTATACACAGTGAGTTTAGGATTCGCGAATG
CGGGAATCTTTTTGACAATACAGGCCATCGCAGTTGTTGCGGCAAGATTTTACTTAAGGA
AATACATTCCGTCAGATGGTATGTGGCATCCTAAATATATGGTATCTGTACTATCATTAT
TAGTGATCGCGTCATTTGTAGTGGCATTTGGTCCGCAAGTAGGTGCAATTATTTTCTATG
GTAGTGCGATATTAATAGGAATGACGCAAGCAATGGTGTACCCAACATTAACATCATACT
TAAGTTTCGTCTTACCAAAAGTAGGTCGTAATATGTTGTTAGGTTTATTTATTGCCTGTG
CAGACTTAGGTATATCGTTAGGTGGCGCATTGATGGGACCTATTTCCGATTTAGTAGGAT
TTAAATGGATGTATCTAATTTGTGGTATGTTAGTCATTGTAATAATGATTATGAGTTTAT
TGAAAAAACCAACACCACGCCCAGCAAATAGTCTTTAATGAAGTGAATTAAAGCATATTA
AGTTAATGAATATTTAAATTTTAAAAGGTATATTGAGCATGGCGATTCATGGGAGTGGGA
CAGAAATGATATTTTCGAAAAATTTATTTCGTCGTCCCACCCCAACTTGCATTGTCTGTG
GAAATTGGGAATCCAATTTCTCTTTGTTGGGGCCCACACCCCAACTTGCATTGTCTGTAG
AAATTGGGAATCCAATTTCTCTTTGTTGGGGCCCCTGACTAGAATTGAAAAAAGCTTGTT
ACAAGCGCATTTTCGTTCAGTCAACTACTGCCAATATAACTTTGTAGAGCATTGAACATT
GATTTATGTCTCAGGCTCTCTATATGGCTCGTTTTTAGAACGACAGTATATCTAAATAAA
GCACGCTTAGAAGTGAGTTGCGATACTGACTTTTAAGTGTGCTTTTTGATGTGTATGGAT
AATGGATAATGCTCTGAAAAATTTTACATGAAAATATGCAAAACGAGTATAACTGCTAAT
TGATAGAAATAGCTCACCATAAAATTACGGTTTGATTTTAAATATAAGTAAGTCGCACTA
CTAGCTAGTATCAATGCTGGAATGAATTCCCACCATGTATTAATGTATGGATAATAGTAC
AGTGTTTCAAGGATAACGGATAATACTATTGTAATCTTTAAAGGTATTAATCTGCTTAAT
TCTTGAATTAAAATATGACGGAAAATAAGTTGACAAATCAAAGTATTTAATATAATGGTT
AACGAAAATATAGCTATTAAACTGATGGAACCATATTCTCTAATGAGCGGGTAAATGTCA
AAGACAGTAAAGGAATCTACATTTAGTGCGAAAATTTCGAAATGATTTAAAAGTAAAAAG
AGTACGATACTTAATGTAAATGATATAAGAATATGCCATTTATATTTGGTGCTGGCAACG
ATTTGCGAACGTATCATTGGAATAAACGCATCTTCATGCATCCGACGAAAAATAGCTAAT
GAAAGAATAACTGCGAGTAAATAGCTAATGTTCATTGAAATAGGAAAAGAGAAATCCCAC
GGAGCTTGTTGAGTGAATATAGCTACTAACCCAAAAGTTAAAAAAACGATAATGATCGGC
AAGATGTTAACCAAAAATATGTAAAGGAAAATAAATCCAATATCACGTTTGAAAAAACGC
GATTGTTCGGTAGCGTATTCTTCTTCTATGTAATGTTTATTTGTATTTGACATAGTATAC
CTCTTAAATAGTTGTATTATATAGATACTTTAGCACATATTACTTTGTATTGTATGTTTT
ATACATTAAAATTTAAAATGAAAAACATATCATAAAATTGTTTTATAAAATGAAGCGCTT
CCATTGTGTTTTATTTTGTAAGGTGTATCATAAATATTGAATTGAAATTTTGGGGGGAGG
TATTGTAATGACGTTTCTTACAGTCATGCAATTTATAGTTAATATTATCATTATAGGCTT
CCTGCTTACGGTTATTGTTATCGGGCTTATTTGGTTAATTAAAGATAAAAGACAATCACA
ACATAGTGTATTAAGGAATTATCCTTTACTAGCACGTATTAGATATATTTCAGAAAAAAT
GGGGCCGGAATTACGTCAGTATTTATTTTCTGGGGATAATGAAGGGAAACCTTTTTCACG
TAATGATTATAAAAATATCGTTTTGGCTGGAAAATATAACTCTCGTATGACCAGCTTCGG
TACTACTAAAGATTATCAAGACGGCTTTTACATACAGAACACAATGTTTCCGATGCAACG
TAATGAGATTTCAGTAGATAATACAACATTGTTATCAACATTCATTTATAAAATCGCGAA
TGAGCGTTTATTTAGTCGTGAAGAATATCGTGTACCGACAAAGATTGATCCGTATTACTT
AAGTGATGATCATGCAATAAAATTAGGTGAACATTTAAAATATCCATTTATTTTAAAACG
TATCGTAGGACAATCTGGTATGAGTTATGGAGCCTTAGGAAAAAATGCCATTACAGCTTT
ATCTAAAGGTCTAGCTAAAGCGGGAACTTGGATGAATACAGGTGAAGGTGGCTTATCAGA
ATATCATTTAAAAGGTAATGGGGATATCATTTTCCAAATTGGTCCCGGTTTATTTGGTGT
TCGTGATAAAGAAGGTAATTTTAGTGAAGGTTTATTTAAAGAGGTTGCACAGTTATCTAA
CGTACGCGCATTTGAGCTGAAGTTGGCACAAGGTGCTAAGACTCGTGGTGGTCATATGGA
AGCTGAAAAGGTAAACGAAGAAATTGCTAAAATCCGAAATGTTGAACCTTATAAAACAAT
CAATTCACCTAACCGTTACGAATTTATTCATAATGCTGAAGATTTGATTCGTTTCGTCGA
TCAGTTGCAGCAATTAGGTCAAAAACCAGTAGGATTCAAAATTGTAGTAAGCAAAGTTTC
AGAAATTGAAACACTTGTACGTACGATGGTGGAATTAGATAAGTATCCAAGCTTTATTAC
GATTGATGGTGGTGAAGGTGGTACTGGTGCAACATTCCAAGAATTACAAGATGGTGTTGG
CTTACCGCTATTTACAGCTCTACCTATTGTGTCTGGCATGTTAGAAAAATATGGTATTCG
TGATAAAGTAAAATTGGCGGCATCTGGTAAGTTAGTGACACCTGATAAAATTGCGATTGC
ACTAGGTTTAGGTGCAGATTTTGTTAATATTGCACGTGGTATGATGATTAGTGTCGGTTG
TATTATGAGTCAACAATGTCATATGAATACATGTCCTGTAGGTGTTGCAACGACAGATGC
GAAAAAAGAAAAAGCATTGATTGTTGGAGAAAAGCAATATCGTGTCACAAACTATGTAAC
AAGTTTGCATGAAGGCTTATTCAATATTGCAGCAGCTGTTGGCGTATCCAGTCCTACAGA
AATTACTGCTGATCATATTGTATATCGAAAAATCGATGGTGAATTGCAAACGATACATGA
TTATAAATTAAAACTCATTAGTTAACTTATTTATTTCGGGAAAATGAAAGCAGCGGATTT
TAGCGTTACTGCAAATAATTTTATATTAGTAGTGGATGCTGGTCACAGAAGAATTTCAAA
TATTAAAGCCCTCAGAATATGAATTAAGGTTTGTAACCTTAGTCTTATCTGAGGGCATTT
TTAAGTTATAAACTATTTATCGTCCATTTTATCTTTTTCTTTTAAACCTCTGTGCTTTAA
TTGCTTTTCAAGTTTTTCAAAACTAATATCTTTATTTTCTTTAGTTGAAACACCAAGACG
TTTATTTAACTTTTTCATGTCAACTTCTGTGTAATCTATGTCTAAGTGTTCAATTGCTTT
TTTATCTTTATAGTCTACTTTGTATTTTACGCCTTTAAGGTCTTTGAAAATACTTTCAGA
TTTGGCGAATAACTTTTTGGCTTCGTCTTTATCCATACCTAGATCGTCATATTTAATTGT
GTTGATTGTAGACTGTTTTAAAACTTTATCATTTTTATATGTGATAGAAGTTAGTACATG
TTTACCACTAACATCACCTTCATATGTTTTGGTTTGTTCTTTACCACAAGCTGATAATGC
AATGATACAAACTAATGCTACTACAATTAATGAACATAATTTTTTCAAAGTCAGTCGCCT
TCTTTCGATATTTGTATTATAAAGAAATTATAACATTTACTAAAAAATGATGTTATTCAA
AAATTTAAATTTTGTCATTTTTTTTGGAGATATGAGGTTTTTGAAGCGGATTTCTCACAA
AGTTTTTAAAATTATTAAGTCTGAAAATGATAAAGCGGTAGGGAACGTAGTGTGTTCCAC
TGCTGATTTCTTTTTGAGCATTATAGACGGTATGTTGGAAGAAAAGAACAAAAGCTTGTG
TACGATAGCATATAGGTATTAAGAATACGATGAACTCGTTGGTAATATTGACGTACTGAA
GTGCGTACGCTATAATTAGAGTAACAGAAGACAAAGGAGGGTTTATATGATTATCACTAG
CCCTACAGAAGCGAGAAAAGATTTTTATCAATTACTAAAAAATGTTAATAATAATCACGA
ACCAATTTATATTAGTGGCAATAATGCCGAAAATAATGCTGTGATTATAGGTTTAGAAGA
TTGGAAAAGTATACAAGAGACAATATATCTTGAATCTACTGGTACAATGGACAAAGTAAG
AGAAAGAGAAAAAGATAATAGTGGTACAACAAATATAGATGATATTGATTGGGATAATCT
TTAATGAGCAATTACACGGTTAAGATTAAAAATTCAGCGAAATCAGATTTAAAGAAAATA
AAACATTCTTATTTAAAGAAGTCATTTTTAGAAATTGTTGAGACTTTAAAAAATGATCCG
TATAAAATAACACAATCTTTTGAAAAATTAGAGCCTAAATATTTAGAGCGATATTCAAGA
AGAATTAACCATCAGCACAGGGTCGTCTATACCGTAGATGATCGAAATAAAGAAGTATTA
ATACTATCGGCATGGTCACATTATGATTAATGAATATTCAATATCTGAATAACTTTAATG
ATAAGTTAATTAAAGAAACTAGTATTTAAGTGTAGGGAAAATAGCGACGTTAATGCGTTG
TTATCTCTACACTTTTTAATTTTATAATAGCGCAAGACTAAAAAGATTGAAATTAGTAAC
AATAAAAGAATAACGTATTATAATAAGGAATTTTAAATTCTGACTTTTTCGGAATATTAA
ATTTTAGAAATATGAGGTTTTTAAGCGGATTCCTCACAAAATTTTAAAAATATTTAAGCC
TGAAAATGATAAAGCGGTAGGGAACGTTTTTCTGAAAGTTAGTGATACAATAGTTTTAAG
TTGAAATACAGGAGGATGAATAACATGAATCAGTCAGTCAAATTACTTAAACATTTAACA
GATGTAAACGGCATTGCTGGTTATGAAATGCAAGTTAAAGAAGCAATGCGTAACTATATA
GAGCCTGTCAGTGATCAAATTATTGAAGATAACTTGGGTGGCATTTTTGGAAAGAAAAAT
GCTGAGAATGGTCAATACTCAATTATGATTTCTGGTCATATGGATGAAGTTGGTTTTATG
GTAACAAAGATTGATAAACATGGTTTTATTTCATTTACGCCAGTTGGTGGATGGTGGAAT
CAAGTCATGCTATCTCAAAAAGTAACGATTACAACAGATTCGGGCAAAGAAATTAGAGGT
ATCATCGGTTCTAAACCGCCACATGTCTTAACGCCTGAAGAACGTAAAAAGCCAATGGAA
ATCAAAAATATGTTTATAGATATTGGTGTTAGTAGCAAGGGAGAAGCTGAAGAAGCTGGC
GTTGAAGTAGGCAATATGGTTACGCCATATAGTGAATTTGAAGTGCTTGCAAATAATAAA
TATTTAACTGCGAAAGCATTTGATAATCGCTATGGCTGTGCATTAGCTATTGAGGTATTA
CAACGTTTAAAAGATAAAAATATTGGCATCAACTTATACAGTGGTGCCACAGTGCAAGAA
GAAGTTGGTTTGCGTGGTGCTAAAGTGGCAGCGAATACGATTAAACCAGACTTGGCGATA
GCCGTCGATGTAGGTATTGCTTATGATACCCCAGGTATGTCAGGTCAAACGAGCGATAGT
AAACTAGGCGGTGGTCCAGTTGTTATTATGATGGATGCTACAAGTATTGCGCACCAAGGT
TTGCGTAAGCATATTAAAGATGTAGCTAAGAAACATAACATCGAAGTACAATGGGATACG
ACACCAGGTGGAGGTACAGATGCGGGAAGTATTCATGTCGCAAATGAAGGTATTCCAACG
ATGACAATAGGTGTCACGTTACGATATATGCACTCTAATGTATCGGTACTCAATGTGGAT
GATTATGAAAATTCTATCCGTCTTGTTACTGAAATTGTCCGTTCATTGAATGATGAAACT
TATAAAAATATCATGTGGTAGTCAAATCCATAAATAATAAAGAAAGTCTTTAATATGATG
TCATGCAAGAACTAAGTTAGATGCTTAGTTAGCATGAGATGTCATGTTAAAGGCTTTTTT
ATTTTCAAAAAGTGAGAATAAGTCACTGCAGTGTACTTCAATTTTGACATAAATGTTAAA
AAAATTTCCCGGAATGAAATGGCACTAAATTTTTCAAAAATGGGAATACTATATTTGATA
TGTCTTATTAGAGCGATTTTAAGGGGTAATAAGCATTGACTAGGTCGACTTATAGGTAAG
CACACTATTCAAGAAAAGGAATACCCTATTATATCGAAATAACTCATGATACGAGGAGGG
GTAAATATGTTGTTAGAGATAAAAGATTTAGTATATGAGGCAAGTGATAGAGTCATACTA
AATCATATTAATTTAAAAGTAGATAAAGGTGAAACCATTGCGATTATTGGTCCTTCAGGT
AGTGGGAAAAGTACATTTCAAAAAATAATATGCAATTTAATTAGCCCAACCAGTGGAACA
CTTTACTTTAAAGATAAACCATATGATGATTACGAACCAGAAATATTACGCCGACACATT
AGCTATTTGATGCAACAAAGCGATTTGTTTGGTGAAACGATTGAAGATAATATGATTTTT
CCGTCTCTTGCGCGTAATGATAAATTTGATAAGAAACGTGCTAAGCAATTAATTAAAGAT
GTAGGTTTAGGACACTATCAATTAAGTTCTAAAATAGAACATATGTCAGGTGGCGAGCGT
CAAAGGATCGCGATTGCACGCCAATTAATGTATACCCCAGACATCCTTCTATTAGATGAA
TCAACAAGTGCGTTAGATATTCATAATAAAGAAAAAATAGAAAATATCATTTTTAAATTA
GCAGATCAAGGCGTGGCAATTATGTGGATTACCCACAGCGATGACCAAAGTATGCGACAC
TTTCAAAAGCGTATAACAATTGTTGATGGTCAAATTTCTAATATAGAGGAGTTGAACCAA
CATGAGTAATACGGCATTAGGACTGACGGCACTGCTATTAGTTATTCCAATTATTATTTC
TTATAAAGAAGGTCTACATATTATTAAAGATTTGATTGTGGCGACACTACGTGCGGTCGT
ACAATTAATCATTTTAGGATTCTTACTGCACTATATTTTTAAAATTAATGACAAATGGCT
ATTAGTATTATGTGTATTTGTCATTATTGTTAATGCTTCTTGGAATACGATTAGTCGATC
ATCACCTGTCATGCATCATGTCTTTTGGATTTCCTTTGTGGCTATCTTTGTTGGAACGGC
ATTACCGCTTGCAGGTACTATTGCGACAGGGGCCATCCAATTTACAGCCAATGAAGTTAT
ACCTATCGGCGGCATGCTTGCAAATAATGGCTTGATTGCAATTAATTTAGCTTACCAGAA
TTTAGATCGTGCATTCGTACAAGATGGTACTAATATTGAATCTAAATTATCACTTGCAGC
TACACCTAAATTGGCTTCTAAAGGTGCAATACGTGAAAGTATTCGTTTAGCTATAGTGCC
AACAATTGATTCGGTTAAAACATATGGGCTTGTGTCGATTCCTGGTATGATGACAGGCTT
AATTATTGGTGGCGTACCACCTTTACAAGCGATTAAATTTCAATTGTTAGTCGTGTTTAT
TCATACAACTGCGACCATTATGTCTGCTTTGATTGCGACATATTTAAGCTATGGTCAATT
TTTCAATGCAAGACATCAATTAGTAGCACGAAATACGGATGTTAAGAGTGAGTCATGATA
GATTTTACCGCATCATATTTAGGCATTAGTTTTAATTGGAAATAAAGTGATGCACATATA
GTAATGTTATTATTTAGCGCAGCGAAAATATTCATAAAGGCACGCATACTTTGTAGTCAG
TTATCTGTTCTGACATATAAAGCGTGCGTGCTTTTTTGGAGTCATTGTTGAAACTGAAGT
AATTATACATAATTATTAAATGACATACTTGTGTTAATTTTTCAAATACTGAAAAACAAT
TTCAATAATTTTCCAATTAAGCACAGAAAATTAAAGCAAAATATTATATAATAGAACGGT
TATATATAAAATTGTGTTGCACACATTTTTTAATAAATCGTTATTCTAAGGGAAATGAAT
ATCGGAAATTTTGTTTGAAAGGAGTTTTAAAATGTCAATCATGCGACTATTTACATTCAT
TTTAAGTATTTTTATCGTAGGAATGGTTGAAATGATGGTTGCAGGAATTATGAACTTGAT
GAGTCAGGACTTACATGTATCAGAAGCTGTCGTTGGTCAATTAGTGACAATGTACGCTTT
AACATTTGCGATATGTGGACCTATTCTGGTTAAATTAACGAACCGTTTTTCATCAAGGCC
TGTATTATTATGGACATTACTTATATTTATCATTGGTAATGGCATTATTGCTGTAGCGCC
AAATTTTTCAATATTAGTAGTTGGTAGAATTATCTCATCTGCAGCAGCAGCACTAATTAT
TGTGAAAGTATTAGCTATTACAGCGATGTTATCAGCACCTAAAAATCGTGGCAAAATGAT
TGGACTTGTCTATACAGGATTTAGTGGTGCCAATGTTTTTGGTGTACCAATTGGAACGGT
TATCGGCGATTTAGTAGGTTGGCGCTATACATTTCTATTCTTAATTATTGTGAGTATTAT
TGTTGGCTTCTTGATGATGATCTATTTACCGAAGGATCAGGAAATACAACGAGGCTCTGT
GAATCATGAGGCACCATCTCATGAAAATCATGTTACTTCGAAAATATTAAGACCTGCTGA
AGTAGCAAAATATTTAATTATTACGTTTTTAGTATTGATTGCAAACTCAGTGACATTCGT
CTTTATAAATCCACTTATTTTATCTAATGGTCATGATATGTCATTCGTTTCATTAGCACT
TCTAGTAAATGGAATCGCTGGCGTTATTGGAACATCATTAGGTGGTATATTCTCCGATAA
AATTACAAGTAAGCGTTGGTTAATGATTTCTGTTTCAATTTTTATCGTGATGATGTTACT
TATGAATTTAATCTTACCTGGTTCAGGTCTATTGTTAGCAGGACTATTTATTTGGAATAT
CATGCAATGGAGTACTAATCCAGCAGTGCAAAGCGGTGTGATTCAACATGTTGAAGGCGA
CACAAGCCAAGTAATGAGTTGGAACATGTCTAGTTTAAACGCTGGTATTGGTGTTGGAGG
CATTATTGGAGGCTTGGTCATGACACATGTTTCTGTTCAAGCTATCACGTATACGAGTGC
CATCATTGGCGCATTAGGATTAATCGTTGTTTTAACATTGAAAAATAATCATTATGCTAA
AACATTTAAATCATCATAATTCTCATATGAAAAGCACGCCTGCTATCAAATTCAGGTGTG
CTTTTTTAGATGCAATAACGTTATTGATATGTGCGATAATAGCGACGTTCATTATGATAT
ATCGGCCAAGGCATTTTACCGCTTTTAGCAAAATTAGCTAAATCATTTTGCATTTGTCGA
CTTAAAAATTTAAGATGATCAGTGATTGGATACTGATGCGCTGATAAAATTTGTAAGTTT
CCGAACCAAAATATCATATCAAGAATATGGTACGCACTGCGATAGTGTGCGCTAGAAGTA
TCATGCCATGCAAATTCAGCAAGCCATAGTTGTGCGTTTGAATCTTGTATATTAAGTTGT
TGTAAAAATTGCTTCATCGGCTGTTTGAAATAACAATGTGTAATCGCTAAAGATTGTTGC
TTCGCCGTCTGAACATCTTCGTATTTTAAAGGAATATCATTTAATTCCATAATGTCAATA
AAGCGTTGCGGTGATAATTTTTTCTGTTCACTAGTAATATAAATATCGCCTTCATCTTTT
GTATAACATGCAAAAATTGGTTTCGTTGTTGGATAATTATTTTGTATATAATCTGTTTTA
ATAGGCGCATATATTAAATCAAGCCCTTTAGAAGGTCCTCGAGATTGTTTTAGCTTCGCC
ATCAGCATAAGAATATCATCTGTCGATAATGATGTAACATCATCTGTATCTATATAATCG
AGCATCATTTTTTGGAAATGTTGTGCTTTATTGCGTGCACTCTCAAGGGTGTCTAATCGT
AGTGCGCCACTTAGTAGAACGACTTTATGGAAGTATGGCTCAATGTCAGGTATTTTAAGT
AAAGTCAAAATGCTCATACTGCCTGCAGACTGACCCATTAAAGTAATGTTATTAGCGTCG
CCACCGAAGGATTCAATAAATTGATGCACCCATTTTATGACATTGATTTGATCTGAAAGT
CCATTATTGGAATGAAACCCTTTATTAAAATATGACCAGTCTAAATATCCTAATGCGCCT
AAACGATAATTGCATGTAATAACAATAATGTCGTTATTTTGTACTAAATGTGCCGGTTGA
TAGAGTTCGGCTGTACCATGACCATTTTCAAAACTACCACCATAAAAATAAATGATGACA
GGTTTCTTCGACTGATCATTATGTTGTTTCCAAATATTTAGATATAAACAGTCTTCATGT
TCGGTAAAAGTTGCAGATTGTGAGGAGAAAAAATCTTCTAATTTGTTGTCTGGTTGCGGT
GGGATGGGTTGTATTTCAGTTGCATCAATTGGCTCTGACCATTGTGTTTTTAACGTAGAA
TGTTTAAAGCGATTGTCATGAACTGGTGGTTCTGCATAAGGAATGCCTAAGAAGATATCT
AAACGATCTTGTGTAATACCATAAATTTGACCACCTGTAGTATTAATCTTCATATTTATT
AACCTCCTTTATCATCCCCAATTTAATCATACCACGGTCTATAGATGATAGGTGACAAGT
ATAACAAGACAATTTTGTGACTGAATCAGACGAGCTTGATATCTGTTTTAACTCAAACCA
TTTTCAGCATTATATGATGTTCTTCTACAGTGACATTTCATTACAATATCACTCTCGCCA
TCTTGTTATGTTAGTTATTTATAACCGATTTTCAAAATAAAAAACCAACCAAGATGTTGA
AATCAATGGTTGGTTAATGTGTGTGTTGAAATCATATATGGCACTGCATTTTAAAATATT
TAATGAGATGACTTTGATTCATTATTTAGTGACTCATGCATCTTCGTATTGATTCGTGTT
GCGCGACGGAAATAGACGCTTTCAAATGAACTCGTTGTACCGATGTAATAGAAGATAAGC
GCCACAATAATAATAACGATAAAGTCAAATGGATAGTGAATCATATTTAAGCCTTTAAAT
TCTTTGCTTCCTATAAATGACAGTATTGATAGCACGATTAAATATACAATAATCCATAAG
CTACCACCAATTTGTTTCTTTGTATTACGCCAATTCATACGATATTCATAGAAGAAGTAG
ATTGGTAATCCAAGTATAATGATTAAAATAACTTCAGCCGTTGTTGGCCACATTGCCCAA
TATATAGCTAATGAAGCTAATACAAATGATAATGGTGCCATTACTTTTAAAATTTTTGCT
CTAAATGGACGAGTCATTGTTGGTCCCATTTTTCTTAATGCAATCACTGTCGTTGGGCCA
GTTAAATAGGCTACTAAAGTTGCAGTAGAAATAACTGCTGCTAGCGTACCCCAATCTCTA
AATAATGTAACCATAATCATACTAATGATGGCATTAAAGATGATTGCTACACGTGGGATA
TGATATTTTTCATTCATCTTCCCAAGAAATTTAGGGATATGTCCATTTTTCTCCATTGCT
CGTAAAACTCGACCTGTAACGGCGACAAATGACACGCCAGTACCGAATGGTGATACAAAA
GCTTCAATATATAGTAAAATTGCGAGCCAATTAATTCCTAATAAGATAGCTAAATCAGCA
AATGGTGAATTGAAGTTGATGCCATTCCATCCACTATGTTGTAACATTGATTGAGGCATA
GAAGTGATAAACGTACTTTGTAAAATGATGTACAACACTGCACTGATTGACAGTGAGATA
GCGATGCCTCTTGCGATATTTTTTTCAGGATTTTTAATTTCTGAACCCATATTAATAATT
GTCTGGAATGAATTGAATGAAAAAATAATCCCTGATGCTGTTGTTGCAGCAAAAATCGGT
GCACTTCCGTAAGGCATAAATGTGCTTGCCGAATGGCCGTAATTTGAAGTGTCGAATCCT
GATAACATCAACATGATGATGGTTAACATGGGTACGCCTAATTTAAATACAGAAATTAAA
CTCGTAAATGATGTTAAAAGTTTTACGGACCAATAGTTTAATAATGAAAAAATAACAATG
ATGAGATATACAGCTAGCAATCCGTATGTGCTAATAGAGCCATTTTCCATTAAATATCTC
ATTGGTTTCGCCCAATGCCACGGCCAAGAACTCATATATTGAACAGCTGACACAGCTTCG
ATAGGTATTATTGTCACCAAAGACACCCAATTCGCCCAAGCAGCAATAAAGCCTAATAAT
GAGCCATGTGTATACTGGGCATAGTTACTCATGCCACCTGATTGAGGAAACATTGTGCCG
ATTTCAATGTAGTTATAGGCAATGGTTCCAATGACTAGGAATCCAAGAACCCATGATATG
ATTGCTGCTGGTCCAGCTATTGATGATGCTTCCCACGCACCAAATAGCCAACCAGATCCT
ATTAATGAACCTAACCCTAGTAATACTAATTGGGATAGATTGATTTTGTCGTTGTGCAAT
TGCTTGTCTTTATTCATAAATACTCCTTCGTTATTGCCGAAAATTCAAAAAATAATATGC
GAAAAATTATACGCTTATTATAATAATAGTCAAATGCATTTTTTGTAAGAACGCAAAAGC
ATTTGTAAAATTAGTTTTTTATAAAATTAGGATATATAATACAATGTGTATTGAAAAACA
AAATGGAAGTGATGACTATGAGTGAGAAACAATCAAATGAACAAGTTGAAGCATTTTTAA
ATAAAGAGAGTCAATGGCAAGAAGAATATAAATATTTGAGAGCGTTAATCTTTAATGAAA
CAGAATTAGAGGAAGCGTATAAATGGATGCATCCTTGTTACACGTTGAATAATAAAAATG
TAGTACTTATCCATGGCTTCAAAAATTATGTTGCACTATTATTTCATAAAGGTGCCATTT
TGGAGGATAAATATCATACACTCATTCAACAGACTGAAAAGGTGCAAGCAGCTCGTCAGT
TACGATTTGAAAATTTAACAGAGATTCAAGCACGTAGCGAAGAAATTAAATATTATCTAG
CCGAAGCAATTAAAGCTGAAAAAGCTGGTAAAAAAGTTGAAATGAAGAAAACAGAGGAAT
ATGTTATTCCTAAAGAGTTAGAAGCTAAGTTCGAAGAAATGCCACAGCTAGAGTCGTCAT
TTTATAAATTAACGCCAGGCAGACAACATCAATATATATATCATATTGGGCAAGCTAAAC
GCAGTGAAACAAGACAAAAGCGTGTTGAAAAGTATATTAACCAAATACTAGAAGGTAAAG
GGATGCATGATAAGTAATTAATGAGTAAAAGCATACCGGTTATACAACAACATACAAGAT
GACACGAAACAACCAATGGCTCATGCTGTTGGTTGTTTTTTTAGGTGTGCTGTCATGGGC
AACACTTTGACGTTGGAATTCCGTTACAGGCTTGGGAGTAGGAACTGTTAGCAAAAGGTA
ATGGTGTCTACAATGAATGATGAAGATATTAAAATATAAGGATGACTTTGTGGGTGGCGG
ATGGGCTTTTGTCCGCCTGTAACAATGGATGCGTGTGCATTATTACAAAAATTCGACTTT
TGTAATAATATTTCACATTTTCGACACTTTTTTGCTATAAAACAACCAATTGAGCGATAA
TAAATTCGCTTTTAAAAAATATGAGTTATCTATTTAGTTGCCAAAGATAAAATAATAATG
TTTAATAACATCATATAGAGTATGTTAGTTTTAAATGTCGAATATACGAATGTGCAAACA
AAGTAATCGGTAGAAATTCAACATACATAGCGCCGTTTACTGTTAAGTATTCACATTACA
GATGAAAAATATAAAATTCTACATAATCAAGACCATGATGTGTACTTGTTTAACTTATGA
CTCTATTTGTTTAACAATTGCGATGATGGTCTTTTTATTTTATGCGTATCATTCGTCATA
TTTTTTATGAGGAAGGAGAAATGATTATGTTAAGTATTAAGCATTTAACAAAAATTTATT
CTGGTAATAAAAAGGCAGTAGATGACATCTCTTTAGATATTCAATCTGGGGAATTTATCG
CATTTATTGGAACCAGTGGAAGTGGTAAAACAACTGCTTTAAGAATGATAAACCGTATGA
TTGAAGCGACAGAAGGACAAATTGAAATTGATGGCAAAGACGTTCGGAGTATGAATCCTG
TCGAATTACGTAGAAATATTGGCTATGTTATTCAACAAATTGGCTTAATGCCTCATATGA
CGATTAAAGAGAATATTGTGTTGGTACCCAAGTTGTTGAAATGGACTAAAGAAGAAAAGG
ATAAACGTGCAAAGGAATTAATTAAACTTGTGGATTTACCGGAGTCATTTTTAGAGCGTT
ATCCAGCAGAACTATCAGGTGGGCAACAACAACGTATCGGTGTCGTAAGAGCACTTGCGG
CCGAACAAGATATTATTTTAATGGATGAACCTTTTGGTGCATTGGATCCTATTACGAGAG
ATACGTTACAAGATTTAGTTAAAACGTTACAACGAAAATTAGGCAAGACGTTTATCTTTG
TAACACATGATATGGATGAAGCGATTAAATTAGCAGACAAAATTTGTATTATGTCAGAAG
GTAAGGTGGTGCAATTTGATACGCCAGACAATATTTTAAGACATCCCGCAAATGATTTTG
TACGTGATTTTATAGGACAAAATAGACTGATTCAAGACCGTCCCAATGACAAGACTGTAG
AAGGTGTAATGATTAAACCAATCACGATACAAGCAGAAGCAACACTGAATGACGCCGTTC
ATATTATGAGACAAAAACGTGTTGATACTATTTTTGTAGTAGATAGTAATAACCATTTAC
TAGGTTTCTTAGACATTGAAGATATAAATCAGGGTATACGTGGACACAAAAGTTTACGAG
ACACCATGCAACAACATATTTACACCGTTCAAATTGATTCTAAATTACAAGATTCTGTAC
GTACGATTTTAAAAAGAAACGTTAGGAATGTACCTGTCGTAGATGATAAGCAACGTTTAG
TAGGACTGATTACGCGTGCCAATGTTGTTGATATTGTATATGACACGATTTGGGGCGATA
GTGAGGATGCAGTGCAAACAGAACATGTGGGGGAAGACACTGCGTCCTCAAAAATGCATG
AGCAACACACTACTAATGTCAAAGTACGTGACATAGGAGATGATAAATCATGATCGAGTT
CCTACATGAACATGGTGGACAGTTGATGTCGAAAACACTGGAACATTTCTATATTTCTAT
AGTGGCATTATTACTTGCCATCATTGTTGCAGTACCTATAGGCATTTTATTATCAAAAAC
AAAGCGAACTGCCAATATTATATTAACTGTGGCAGGTGTCTTACAAACGATTCCAACACT
AGCTGTACTTGCTATTATGATACCGATTTTTGGTGTTGGTAAAACGCCTGCAATTGTAGC
GCTATTTATTTATGTGTTATTACCTATTTTAAATAACACGGTACTCGGCGTTCAAAATAT
TGATAGCAACATTAAAGAAGCTGGAAAAAGTATGGGAATGACACAATTTCAATTGATGAA
GGATGTTGAATTGCCGTTAGCATTGCCGCTTATCATTGGTGGCATTCGTTTGTCATCTGT
GTATGTAATTAGTTGGGCTACACTTGCAAGTTATGTAGGTGCGGGTGGATTAGGTGATTT
CATTTTCAATGGTTTAAATTTATATGATCCACTGATGATTGTAACTGCAACGGTACTCGT
TACTGCACTAGCATTAGGTGTTGATGCCTTATTAGCTTTAGTTGAAAAATGGGTAGTTCC
CAAAGGCTTAAAAGTATCTGGATAATTAGGAGGCTAAGATAATGAAGAAAATTAAATATA
TACTTGTCGTGTTTGTCTTATCGCTTACCGTATTATCTGGATGTAGTTTGCCCGGACTAG
GTAGTAAGAGCACGAAAAATGATGTCAAAATTACAGCATTATCAACAAGCGAATCGCAAA
TTATTTCACATATGTTACGGTTGTTAATAGAGCATGATACACATGGTAAGATAAAGCCAA
CATTAGTAAATAATTTAGGGTCAAGTACGATTCAACATAATGCCTTAATTAATGGGGATG
CTAATATATCAGGTGTTAGATATAATGGCACAGATTTAACGGGAGCTTTGAAGGAAGCAC
CAATTAAAGATCCTAAGAAAGCAATGATAGCCACACAACAAGGATTTAAAAAGAAATTTG
ATCAAACGTTTTTTGATTCGTATGGTTTTGCGAATACGTATGCATTCATGGTAACGGAGG
AAACTGCTAAAAAATATCATTTAGAGACAGTTTCAGATTTAGCAAAGCATAGTAAAGATT
TACGTTTAGGTATGGATAGTTCATGGATGAATCGTAAAGGCGATGGCTATGAAGGATTTA
AAAAAGAGTATGGTTTCGACTTTGGTACAGTGAGACCAATGCAAATAGGTCTAGTCTACG
ACGCATTAAACTCAGAGAAGTTAGACGTTGCATTAGGTTATTCTACAGATGGTCGAATTG
CGGCGTATGATTTGAAAGTACTTAAAGATGATAAACAATTTTTCCCACCTTATGCTGCGA
GTGCTGTTGCAACAAATGAATTATTACGCCAACACCCAGAACTTAAAACGACGATTAATA
AGTTGACAGGAAAGATTTCGACTTCAGAGATGCAACGCTTGAATTATGAAGCGGATGGTA
AAGGTAAAGAACCTGCTGTCGTCGCAGAAGAATTTTTGAAAAAACACCACTATTTTGATA
AACAGAAAGGTGGTCATAAGTAATGGAAGGTAATTTATTACAGCAATTATTCAATTATTA
TGTTACGAACTTTGGTTATCTATGGGATTTATTTTTCAAACACTTATTAATGTCTGTCTA
TGGTGTGCTGTTTGCAGCTTTAATTGGTATTCCATTGGGAATCTTGCTTGCAAGATACAC
AAAACTTTCTGGATTTGTAATTACAATTGCAAATATAATTCAAACAGTTCCAGTCATTGC
AATGTTAGCTATTTTAATGTTAGTCATGGGCTTAGGTTCAGAAACAGTAGTTTTAACAGT
GTTTTTATATGCGTTACTTCCAATTATAAAAAACACTTATACTGGTATAGCTAGTGTTGA
TGCGAATATTAAGGATGCTGGCAAAGGTATGGGAATGACACGCAATCAAGTGCTACGAAT
GATTGAATTACCGTTATCTGTTTCGGTTATTATCGGTGGCATTCGTATTGCCTTGGTTGT
TGCGATAGGTGTTGTTGCCGTTGGATCATTTATAGGAGCACCTACGCTTGGTGACATTGT
GATTCGTGGTACAAATGCGACGGATGGCACAACGTTTATTTTAGCAGGTGCGATTCCGAT
TGCTATCATTGCAATCGTCATTGATGTACTATTAAGATTTTTAGAAAAACGATTAGACCC
AACAACACGACATCGTAAAAATCAATCTAATCATCGGCCGCAAAGTATTAATATGTAATA
GTAGAAGATGTTTATTATTTAGCGATTTCGTTTCATGATTTATAAAAAATGAGGCTACTC
AAGGAGCTCAAATAGTCTTTGAGTAGCCGTTTTATAGGTTGTGTTTGTATGCGTTTACAC
TAAAATAGCAATTATTATCATGAAAGTTTTTGGATAAAAAGCGTTGATTATTGTAAAAAT
ACTAAAGAATGAGATGTTTTATTTATAATTTTCTGCAAATTTATGATATTGTTTCTTAAT
ATATCATATTAAAAATTTGTTTTTCTTAAACATAGGAGGCTTATCTAATTCATGGACACA
TCAAAACAATTTAGAGGTGACAACCGATTGCTTTTGGGTATCGTTTTAGGGGTTATTACC
TTTTGGTTATTCGCGCAGTCACTTGTTAATCTTGTTGTCCCATTACAATCAACATATAGT
AGTGACGTTGGAACGATAAATATCGCTGTTAGCTTATCTGCCTTATTTGCTGGTTTGTTT
ATCGTAGGTGCTGGTGATGTTGCTGATAAATTTGGTCGCGTCAAAATTACTTATGTAGGA
TTGATATTAAATGTTATAGGTTCGTTACTCATCATTATTACACCTTTGCCAGCATTTTTA
ATTATAGGTAGAATAATTCAAGGTTTGTCTGCAGCATGTATTATGCCATCCACACTTGCT
ATTATTAACGAATATTATATTGGTACAAGACGACAACGTGCCTTAAGCTATTGGTCTATT
GGTTCTTGGGGTGGTAGTGGTATTTGTACGTTGTTTGGTGGCTTAATGGCTACATATATA
GGTTGGCGTTCAATATTTGTTGTTTCAATTCTATTAACTTTATTAGCAATGTACTTAATC
AAACATGCACCTGAGACTAAAGCAGAACCAATCAAAGGTATGAAAGCAGAAGCTAAAAAG
TTTGACGTTATCGGTTTAGTCATTTTAGTAGTGACAATGTTAAGTTTAAATGTAATCATC
ACACAGACGTCTCATTTTGGTTTAGTTTCACCGTTAATTCTAGGTTTAATTATAGTGTTT
ATCTGTTCATTAGTTGGTTTTGTATATTACGAAAATAAAATAAAGCATCCACTTGTTGAT
TTTTCAATTTTTAAAAATAGAGGATACAGTGGTGCAACTATTTCAAACTTCTTATTAAAT
GGTGTAGCAGGTGGTGCACTTATCGTCATTAACACGTATTATCAACAACAATTAGGATTT
AATTCTTCGCAAACGGGTTATATTTCATTAACGTATTTAATAGCAGTGTTGTCAATGATT
CGTGTAGGTGAAAAGATTTTATCTCAACATGGTCCGAAGCGCCCACTATTACTAGGAAGT
GGCTTTACAGTGATTGGGTTAATCTTATTGTCGTTAACATTTTTACCAGAAATGTGGTAT
ATCGTATCTAGTATAGTTGGATATTTATTGTTTGGTACTGGTTTAGGATTATATGCTACA
CCATCAACTGATACAGCAGTTGCAAGTGCGCCAGATGATAAGTCGGGTGTTGCTTCAGGT
GTATATAAAATGGCGTCATCATTAGGAAATGCATTTGGAGTAGCAGTATCTGGTACGGTT
TATACTGTGTTAGCAGCTAATTTAAATTTGAACTTAGGTGGTTTCACAGGTATGATGTTT
AATGCCTTGCTAGCAATTGTTGCATTTTTAGTCATTTTACTATTAGTTCCTAAAAATCAA
ACGAATTTGTAAAACCGAAATGAAAGCAAGTTATTATGTAGGGATTTTAAAGGAAATTTT
GTGAAAGTAAGTTTATCATACACACTTAATGTTGCGTATTGACGTTTAATGTTAGGTGTG
TTCTTTTATAGACGATAAAAGCTGTGTGCATATTAAGCGAATGATTTTCAAATTGACGCT
AATATGCGAAAGTAGTATTTTTAAAATGAACAACAACGATGAAGAGGGGTTTATAGGATG
AAAATTGCAATTGCTGGATCGGGTGCATTAGGAAGTGGCTTTGGTGCCAAACTATTTCAA
GCAGGATATAATGTCACACTTATTGACGGATATACATCTCATGTTGAAGCGGTTAAGCAA
CATGGATTAAATATAACGATTAATGGAGAGGCATTCGAGTTAAACATTCCGATGTATCAT
TTTAATGATCAACCGGACGAGAGCATTTACGATGTTGTCTTTCTATTTCCAAAGTCTATG
CAATTAAAAGAAGTGATGGAAGCTATGAAATCACATATTGATAATGAAACGATTGTCGTA
TGTACGATGAATGGTTTGAAGCATGAAGAAGTCATTGCGCAGTACGTTGCTCAATCACAA
ATTGTCAGAGGTGTTACGACTTGGACGGCAGGTCTTGAAAGCCCTGGACACAGTCATTTA
CTTGGTAGTGGACCAGTTGAAATAGGTGAACTAGTTGATGAAGGTAAAGAAAATGTTATA
AAAGTTGCTGAGTTACTTAACGAAGCGGAATTGAATGGTGTCATTAGTAAAGATTTATAC
CAATCGATTTGGAAAAAGATTTGTGTTAATGGTACGGCAAATGCATTAAGCACAGTGTTG
GAGTGTAATATGGCATCACTGAATGAAAGTAGTTATGCGAAGTGTTTGATTTATAAATTA
ACGCAAGAAATAGTGCATGTAGCGACGATTGATAATGTTCATTTAAATGTTGATGAAGTC
TTTGAATATTTAGTTGATTTAAATGAAAAAGTTGGTGCGCATTATCCATCCATGTATCAA
GATTTAATTGTTAATAATAGAAAAACTGAAATTGATTATATTAATGGCGCAGTTGCAACA
TTAGGTAAAAAACGTCATATTGAAGCGCCAGTCAATCGCTTTATTACTGATTTAATTCAT
ACTAAAGAAAGTCAGCGACACGCACAGGATTAATTAGTGTTTTTAGCTATGATTGCAAGG
AAATGACAATCACGTGATAATTACGGTCATTACTAAGATTGAAATGTAATAAATAAAGAA
CAGCAGTAAGGTACTTTCAAATTGAAATGATCGTGGTGCTGTTTTTCTTGATTGATCTTC
GTCATAATTCAGATTTGTCATAGGTCTACGACATACTATTAGTATTTACTAGACAGTTTT
TACGACGACACTTTGAAAAATTTTGAGGCAAATCATTTGGAAGTCTCACGTGAATTTTGT
AAACTCATCAAGCAAGTAATTATATTAAAAAGACAAATAGAGAAAAGGTGTTTATAATGA
GTAAAATTTTTGTAACTGGTGCAACGGGCCTTATTGGCATTAAATTAGTTCAAAGACTAA
AAGAAGAGGGGCATGAGGTTGCTGGTTTTACTACATCTGAGAATGGTCAACAAAAGCTAG
CTGCTGTTAATGTAAAAGCATATATTGGTGATATATTAAAAGCTGATACCATTGATCAAG
CGTTAGCAGATTTTAAACCAGAAATCATTATCAACCAAATTACGGATTTAAAAAATGTTG
ATATGGCAGCAAATACGAAAGTACGTATTGAAGGTTCTAAAAACTTAATTGATTCGGCGA
AAAAGCATGACGTTAAGAAAGTGATTGCCCAAAGTATTGCCTTTATGTATGAACCTGGCG
AAGGATTAGCAAATGAGGAAACTTCACTTGATTTTAACTCAACTGGTGATAGAAAAGTAA
CGGTTGATGGTGTGGTTGGTCTAGAAGAAGAAACGGCTCGTATGGATGAATACGTTGTCT
TACGTTTTGGCTGGTTATATGGCCCAGGTACTTGGTACGGAAAAGATGGCATGATTTATA
ATCAATTTATGGATGGTGAAGTGACACTTTCAGATGGCGTAACATCATTTGTGCATCTTG
ATGATGCAGTTGAAACATCTATTCAAGCTATTCATTTTGAAAATGGTATCTATAATGTAG
CAGATGATGCACCTGTTAAAGGTTCTGAATTTGCAGAATGGTATAAAGAACAACTTGGTG
TTGAACCAAATATTGATATACAACCTGCGCAACCATTTGAACGTGGCGTAAGCAATGAGA
AGTTTAAAGCGCAAGGTGGTACTCTGATTTATAAAACTTGGAAAGATGGCATGAATCCAA
TTAAATAATAATTTATCCGTTTAATATACAAAGAATAAAGACTTGGTCGAATCGTGGATG
ATATATTATCAAACGCACGGCTCGAACAAGTCTTTTTATTATGTCTTCGTTATCTTTGTA
TGAAGGAATAACAGAATTACAATTAATGTACTGAATAATGCAATTAATATTGTGATTAGT
GCTAATTTAATTTCTATTGGCAGCCAAGTCAGTACAAAAGACCAGTTATTGCTACCGAGA
ATGAGATATGGTAATGCATATAATATGAGCGCTATAGCGATACATAAACATAAAGTTAGC
CAACTTGAAAATGTGGTAAGTTTTGATTTGCGCAGGATGATTTTCCCGTGACGCATTTGC
CAAGCACGATAAGCTGAGAATATAAATGCTAATAAAATAAGTGTTGTCATCAAAACGGTA
ACAATATTAAATTGATTTTTATATTGATTGAGCATAGACGCAACTGTCGAATATCGCTTG
TGATTTACAATTTGTGTGTTAAGATGCTCAACTAATTTGGGTACATATTCCGAATTTAGA
TTTGCAAGCACAACAATTCCATAATTTTGTTTTGGATTTAGTAAAATAAATGATGAAAAG
TTATCGAGCGTTCCTGAATGAAACACTAAATGTTCATCATTATTGGTAAACCAGCCGGAA
GCATATGCATTGGCATTAGGTTCACCAATTGTTGATGATAAATTTTTATGTGATTGTTGA
ACTAATGATTTGTATTTATCAGGTGGATTAAGTTGGAATTTTATCCAATGTTCCAAATCT
TCAGTTGATGTCATCATATATGCTGATGGTGTATCCCAAAGGTTAAATTCAGGTTTAGAG
ACGACAGGTGTCGAACCTTGTAATTCGTAGCCAATAGCATCATGTTTTGTTTTGTTATTG
GTTTGTTTGAATGATGTATGTGTCATATTCAAAGGCTTGAGCCATGAATTTGTAATATAT
TTTGTATAGGATTGCTTCGTAACGTTTTGGATAATTAAACCTAATAAATCATAGTTCATA
TTTGAGTATTCAAATTCTTCTCCGGGCTTATGATGTAATTCATCACCCATAATTGCACGG
GTTACATCATTTAAACGATTATTTTTATTTGTTACGGAGTCTTCGCTTGTAATATCACTA
GGTATACCACTTGTTTGAGCCAAAAGTTGCTTAATCGTAATAGTTTCATTTTGACCATTA
TAGTTCATTTTAAAATGAGGCACATGTTTAGATACGGCATCATTTAAGTTTAATCGACCT
TCTTGAGCTAATTTTAAAATTGCAAGACCTGTGAAAGCTTTCGTATTAGAAGCAATTTCA
TACTTTGTTGTGGGAGAAGCTTTGACTTTTTTATCAACATCTTGATAACCATAACCTTTA
TTTAAAAAAACTTTGCCATTTTTTACTATTAAAATTGATGCTCCAGGAATGTGTCCCTTT
TGTAGATCATGCTCGATAATTGTATCTATTTGTTGTTGCGAATCATTGGTTAACCGTGTC
TTCGTATTGCTATTTAATGTTATATATATAGCAATTGAAATGGCGACTAAAATGATAATA
GAAATGGATAGAAAATATAGTTTTTTAGTAGTCATAAACGTTCCTTTTTATATGTTAAAT
TTACTTAAGTGCCTAATGAGATTTATTTTATTATACCAGTTCTATTGAATAAATTAATTA
AAGAGGTATATTTACCATTATTTTTGACACCTTATATGTTAATAGGTGTATAATTACATA
AAAAATATTAATTAACTCTCTATACTTTTCGGAAAGATAGGCGTATAGTGATATCCATCA
AAAAGTATAAAAAGGAATAGGAGATTATGTTCAATCAATTTAAAAGACTTATTATAGGGC
AACCTAAAAAAAACAGAGAACTAAAAGACGAAAAGATATCGAAGTTTAAAGGGTTAGCGA
TTCTTTCGTCTGATGCATTATCTTCAGTGGCTTACGGTCCCGAACAAATACTGATTACAT
TATCAGTAGTGGGTGCAGTTGCAACTTGGTATACTTTACCGATTGCAGGTGCTGTTCTGA
TCTTATTAGCTGCTTTAATTATGTCTTATAGGCAAATTATTTATGCATATCCTAAAGGTG
GCGGCGCTTATATGGTGTCCAAGACCAATTTAGGAGAAAAATGGGGATTGCTTGCAGGAG
GCTCATTATTAGTCGATTACATACTGACTGTCGCTGTTAGTATATCATCTGGTGCTGATG
CATTTGTTGCTGCATTCCCAAGTTTATATGGGCATAAAGTACTGATTGCATGTTTACTTG
TACTTTTTATTTTAATATTAAATTTACGTGGTTTAACTGAATCTGCCACCGTATTATCCT
ATCCAGTATATCTTTTCATTATAGGGTTAGTGATATTAATATTTATAGGTACTTTCCGTG
TGGCGACAGGAGATATTCAACCACATATGCATGCATCAGTAGGAACTGCGGTTCCTGGAG
TAACATTATTCTTGCTATTAAAAGCATTTTCATCAGGGGCTTCATCATTAACAGGTGTTG
AAGCTATTTCAAATGCGGTAACCAATTTTAGAGAACCAAGTGCTAATAATGCTGTAAAAA
CGTTAATTGCTATGGGTTCAATTTTAGCGTTTTTATTAGTTGGTATCGTTGGTTTAGCAT
ATGTTTATGGGATTATGCCACAAACGGAAACGACAGTTTTATCACAATTAGCTATGCAAA
TATTTGGTGATAATGCTGCCTTCTATTTTGTACAGGCAACGACTGTGATGATTTTGGTAT
TAGCAGCCAACACTGGATTTACAGCTTTTCCGATGTTAGCGGCTTCAATGTCTAAAGATA
AATATATGCCTAGAATGTTTACTGTTAGAGGTGATCGCTTAGGCTACTCTAACTCAATTA
TTATTTTAGGTGTATTAGCCATCATTTTAATTATTGTATTTGATGGTATGACTGAAGATT
TAATTCCATTGTATGCTGTTGGTGTATTTATTCCATTTACACTAGCACAATTCGGTATGG
TTATTAAATGGATTCATGAACGTCCTAAGAATTGGTTGAGTAAGTTGTCTGTGAACTTAC
TTGGTGGTATCGTGACATTTATTGTTTTTATGATTTTACTCATAACTAAATTTAGCCAAG
TATGGCCGATACTTATTTTCTTGCCGTTCGTGGTGATTTTCTTCTTGAAAATTAACAAAC
ATTATCGAGATATCGCAGAACAATTACGTTCTGACATTGATGTTCTTAATGTGGACGTGG
TAGATCGTAATTTAGCAATTGTGCCGATAACAAGTATTACAACAGCAGTTGATAAGTCTA
TTTATTACGCACAAATGCTTGCGAATAATGATGTCATTGCGGTACATGTATCATTTGGAG
ATGAAGATGAAAAAGCATTCCAAGAGAAATGGAAACGTCATTTCCCAGATGTAAGATTAG
TTATTTTACACTCGGAATATCGCAGTATTATACGACCAATTTCACGTTTTATCGATAAGA
TTAATCGTAAAGCCAACGATCAAAACTATATGATTACAGTAGTGATACCAGAATTTATTA
CTAAGAAACGTTGGCATAATTTATTACACAATCAAACTAGTTTGCGTATGAAATTGTATT
TAATTTATCAAAAGAATGTTAACGTATGTACAATTCCATTTAAACTTAAAAAATAGATTC
TATAATCAAATCGGATTGATGAAAGGTTATTTACTTTTCGTCAATCCGATTTTTTGATGT
TGAATATAAACACCCCGTACATATGAGATGATAATGACTTTGTCTCATATGTACGGGGGT
GTTGTTATGTCTTGCTTAATGTTTGGACTGTAAAGACAAGACAATTTCGTTGTAATTGAT
ATTTTCTCGAATTTGAGCTGCAACGATATTGTTGATTTTGTTTTTGCGAATTAATTCATC
TAAAAGATGACGTTGTAAGTACAATGCTTCCAATTTGTGGTTATGGAACATAGCTTGCGG
TATGATTTGATTGCTGTTTTCTTGACGTTCTTTTCGACGTTGTGCACGCCACTTTAATGA
GCGACTCATATCATAGTAATGATTAATGACTAAACTAACCTCAAGTACATTTGTACTATT
TTGTTCTTCTTTTAAGCGTAAAATAATATTGTGATTCACAATACGCATAATTTTTTGAAC
ATCTTTGAATGAATTTTCAAATTCTTGCTTCTTAGATTCTTTGTTTAAGGCTTTGTAGTG
CTTCATCGCTTTAAGTCTAAGCCATAACATCTTGAAGAAGTTTGCAAATTTTTCAACAAA
TGAAGCAGTACGGTGTGTCTCTGTTAATTCGACAATATTGCGGTAATTATTTATATCTTG
ATATGTTGCCTTACCTTTATCAATTAAACGCTCAAGTGTAGATGTTTCGATTACTTTTGC
AATATCTTCTAAACGTTTGAGTTCTTTTGTATTTTGATTATCAGGTTCTGAATTTAATAA
AAATAACAATTCTCCATAGTATTGGTTTAATACTGGGCGATAATTTGTATCGTTTTTGTC
TTTTTTACTTTCGTTTTTAAAATGTTCGATAACTTTTTGGACAATGAAAATTTTGGCAGA
TTGATAAGTCATACCTTTAAAAGTAGTATCTTCGGCAGATGGTGTAATTAAAGGTAAAAC
AATTTGCGCTAAAATTAAACTAATTAATACCATGAATGATGCAATAAACAATAGATCATT
ACGGTATTCAAAAGCTTGCCCTTGTGTAATAATAAACGGCAATGTTAAGGCCATAGATAA
CGAAATGGTCCCGTGTATGCCACACATCGTCATGATAAAAGCGTAACGTACACGAGAAGG
TGGTGTTTCATGTGAATCATGTTCCTCATCTAGGTATGATTGGATATTTTTCGGGAAATA
AAAATCTTTATACCAAAAATAAACCCAGATAAAACGGCAGGCGTAAATTGCTATAGCGAT
TAATATAGTAATCACTATTAAAAATGAAAAGTTGTCCGGCTCTGTTTGGAAAATATCTAT
GACTACAGTAGGAATCATAAAACCTAATACAACAAATACAAAACCATTTAAGGCATAACT
AAATGTGTTCCAAATTTGATGGTAATTCATTTGTAGTTCCGTTTGTGCTCTAATTAAACG
GTCGCGTTCTAAACCATGGATTAGACCTGCGATTACAACTGCAATGATACCTGAAGCATG
AACTTCTTCTGCTAAAAAGTATACGACAAAAGGTGTTAATAATTGAATAAAAGTTAAGGT
ATTGTTATCTTTTAAACCTTTATTAGCGGTTAAGTCTATACGTATTCTAACGATAACGAA
TCCAATAATTGCACCAATAAGTACACCTAGTATTGTTGAAATGATAAATTGTTCAACAGC
TTGGAATAATGAAAAGGTACCAGTTACTAATGCAGTAACAGCAATTTTAAATGAAATGAT
ACCTGCTGCATCATTGAGTAAAGATTCACCTTCTAAAATCGTCATAGAACCTTTAGGTAA
TAATTTTCCGCGTGTAATAGCAGATACTGCTACTGCATCAGTAGGACATAAAATTGCTGC
TATTGCAAAAGCGGCTGGCATTGGTAAGGCAGGCCAAATCCAATGTATAAAATAGCCAAC
ACCGACTACAGTTGCAAATACTAGTGCCATTGACATTAATAGTATAGGTTTACGATATTC
TAGTAATTTTGTTCGAGAGACGTGGGTACCTTCCACAAAAAGTAGTGGCGCGATAACGGC
AAACATAAATACTTCAGAATTGAATTGGAAATCAACTTGTATAGGAATAATGAAAATAAC
GACACCTAATGCAATTTGAATAAAGGCAGTAGGAATTTGTGGGAATCGATTATTGATAAC
CGAACTAATAATCACAGCAAAAATAAAAATTAAAAATGCTTCTAATAGTGCCATACAATA
CTCCTCAAAATTTTAATAGTTAATATTTTATCACTTTTAAGGCATAATGACATAGATATA
TTGATAAAATGAAGTTATTTTCAAAAAAACTCTAGTATCGGTTGAACTGATACTAGAGCG
AGATGTTTAAATTATTGATTGTCATATCTGAAATGACCGCTGTCATTTTGTCGTTGTTCA
TACGCGAGCTTTTCAGCATTCGTTTTGTATTTTTTATAAAAGAAAAATAAAAATATAAAC
CAGAATGGCGAAATATAAATAGCTGCTCTTGTTTCGTCACTAAAGAATAATAAAATGAAT
ACAAAGAAGAAGAACGCTAGAATAATGTAAGCAATAGGCTTACCACCAATCAACTTAAAT
TTACTGTTTTTATGTGCCTCAGGATGCTTTTTCAAATACATTAGATAAGCGACAATAATC
ATTGCCCAAACAACTAAAAACAACACAGTTGATAACGTTGTAACGTATATGAATAGTTGA
ATTGCATTAGGGAAAATGTAGTTTAACAAAGCTGCTATAAGTAATGCAATTGATGAAACT
AACATTGATAAATAAGGCACGCCATGACTATTCGTTTTATTTAAAACTTTAGGACCTAAC
CCTTGTTGTGACAGTCCGAATAAGATACGACTATTCGAATAGATACCACTATTTGTAGCA
GAGGCCGCGGCAGTTAGCACGACAAAGTTAACGACACCTGCTGCAAATGGCACGCCGATT
AATGTAAAGAGTTTAACGAAAGGGCTACTATTTGGATCGATATCATTCCAAGGTATGACT
GACATAATTACTAATAGACCACCGATATAGAATAATAAAATACGGATAGGTACATTATTA
ATTGCTTTCGGTAAGGTTTTTTCAGGATCTTTCGTTTCACCAGCAGTTACACCTATAAGT
TCAATACCAATGAATGAATATACAGCAATTTGGAATGACATTAAGAAACCAAATGTTCCA
CCAGGGAACATGCCACCGTGACTGATTAAGTTTGTGAATGATGCATGTCCATAATGTGTT
TTAAATGAGAAAAAGATTAATACAAGACCAACGATAACCATCGCAATAATTGTGACAACT
TTAATAATAGAGAACCAAAACTCCAGTTCACCAAATAATCTGGCACCTAATAAGTTGAAG
CTAATCAAGATTAAAACAATAAATAGCACGGTAATCCAATTTGGGACTTGTGGATACCAA
AATGCAAAGTATTGTCCCATCGCAGTTAGGTCTGACATACTTGATACAATCCAACATAAC
CAGTAAGTCCAGCCAATGACAAAGCCACCAAAAGGGCCTAAATATTCATTTGCAATATCA
ACAAATGAATTAAATCTTGTATTGCTCAACAACAATTCGCCTAATGCGCGCATAAAAGCG
AATAGTACAACCCCAATAATCATGTATGTGAATAACAGTGATGGACCAGTTAAAGATATT
GTTTGACCTGATCCTAGGAATAACCCAGTTCCAATTGCGCCCCCAATTGCTATCAATTGG
ATATGTCTGTTATTCAACTCTCTATTCAATTTTCTTGCCATAATTTTCCTCCTCAGGATA
AAGCAAATAAAAAAGTTGTGTGTAAGCGTTTTCTTAATTATAAATACTAAAGAAATCCAT
TTAATAAAGCAATTATTTTTTTAAATATAAGAAAAAACATTTGATAGGTAAGGGTATGAT
AACTAAAACTTATCGATTTTTTGAAAAGATATAAGTTTTTATGCAAAAATATAAAATAAT
CATCTAAATGAAGCAGTTAACTATATATATTAGATAAGCTATGGCATAATAAATAACATT
TTAATTTGAGTAAAGAAGGTATGGGTATGAAGATAGGGACAATCGCCGATTTACATATTG
ATCGTCATAATAAAAAAACATCCGAAGATTACTTAGAGGCATTGGTTGAAATAGTTAAGT
ATAAGAAATTGGATATATTGTTGATTGCGGGGGATATCTCAAATCATTATCAATTGACGC
ACCAATTTATAACGCAATTGACAAAACAATTAGATATACCTGTGAAATTTGTACCTGGAA
ACCATGATTTATGGGAAGTTGAAAGTATGACTACGCAAGACATTTGGAATAATTATAAGA
GGATGTCACAGTGCTTGGTAGGAAAACCATTTATAGTAAATGAAGAATGGGCAATCATAG
GACATACTGGTTGGTATGATTATAGCTTTGCAGCACAACGATTTTCATTAGATGAGTTAC
AAAAAGTAAAACATTATGGTGCGACTTGGCAAGATAAAGAACGAATATCTTGGGGCATAT
CAGATCAAAATTTATCTAAAATAGCGGTTGAACAAGTGAAGAAAGATATATTAGAAGTAG
GAAATAGACGAGTGATTTTAGTCACACATGTTGTGACGCACCCTGATTTCATTGTTCCTA
TGCCACATCGTATATTCGATTTTTATAATGCATTTATTGGGACAAGTGATTTCAATCCTT
TGTATGCGATGTTCGATATACCATATAGTATTATGGGCCATGTTCATTTTCGTAAAAGTG
TGATGGATGATGGCAGATGTTATCTCTGTCCGTGTCTAGGCTATCCAAGACAATGGCGTT
CAGAAGATATTTACCAGGAAATAAATGAGACGATACAAATAATAGAAATTTAAAATGCGC
AAACCTGACCCAGTTTGCGCATTTTATGTTTTACACACGCGAGTAATGTGTTTACTTACG
TGTGTTTATTTTGTTGTTGATTTTCAATTGTATATGAATGTGGTTGCACATAAATGCACT
TTCTTCCTGGTGAATTAAAGCTATATTCCATTTTCTCTTTACGAATTTTAATAATTTGTT
TGCGATTTGGAATGATGGCAGGTAAAACTAGGCCACGACGAATATGACTCCAAAGTGGAT
CGATATAATAGTAATAATAATCATCGTACCCAATGAGTAACGTTACGTGAATATTTGAAA
CTTGTTTCGCTGGCTTGTTATCAAAGCGGAAAACACGTAGTAATGGTTTAGAACCAAGAT
TAGTATGGTATATTAACACAGGTTGACCTTGATCGATAATACCTTTAAGATCTTCTAAGG
ATTTACCAGTGCCGTCTACGATATTAGGATTGTATTTTTGTAAAAATGGTACATATGCTT
CTGGAAATATCGTTTGATGATAATTGCCAAGCTTAATGAATAAGTGATGTCCAACATAAC
CTTTATGTGGATTGTTCGGATGTGTCGGCCAATGTCTCATAATTTCTGTAGCAGGGATAT
GTTGGTTATTGTATTGCAACATCATGGCTGCGGAAACACCTTCACACCCCATGACCATAG
GGATAGGAAATAGCTGACTGATAGGTTTAACTGGTAATATTTTTCGGTTCATAATATAGT
CCTCGCATTGATTCAATAAATATTTAATATAATTATATAGCGTCAATGCAAAATGTCCTA
AACATATGTTTTACATGAGTGAATAAAATTAATGGAGTGATAAAATGGAATATCAATTAC
AACAACTTGCGTCGTTAACGTTAGTAGGTATTAAAGAAACGTATGAAAATGGACGACAGG
CTCAGCAACATATAGCAGGGTTTTGGCAAAGATGTTATCAAGAGGGAGTAATTGCGGATT
TACAGTTAAAAAATAATGTTGATTTAGTCGGGATACTTGGCTTATGTATACCTGAATTAG
ACGGTAAGATGTCATATATGATTGCAGTTACCGGAGATAATAGTGCTGATATTGAAAAAT
ATGATGTCATAACATTAGCAAGTTCAAAGTATATGGTATTTGAAGCACAGGGAGCAGTAC
CTAAAGCAGTTCAACAAAAAATGGAAGAGGTTCATCACTACATACATCAATATCAAGCAG
ATACGGTAAAATCAGCACCATTTTTTGAGTTGTATCAGGATGGTGATACTACAAGTGAAA
AATATATTACAGAAATTTGGATGCCTGTTAAAGGGTGATTGAATAGAAATGTACTTGATA
TGAAGGCGTAATTTTAGTTGAAGATTGGATCTCATAATTCATAAAGAAGAACCCTGACAA
AGATAGATATCTTTGCTAGGGTTCTAATTATGTTGAAGTGTTATGCGACATGTTGCTTTT
TAATCATTTTAAAGTAAATGATTTGTAGACTGACTAATAGAATGGCTGTAATGAAGATAA
TAATCATATATGGTGATGTATTAAATTCGCCTTTTAAGCCAACTAATGGTGCAACAGTGC
CACCTAAGATAAATTGGAATAAGCCAAGTAAACTTGATGCGTTACCACTGCCACCTGTTC
GTTCTTCCATAGCCATTGTGAAACCAAGCGGTCCAATTGACGTCACAGGACACACATTTA
AGAAGAATGCGATGAGTAAGACCCAAAGTGGTAAATGGAATGTAAGTGTCAGGATAATTA
AAGCAACACCTACCACTTGTATAATAGTTAAAATGATTAATAATATGTGGCGATGTAATT
TTTCTACTAATAAAGCAACGACTTGACTGACAATGATTAAACCTACACCGTTAACAGCAA
ACATGATACTAAATTGTTGGGGTGTCATATTATACAATTTTTGAGTAATAAATGGCGATG
CAGATGAATAACTAAATAGCATTACATAAGTTAAACCTTGTAATAGCATTGGAATAATAA
ATGCTGGTTTTTTCAAAAGACTTCCAAAATCTTTAATGACGCTACTAAAATTCACCTGCT
TTAATTCTTCTTTAGGTGTTTTAGGTAATTGAGAAGCGACGCCAATTAAAATGATAAGTG
CCACAATCGTTAAAATTGTGAAAATAGCACGCCAAGTTGCTACGGATAAAGCTAATCCAC
CGGCTAATGGTGCAAGAATAGTGATAATACCATTAACTACCATTAAAGATGCTAAAAATT
TAGCGAGTGCGTTGCCACTAAATTTATCACCAGCAGAGGCTTTGGCAATAACGATGACGC
CACCACCAGTTAAACCTTGAATTAAACGTAAAGTTAAAAATAGAGGTAATTGGGTAACGA
ACACAGATAATCCGGATGCCAAGATGAAAGTGATTAAGATCGATACAGCAATACGTTTAC
GACCAAAGGCATCGGATAAAGGTCCGAAGATAAATTGACCAAGTGCAAGACCAATCATTG
TGAATGATAAGGTTAATTGAATTTCTGATGTTGTCGAACCAAAATCACCTTGCACTTTAG
GTAATGATGGTACGTACATATCTATAGTTAGAGGGCCAAAAGCTGTCATGACACCTAACG
TGATTAACAATAAAAATGAAAATTGCTTCGTTTTGGAACTCGAAGATTGCATAAACAGAC
TCCTTAATTTATATAATTATGTAAATTATATACGTTTTATGTGCATTTGTATGTAGTTAG
AATATAAGTTTATATAAAAAGTCCTATACTCGCAATGTATCATCATTAATAACGTAGTGA
TACAGATAAAGTATAGGACTTAATGTTTATCATCAAAGCAGGTGTAATAATTAATTAGCG
CCACCATTGTCATCTTTAAATAAGCTTTCTAATTTAGATTTAATACTGTCGAATTTTGTA
TTAATATCATTTAACATGCTTTCAATTTTACCTTGGCTTGCATTGTTTTTAAGTGCATTA
TTTGCCTCTGTCAATTTGTTGATTTGGTCTTGATAAAATTGAGTTAGCTTAGAATCAGCT
TTGTTTTGTTCTTGCTGCTTCAAGTTGTCGATTTGATTTTGTAAATTTTTAATAATGTCA
TCAGTTTTTTGGTTGTTTTTAATATTTTCTTTAGCATTGTCGACTTGCTGGTTAATTTGG
CCGTCTTGATTTTCAACTTGTTTTTTATAATTTTGAGAGACTTTAGGGTCATTACTAACT
TTATCGCTATCATTGTTAAGTAAGGCGCGTGTGACAAAAATAGCGACAATAATTAAGAGA
ATAGCAATAATGATATATAACCATTTTTTTGAACGGCGGGATTTCTCGTTTTCTTCTTCA
AGAATTTGTTCTCTTCGATAATCTCTACCATTATAGTATCGTTCCGGGTGTTCTTCAGGA
TCGCCTTTAGCATATTGTTGTCTATACGATGCGTCTTCAGATTGACGACGATGATTTTGA
TTTTGATTGTCGTATTGATATGAATCACGGTATTTATCAGTTCTTTTCATGGGTTTCACC
TCATTCAAGTTTTAACTGCAAATAATAAAGCTGATGATTTACTTTGACATTATTGTAATT
TCAGAATACGAGCAATGTCAGTTGCAGTGTTTAATAAATTTTGTTCGCTATTTTGTAGGA
CATCTTCTAAAGTGCTAGGTGAAGAGATTATAGAATAGGCACTATCAATACCGAAATCGT
AAACATGTTGATAATTTTCGCCTAGACTTCCACAAATCGCGATGACAGGAATATGATATT
GTTTTGCAGCTAACGCAACGCCTACGGGTGTTTTACCAAAGATGGTCTGATAATCCATGC
GTCCTTCCCCAGTAATAACGAGGTCTGCATCTTTAATTCTTTGATGAAAATCTGTAATGT
CAAAGACGACATCAATACCTTTTGTTAAAGTTGTCTCACAAAACGCTAATAATGCTGCGC
CCATACCGCCAGCTGCACCAGAACCTGGTATTTGATTAACGGACTTTCCTGTGCACATTT
TTATCTTATCATGATAATGCGACATTGCGAAATCCAACTTTGGTATCATCTTTGCATCAG
CGCCTTTTTGAGGACCATAAATATAGGTAGCACCATTTTCACCCAATAAAGGATTTGAAA
CATCACAGGCCACTTTAAAGGTCACCTCTTTTAATCGCGAATCTAGATTGGTTATATCGA
TTTGTGCAATGTGAGCAAGATTAGCACCATTCATTTGTAATAAGTCCCCGTTTACATCAG
TAAACTTTACGCCTAGTGCACTTAGCATACCTGTACCACCATCATTTGTTGCACTGCCAC
CAATCCCTAAAATAATGGTCTTAGCACCATGATTTAATGCATCTTTAATTAGTTCACCGG
TACCATATGATGATGTGTATAAAGGATTACGTTCCTCTTTTTCTAATAAATCCAAACCTG
ACGCTGCCGCCATTTCAATAATTGCAATTTGTTGTTCGTCTGCGCGTGCATAACATGCTT
CAATAGGTCGCATTAAAGGGTCATTAACGATGACTGTATACTTAGTGGCACCTGTTGCAT
GCATTAAAGCATCTGTGGTACCTTCACCACCATCAGCCATCGGAATGATATCATAATGAA
GGGTATTCCCATAAACATTAGTAAATGCCTGCTTTATAATATTGCCAACTTGCTGTGCGG
TCATACTTTCCTTAAATGAGTCAGGAGCGATGACAATTTTTTGTAATTGCATAGTAGACA
TCCTCTCATTACTGTTGTCGCTCTTATTGTATATAAAATTACTAGTGAACTAAAGTAATC
TCTATAGTGCTAATGAGTCGCGCGATAAATTAGTTACATTATAATGGCGTATAAGGATGA
GGGGAAAGAGACTAAATTTGCTGTGAAAGGGTATAAAAATTGAAGTAAGTATATTTGAAG
AGAAGCGGATTGGCTCGCATATTCGAGTATGTTGGAGAACGTAGTTATACATATATTTTG
ATGTTGAGGAGTTACACATATGAAACTAACACAAACGCATGCTGAAATTTTAAAATTTAT
CATTGTTGGCGGCATTAATACGTTAAATTATTATGTTGTCTATTTATTGCTGTTAAAATT
ATTACACATTGAATATATGATTAGTCATATTACCGGATTTATAGTCGCTTTTGTGATTTC
ATATTATTTGAATTGTTATTTTGTCTACAGAGTAAAACCTACTTGGAGAAAATTCATTAG
TTTTCCAATTACGCAGCTTGTCAACGTAAGCTTACAAACAGTTTTATTATATGTTTTTGT
ATCCTGGCTAAATTTGCCAGCGGAAATTGCGCCATTTGCAGGTTTAGTGATTACGATACC
CATCACATTTATATTATCTAAATGGATTTTAAAAGATAGTAATTAAAGTAGCGTAAACCA
CTAAAGAATACTTTGCTCAGGCGTTAATATTGCGTGAAATATAATAAATAAATGATATAA
TATAATGATCGCCTAACATCTCGGGCGTTACTTTAACGCAGAGAGGAGGTGTATGACGGA
TGTTCAATTTATTAATTGACATCATGACTTCAGCTTTAAGCGGCTGTCTTGTTGCGTTTT
TTGCACATTGGTTACGAACGCGCAACAATAAAAAAGGTGACAAATAACCAACACCTAAAT
AAATCCCCTCACTATGGCAGTAGTGAGGGGATTTGGTGTATTTAGATGTTCAATTTATTA
TGTAACTAATTATAGCATTGATGAACAAGGTGTGCAATGTATTTTTTGCAATATTACAAT
AAATGAATTTAATTATTTTAGAATTAAGTATTTCGAAAAATGATTTAATAGTTGAGTCAT
AGGATCATTAGATAAAGCGAATAATCAATTATAGGGACATTGGGATACAAATCAATGTAC
TAGACTCTACAAGGCTATACTCAGGGACCCAACATAGAGAAATTGGATCCACAGTTTCTA
CAGACAATGCAAGTTGGCGGGCCCCCAACACAGTAGCTGGCGGAAAGTCAGCTTACAATA
ATGTGCAAGTTGGCGGGCCCCCAACACAGTAGCTGGCGGAAAGTCAGCTTACAATAATGT
GCAAGTTGGCGGAGCCCCAACATAGAGTTTTACTCATGTATTCCTATTTTTAAGTACATA
TTAGCTGTGGCTAAGGATAAAGAATCATTACATAATAAATCATTAGTGGCTCTTTATCAT
TTCTGCCCCATAACCTTGTGAATTTTTAAAAGAAATGTGTCACAAATCCACGCGACATTG
ATAATCGTTATCAACTAATATATGATGTACTTGTAATAAGTATTAATTTTTAACAAATAA
CAAATTTATATTTTATCATCATTCAATGAAATAAATAATATAAGTGGCTTAATTTAGCTT
ATAAATTGAAAGGAGTTACATATACGATGAACAATCAGACAAATTGGATAAAGATACTCA
GCGGATTTGCTTCTGATAGTAAATGGAAAATTATGTTATCAATTTTGTTGTCTATCATCA
GTGTCTTTTCTGGATTAGTTCCATATTGGGCAGTCTTTAAAATTATTTTAATGATGATTA
ACAATGCATATACGATTAATTCGATTATGGTTTATATCTTTATTGCTTTAATCGCTTATA
TTTCACAAGTGTGTTGTTTTGGAGCGTCAACGATGCTATCACATATTACGGCATATGAAA
TTTTATCTGAAATTCGTAAAAAATTAGCTCAAAAATTAATGCGTCTCCCTTTAGGCATAG
TGGAATCTAAGAAAATAGGTGAATTAAAAAATATATTTGTCGATAAGGTTGAAACAATAG
AATTACCTTTAGCACATATGATTCCTGAAGTTATAGGAAACTTACTTTTGTCAGCTACTA
TCTTTTTATACATAATGCTCATTGATTGGCGTATGGCTAGTGCCTTATTAGTAACGATAC
CAATTTCAATTTTCGCTTTTAAAAAAGTTATGTCTGGATTTAATGAGACATATGCTGAAC
AAATGAAATCGAATAATTATATGAATAGCGCGATTGTAGAGTTTATCGAAGGCATTGAAG
TGATTAAAACATTTAATCAATCTCAAAGTTCATATAAAAAATATAAAGATGCAGTAGATA
ATTATAAGATTCACACTTTGAATTGGTTTAAAAATACATGGGGGTATATGAATTTAGGAG
CTAGTGTATTACCTTCAACATTTTTAGGGATTTTACCGGTCGGCATGTATTTGATATCTA
TCAACCAATTAAACTATGCGGAATTTTTCCTATGCATCGTATTATCTTTAGGTGTAGTAG
CACCGATTAAGAATTTTACTAATTATGTAAATCATTTAAAGTCTATACAATACGCATTAA
CTGAAGTGAATCAAATATTAAGTCTAGAAGAGTTAGTATTGTCAACAAAATTTAAGAAGC
CTCAACATTATGAAATTGCTTTTAATAATGTTGGATTTTCATATAACAAAGATAAGGACG
ATCTGGTCTTTAAGCATTTATCATTTACAGTACCAGAAAATAATTTCACAGCAATCGTCG
GGGCATCTGGTAGCGGTAAGTCAACCATTGCCAAGCTTATATCACGATACTGGGATGTGA
CTTCAGGTGAAATTACGATTGGCGGTATAAATATAAAAGATATTGAATCGAAACAACTTA
ACGATTTAGTTGGTTTTGTTGGACAAGATAACTTTTTATTAAATCTTACTTTTAAAGAAA
ATATTAAACTTGGCAATCCAGAAGCTACGGATGAGGCAGTTGAAAAAGCTGCCAAGTTAG
CACAATGTCATGAATTTATCAAAAAGTTACCAGATGGATATGATACGAATGTTGGTACAG
TGGGAGATGAATTGTCTGGTGGTGAAAAACAACGAGTCACTATTGCAAGAATGATATTAA
AAGATGCGCCTATCATTGTATTAGATGAAGCGACTGCTTACGTTGATCCAGACAATGAAC
AAAAAATTCAAGAAGCATTAAATGTGTTGACGCAGGATAAAACATTGATTGTTATTGCAC
ATCGGTTATCTACGATTCAACATGCAGATCAAATTATTGTTTTAGGTAAACAACAAATTT
TAGAAAAAGGGTCACATCACTTATTGCTAAAATTAAACGGTAATTATAAGAAAATGTGGG
ATACGCACATGCATACAAAAGATTGGGGAATCAATACTGGACATAATTAAACTAATGAGA
AAAGGAGGTCAAATATGTTTCAAATTACATTTAAAATTTTAAACTGGATAAGACCATATA
AAGCAAGAATGATTTTAGGATTTAGCATGTCATTTTTAAATGCTATTTTTATTGCGTTAC
CTATCTTTTTAGCTGCAAAAATATTTAATAATGTGCTATCTCATAAACCTATTTATATGA
AAGATATATTGAATGTTGTAATTATCATGGTTTTATTAGTGATTGGACGATTTATTACAG
CATATTTCAAAAGCAAAAGCCATGAGAGCATCGCTTATGAAATGAGTGCGAAAGAACGTT
TAGATATAGGGGATAAATTGAAAAATGTAAGGTTAGGTTATTTTAATTCGCATCATTCAA
ATGAGTTAACAACAATAGTAACAACAGATTTAACCTTTTTAGAAAACTTTGCTATGAAAA
TGGTGGACGTTGTTGTTAATGGATACATATTAATTACAGTACTCATATTGTCTCTACTTG
TAGTTTCGTGGCAAGTATCATTATTAGCATGCATTGGCGTATTACTATCATTTTTAGCTA
TTCAATTATTAGAAAGAAAGAGTCGACAAAATGCGCCAGCGTATCATAATGTACAAAACC
AATTAGTGGAAAAGGTATTGGAGGTTATTCGTGGTATTCAAGTAATAAAATCATTCGCGA
AAGAAAATACGAGTCTTAAAAGTTTTAACCAAGCAGTCAATGAAAGTAAACGTATAAATA
CAAAAATAGAAATGCAATATATCCCATTCAATTTATTGCATTTACTTAGTTTAAAAGTTG
TTTCAATAATGATTGTATTAGTTGCATGCTTATTATATATGAATCATAGTATTGATTTAC
CTACCCTTATTATGATTTCAATTTTTTCATTTGTGATATTTGATAGTGTTGAAAACATTA
ATAGTGCAGCACACGTACTCGAAATGATAGATATGACGATAGATGATATTGAAAAGATAA
AAAATGCTCCAGAACTGGATGAGAATGGAAAAAATTTGACGATTAAAAATGAAAATATCG
CTTTTCAAAACGTGAATTTTTCATATGATGATAAACAAGTGATAAAGAATGTGAATTTTG
AGGTACCTACACAAACATCAACAGCAATAATTGGACCTTCAGGAAGTGGGAAATCTACAT
TATGTCACTTACTCTTGCGCTTTTATGATATCGATGATGGAAATATTCGCATCGATGGTG
TTGATATTAAAGATATGACATTAAGTACGTTAATGTCGAAAATTAGTGCAGTATTTCAAA
AGGTGTATTTATTTAATGATACGATTGAAAATAACATATTGTTTGGCAATCCAGGTGCAA
CGAAAGAAGAAATTATTCGTGTAGCGAAGCAAGCATGTTGCCACGACTTCATCATGTCAT
TACCTGAGGGATATCAAACAATGCTAAATGAAAAAGGTAGTAATTTATCTGGCGGAGAAA
AGCAAAGGATTTCTATTGCTAGGGCGATATTAAAAGATGCACCAATAATTATTTTAGATG
AAGCAACTGCAAGTATTGACCCTGAAAATGAACAGCTGATTCAAACGGCAATTAATGAAT
TAAGTAAAGGCAAAACAGTAATTACAATTGCACATAAACTTGAAACTATTAAAAATGCAG
ATCAGATTATAGTGCTCAATGATGGTGAAATAATACAAAGAGGAAGTCATAATGAATTAA
TTCAAAAACCAGGGATGTATCAAGATTTTATAAGAATAAAAAGTAAGTCAGCAGGCTGGA
AATTATAAATAATAGTTTAATATGGAATCAGAATGTGGAAATAAAAAGGGTGATAGATAA
TCAACAGAAAAATAAACAGGCTGGGATATAAATCCCTAAAAAAAACAGCAGTAAGATAAT
TTTCAATTAGAAAATATCTTACTGCTGTTCTCTATTTATACAATACTTCGTATTGAATGG
CTTCGCTTTCCTAGGGTGCCGTCTCAGCCTCGGTCTTCGACTGGCACTGCTCCCTCAGGA
GTCTCGCCATTAATACTACGTATTAACAAAGTAGAAGCTAATGCCAATAGATATACATTT
GTGTGGAAGAAAAGTATTCAAAATCACGAATCGAAATTGAACGAAAATTCAAAAGCATTA
TATCGTGACTTAGTTGAAGAAAAAATAATACCAGAGATAAAAGAAGATGGAGATAGCGAT
TTAACAATAGAAGAAATAGATTTAATTGGTAGTCATTTAGATAAAGAAATCGAAGATTTA
AATCATTCTATTGAAAACGAAGATTGTGCTCAAATTAGAAAACAGACCCGTAAAAAAAGA
ACTGAGATTAAGAAGTTCAAAAAGAAATTTGATGATTATTCCGAAAGAAAAAGTAAATAT
GAAGAACAAAAATCGATTCTTAAAGATAGAAATAGCTTTTCTAAAACTGATCATGATGCA
ACTTTTATGAGAATGAAGGAAGACCATATGAAAAACGGCCAACTTAAGCCAGGATACAAT
TTACAAATAGCGACAAATTCTCAATTTGTTTTATCCTATGACCTATTTCAAAACCCGACA
GATACTAGAACTTTAATTCCATTTTTAACAATGATTCAAAATACCTTCGGTTATTTACCG
GAGTATAAATCCCCTCACTAGGGCAATAGTGAGGGGATTTGGTGTATTTAGATGTTCAAT
TTATTATGTAACTAATTATATCATTGATGAACAAGGCGCTCAACGTAATATTACAATTAA
TGGATTGTTTCACAACATGGTAAAGCTAGGATGTCTTTTTATTAAGAAATAATGCAATTA
TTAATTTTAACTGACATATTTTATCGAATCGCTGTTTATATCTGCCCGAATTCTGTAAGA
AGCCTTAGTCATTTCAATAGCAAGGTCAAAATTTTGCCAAAATTTATAGTTATACTGAGA
AGTTTAAATTCATGTTTTCTTGAAAAACATGCGCCTTAAATGTAAACTTATTAATTATAA
AAGTTTACATTCGGATTGAGGTGCTTATTTTTTATGAGGATTTTTATTACAAGTACGAAT
ACTGATGTAGGCAAAACCTATGTTACAAAGCATTTATACCATGCTTTGAAAACACGTGGT
CATCGTGTTTGTGTTTTTAAACCATTTCAAACTGAGGAACGCCAAGACGGGACATTTCCA
GATTTAGAAGTATTTAAAAATGAATGTGATTTAAGCTATGACATAACGTCACTTTATACT
TTTAAGCAACCTGTATCACCACACCTTGCATTTAAAATGGCAGATCAAATTTTTCTAAAT
AAGCAGCGTGTATTAGATAAGGTAAAAGTTTTAGATAAGGAATTTGATTTTATCTTAATT
GAGGGGGCTGGGGGAATTGCCGTACCAATATATGAAGGTACAGATGATTTCTACATGACT
AAAGATCTAATCAATGATTGTGCAGATTGTGTCATCAGTGTGTTGCCATCAAAATTAGGT
GCTATTAGCGATGCCATTGTTCACCAAGATTATGTTAATCAGAATGTATCAGCGAGTAAT
TTTTTAATAATGAATCGCTATACAGACAGCTATATTGAAAAAGACAATCAAATGACGATT
GGAAAATTAACAAATAAAACAGTCTATACATTTGAAGAACATGCCACGTATGAAAATTTC
TCAGAAGCATTTTTAAAACAATTAATAGGAGTTAAAAATGAATTACACACAACAACTTAA
ACAAAAAGACTCAGAATATGTTTGGCATCCATTTACACAAATGGGTGTATATAGCAAAGA
AGAAGCAATCATCATTGAAAAAGGAAAGGGTAGCTACCTTTACGATACGAATGGCAATAA
ATATTTAGATGGTTATGCATCGTTGTGGGTCAATGTGCATGGTCATAATAATAAATACTT
AAATAAGGTAATTAAAAAGCAACTCAATAAAATTGCCCATTCTACGCTGCTAGGATCATC
AAATATTCCGTCAATAGAACTTGCGGAAAAATTAATCGAAATCACGCCAAGTAATCTAAG
AAAAGTATTTTATTCTGATACAGGCAGTGCGTCTGTTGAAATCGCAATAAAGATGGCATA
TCAGTATTGGAAAAATATTGATAGAGAAAAATATGCCAAGAAAAACAAGTTTATAACGCT
AAATTACGGTTATCATGGGGATACGATTGGTGCGGTAAGTGTTGGTGGTATCAAGACCTT
TCATAAAATATTTAAAGACTTAATATTTGAGAATATTCAAGTAGAAAGCCCATCTTTCTA
TCGCAGTAATTACGATACTGAAAATGAAATGATGACAGCTATTTTAACGAATATAGAGCA
AATTCTAATTGAAAGAAATGATGAAATCGCAGGGTTTATATTGGAACCGTTGATTCAAGG
TGCGACAGGCTTGTTTGTTCATCCTAAAGGCTTTTTGAAAGAAGTCGAGAAATTGTGCAA
AAAATACGATGTCTTATTAATTTGTGATGAGGTAGCTGTTGGTTTTGGGAGAACTGGAAA
GATGTTTGCATGTAATCATGAAGATGTTCAACCGGATATTATGTGTTTAGGTAAGGCGAT
TACAGGTGGCTACTTACCACTTGCAGTTACATTGACATCTCAAAAAATATACAATGCATT
TTTAAGTGATTCGCATGGTGTGAATACCTTTTTCCATGGTCATACATACACCGGAAATCA
AATCGTTTGTACGGTTGCATTAGAAAATATAAGACTTTATGAAAAACGTAAGTTATTGTC
ACATATTGAAACGACATCATCAACACTTGAGAAACAGTTACATGCGCTGAAGCGTCATCG
AAATGTTGGTGATGTAAGAGGACGAGGCTTAATGTTTGGAGTTGAATTGGTTACAGATAA
AGATAGTAAAACGCCGTTAGAAATTGAAAAAGTTGAACGTATTGTACGTAATTGTAAAGA
AAATGGGCTAATGATTAGAAATTTAGAAAATGTCATTACGTTTGTGCCAGTGTTAAGTAT
GTCAAATAAAGAAGTGAAAACGATGGTACGTATTTTTAAAAAGGCAGTACATAACATTTT
AGATAGGAAGTGTTAATATGAATTTGGCTAAACGCATATTACAAGGGGAACAATTAACAA
AAGAGACTGTATTGAAAATTTATGAGGATACTAATATTGATACCTTAGATTTATTAAATG
AGGCGTACATTTTAAGAAAACATTATTTCGGTAAAAAAGTAAAATTAAATATGATTTTAA
ATGCTAAAAGTGGTATATGTCCTGAGAATTGTGGGTACTGTGGACAATCACGAGATATTA
AACAAAAACAGCGATATGCTTTAATTCCAGAGGAACAAATTATCGATGGAGCAAAGGTAG
CACATGATAATCATATTGGAACATATTGTATTGTTATGAGTGGTAGAGGGCCGAGCGATA
AAGAAGTTGATCATATTAGTAACACTGTAAGAACGATTAAATCTCAACACCCGCAACTAA
AAATATGTGCATGTTTAGGATTAACGAATGACGAACAAGCTAAGAAACTTAAGTCTGCTG
GTGTAGACAGATATAACCACAATATTAATACAAGTGAAAATTACCATGATAACGTCGTGA
CAACGCATAGTTATAAAGATAGAACAGATACGATAGAACTAATGAAAGCGAATAATATAT
CACCATGTTCTGGCGTGATTTGTGGTATGGGAGAATCTAATCAAGATATTGTTGATATGG
CATTTGCTTTGAAAGAAATGGATGCCGACAGTATTCCGATTAATTTTTTACATCCAATTA
AAGGTACAAAGTTCGGTAGCATGGATGATTTAACACCAATGAAATGTTTAAGAATCGTAG
CATTATTCCGATTAATCAATCCTACGAAAGAAATTCGTATTGCTGGAGGAAGAGAGGTCA
ACTTACGTTCGTTACAGCCATTAGCATTAAAAGCGGCGAATTCAATATTTGTCGGTGATT
ATCTAATTACTGGTGGGCAACCGAACCAATTAGACTACGATATGATTAATGATTTGGGCT
TTGAAATTGATTATGACACTTGTGAAAATAAGGAAAACAAGAATGATGTTTCAAGAGCAA
ATTGATTTATTACAACAGAAAGGGTTATATCGGTCGCTTAAATCGGTAGGGTATATAGAT
AGACAGTATATTGAAGTAGAAAATAAGCGATGTACGAACTATACATCTAATGATTATTTA
GGATTAGGACAAATAGCGTTTGATAAGGATGATTTCGAAAGATTTATGCGGAAGTATAGT
TATCACTTATCAAGTTCAAGATTAATTAGTGGAAGTTCGACAGCTTATGAAGAGATTGAA
ACAATGTTAGCAGGTTGGCTCGGATATAATGCATGTACTATCTTAAATAGTGGTTATGAT
GCTAATTTGGCGTTATTTAATATTTTCAAAAATACAAATTGTGTCGTGTTTTCAGATCAA
GAAAATCATGCGAGTATTATTGACGGTATTAAGTTAAGTGGTTTAGAAAAAGTGATATAT
AAGCATCTAGATATTGCTGATTTAGAAAAAAGGTTAGCGGAATACCCTAATCAAAATATA
CAAAAAATAATCATATCTGATAGTGTATTTTCAACGAATGGCGACGTTGTGGACATTGGT
CAATTAGTCTCATTAAAGCATAAATATAACGCAACACTGATACTCGATGTTTCACATAGT
TTTGGAATAGAGAATTACTCGAATTATCAAGGCATAGATATACTCACTTCTAGTTTATCT
AAAGCATGTGGTGCATACGGGGGTGTGATTTTAAGTTCAAATGATGTGAAGGATATGTTA
ATTAATCACGGTAGACCACTCATCTACTCAAGTAGTTTGCCAATTTATAATTTGTATTTT
ATAAAAAGAAATATTGAAAAGTTAATAAATGCTGATGATAGACGCACTAAATTAAATAGT
TTGATTAAATATTTTAACCAAAAGTTAAAAACACTCAATGTTAATTATAATAGTTCAAAC
TCGCCGATTAAGTTTATTGAGTTTGATGACATAGAAGCGGCTAAGAACATTCATCAAACA
TTATTAAAGCATCATGTGTTTACAAGTTATTTAAGGTATCCAACTGTGACTAAGCCAATG
TTAAGAATATCATTGTCGTATTTTCATACTGAACAAGATGTAGATAGGTTGTTTGAAATT
TTGCATCAAGAAGATTGAGGTGATCGTCATGTATAGTATAAAAATGCGTTCTAGCAATCA
AGATGTTCATATTAGTGGTGCTGAAACGATTTGTGAGTTTGACAAAATAGAACAGACGGT
ACGAAGGTTTTATAATAAAGGTTTTTTTCATGAAAATGGGCAACCGGATTTTCTCAATAT
AAAAATACAAAAAATCATGGAACCGATTCAACAAATAAAAGCATTACAAATTACTGAGGA
TGATAAAGCAAATCTCCAACATTTAACACAAGAATGTGGTGTCACTGAACAAGCGCTAAA
TCAAGGGATGACATATATTAAAAATGAAACGGTTTATACAGGAGCTATTATTCTATCTGC
TATATCTGGTAAACGTTTAGATTCATTTGGACAAAGAGGGATTAGGGCAACGCATTTTTC
GTTTGAAGATATAAATAATAAAGGTGATCTTAATGAAAGAGTGACTGATGCCTTAGCAAT
TGCTAGTTGTATCAATGCGCATCCATATGTCAAAGGAGAACTTTGTGTGTCCGATGACTT
AACGTATACGACAGGTTATTTTGCCTCTGCTAAAATTGGTTACCATCGATTATTTGATAT
TAAACCAGTTAATACGAGATATGGAGGCAGAATAATATTTGTGGACGATCGTATTGATTT
AAATCATTACATATCATTTTTAGAAAGCACACCGAAGCAAGTTGTTTATGAAACGGTATA
GGGGTTTTAGTATGACATCAAAAGATATTACTCAAATTAGTGTCATTGCTGCGATTTTAA
CCATTTTGGCAGTTTTGAAAATACCATCCATTATACCAGGTTTAGATTTTCAATTATCTG
CACCGGCAGCATTATTGATATTAGCTTTCTTTGGAATTAAAAAGTACTTTTTAGGTGGAT
TATTATCTAGCCTATTATTACTAGTATTTGGTGTATTTAATCCAATTAATGTGATTATCT
CTATTATATTTAGAGTTATAGCTATTGCAGTTGTTTATTTATTGAAAATAAATGTACTAT
CATTAGTTTTAGCAAGTGTATTAGGCAGTTTGGTATCTAGGCTACTATTATCTATTATTT
TAAATTTACCTGTGTGGGTAGTGTTATTAAACGCGATTCCAGGCGTAATATTCACTTTAA
TTGTAGCTATTCCTTTATATCTCACATTGAGAAAAAGAATGGCAGTCTTACTAAGATAAT
AAATCAAAACACGGTCGTCACAATTATTGTTGGCGACGTGTTTTACTAGCTATTTATTGT
TTTCAGTTTCTTTTGTACCTAACAATTTCACTTTGTGATTTTCCCAATCAATTTCATATG
TTGATTTAAATGTTCTAGTTTTAAAGTTTTTATAATTTGCGCCTGCCCAGTAGAACCCAT
TCCAACGAATTTGGTATAAATCCATTTCACGTTGATAAGTTACTGTAATTTTAGATTTTT
TAGCGCCATCTTGTCTGTGTGATAGTACGCTTAAAAATTCTGGATTGAAGTTACTTCTAG
ATAATAATGGCATTTGGTGTTGCGCTATGAAGTTTTGGCCTGCATATGAACTGCTTTGTC
TACCAGCTAAGAAGATTTCATTGCCATATGTTGGATGGAAGCTATCTCGGCCATAGGGGC
CCCAACCATTATTCATAATTTTATGTGCTTCTACACCCCAACCGACATTTTTATAATTTG
TGTTGCGACTTAAAGTTGTTCTGTAACTTTCTTGTTTGTAGTTAATTGTTTCAGAAAAAG
CAGTGTTTCCGTTAAGTCCACCAGATAAACCATTAGAGATACTGATGTCACCACCAAATG
TGTATCCTAAAGTGTTTTGCACTTGAAATTCTTCATTTTGATTTTTAGGTGCATAGTCTA
CTACATTAACCGAATCATTAGATTGTGAACTGATAGACACATTGTATTTTGCACCCCAAT
ATATTTTTGAAAAGTCATAGTCTTTAGGGTTTGGTCTTTCATAACCTGAGTTAATATTAC
CTGCAGCTTTAAGTACTAAAGTATCTTTATCATAACTTTTATCTTTGATGAAATTAAATG
TTAAAATCTGTGAAATTTTGAATTTATCTGAATCTGCTGTAGCTGTAGTTTTGTATAAAG
TAACTTTATCATCTACTTTTTTGACGCTAACTGGTGTGATTTTGCCTTCAGCATTAGCAG
TACCAGAAAGTAATAATAATGCCATAGATGTAGCAACGGATGATTTGACTAATTTATTCA
TGTTCATATCAATTCTGTCCTTTCACTTTGATTTCGTGTGTCTTCCAATTGACTTCATAT
TTCACAGTGTAGTTTCTATTTTTAAATGCATTATGGACTCTGTGACCATCTAAATAACTG
TTGCCATAATGTGTTGATCTTTTAATGGCATGAGTGACATCCATATTTCTTCCATAAGTG
ATTTCAAATTCGCTCGTGTCGCCTGAACCTTTTTCATGAGATACTGTTGCGATAAATGAA
GGGTTAAATCCACTTTGCACAAGAGGTGGTAATTCGCTGTCTGGAACAAAATAATCTCTT
GGATCTTTGCTATTTGGTTTGTATCCTACGAATAAATCACTATCAAATGCTGACTTTTGA
CCTGATGCAGTGACGAATGAATTCGCTTTGACACCCCATAAAACACTTTTTGAGTTTTGT
TGTTCCACTTCACTGACATAATTTTGTTGTGTATAGCTAATCGATTTAGAGTAGTTAAAG
GATCCATTACCACCGAGTGATGGGGCTGATTGGAAATTACCGCCGATATTGTATCCTAAT
GTCTGGCTCACATTTGTAGATTCAATTTTATTTTTCGGTAAATAATTGATTAAAGAAACA
TTTGGATCATTTGTTTTTAACCCAATATTATATTGGAAGGGCCAACGCATAGATTTAATA
TGATTTGTATTTTTATAGTTATAATATGTTGTTCGAGAGCTAATGAATCCTTGCATCTTT
AGGATCAAAGCATCTTTGTTATATTTTTTATCCTTCACAAAGTCGAATTGGATATTTTGA
GTCACTCCCCATTTATTACTTGTTTTATCTTCTGTCCTTTTGATAATTTCTACATCGTTT
CCTTTACCGATGTCTTCAGTATCATTGGCAGCTTTAGCATTTTCTAATAACGGATTGGCA
AGAGGGGCAAGTAAGCTTACAGATATAGTTGTAGCTAATATTTTATTTTTAAGCATAAGT
TTCACTTTCTTTCTATAATTTTATTTAACTTAATTAAATAATAATATATTTTGAACGTTA
TTATAATTAACTGTTCATTAACAATTGACCATTATCAACTTTTTTTACAATGGCTTTAAA
AATGTCATAATTCCGTTCGATTTAACCTTTTTTGTTTGGAATGCTAAAAGCTAATTTTGT
GAGAAATATAGTTAATAAAACCTTGGTATTGTTGACAGTTGTAAACAATTTAAGGTAACC
GATTGCACGAATGTTTTGCTTTCATTTTTAATTAATGTTTGTAAAATACAAATTGTGCTT
TTTTACGATTTTTGATGAATCCATCTAAAAGTTAATTGTTTATTAACTTGAGAATATTAA
TTTAAGCTTTCAACTTAAATTGCTTCATTTGTATTATTTGTGTATCTACTATGGTGCGAT
ACTTTGTTCTTATAAAAATCAGTTGTTATTATTAAATTTAATGTACGATAAAATAATTTA
ATGTTATGAGGCTGATTCAATATGTTAAAAAATCCTGAGACAAGTATGAAGTGTCCCAGG
ATTTTTTAAAATGATTGAACTGTTTACTTAGGTGTGATGCTTTTAATTTTTACTTCATGT
GTTTTCCAGTTCACTTCATATTTAACTGTAACGTTTCGGTTTTTAAAAGCATCATGTTTT
CTATCAACGGCTAAACGATGTCTTGTCACGTAAGCATATGTAGCATCCATGTTTCTGCCG
TAAGTGATTTCAAACTCGCTTTTATCACCTTTACCTTTTTCGTGTGACAATGTTGTAATA
AATGATGGATTAAAGCCACTTTGAATTAAAGGAGGTAGTTGATTATCTGGGACGAAATAG
TCTCTTGCTGCTGGACCAGTTGGGTCTTGGGCAAATAAGTATTGATCATATGCAGATACT
TGACCATTCGGTGTAACGAATGAATTTGCTTTCACTCCCCATTTAACACCTTTAGAGTTC
TGACTTTCTACTTCAGTAACATAGTTTTTTTGATTATAACTAATTGTTTTAGAGTAGTTG
AATGAGCCACTGCCTCCGATTGATGGCGCTGATTGGAAGTTTCCGCCGATATTATAGCCT
AATTTTTGACTAACATCTGCTGAATCAATTTTATTTTTAGGAAGATAATTGATTAAATCA
ACATTAGAGTCTTTCGTTTTCAAACTGATATTATATTGAAATGGCCATATCATTCTTTTA
ATATATGGATATTTTTTTAAGTCTGAATATGTTGTTCTAGAGCTGATGAAGCCTTGCATC
TTAACAACTAGGGCATCTTTGTTATATTTTTTATCTTTTACAAAATCAAATTGAATGTTT
TGAGTTATAGCTAATCGTTTGCTAGTAATGTCTTGTGTTCTTTTGATGATTTCTGCACCT
TGCCCGATATCTTCTATCTTATTTTCTGCTTTAGAAATTTCTATAAATGGATTAGCTAAA
GGGGCGATTAAACCAACTGCTAAAGTTGCTGTTAATATTTTATTTTTAATCATAGAAATC
ACTTTCTTTCTATTTAATTTTAAGTTCATATATATAATAATCTATTTGTAAGCGTTTTCG
AATTAACTGTTCGTTAAAAGTTAATTACTATCAACATGTATTGAAGAGACATTTTTAGCA
TTGTTAAATGATGTTTTTGCATTATGTTATGTTTAGAAGATTTATTGGTCGCAGGCGTTT
ATATAGCGACATAACTATGTTTTGCAAGTCTTATTCTATTGAATTAATGTTTAATTAAGG
TGCTTGAAGTGGAAGGGGAATGAATTGCGCAATAGTTTGTGAAAATTTGAAGTTAATAAA
GTTGAGCTGATTCAACTAAATGATGAACTATTCGTTAACGATGTAAGGATTATTTAACAA
GTTGCAGGTAAAAAAGTGGGCTGACAAGTAGCGAAGAAACATTTAATTGATGGAAAATGA
AAAAAGAACCGTAGATTCGATTGAGAATCAACGGTTCTTTTTAATCACGGTTTATTACGA
AAATTATTTAAAAAATGATGTAAAACTAGAGAAGATATTTTTGATTGATGTTGCTGTTTC
AGCTGTAGTTATAGCAGCTTTAACTACTTTTGGATTTTGATAAAATGCATATAATACTTT
ACCTGTGTTTAAAGTTTCAGTTACATAGTTTCTTACTTGTGCATATGATTTAGATACATA
ATTTTTTTGATCTTCAACTTTTAATGGTTGGATGTATGATTTGTATCCATTACCAAAAAC
TGATAGTACAGTTTTATCTATTGTACCTTTATATTTAAAATATTTATCAGTGTAGTACTT
TGCTGTATCATATTTTTCTTTATAGCTTTTATAAGTATCTGTTAAATACTTGTAACCATA
GTTAAATGAATCTTTTAATGATTGGTAGTAACCTAATAATTTAGATTGAGGAACCTCAAC
TTTTGGCGATTGAATTTGAGGGACTTCAACTTTTGGTGATTCTGCTTTAGGTTTTTCAAT
TTGTGGTGATTGAATTTGAGGAGCCTCAACTTTTGGCGCCACTTTCTTTTCAGCATCTTT
TTGAGCTACTAATGCGTCTAATTGTTTCTGTAAGTGCTTTTGTACATCCATAGGTGCTTT
ATTAACTTCACGTTGTGCTAAACGTCTGTTTTCAATTGAATCATTTTTTTGTAATTTAGT
AATGGCATCGTTTGCTGATTTCACACGCTCATCATGACGAACGATCGCTTTTTCAATTGA
AACTTTTTCTACAAAGCGGTTATTTTTATCACGTAAATCTTTAGGTAATTTTGAGTTAGC
TTCATATGCTGCTGATTTATCGTGTGGTGCTTTGTTATCTTGGAAATCTTTAATTGCTTT
ATCCGCATTTTCAATATTTTGACGTTCTTTAGCTTTAGAAGATTGTACTGATTCTACCCA
AACTTGTTGGCTTCTATCAGGGTTTTCTTTAATTTGTGCAATGTAATTATTTTTTTCTTG
TTCAGTTAAGTTATCATTTTTAAGAACATTGTAAAAAGCGTTTTGTTGTGCAACACGTCG
GTCTGGGTTCTTGCTGTCTTTAAGTGATTCAGAGAATACTTCTTGTGCACGTTCTGGGTG
TTCGCGTAATGTTTTGATGTATTGGTTACGTTGTTCTTCTGTGATACCTTTTAGGTGTAA
TACTTGATAAAAAGCTTTTTGTTGATCTGTTACGTAGTTGTTTTGAGTTGTTTGGTGCTT
AGTTGAAGTTTGTTGCGTGTTTTCACTCGCTTTTGCTTCCCCATTTGAAATCATTGTAGC
TAAAGTAATTGTTGCTGCCCCAACTAGCAACTTCGAGATATATTTATTTTTCATGTGTAT
TCCCTTTCTTTTTACATATTAAATTTATTGTATGCTTTTAGAATTTATCACATGAGAATA
CAAATGGAAATTAACTAATTATTAACTAATGTTAACTAATAGATTAACTAGTGTTAACTA
TGTAAAAAAGCGTTTAATTCAGAACATTCAGCGTATTTTAAGTAAGGAAGTACTATATGG
AGAAATGCAATAGTTTGCTAATAAATAGAGGAGAAAATTGTGTTTCGAAGAGAGTTTGGT
AGAGTAGAAATCTCATTTGATTTGTCACTGATGCACTTTTTCTTCTATATAATTAGGTCA
CGACATTAGATAGCTTCGCAACTAATGCATAGGGTCCCAACATAGCAACTTTCGAGGCGA
AAGTTCACAAACAGGGAGAGTTGGGCGCCTTTCTAACAAATAAATTTGAAGAAGACGAAG
GAACGCAGTTGGACGTAAAACGTCAACTGCATAAGCCTTTCTAGCTCATAAAATTCGCAG
AAAATAAAGGAACGCATTAGATAGCTTCGCTACTAATGCATAAGCCTTTCTAGCTCATAA
AATTCGCAGAAAGGCTAAAAAATATTTTTAGGGGTTGCGAATGAATAAATTAGTTTTATT
TTATAAAAATTTATAAAAATTAAAAACGTTGTAAAATTAAAATAAATCATTCATAATATT
GTTACTATACTAATTCAAGGTGGTTCAACGCATGTCTCATAATGAAAATCTTAAATTGGC
GCAACGCGGTGCTTATTTGAGTTTGATTGTATATATAATCTTATCTATTGTTAAGTATGT
CACAGGTTTTGTCTTTAACTCTGCAGCTGTAAGAGCCGACGCATTAAACAATATGACAGA
TATTATCGTTTCTTTAGCTGTTATTATTGGATTGAAAATTTCAATTAAACCTGCCGATCG
AAATCATCCTTATGGCCATTTGAAGTCTGAAAATATTTCTTCATTATTGGTGTCATTTGT
CATTATGTTTGTAGGTATCCAAGTAGTTATTCAAAATGCACCTCGTTTGTTCAAAGAAGA
TGACGTTGTACCTAACGCAATAACAATTATCGTCAGCTTAATCAGTGGTCTTGTAATGTT
GATTGTATTTGCAGTCAATCAAAGACTAGCGAAAAGAACGAAAAGTAGTTCTTTAAATTC
TGCCGCCAAAGATAATTTATCAGATAGTTTAGTCAGCATTGGAACGGCGATAGGATTAAT
TTTTACGCAAATCGGTTTCCCAATTGTCGATATTATTTTAGCAACATTGCTAGGCTTACT
AATCGTTTATACTGGTTTTGGTATTTTTAAAGAAGCAATTTTTATGTTGAGTGATGGTTT
CAATGAAACTGAATTAGAAGCGTATCGCAATGATATTTTAGAAGTTGATGAAGTACAAGA
AGTTAAAAGTATTAAAGGGCGTTACCATGGAAGTAGTGTGTTTATTGATGTCACAATTGT
TGTAGATGCTAACCTTTCCTTAGTAGCAGCGCATCAAATTTGTGACAATGTCGAACATCA
TTTGCACAAAAAAGGTATTTCCTCAGTATACGTTCACCCAGAACCAGACCATCTATAATG
TATTTAAACGTCTTCATAGATATATAAATATCTGAGGAGGCGTTTTTATTACATTTATTT
TTAGGTGCACCTAAAAATATTTTTTAAACCTTAGAAAAATGGCGAACAAAGGTGTATAAT
ATGATTTGTTATTAGGTGGTTATTGATTCATTTATGAATTAAAAAATGAAAATGGGGAAT
AGGATTTATGTATTTAATGTTTAGTGATAATTGATTTAATCATTGAATTTTAAAACATAT
TGAAAAGAAAATTGCTAAGATTAAATCATCTTAAAATATCCCTGAAATAACGTCCTAAAG
ATTAAAGGAAAGAGGTTATAAGTTATGCCAAAATTAATTTTATGTCGTCATGGACAAAGC
GAGTGGAATGCTAAAAACTTATTTACTGGATGGGAAGATGTTAATTTATCTGAACAAGGT
ATTAATGAAGCGACTAGAGCAGGTGAAAAAGTAAGAGAAAATAACATTGCCATCGATGTA
GCTTTTACATCGTTATTAACACGTGCTTTAGATACAACGCATTATATTTTAACTGAATCT
AAACAACAATGGATTCCTGTATATAAAAGCTGGCGTTTAAATGAACGCCACTATGGTGGA
TTGCAAGGCTTAAATAAAGATGATGCTAGAAAAGAATTTGGAGAAGAACAAGTACATATT
TGGCGTCGTTCTTATGATGTGAAACCGCCTGCTGAAACCGAAGAACAACGTGAAGCTTAC
TTAGCTGATCGTCGATATAATCATTTAGATAAACGTATGATGCCTTATTCTGAAAGTCTG
AAAGATACTTTAGTTCGAGTGATACCATTTTGGACAGATCATATTTCACAATATTTGCTA
GATGGTCAAACGGTATTAGTTTCTGCACACGGAAATTCAATTCGAGCATTGATTAAATAT
CTTGAAGATGTGTCAGATGAAGATATCATTAATTATGAAATTAAAACAGGTGCACCGCTT
GTTTATGAATTAACCGATGATTTAGAAGTTATAGATAAATACTACTTATAAAAAAAGAGC
TGCATGTACACAAGGAGTGAGTGTATATGCAGCTCTTAAATATGTGAAGTAATGTAAGGA
AATAGTTAAGTATAGAGTTTATATTAACGAGCTAGGGATACTCGAAAATATAGTTAGACA
TACAATATAGTCAAATTAAAACAATTATTTCGCTCTTTTGTGTTGCTTAATAATCTTTAA
AGCACGCTTTCTTGTTTTAATGTTAGGGCTATTTAAATTACGACGAGCAGTCTGTAAATC
TAATTTCATCTCTATCCCTCCTTGTAAATATATTATGACCGATAACTACTCATATGTAAA
TAGTAATGATTACGTTTTAAAGAAATTGTAATAAAGTCGTGCTAATTTTTTTGAAAATGG
GTATAATTACCGGATATCTAAAAATGTGTGTCGTTTTTTAGATGGTGAGGGGGAAGCTTT
AAATGTCGAAGAAACAAAAATTAACGATGATTATTACTATGCTGATGGGTGGATTTTTTG
GATTATTAAATGAAACACTATTAGTGACGGCTTTACCAAGTATTATGAAAGATTTTGAAA
TTTCATATACACAAGTTCAATGGCTGACAACAGCTTTTTTATTGACTAATGGGATTGTTA
TTCCTTTGTCCGCGCTTGTTATACAACGTTATACAACAAGACAAGTGTTTTTAGTGGGTA
TTTCTATCTTTTTCTTAGGTACATTACTCGGCGGTTTGAGTCCACACTTTGCAACATTAT
TAGTTGCTAGAATTATTCAGGCGTTAGGTGCTGGAATTATGATGCCTTTAATGATGACAA
CGATTTTAGATATTTTTCAACCGCATGAGCGTGGTAAATATATGGGCATATTTGGCCTCG
TTATTGGTTTAGCACCAGCTATTGGACCTACTCTTTCAGGTTACCTTGTTGAATATTTTA
ACTGGAGATCGCTTTTCCATGTTGTCGCTCCAATTGCAGCTGTGACATTTTTAATTGGAT
TTAAAACGATAAAAAATGTTGGAACTACAATTAAAGTACCTATTGATTTTATTTCTGTCA
TTTTTTCTGTACTAGGTTTCGGCGGGTTATTGTATGGAACGAGTTCAATTTCGGAAAAAG
GTTTTGATAATCCTATCGTATTAGTTTCGATGATTGGAGGCGTTGTTTTAGTCGCATTAT
TTGTATTACGTCAATATCGGCTATCAACACCATTATTAAATTTTGCAGTATTTAAAAATA
AACAATTTACAGTTGGTATCATTATTATGGGTGTCACAATGGTATCAATGATTGGTTCGG
AAACGATTTTACCAATTTTTGTGCAAAATTTATTGCATCGTTCAGCTTTAGATTCTGGGT
TAACTTTATTACCAGGAGCAATTGTTATGGCATTTATGTCGATGACTTCAGGTGCCTTAT
ATGAAAAGTTCGGTCCAAGAAAATTAGCTTTAGTCGGTATGGCAATCGTTATTATTACCA
CTGGTTACTTTGTTGTAATGGATGAACAGACATCGACAATTATGTTGGCAACGGTTTATG
CGATTCGAATGGTTGGTATCGCCTTAGGTTTAATTCCTGTTATGACGCATACAATGAATC
AATTAAAACCTGAAATGAACGCACACGGTTCATCTATGACAAACACAGTACAACAAATTG
CTGGTTCTATCGGAACAGCTGCATTAATTACTATTTTATCTCATGCAAGCAAAAACTTTT
CTCCAACTATGTCAGACTATAATGGCATGAACAAAATTGAGATGATGAATCAAATTAAAG
TTGATACGATGTTACATGGTTATCACGCTGGATTTTTATTTGCACTATTGATTACAGTGA
TTAGTTTCTTTTGTTCATTTATGTTACAAGGAAAGAAAAAAGAAGTTGATTCACATCAAT
AAATATAAGTTGCTAGCTATATAAAGCTTTTTAGCAAAAGTTCAACATATTGACTTATCC
GGCATTTCAGATTAAAATATTTTTATTCCGATTAGAATAATAAGAATAAGGAGATATATT
CTATGAAAAGACTTTTATTTGTGGTGATAGCTTTCGTTTTCATATTAGCTGCATGTGGGA
ACAATTCGTCTAAAGACAAGGAAGCTAGTAAAGATAGCAAGACAATTAATGTTGGTACTG
AGGGGACTTATGCACCATTTAGTTTCCATGATAAAGATGGTAAATTAACTGGTTACGATA
TTGATGTTATTAAAGCAGTAGCTAAAGAAGAAGGTTTAAAACTTAAATTTAATGAAACTT
CTTGGGATTCTATGTTTGCAGGTTTAGACGCAGGGCGTTTTGATGTAATCGCGAACCAAG
TGGGTATTAATCCTGATAGAGAAAAGAAATATAAATTTTCTAAACCTTACACATTCTCAA
GTGCTGTTTTAGTTATTCGTGAAAATGAAAAAGATATTAAAGATTTTGATGATGTTAAAG
GTAAGAAGTTAGCACAAACATTCACATCTAATTATGGTAAATTAGCTAAGGATAAAGGTG
CTGATATTACAAAAGTTGATGGCTTTAACCAATCAATGGATTTATTATTGTCTAAGCGTG
TTGATGGTACATTTAATGACAGTCTGTCATACTTAGATTATAAAAAACAAAAACCTAATG
CTAAGATCAAGGCAATCAAAGGTAACGCTGAACAAAGTAAATCTGCATTTGCATTTTCTA
AAAAAGTGGATGACGAAACAGTTCAAAAATTCAATGATGGCTTGAAAAAAATCGAGGAAA
ACGGTGAATTAGCTAAAATAGGTAAGAAATGGTTTGGTCAAGATGTTTCTAAATCTAAAT
AGTGAACAACTACATGCACTTGATGCCGCAAAACAAGCTTTTGGGCCTATGCTCGAAGGT
CTGGTGAAATATTCAATTCCGATTACCCTCGTAACATTTGTATTAGGGTTAATCATTGCA
TTATTTACAGCATTGATGCGCATTTCAACGAGTAAAGTTTTAAGAAGTATTGCACGTGTC
TATGTATCTATTATTCGTGGGACACCTATGATAGTACAATTATTTATCATCTTTTATGGT
ATTCCAGAATTAGGTAGATTATTAACTAATGATGCAGATAATCAATGGACATTGGCGCCT
GTGGTCGCTGCCATTATTGGTTTGTCATTAAATGTAGGTGCATATGCTTCAGAAATTATT
CGTGGCGGTATTATTTCTATACCAAAAGGACAAACAGAAGCTGCATATTCTATCGGTATG
ACATATCGTCAAACGATACAGCGCATCATTTTACCGCAGGCAATTCGAGTATCTATACCT
GCACTAGGTAATACATTTTTAAGTTTAATCAAAGATACATCATTACTAGGATTTATTTTA
GTGGCTGAAATGTTTAGAAAAGCTCAAGAAGTTGCGTCTACAACATATGAATATTTAACA
ATTTATGTGTTAGTTGCGCTAATGTACTGGGTGGTATGCTTTATTATTTCAATAATCCAA
GGTATCTACGAATCTTATATTGAAAGAGGGTATCGCTCATGATTCAATTGAACAATATCC
ATAAATCATTTAATGATGTTGAAGTCATCAAAGGTATTGATTTATCTGTTGACAAAGGTG
AGGTTGTAACCTTAATTGGCCGATCTGGGTCAGGTAAAACAACGTTGTTACGAATGATTA
ATGCGTTAGAAATTCCAACTGAAGGTACAGTATTTGTTAACGGCAAAACATATACATCTA
AAGATAAAAAATCACAAATAGAAGTTCGTAAACAATCTGGTATGGTATTTCAAAGCTATA
ATCTTTTTCCGCATAAGACGGCATTAGAAAATGTAATGGAAGGTCTTATTACAGTTAAAA
AGTTGAAAAAGGCTGAAGCTCGTGAGAAATCTCTAGAATTACTTGAGAAAGTTGGTTTGA
CACATGTCAAAGATCAACGACCACATGCATTATCAGGTGGTCAACAGCAACGTGTTGCCA
TTGCGAGAGCATTAGCTATGAATCCTAAAGTGATGTTGTTTGATGAACCAACATCTGCAC
TTGATCCTGAACTTGTGAATGATGTGTTAAAGGTGATTAAAGATTTAGCGAATGAGGGCA
TGACAATGGTCATTGTGACACATGAAATGCGTTTTGCTAGAGAAGTATCTAATAACATTG
TATTCATTCATGAAGGTGTAATTGGAGAACAAGGGGCACCTGAAGAGATTTTTAACAATC
CAAAAACTGAAGAACTAAAACGTTTTTTAAATGTTATTAATGAAGAATAAACAAATAGAA
CCACGAATCTTGTTTGATTACGGCGAAGATGCCACTAGCAAGATTCGTGGTTTTTGATGT
TACAGCATAAACTGTTAACGGCGTTTATGTTTTAAGTATGTTTGTAATTTGTAAAGCATA
GGTTTGATTGGTTTAATAAAATCACCAATATATTCTTCGACGTGTGCGTTAAATCCTTTT
TTGAATTGTTGTACGCCATAATCTTCTGATGACTCTGAAAAGTCACCGGTAATACCATAG
AAATTATAGCGATCAATATGATGCGCTTTAGCAAACTTAATCATTTCCCACTGCAAATGG
TAGGCACCCATATAAGCATTATATTTAGGGTTTGAACCACTAGATAAGTAATAAACTTCA
TGCTCATTGTAGATAAACAAAGCAGAAGCTAAGTTCAACACTGCACCATCTTGTTCAATT
TGTTCTATTGTATTATCAATTTTTCGCTTATTACTGCTTAACTGTTGTTCTAACTGTGTT
CGTTTCGTTTTATTTTTCTTTGAATTCGGACTTTCTTCCAATGCCTCTTCAACACCTGAG
AGCTCAGCAGCTAATTGCTGTTGTTTCAATTGTAATGTTTTCAAATAATCATTTAAATCG
ATATAAGCTAACTTTAACATGGCGTGATCACCATATAGTTTTTGCATTTCTTCAAAGTAT
GGTAACTCACGGAATTTGAAACCGTGCTTTTCCTCAGCCATATGGAATAAGTCGAAAAAG
GTTTGCGTTTCATCAATCGTTAACGTTTTAGTTTTGACACCAATATCATATGTTTTTTTA
ATATTACGTCTCGTTTGATAATCCATTTCTTTTAAAAGTTGGTCTTCAGTCTTATCTTTT
AAATCTAACACTGACAGCCAACGGATTTGGCTCATTGAATCATAACCTACAGGGAAACCT
TGGTGTTTATAACCTAATTTATCCATTGTTCTAACAAATGCTCGGTTATCATAAGACTTA
ACAATTTCACCGTCTGCATTGCGTAAATTTTCAATTAAATATGGATCTACAAGGACATAT
AAACAATTTTGTTTCTTTAAATATGACGTTAATGCTTTAAAGAAAAATGCTACTAATGAT
TGATTTGTATAATCCATCACTGGCCCGCGATGTGTATAAAAATATTTGAAAAATTTAAGT
GTGCGTGCTTCTGTCAATAAGCATCCTGCAATCACTTGACCATTGTCATCTTTAACCCCT
ACAAGATGCACATCGCCTTTTAAATCAACTCTATGATTGTAATGAATAGCTGATTGTGTG
TAATGTGAAAAATGCTTTGTTGTAAACGCATTGAACTCATCCGAAGTCAACGTTACAAAG
TTCATTTTATCCCATCCCTCTCTGAATTGAACTGTAATTTTTGAATTTATTTATAATGCT
ATTTTTTTATTTTATCAAAAACTGATTGTAAATACACATAGAAAATGAAATATATTTTTC
TTTGACTATACATAACTGTTATTTCTTTGGATATTTATATTAAATGCATTGGTAGTAGTT
GTAGCGCATTGATGTTTGACGGTGTATAGTATTAATTATATTGAAAGTTAGTTGGAAGTT
GATAGTAGGAGTGGGAGCATTGAAGCGATTTGTGGCGACGGTATTATTATTACTAGTCTT
TATATCAGGATGTGGTAATGATAAATATGTGAAAGAAATAGATGAAGCAGTTAAAATTCA
AAATCAAAAACAAGAACAACTTGCCAAAAAAGGCAACGGTGATCGTGTTGATCATTTTGA
ACGCAAAGATGCTAATATTTATGTCTATGATAAGGATAAAATTATCATTTTAGCTTATAA
ACCTTTGAGTAATGATGATGAAGTGCATTATTATGCATATGATTTTAGTGATAAACGTGT
ATCATATAAGCAAGATTTTGATTCGAGACGATATTATCAACAACATGATGCGGATTATCA
TGAAGAAAATATGACGAACTAGATATGAACAGGAGTTATTATGACTAAAAAATTACTAAC
ATTATTTATAGTGAGCATGTTAATTTTAACAGCTTGCGGTAAAAAAGAATCAGCAACGAC
ATCTTCGAAAAACGGCAAACCATTAGTTGTCATATATGGCGACTATAAATGTCCTTATTG
TAAAGAATTAGATGAAAAAGTCATGCCAAAGTTGCGTAAAAATTATATAGATAATCACAA
AGTGGAATACCAATTTGTCAATTTAGCTTTCTTAGGTAAAGACTCAATTGTTGGTTCGCG
TGCGAGTCATGCAGTATTGATGTATGCACCTAAATCATTTTTAGATTTTCAAAAGCAATT
ATTTGCTGCCCAGCAAGATGAAAATAAAGAATGGTTAACAAAAGAACTATTAGATAAACA
TATTAAACAACTGCATTTAGATAAAGAGACGGAAAATAAAATTATAAAAGATTACAAGAC
AAAAGATAGCAAGTCTTGGAAAGCTGCAGAGAAAGATAAAAAAATAGCTAAAGATAATCA
TATAAAAACGACACCAACTGCATTTATTAATGGCGAGAAAGTTGAAGATCCATATGATTA
TGAAAGTTATGAGAAGTTATTAAAAGATAAAATCAAATAGTCTTAATTGTTGAGATAAGT
AAGTGATACCAATTTTTTAGGACAATATGAAAAGGCAATTTCTATTAGCAATATGATAGA
GATTGTCTTTTTAATGTATGAAGTCTAAATGGGTGGAAATTATCATGTAAACATTTTTTA
GTAGGGAATCAGTACAGGATAGGTATTGATTCTTCCCCGTGCAAAATCTTGATTAGTAAT
TTTTTTGTGTCGCTTGTTTTATTGTACAGATATTTGTACAATTGAGGTGTGTTAAAAGGA
GGCGATAAATATGATTATTAAAAATTATTCATACGCTCGACAGAATTTAAAGGCACTTAT
GACAAAAGTAAATGATGATAGTGATATGGTAACTGTAACATCTACTGATGATAAAAACGT
AGTAATCATGTCAGAATCAGATTATAACTCCATGATGGAAACACTTTACCTCCAACAGAA
CCCAAATAATGCTGAGCACTTAGCTCAATCAATTGCAGATCTAGAACGTGGGAAAACTAT
AACGAAAGATATAGATGTATAATGGCTAGGTTAAATATTACGTTTTCGCCTCAAGCCTTT
GAAGATTATAAGTATTTTCAGCAGAACGATAAAAAAATGGTGAAGAAGATTAATGAGTTA
CTTAAAAGTATTGACAGAAATGGTGCATTGGAAGGTATAGGTAAGCCTGAAAAGTTAAAA
TCGAATCTGACTGGGTATTATAGTAGACGTATCAATCACGAACATAGATTGGTTTATACA
GTAGATGACAAGCATATAAAAATAGCATCATGTAAATACCATTATTAAATCTAAAAGTCA
CACTATAAAAATAGGGTAAGTTATTTTAGGACAATATGAAAAGGCAATTTCTATTAGCAA
TATGATAGAGATTGTCTTTTTTCTTATATTATGACGTTCGTAAATACTATAAAGTTTTCT
GTATCATATTTGTACAATAGTCATGTATTAGATAAAACGAAAAGTGGTAAATACCTAAAG
TATGATTCGACTTTATATTATTTATAAAAACAGTGCTTGTATTTTAAGTAGCATGAGTAT
ATAATTTTAAAACGTAAAGATTACTATTTAGGAGGGTGACTATGAAAAAGAAATTAGGTA
TGTTACTTCTTGTACCAGCCGTAACTTTATCATTAGCCGCATGTGGGAATGATGATGGAA
AAGATAAAGATGGCAAGGTAACAATTAAAACGACAGTTTATCCATTGCAATCATTTGCAG
AGCAAATTGGTGGAAAACACGTGAAGGTATCATCAATCTATCCAGCAGGGACAGATTTAC
ATAGCTATGAACCAACACAAAAAGATATATTAAGTGCAAGCAAGTCAGACTTGTTTATGT
ATACAGGGGATAATTTAGATCCGGTTGCTAAGAAAGTTGCATCTACTATCAAAGATAAAG
ATAAAAAACTGTCTTTAGAGGATAAATTAGATAAAGCAAAGCTTTTAACTGATCAACACG
AGCATGGTGAAGAGCATGAACATGAGGGACATGATCATGAGAAAGAAGAACATCATCATC
ATCATGGTGGATATGATCCACACGTATGGTTAGATCCTAAAATTAACCAAACTTTCGCTA
AAGAAATTAAAGATGAATTAGTGAAAAAAGATCTAAAACATAAAGATGACTATGAGAAAA
ACTACAAAAAATTAAACGACGATCTTAAGAAAATTGATAACGATATGAAGCAAGTTACAA
AAGATAAGCAAGGTAATGCAGTATTCATTTCACATGAATCAATTGGATACTTAGCTGATC
GTTATGGTTTTGTTCAAAAAGGTATTCAAAACATGAATGCTGAAGATCCATCACAAAAAG
AATTAACTAAAATTGTTAAAGAAATTAGAGATAGCAATGCTAAATATATTCTTTACGAAG
ATAATGTTGCGAATAAAGTGACTGAAACAATTCGTAAAGAAACAGATGCGAAGCCTTTAA
AATTCTACAACATGGAGTCTTTAAATAAAGAACAACAGAAAAAAGATAATATTACGTATC
AATCATTAATGAAATCGAATATTGAAAATATCGGTAAAGCTTTAGACAGTGGTGTTAAAG
TGAAAGACGACAAAGCTGAAAGTAAACACGATAAAGCAATTTCTGATGGGTATTTTAAAG
ATGAGCAAGTTAAAGACCGTGAATTAAGCGATTATGCTGGTGAATGGCAATCTGTTTACC
CTTACTTAAAAGACGGTACGCTTGATGAAGTGATGGAACATAAAGCTGAAAATGATCCGA
AGAAATCTGCTAAAGATTTAAAAGCTTACTATGACAAAGGATATAAAACTGATATTACTA
ACATTGATATAAAAGGAAATGAAATTACATTTACTAAAGATGGTAAGAAACACACTGGTA
AATATGAATACAATGGTAAGAAAACATTGAAATATCCTAAAGGTAACCGTGGCGTGAGAT
TTATGTTTAAATTGGTCGATGGTAATGATAAAGACTTACCGAAATTCATCCAATTTAGCG
ATCACAACATTGCACCTAAAAAGGCAGAACACTTCCATATCTTTATGGGTAATGATAATG
ACGCGTTATTAAAAGAAATGGATAACTGGCCAACATATTATCCTTCAAAATTAAATAAAG
ACCAAATCAAAGAAGAAATGTTAGCGCATTAATTCAACAGGTTTGCACACTCTACTCAAC
TGTTAATAGCTGAATAGAGTGTGTTTTTATTTCGTAGTTATCAATTTCAACAGAGGGAAT
GATTAATATTACTATAGTTTATAACAAATGATTTGGTAACATATGTTACTCAATGCATGT
TAAGATGAGTAAATATAAAAGATAGGGAGTGGGAAGATGACGATTAAAGTTGAAGATAAT
AAAATTATTTTTTCAAGAACGATAGAAGCACCGATTGAAAAGGTGTTTGATGCCTATACG
ACAAAAGCATTATTTGAAAAATGGTTTCATCCAAAAGACGCTAGTACCAAAGTGTTTCGC
TTTAATGCTGTTTCAGGCGGTGATGCATTTTATGCGATTAAAACACCTACAATGACCAGC
TATACATTAGCAGAATATAAAACGGTTAAGCGTCCATATTTAATTGAATATATTGACTCA
TTTGCGACACCTCAAGGTGCAAAAGATACGAAAATGCCAAGCATGAAAATTACTTTGTCA
TTTTCCAAGAGCAATACAACGAAAACGACAGTTACATCAACATCGGTATTTCCAACAAAA
GAAGCCGCTCAACAAGTCGTAAACATGGGTGTTGAGCAAGGGATGAATCAAACATTAGAT
CAACTTGATGCTTTATTGAAATAAAGTTGTTGAAAATATGTAAAAATTTTTATATGCCAT
TCAGTTTATAATAATAACGTAATATTATTAATTGAATGAAGGATGATTCGATGGTACAAC
GTTACATTAAAGTATTAATATTATATATTTTTACTACACTTTTATCTTCAATTACTGTTA
CTTCGAAATGTGTACCAAATAAAGTTGTTAGATTTATTTTGCGTACAGTCGTAGGCTACG
GTATATTTGCATATGGTTTACATTACTTTTCAAATTTAAAAAAGAATAAGTAATACTTAC
ATAAAGCGAGATGAGCGCAATTAAAATGATACCAATTGTTTTATGTCGCGATATCTATCT
CGCTATTTTTATGAGTAAATATTAGTTTTGAATTGGTAAAAAGAATTTTCTGAATTTTAA
TCTATGAATTACATCTAAATACTAATATAATTAATAGGTAAAATTTATTTGATAATAGTA
AATGGGGGAAGTGCTGTGATAAAAAATAATAAAACAGTTGAAGATACGTATTCAACTAAA
GCAATCGTAGACTCAATATCATCATCTGTTCAAATGAAACAAGTGATGGTACAGCAAACA
CCAGGACGATACATGCTAAAATCTATGATGGCAGGTTTCTTATTGTCCATTGTTACTGTT
TTTATGTTTGGTATTAAAACACAATTCGCAAGTACACATGTTGATGGTCTCATTAATTTA
ATGGGAGCAATTGCTTTCAGCTTAGGATTGGTCTTAGTTGTACTAACGAATTCTGAATTA
TTAACAAGTAATTTTATGTATTTTACAGTTGGCTGGTATTATAAAGTTGTTTCTCTTAAT
AAGATGATGTGGATTTTATTATATTGTTTCCTTGGAAATATTTTAGGTGGTTTTGTATTA
TTCTTCTTAATGAAATATGCACATGTTATGACACCAGAAATGACACAAGCTTTAACTGCC
TTAGTTCAGAAAAAAACAGTCGATTCGACTTGGTTGAATATTTTTACAAAAGGTATTTTC
TGTAACTTCTTTATTAATATCGGTATTTTTATTTCTATGCAATTCAAAGGCGGATTGACA
AAAGCATTCTTCATTGCTTGTGGCGTTATAGTCTTTGTATACATGGGATATGAGCACGTT
GTATTCAATGCTGGTTTATATGCAGGTATGGTGTTCTTCAACCTTGATGCAGTTTCATGG
TTACACGTTTTAAAAAATATCGCTTTTGCTTTCTTAGGTAACTTTGTCGGTGGCGGTATT
TTTGTAGGTCTCGTTTATGCTTTCTTAAATGGTAAGCGTAATCGTTTAGAGCAACAATAA
TTAAGATGTAGTGATTAAATAGCGTAACAATGAATCATTCTTCCAAACCATTCATGAATT
TGAATGGTTTTTTTACGTTGAGAGAGTAATTTTTAATAAGTTTCATGAGAGTATTGGTGT
ATTCAGATGAAGCATACTTTCTGACATGTGATAAATTTATTGATACACTTTGATGGATAT
TTATTTTAAAAATAAAATATGGTTAAATCATTTAAAAAAGAGTGGGGATTAATATGACAA
AAACGATGATTCGACTCGCAAGTGAACAAGATGCAGAAAAATTGCAACAACTCATGCATG
AAGCATTTACGCCTCTAAGAGAACTTGGCATAGACTGGCCTTCAGTAAATGCAAATTTAG
ATGCTGTGAAAGAAAATATAGATAAAAATACTACATTTGTCATGACAATTGATGATGAAA
TTATATCTACGATTACGGTCAGATATCCTTGGGGAAGTGTGAAAAGCATTTCGGGCTATC
CTTTTGTCTGGTGGTTTGCGACAAATCCTGAGTATGAAGGGAAAGGCTATGGTAGCCAAT
TACTTACTTATGTTGAAGAAACATTTTTGCGAGATACGTTAAAGTCAGCGGCAGTTACTT
TAGGTACATCTGCAAGATTGCATCCGTGGTTACTTAAAATTTATGAAAAAAGAGGTTATG
AAATATACAGCGAACATGAAAATGATGATGGCGATTTAGGTGTAATCATGCGTAAAGTAT
TAATACCTGAACGTTTTGAAGAAACGATTCTAGGCCAACCACCATTTTAAGATAATAATA
TACACTACAAGCGACCGATATATTGATGCTTGCTCAAATGAATGAATGTTGAGTAGGGAT
TAACATATTGGTCGCTTTTTTGATTTAACAAAAAGGGAAAATTTATAAGGAATATGCATG
ACTACAGGCATCAGGGAATTCCCTGATTTTACATTATAATGTGATTCTTTTCACAAAAAC
GAAATGATTTGGTATACAATACGTGTGAAAGGGTTGGTAAATGTGAATGGGAATATCATT
GTTGCACATGGCATGAGGCACGGACGACAGAATCAAGCGTTAGAAGCATTTATTTCTGAA
TTAGTAAAAGATGATATACATCACTATGATATTGCATTTTTAGAAAGTGAGCATCAGGAT
TTAGAAACAGTAATGACGACGTTGATTAAAAGTGGCGTTAAAAAGCTTAAGATTGTACCT
TTGCTTCTCTTTAGTGCCATGCACTATCTCAAGGATATACCGAATATCGTTCATGAAATG
ACACAGCGTTATCCAGACATAACGGTAGAAGTAAGCGAGCCACTTGGTACACATCCTTTA
ATGAGACGATTAATTGAACAACGTATTTGTGACGCATTAGCAGGTGACGAACAACAAGTT
GGAGTTATGGTTGTTGCACATGGCAATATTAATGGCAAGTTTACAAAAGCACATGAAGAG
TTACAGACATGCGTTCAACATTTGCAGATTAATAAACCTACTTATGCGAGAACGCTATAT
GGTGAAATCAGTTTTATACATGATTTAGAAGATATTGCGAGACAGTATCAAAAATTGATT
GTCGTACCTTTATTTTTATATGACGGAAGACTTGTTAACAAAGTGAAGCAGCAAATGAAT
GACATGGTTATTAATACAGATATACACATCACACCTTCAATTAACTTCGACCCAATTTTA
AAGCAAATCATTAAAGATAGATTAGAAAGCTTAATGATTCCAATGAAAATATAAAAGCAC
TAACGAAAAATTAAACCTTTTTTTGAAATAAATATTATGTAGTAAAGGGGCATATTTTAT
GGCAAAGCAAAAACTAGTAATGATTGGTAACGGTATGGCGGGCATTCGAACAATCGAAGA
AATATTAGAGCGTGCCAATGATTTATATGATATTACAGTAATTGGTAAAGAACCTTATCC
TAATTATAATCGCATCATGCTTTCAAATATTTTACAAAATAAAATGACAGTTGAAGAAAC
AATTATGAATCCATATGAGTGGTATGAGGAACATGGTATCGAGTTAATTACAAATGATCC
TGTAATTGAAGTAGATAGAGCAAATCAAAATGTAACGACTGCAAATGGTATTGAAGTAGC
ATACGATAAATTAATATTTGCGACAGGATCTAAAGCATTTGTCATTCCAGTGCCAGGTTC
GACCTTACCAAGTGTTATTGGCTGGAGAACAATTGATGACACTGAAAAAATGATGGACAT
TGCTAAGACTAAAAAGAAAGCGATTGTTATCGGTGGGGGCTTATTAGGTTTAGAATGTGC
ACGTGGTTTATTAGATCAAGGTATGGAAGTAACAGTGTTGCATTTGGCTGAGTGGTTGAT
GGAAATGCAGTTAGACCGTAAAGCTGGAAATATGCTTAAAGCAGATCTAGAAAAGCAAGG
TATGAAGTTTGAAATGCAAGCCAACACAACTGAAATCTTAGGAGAAGATGATGTTGAAGG
TGTTAAATTGGCTGATGGACGCGAGATTCCGGCAGACTTAGTTGTTATGGCAGTAGGTAT
TCGACCATACACAGAAGTAGCCAAAGAATCAGGTCTAGATGTTAATCGTGGTATTGTTGT
CAATGATGTGATGCAAACAAGTGATAGCAATGTATATGCAGTCGGTGAATGTGCAGAACA
TAACGGTAAAGTTTATGGTTTAGTTGCACCTTTATATGAACAAGGTAAAGTATTGGCAGA
TCATTTAACGAATAAAGAAACAGATGGATACAAAGGTTCCACTACATTTACATCATTAAA
AGTTTCTGGTTGTGAGCTATATAGTGCTGGTCAAATTGTTGAAAATGCTGAAATCAAAGG
TATTGAAATATTTAATAGTGTTGATAATAACTATAAAAAAGTATTTTTAAAAGATGGAAA
TGTGGTCGGTGCAGTCTTATATGGTGATATCGATGATGGTTCACGCTTTTATAACATGAT
GAAAAAAGGTGAATCTACTGAAGATTACACACTGGTATCATTGCTTACTAAAGGTGGAGA
AGAGGCATCGCTATCAATTGCTGATATGGCTGATGATGAAACAATTTGTGGTTGTAATGG
TGTTGATAAAGGTACTATAGTAAATGCTATTACGGAAAATGGCTTTACAACAGTTGAAGA
AGTAACGGCTAAAACAAAAGCGGGGAATTCATGTGGTAAATGTAAACCGCAAATTGCTCA
AATATTGCAGCACACCTTAGGAGATGACTTTGTTGCCGCAAAACCTGCTGGTATATGTGG
TTGTACTGATTTGACACGCGATCAAATTGTAACGCAAATAAGAGCAAAAGGTTTAAAAAC
ATCTAAAGAAGTTCGACATGTTTTAAACTTTAAAAATAAAGGTGGATGTCCAAAATGTCG
ACCAGCAATCAACTATTATTTAAACATGGTTTATCCACATGATCATGAAGATGAAAGAGA
ATCAAGATTTGCTAACGAACGTTACCATGCGAATATTCAAAATGATGGTACATTTTCTGT
TATACCTCAAATGCGTGGAGGTGTTACAGATGCAGACCAACTGATTCGTCTAGGAGAAGT
GGCTAAGAAATATCATGTGCCACTAGTTAAAGTGACAGGTTCGCAACGTGTTGGTTTGTA
TGGAGTTAAAAAAGAAGAATTACCAAATATATGGGAAGACTTAGGTATGCGTTCAGCATC
AGCTTATGGTAAGAAAACACGCTCAGTTAAAAGCTGTGTCGGCAAAGAGTTTTGTCGATT
TGGTACGCAATACACGACACGACTTGGCATTCGTTTAGAAAAAACATTTGAATACATCGA
TACACCTCATAAATTCAAAATGGGTGTATCAGGCTGCCCAAGAAGTTGTGTTGAATCAGG
TGTTAAAGATTTTGGTATTATCTCAGTTGAAAATGGATTCCAAATCTATATCGGTGGTAA
TGGTGGTACAGAAGTTGAAAAAGCTGAATTTTTAACAACTGTAGAAACAGAAGATGAAGT
AATCAAATTATGTGGTGCTTTGATGCAATATTATCGCGAGACAGGTATTTATGCTGAAAG
AACAGCACCGTGGTTAAGAAGACTAGGGTTTGAAAATGTTAAAGAAGTGTTGCTTGATCC
AGAAAGACAGAATGAATTATTTGAACGTATTATGGATGCTAAAAAAGCAGTCGAAGCTGA
ACCTTGGGAAGCAATCACTAGTAATGCGCAAGCTCGAAAAATCTTTGAAGTGGAGAAGGT
GTAATACATGGAAACGAAAGAGAAAATCAAAGTGACAACTTTAGATGAATTGACACCCTT
AATTGGTAAAAAGGTTATTGTCAAAGGCAAAGAAATAGGATTGTTTTTAACTGAAAGTGG
TACAATTCACGCGATTCACAATATTTGTCCGCATAAACAAGGGCCATTGTCAGAGGGAAC
AGTGAGTGGTGAATATGTATTCTGTCCACTCCATGATCAAAAGATTGATTTAAATACTGG
GATTGTACAAGAACCTGATGAAGGTTGTGTAGATGTTTATGAGGTAGAAGTTACAGACGG
GAACGTATATATATGTCTGTAGATGAATATGGCAAGGTTTACTTGATAGGTGCGGGACCA
GGTAATCCGAATTATTTGACTAAAAAGGCTGAGCGTTTAATACGTGAAGCGGAAGTTATA
CTATATGATCGATTAGTGAATCCGTTGATTTTACAATATGCGAATTTGACTACTGAAATT
ATCGATGTTGGTAAAAAGCCGTATGCAAAACACATTCAGCAAGAAAAAATAAATGACTGT
ATCGTGGAAGCAGCACGTCGATATAACAAGGTTGTGAGGCTTAAAGGTGGCGACCCAGCA
ATATTTGGACGAGTTCAAGAAGAAGTTGACACACTAAACAACTTTAATATTGCGTTTGAA
ATTGTACCTGGTGTGACATCTGCGAGTGCTGCAGTTGCTACTTTGCAGACAGGTTTGACA
ATGCGTACAGTTGCTAAAAGTGTGACATTTTCTACAGGTCACTTTAAAGATTCAGAAGAA
AATGAAGTGGATGTCAATTCCTTAGTGAATGGTGGTACGTTAGCGATTTATATGGGGGTA
AAACGTTTAGGGAAAATTATCACACAGATACAACAGTACACAGATATTGATTATCCGATA
GCGATTGTCTTTCAAGCATCGTGTTTTAACGAGTTTGTTGTTAAGGGGCATTTAAGTAAT
ATTATTTCAAAATTGCAACACTATTCAATTGAGGCGAAACCAGGTATATGTATTATTGGG
GAAGTTGTTGGTTATACTGAAAACACTCCTAAATCATATGATCCTACGAAGCAATTTTAT
GTAGTAAGTGGTGCTAAACATGACGCCCTTATCCTCTGTGAACATTTATATGACGAAGGT
TATGGCTGTTTGCTAAACCCAAATGATTCATCGAATGGCACATATCATTCGTCGCAATAT
GATTACTATGATGCGTTTATTAAGCAGCAAGAAAATGTAACATATATTTCAACCGATCGT
GCAGATGCTAAAACAGTGTTATGTCACTAATTTATAAAAAATGAATAAGTAAGGTTTCAA
CCGAGAGAATATATTCGTGTTGAAGCCTTATTTGTCGTTGTGCCAAATTTGAACGATTTA
GATTGGCAATAAACATGGTCATATGTGATTGTGTAAAATTTCAATAAAATCCAATTATTG
ATAGGGAAAATCCTTAAGTAATTAGGTAATTCCCTAATATTTTATATTTGTGAAAAAATG
TACAATCTAATTAAAGCAATAGTCTTGGGCATTTTTAGTATTTAAAAACACGACATCTAC
ACATCGTATTTTTATACGTAGGAGGATATAAATATGGGAAAATTTGGATTGAATTTCTTT
AAGCCAACAGAAAAATTTAATGGGAATTGGTCGATCCTAGAAAGTAAAAGTAGAGAATGG
GAAAAAATGTACAGAGAACGTTGGAGCCATGATAAAGAAGTAAGAACAACGCATGGTGTT
AACTGTACTGGATCATGTTCATGGAAAGTCTTTGTGAAAAATGGTGTGATTACCTGGGAA
AATCAACAAACTGACTATCCTAGTTGTGGTCCGGATATGCCTGAATATGAACCGAGAGGC
TGTCCTCGTGGTGCATCATTCTCTTGGTATGAATACAGCCCACTTCGAATTAAATATCCA
TATATTCGTGGGAAGCTTTGGGATTTATGGACTGAAGCATTAGAAGAAAACAATGGCAAT
CGTGTGGCTGCATGGGCTTCTATTGTTGAAAATGAAGACAAAGCCAAACAGTATAAGCAA
GCCCGTGGTATGGGTGGACATGTGCGTTCAAATTGGAAAGATGTTACGGATATTATCGCA
GCACAATTACTATATACAATTAAAAAATATGGTCCAGATCGAATCGCAGGATTTACACCT
ATTCCAGCGATGTCGATGATTAGTTATGCAGCAGGTGCTCGATTCATCAATTTGCTTGGT
GGTGAAATGCTTAGTTTTTATGACTGGTATGCAGATTTACCACCTGCCTCTCCACAAATT
TGGGGAGAGCAAACAGATGTGCCTGAATCAAGTGACTGGTATAACGCATCATACATTATT
ATGTGGGGCTCTAATGTACCACTAACGCGTACGCCAGACGCACATTTTATGACAGAAGTT
CGCTATAAAGGAACAAAAGTTATTTCAGTAGCACCTGATTATGCAGAAAATGTGAAGTTT
GCTGATAACTGGTTAGCCCCGAATCCTGGTTCAGATGCTGCAATTGCTCAAGCGATGACA
CATGTTATTTTACAAGAGCATTATGTTAATCAACCGAATGAACGCTTTATTAATTATGCG
AAACAATATACAGACATGCCATTTATCATCATGTTAGATGAAGATGAAAATGGATATAAA
GCGGGTAGATTTTTAAGAGCAAGTGACTTAGGACAAACGACAGAGCAAAGTGAATGGAAA
CCGGTAATCCACGACACAATCAGTGACAGTTTAGTGGTACCTAATGGCACAATGGGGCAA
CGTTGGGAAGAAGGTAAGAAGTGGAACTTAAAACTAGAAACAGAAGATGGTTCTAAAATT
AACCCTACATTATCAATGACAGAAGGTGGATATGAATTAGAAACAATTCAATTCCCATAC
TTTGATAGTGATGGAGATGGGATATTCAATCGTCCAATTCCAACTCGACAAGTCACTTTA
GCAAATGGTGACAAAGTCCGTATTGCTACAATTTTTGACTTAATGGCAAGTCAATATGGC
GTGCGTCGTTTTGATCATAAATTAGAATCAAAAGGATACGACGATGCAGAATCAAAATAT
ACACCTGCTTGGCAAGAAGGCATTTCAGGCGTAAAACAAAGTGTTGTCATTCAAGTAGCG
AAAGAATTTGCGCAAAACGCTATCGATACTGAAGGGCGTTCAATGATTATCATGGGTGCG
GGTATTAACCATTGGTTTAACTCAGATACGATTTATCGTTCAATCTTAAACTTAGTTATG
TTATGTGGCTGTCAAGGTGTGAATGGTGGCGGTTGGGCTCACTATGTGGGACAAGAAAAA
TGTCGCCCAATTGAAGGATGGAGTACTGTCGCATTTGCGAAAGACTGGCAAGGACCACCA
CGTTTGCAAAACGGAACAAGTTGGTTTTATTTTGCTACAGACCAATGGAAATATGAAGAG
TCAAATGTAGATCGTTTAAAATCTCCATTAGCTAAAACAGAGGAGTTAAAACATCAACAT
CCAGCTGATTATAATGTGTTAGCAGCTAGACTTGGTTGGTTACCATCATATCCACAATTT
AATAAAAATAGCTTGTTGTTTGCAGAAGAAGCTAAAGATGAAGGTATAGATTCAAATGAA
GCGATTTTGCAACGTGCAATTGATGAAATGAAATCAAAACAAACACAATTTGCAATAGAA
GATCCTGATTTGAAAAAGAATCATCCAAAATCATTATTTATATGGCGTTCAAACTTAATT
TCAAGTTCTGCAAAAGGTCAAGAATACTTTATGAAGCATTTACTTGGCACAAAATCAGGG
TTATTAGCTACACCAAATGAAGATGAAAAGCCAGAAGAAATTACGTGGCGTGAAGAAACA
ACAGGTAAGTTAGATTTAGTGGTCTCTTTAGACTTCAGAATGACGGCAACACCGTTATAT
TCTGACATTGTTTTACCGGCAGCAACTTGGTATGAAAAACATGATTTATCATCAACGGAT
ATGCATCCATATGTACATCCTTTCAATCCTGCCATTGATCCATTATGGGAATCACGTTCA
GACTGGGATATTTATAAAACATTGGCAAAAGCATTTTCAGAAATGGCAAAAGACTATTTA
CCTGGAACGTTTAAAGATGTTGTGACAACTCCACTTAGTCATGATACAAAGCAAGAAATT
TCAACACCATACGGCGTAGTGAAAGATTGGTCGAAGGGTGAAATTGAAGCGGTACCTGGA
CGTACAATGCCTAACTTTGCAATTGTAGAACGCGACTACACTAAAATTTACGACAAATAT
GTCACGCTTGGTCCTGTACTTGAAAAAGGGAAAGTTGGAGCACATGGTGTAAGTTTCGGT
GTCAGTGAGCAGTACGAAGAACTAAAAAGTATGTTAGGCACGTGGAGTGACACAAATGAA
GATTCTGTCAGAACGAATCGTCCACGTATTGATACAGCACGTAATGTCGCTGATGCCATA
CTTAATATTTCATCAGCTACGAATGGAAAGTTATCACAGAAATCATATGAGGATCTTGAA
CAACAAACTGGTATGCCATTGAAAGATATTTCTAGTGAGCGTGCTGCTGAAAAAATTTCG
TTTTTAAATATAACATCACAACCACGTGAAGTTATACCAACAGCAGTATTCCCGGGATCT
AATAAGCAAGGCCGACGTTACTCACCATTTACAACGAATGTAGAACGTTTAGTGCCTTTT
AGAACATTAACAGGACGTCAAAGTTATTATGTGGATCACGAAGTTTTCCAACAGTTTGGT
GAAAGCTTACCAGTATATAAACCAACGTTACCACCAATGGTATTTGGTGATAGAGATAAG
AAAATTAAAGGTGGTACAGATGCTTTGGTACTGCGTTATTTAACGCCTCATGGAAAATGG
AATATACACTCAATGTATCAAGATAATAAGCATATGTTGACACTATTTAGAGGTGGTCCA
ACGGTTTGGATATCAAATGAAGATGCTGAAAAACACGATATCCAAGATAATGATTGGCTA
GAAGTGTATAACCGTAATGGTGTTGTAACGGCAAGAGCAGTTATTTCGCATCGTATGCCT
AAAGGTACAATGTTTATGTATCATGCACAAGATAAACATATTCAAACGCCTGGGTCAGAA
ATTACAGATACACGTGGTGGTTCACACAACGCGCCGACTAGAATCCATTTGAAACCAACA
CAACTAGTCGGAGGATATGCACAAATTAGTTATCACTTTAATTATTATGGACCAATTGGG
AACCAAAGGGATTTATATGTAGCAGTTAGAAAGATGAAGGAGGTTAATTGGCTTGAAGAT
TAAAGCGCAAGTTGCGATGGTATTAAATTTAGATAAATGCATAGGATGCCATACGTGTAG
TGTGACATGTAAAAACACTTGGACAAATCGTCCAGGTGCTGAGTACATGTGGTTCAACAA
CGTAGAGACTAAGCCAGGTGTAGGGTATCCGAAACGTTGGGAAGACCAAGAACACTACAA
AGGTGGTTGGGTACTAAATCGTAAAGGGAAACTTGAATTAAAATCTGGAAGTAGAATTTC
AAAAATTGCATTAGGGAAAATATTCTATAATCCAGATATGCCACTAATTAAAGATTATTA
CGAGCCATGGAACTATAATTATGAACATTTAACAACTGCGAAATCAGGTAATCATTCTCC
AGTTGCTAGAGCGTATTCAGAAATTACGGGGGATAACATTGAAATTGAATGGGGACCTAA
CTGGGAAGATGACTTAGCAGGTGGTCATGTTACAGGTCCAAAAGATCCTAACATCCAAAA
AATAGAAGAAGATATTAAATTCCAATTTGACGAAACATTTATGATGTACTTACCACGTTT
GTGTGAACATTGCTTGAATCCAAGTTGCGTTGCATCGTGTCCTTCAGGTGCTATGTATAA
ACGTGATGAAGATGGCATCGTGCTAGTTGACCAAGATGCTTGTCGTGGTTGGCGTTACTG
TATGACAGGTTGTCCATATAAAAAAGTATACTTCAACTGGAAAACGAACAAAGCAGAAAA
ATGTACTTTCTGTTTCCCGAGAATTGAAGCGGGGATGCCTACAGTGTGTTCTGAAACTTG
TACAGGACGTATGCGTTATTTAGGTGTTTTATTATATGATGCAGATCGAGTTCATGAAGC
AGCTTCAGCAGTAGACGAGAAAGATTTATACGAAAAACAATTAGATATATTCTTAAATCC
ATTTGACGAAGAAGTCATTGCACAAGCTGAAAAAGATGGCATTAGTTATGATTGGATTGA
AGCTGCACAAAACTCACCAATTTATAAGTTAGCGATTGAATATAAACTAGCATTTCCATT
ACATCCTGAATTTAGAACGATGCCGATGGTTTGGTATTGCCCACCACTTAGCCCAATTAT
GAGCTATTTCGAAGGTAAAAATACAAATCAAAATCCGGATGCGATTTTCCCAGCCATTGA
AGAAATGCGCTTGCCGATTGAATATTTAGCGAATATTTTCACGGCAGGAGATACAAAACC
AGTAAAAGAAGCATTGCAGCGTATGGCAATGATGAGAAGTTACATGCGTTCCCAAGTTAC
ACAACAACCATTTGATACATCACGTTTAGAGCGATTAGGTTTAACTGAACGACAAACTAA
AGATATGTATCGCTTATTAGGACTAGCTAAATATGAAGATCGATTCGTTATTCCAACGTC
ACATAAGGAAACATATTTAGATACGTATCATGCTCAAGGTAGTACGGGATATAACTATGG
TGGCGAACACTTTGGTGATAACTGTGAAGGTTGTGGTGTTGCAGTAGGTTCAGGAAAAAC
TGGTCAAGAAATTTATAATGAGAATTTCTATGGAGGGATTTTCCGTGATTAATTTCGATA
ATTTTAAAAAGTATCAAGAAAGTTTTGGATATATAGCGCAACAGCTATGCTTTCCGGAAA
AATTAACATTTCATCCAAAGACTTTTGAAGAAACAATTTCGAAAGATCATCCAGGCTATG
ACGATTTAATAGCATTTAGAAATGTAATGATGACATTTTCTTTATCAGAAATCAAAGCGA
TTTATACAGATACATTTGATTTTACGAAAAAAGCACCATTATATATGACGTATAACAAGT
TTGATACACAAAAAGAACGTGGGCAAATGTTAGCGAAACTAAAGGTATTGTACGAGATGT
TTGGACTAGAAATGGTAGACAATGAACTTTCTGATTATCTACCGTTGATGTTGCAATTTT
TACAAGTGGCAGAATGGAGAAATGATCCAAGAGCTGAAGAGAATATTCAATTAATCATTA
TGATTATTGAGGATGGAACATATGTGATGGCGAATGCACTTGGTGAAGATAACAATCCAT
ATGCCTATGTGATTCAAGCGCTTAGAAAAACATTGAAATTATGTTTGACATCACCAAAAG
GAGTGAAACATCATGCTTAATCAGTTTTTATGGGTTATATTTCCGTATTTATGTTTAGTT
GTCTTTGTCGCAGGTCATATTGCACGTTATCGTTATGATAAATTTTCGTGGACAGCAAAA
TCTAGTGAATTAATTGAAAGAAAAAGATTGATGTGGGGTAGTTTATTATTTCACTTAGGT
ATTATTCCGGTATTTTTTGGACATGTTGTAGGATTATTAATACCTAAGTCGTGGATGGAT
GCTGCCGGTGTGTCTGAGCATTTATATCATATTGGTGCTGTTTATATAGGGAGTATCTTT
GGTATAATTACATTGGTAGGGATGTTTTTATTAACAGCGAGACGTGTTACTACGAAAAGT
ATTCGCAGATTAAGTTCAGCGTCCGATATCTTTGTTAACTTCTTATTATTACTTATTGTA
TTTATGGGATGTTATGCAACATTAGTAACAAATATACAGCATCCAGATTTTAACTATAGA
ACTTCATTATCAATTTGGTTTAGACAATTATTTATGTTGAAACCAGATGCATCATTAATG
AGTGGTGTACCAATTGCATTTAAAATTCATATATTATTAGGTTTCACTATTATGGCTTGT
TGGCCATTCACACGTTTAGTACATGTTTGGAGTGTACCTTTGACATATATAAATCGCAGA
TATATTATTTACCGTAAGAATAAAGTGTAAGTATAAGAGGTGAAAGGATTTGACACCAGA
AGCAATTATTGAAGATCGTAGATTTCAAGAGACATTAGATAAAATACGCAAAGAAGAAGG
TTATGATTTTGCGGCAATCGCTTTCTATGAATCTAACAAACCATCATCTCCAATAAAATG
GCACTATGTTTCAGGTAATAAAAATAATCGGTTTAAATTAATTATTTTAAGAAAAGGCCG
TGGATTAGCTGGAACTGTTATGAAAACAGGGAAGCGTATGATTATAGCTAATGTCGGTTT
AGCATTGGGACCAGAAGAAAAGATTGACTATCCAATTTTATTAAGCGAATCATTAACAGC
AGTTTTAGCAGTGCCGCTTTGGTATAAGAATCAAGTGTATGGCGTACTATTATTTGGTCA
AAGAGATGGACGTCCTTTACCAAAAATATTTGATAACGATGATATTCAACGTAAGTTTGG
TATTTTCAATGATGATAAATAATGAGATGAATTAGGGTGTAGGTCATGATTAATGAGGAC
AGTATACAATTAGAAGCTTTATTAAAAAAATACTATGAACATTCAATCGAAAAAATAGTA
TTTGCCGACGATAGTGGTAAAATTATTGCAATGAATGATGCTGCTAAAGATATATTATCT
GAAGAAGATAATTACAGTGCTGTGGCGAATGCGATTTGTCACAGATGTGAAGGGTATACA
AATGCCTATGATGTACAATCATGTAAAGATTGTTTCTTAGAGTCCATGCAAGTACAAGCT
ACGAATTTTCAAGTGTTTATGAAGACGAAAGATCAAAAAGTGATGCCGTTTACTGCAACT
TATCAGCTTATTGATCAGGATAGAGGGATTCATGCATTTACGCTTCAAAATGTCTCATCA
CAGATTGAACAACAAGAAAAATTGCATCAACAACGTATGATGCGTAAAACGATTTCCGCA
CAAGAAAATGAGCGAAAACGAATTTCTAGGGAATTACATGATAGTGTGATTCAAGAAATG
TTAAATGTAGATGTTCAATTGCGATTGTTGAAATATCAAGAAGATACAGCAAAGCTTTTG
GAAGACGCAGAAAATATTGAATATATTGTCGCTAAATTAATTGATGATATACGTAATATG
TCGGTTGAATTAAGACCCGCTTCTTTGGATGATCTAGGCCTTGAGGCAGCTTTTAAATCA
TATTTTAAACAGTTTGAAGAAAATTATGGAATAAAAATCATATATACATCAAATATTAAA
AATACCCGCTTTGATAGTGATATTGAAACGGTTGTTTATCGAGTAGTGCAAGAAGCTATT
CTAAATGCGTTGAAATACGCTGATGTAAATGAAATAAATGTAGGTATCCGTCAAACTGGG
CGACATTTGGTTGCTGAAGTGATAGATGCGGGAAATGGTTTTGATCCAAGTTCTAAGCCT
AAAGGTTCTGGACTCGGTTTATATGGAATGAATGAGCGAGCTGAATTAGTCAGTGGTAGC
GTCAACATCGAAACGAAAATTGGTGAGGGTACCAATGTTACATTGAACATTCCAATTTGA
AACATACATTGGGGGAATAAAATTGAAAATAGTCATTGCCGATGATCACGCTGTTGTCCG
TACGGGGTTCTCTATGATTTTAAATTATCAAAATGATATGGAAGTTGTTGCAACGGCTGC
AGATGGCGTCGAAGCTTACCAAAAAGTAATGGAATATAAACCTGATGTGTTACTAATGGA
TTTAAGTATGCCACCAGGTGAGTCAGGTCTTATCGCTACGAGTAAAATTGCTGACAGTTT
TCCTGAAACTAAAATACTAATATTAACAATGTTTGATGATGAGGAGTATTTGTTCCATGT
GTTGCGTAATGGTGCGAAAGGTTACATATTGAAAAATGCACCTGATGAACAATTATTGTT
AGCTATTCGAACTGTATATAAAGGTGAAACATATGTAGATATGAAACTTACAACATCTTT
AGTGAATGAATTTGTATCTAATTCAAATCAGGACACTGCAAACACATCAGATCCTTTTAA
AATATTATCAAAACGAGAACTAGAAATATTACCACTTATTGCCAAAGGTTACGGGAATAA
AGAAATTGCAGAGAAATTATTTGTTTCTGTAAAGACAGTAGAGGCACATAAGACGCATAT
TATGACAAAGCTTGGCTTGAAAAGTAAACCAGAGCTCGTTGAATATGCATTGAAAAAGAA
ATTATTAGAGTTTTAATGTTTGAAAATAATACCATACAAAGCGCCAGAGGAAACGGGGAA
TCTTCTGGCGCTTTTGTATGTTTCGAAATATATTTTTTTTTATAAATCGAATGGAACCTA
ATCCTTTCTCCTTTCGATAACCTATACTAATTCGCTTTGCAAAGGTACAACTTTTAATAT
AGTTATTGATTTAGAGAATAAATGATTAGTTTTCTACTTTGAACAATTATTTTAGTTGGT
GTATTCAGTGTTGTAGCATCTGTATGAGGATTAAAAATTGTCGCTCTTATTCACATTGCT
CAAAAAATAATTAACAGCTTCTGAAATGTATGATGCTAAATTTTGATTATCATATGAATT
AAAGTAATCTTTGAAACGCGTATCATCTTCATATGTTTTAGCAATACAGCATAATGTTTC
ATCATCAAAATCAGCGATAGTATTCATAAAAGATTTCCATTCTGTCACGATATCATTACA
GTCTTGGATTGGATAATGACTCAAAGACATATGATTAAATTTATTGAAGATTGTTGACAA
TTTCTGTCTGATATCCTGTGATTGTAAGTTATCTTTACGTCTAATAAATGATTGATATGC
TTTCGTATGACCATATTTTATAGATGCTTCTTTATCATATTGTGACTGTAGTGTCTTGTT
TAAAATGCTGGTATCTATTAGAGAATGTCCTTTAATAAATTCACATACAGAGCGTCTAAT
TAATTGTAAGTCAGAAATCTTTTTATCTAACTTGCTTATTTGCTCTGATAATAACTTTCG
CAATTGTTCATTATCATATGAAATGTATTGTTTTATTTTAGCGATATCAAAATCAAAAGA
CTTGAGTATTAAAATCTTTTGTAATTTTTCTAAGTCTTGCTGTTTATAAACGCGATAATT
TTTATCATTTTTATCTGGAACTAATAATCCTATTTCATCGTAATAATGTAAAGTTCTTTT
AGTTACACCTGTAATTTCAATAATATCTTTTAAAGTGTATGTGTATGCCAAAATTCAGTC
ACCTCATTTATTATTTTTTGTGCTGGAAGTGTTGTGGCAACTTCAATAGGTATGTTTGAT
TTTTGTAAAAAGTATTTCACCAAGTGATAGCCACATGCATAACCGGCAGCATGAGATAAG
CCAACGATAGGCCTACCTTGAAGTTTATTAATATCATCACCATAGAGATAAGGCATCGAT
TCAAATATATGCTTTAAATGTAAATGATTATAAATAGTATTTTTAATTTTTACGTTATCA
CGACTCCAATTAGTATTTGTTACCCACGGTCCAATATGCGCTTTACCATACAATGATTCT
ACATAGTTTTCAGCTAATCCTTCTGCAATAATCAATTCAATCAAACTTCCGCCATCCCAA
TCAATATATTGATAGCGCATATTATGATTTACTTCATGTGCAATTAAGCTTTTCATAGAA
TTAATTGTACTTGTACTCGGCACTAAATAAATCATAATATAACCTGGTATGCCACCATCA
CCACCACGATTTTTATTTAGATACATAAGTGGTTTTTGGCTATCTCCAAGTAATACTGTG
AAATGATAGTTAGAAACTTGAGATGAGATACTATAATTTGCAAATTGATCTATAGCAACT
TTTAAATATTTTTCACAATTAATCCAGAAATCATTATTCAGGTATTGTATTGACATTTGG
TCAGTTTCAACCAGTTCTTCGGGAGACTTATGAAATACATCTAAAAGTTGAATCGCACTC
ATTGTCTGCTTGTCATCATTATGAATAGGAATCTGCTGCACCTCAAATTTCTTTTTAAAA
GGTACTAATATTTCTTTAGTGAAAATTGAATCACGTTCGTTTAATGGTGCCTTGAGTATT
TTCTTATAGACGGAATCTGATCTAATAATATTGATTTTATACATGATAAACCTCCTTACG
CTGTCAGCATAAAGGGTAACGTAACGTGATTTTCAAGCAGTAATTGTAACTAATTGAAAA
AAATTAAGAAAAGTATGTGAGCGTTCCTTAATAATATGATTAAAATGATGACAAAATAGT
GTCTAAATGCATCGTAAAGGGACATTGTATAGGGGAAATCACACCATAAATAAGGGAAAA
TCCTTATGTTCACTTTTTCACAATCATAATAAAATATATATGTAGTCAATACTTTGTCTA
TATTGAATGTTTTCATATAAATGAAAGCATTTTTAAATAACATTGACCTCTAACATATAG
GCAGAGTATTGATATCTATTAAAAAATAAATGATTTTGGTGAAGGTGAAACGTATGTACA
AAACAAAAGGTGGCTTTCAACTTACATTACAAACATTAAGTTTAGTGGTTGGATTTATGG
CTTGGAGTATTATTGCTCCTTTAATGCCTTTTATTAAACAGGATGTCAATGTAACTGAAG
GTCAAATATCAATCATTTTAGCGATACCAGTTATTTTGGGATCAGTGCTCCGTGTGCCAT
TTGGTTATTTAACAAATATTGTTGGTGCTAAATGGGTATTCTTTACAAGTTTTATCGTAT
TGTTATTCCCGATATTTTTCTTGAGCCAAGCACAAACGCCGGGGATGTTAATGGCATCAG
GATTTTTCCTTGGCGTAGGTGGCGCAATTTTCTCTGTTGGTGTTACATCAGTTCCTAAAT
ATTTCCCTAAAGAAAAAGTAGGTCTAGCAAATGGTATTTATGGTATGGGGAATATCGGTA
CAGCAGTTTCTTCATTTTTAGCACCACCGATAGCGGGTATTATTGGTTGGCAAACAACAG
TTAGAAGTTACTTAATTATTATCGCTTTATTTGCATTAATTATGTTCATTTTTGGTGACA
CACAAGAACGTAAAATTAAAGTGCCATTAATGGCTCAAATGAAAACATTATCTAAAAACT
ACAAATTATATTACTTAAGTTATTGGTATTTCATTACTTTTGGTGCTTTTGTTGCATTTG
GTATTTTCTTACCTAACTACTTAGTAAATCATTTTGGAATTGACAAAGTAGATGCTGGTA
TTCGTTCAGGTGTATTCATTGCGCTGGCAACATTCTTGAGACCAATAGGTGGTATACTAG
GTGATAAATTTAATGCAGTTAAAGTACTGATGATTGATTTTGTTATTATGATTATCGGTG
CCGTTATTTTAGGTATTTCAGACCATATCGCATTATTCACTGTAGGCTGTTTAACAATAA
GTATTTGTGCAGGTATTGGTAACGGCTTAATTTTTAAATTAGTACCATCATACTTCTCAA
ATGAAGCAGGATCAGCAAATGGTATCGTATCAATGATGGGTGGTTTAGGAGGATTCTTCC
CACCGTTGGTCATCACATACGTAGCTAATTTAACAGGTTCAAGCCATTTAGCATTTATTT
TCTTAGCGGTATTCGGCTGCATTGCATTATTTACAATGCGCCATTTATATCAAAAAGAAT
ATGGTTCATTGAAACACAGTTGATATGTAATACGAAGCATTCTTAAATTTAAATGACAAA
GCCTTAATATCATGCGCAATATTCGTAGCATGATATTAAGGCTTTAGTAGTGTATTCATT
TTAAATTTAACTATGAAATTGGAATAGATGTTGATGAAGTAGTGTCATTGCTTGGTTTGA
TTTTAGGCAGGGTAATAGTTAATAGCCCATTTTCAAAACTAGCAGTAATATGTTGCTTAT
CAACAGCTTCAAAATCAAATTGACGCATTAATGATTCGAAGTTACGCTCATCTAAAATGA
GTTGTTCAGATTTGTGTTTTGCGTTTCTAGTAGCTTGAATAGTGAGCGTATTATTATTGA
AATCGATACTAATATCTTCTTTATTTACACCTGCTAGTTCAGCTTCTAAGTAATATAATT
CGTCTGTTTCATATATATTCGTTACAAATGAAGGTGTTGAAAAGTAATTAAATACTTGTT
TACCTAAATCTTTAAATGTATCACTTGGATTACCGTTAAAAAAGTTTTGATTCTCGAATT
GATTGAAGTTCAATATCATCACTTCCATTATATAAATTTGTATTACAAAGCCATTATATG
AGTAGTATTAAAAAAGATAAAGTAAAAGGGGAGATAAAAAGTTATAAATGGGTAGATTTG
TGCCTGATAAGGAATCAGGGCAAAAGAGCTGAGCATCGAGATTTATACAAGCAATAAAGA
TAATGAATAAACATAGCGATGCATACTTCTGCCCATCACCTTATGATAGGGAGTTACTTT
TTGTCGGAATTGTCGAAATTTTTCGAAACAAAATTCCGCAAATTATTAACAATGTCTGAT
GCTTCTCGTTCTGAAATGTTGAATTCATTAAATACTTTAACAGAAATTTCAGCAAGAGGA
CTTTTTATTGCTTTACCTTGCTCTGTTAGAGAAATTTGTAGGTTTCTTTCATCTTTCTCT
TCACGTGTTCGAACAACGTAATCTTTCTTTTCTAATTTCTTTAGTAATGGTGTCAGTGTT
CCAGAATCTAAGAATACACGTTCACCTAATTTTTTGATGTTAAGTTTTTCATCATTTTCA
ATCGCCATTAAAACAATGTAACCAGTATAGGTTAAATCATAATCCTTAAGATAGTTTGTG
TATTTTTTAATTATTTCTTTTGAAGAAACATAAAATAAAAAACACAACTGTTTGCTAAGA
TAGCTGTTTTCTACATACATCCAATCACTCCTTGTTAAAATAAACAATATTATGAAGTGT
AATAGTTGTCAAGTACTGATTTCATCGCAATTATCGAATTGTCTATAATTGAATTTAAAT
GTTAAATAATGCAAAACATATCAATATCTTAGTATTTTCATCGGTAATGACTGATATGAC
TGATTTTTTAAATTGAAAAAAATGGAATTGTATCATTCTTAATTGTTAAAAGTAGTCAAT
TATTTTGATAGATAGTAAAATGAAATTTGTTATTAAATTTTTTCAAAGCATCGTGTATGT
AATTCGATTTCTATAATAATATTGAGAAGAAAAAAATTGTTACAATCTGGTAAAAACTCT
TTATTAAATAAATTGATTCGTTCATACTGAATAGATAAGCAAAAAGGAGTTACATAATGA
AGAAGAAAAAAAAACGTGATTAAAGTTATCATTATATTATTTATTTCATTAATTGTTGCT
GTAGCATTTTTCTTTGGTCTGAAAACATATCAAGGCCATAAGAATATTCAACTTATTGAC
AGTTACTTGGAAGAGAAAAGTCTAAAAGATAAAATTAAATCAGAAAAAACAGAGTATAGT
GCTAAAAAAGGTCTCTTCTATAAGGAAGTTACATTTAAAGATGAACCTGGTGTAACTTAT
GTTGTGCAACCTATCAGTACTAATAAAGGATTATTTGTTGAAGGCTTTGATACAGAAACT
AAGAAAAGTTTGAAAACTGCAAAGCATAAATATTTCAATCAAAATTATAAACCATCAAAA
TAGTGAAGCGTATAACTGGTATAACAGTTTAGTGCCTTCAATTTTAATTATTTGAGGTAA
ACAGTTTTTGTATGGAAATTAGTGATTTTTGACATCTATAAAAGATAAATATTTTAATTT
TTTATAGATAATTATCAATTTTCTGATATAATTGAGTGATGTCAGATGAAGGGGAGTTTG
TACTATGGCTCTATTCAAGAGAAAAATTAGCCTACCTATGCAAGTTGTTATTGCATTAGT
GTTAGGTGTTGTCGTAGGACTTTTATTATATGGACAAGAAAACGTAGCAAATTACATTAA
ACCATTTGGTGACGTATTTTTAAATTTAATTAAAATGATCGTTATACCAGTTGTATTTTG
CTCGCTAGCGCTTTCTATTTCGAACGTTGGGGAATCGAAAACTGTAGGGCGTTATGGCTG
GAAAACAATTTTATACTTTGAAATTATTACAACAATCGCAATAGGTTTAGGGATTATCTT
CGGTAACCTATTTAAACCAGGTGCTGGATTAGACCCAACAAAATTACCTAAAGGTGATAT
TTCTAAATATCAATCAACTGCACATGCAGCAGAACAATCTACATATGGAAATCATTTTAT
TGATACCATTGTACATATTATTCCGACAAACTTTTTTGAAGCTTTAAATAAGGGTGAATT
ATTACCTATTATCTTCTTCGCAGTATTCTTTGGATTAGGATTAGCTGCAGTAGGTAAAAA
AGCAGAACCAGTTAAAGAATTTTTAAGCGGATCGCTTGAAGCTGTGTTCTGGATGATTAA
TAAAATTTTAAAATTAGCACCACTTGGAGTGTTTGCATTCATTTGTACTACAATTATTAC
ATTTGGTGCATCCGCATTATTACCACTATTAAAATTAGTATTAGTTGTTGTCTTTGCAAT
GGTGTTCTTTGTATTCGCTATACTAGGACTAGTTGCATGGATGTGTGGTATTAATATCAT
GAATATTATTAGAATCTTGAAAAGTGAATTGCTTTTAGCATTTTCTACATCAAGTTCGGA
AGCTGTACTTCCTGTAATGATGAAGAAAATGGAAAACTTCGGTTCTCCAAAAGAAATTAC
TTCTTTTGTTATACCAATTGGTTATACGTTTAACTTAGACGGATCAGCACTTTATCAATC
TATTGCAGCATTATTCGTTGCACAGATGTATGGAATGCACTTAACATTATCAGAGCAAAT
TGTGTTGATGTTAACATTAATGATTACGTCTAAAGGTATGGCGGCAGTACCAGGAACTTC
AATCGTTGTTTTATTAACAACATTAGGTGCCATGGGCTTACCGGCACAAGGTTTAGCATT
AATTATTGGTGTTGACCGTATCTTAGATATGGTACGTACATGTGTAAACGTTATTGGTAA
CGCATTATCAACAATCGTTATAGCTAAATGGGAAAACGTATATGACAAAGCAAAAGGTCA
AGAATATTTAAAATCAATTTAAAAAATACTATCTGACATTTAAAGCCCCTTACAACCTTT
GGTTGTTAGGGGCTTTTATGCATGCGCTAAAGCGCAGGCGAACCGAAACGAAGTGACCTC
AGGTTGTTAGGGGCTTTTATGCATGCGCAAAGCGCAGGCGAACCGAAACGAAGTGACCTC
TGGTTGTTAGGGGCTTTTATGCATGCGCAAAGCGCAGGCGAACCGGAAATAGACTGACAC
AGTAATTCTTAAAAAGCAGCAGTAAGATAATTTTCAATTAGAAAACATCTTACTGCTGCT
TTTAATATCTTATATATTATTCAAAATTAAAGCTTAATTAGTGTTTCATGTGCATTTTGC
CCATGTCATGAATTTTCATCATTAAACCATGTGGTACATCGTCATGATCAACTTTTTTTA
CTTTAACAATTTTATCAGAATCTGCTATTTATAAACAATTACAAAATCACCTTTTTTAAC
TGAAACGTCTGCATCTGAAGGTAATTTAACGTTCTTCTCAATGCTTTCATCTTTTTCACT
AATCATTTTTTCAATTGTAGCATTGTCTTTCATAATTCCATAATATGTATCTTTCTTTCC
ACCAGTCATCATCATGATTACTAGTACAATACATACAATCAACATGATGGCAATTAAACT
AATACCAAGACCAAACCCTTTTTTATTTTTCACGGTTCATCAATCTCCTTAAATGTAGTT
AATTCTGTTATACCTAAAAGTACAACAGTTTGCAAATGCAGTATTTATATTACATAAAAT
TAATTTAAAAAGACACACCTTAATCACAATAAATGTGAATAAAATGTGTCTAAAATATTG
TTATATAATAAAAATATAGTTAAAAGTATTAAACGCTTTCAAAATCGAAATATATATAAA
TAGGATACTGTTGAAATTTATAGCTAACATGTTCAATTGCTGGCTAATTTTAAAACTAAA
AACTTACATATTATAAATCAATTTTAATAGGTGTATCTAATGATTTATCATTCATTAGCT
TAATGGATTGCGGAACTACTCTTAAAACACATAACTCTGGGTCTTCTTTTGAACTGAAAA
AGCTTTTGTCTTGTGTTTCCCATAGCCAATCAATCACTTCTTGTTCTGTAACGATTTCGA
TGGTCGCTTCCATCTCAACGAAACTACGATTAGTTGTGTCGTTATAGCCTAACAAAACAT
ATGCTGCTGGATTATCTTTAATTTCTTTGACCTTAGCAGAATGGATATTCGTTTTAGTAT
ATAAAGTAAGACCATCATTATAAAAGACCATATATCTACTATTAGGTTTGTTATTATATG
CAGTTGATAATACACCAACTTTTGACGTTGCTAACACGTTTTCAATTGCTTGAATTGCTT
GTGAGTTACTCATCCTACATCATCTCCTTATGATATAAATAGCCTTTAACGTAAGAAACT
AAACACAAGAGGACTGTTAGTATTTAGCTTGGTTTAAAGCAAATATATTTAACCTCGTCG
TGATTTAACTTGAGTTCAAATGTACGACCAGTTTCTTCTTGAACTGCAAGCTCCGTTTTA
GGGTAATTCGTTTTGTCTAATTCATCTAAAATTTCTTTTTCTATATAAACAAGTTGATCG
CTTATTGGAAGCAAATGTTGAATTGAACCATGTTCATGATTCAATGTTTTAATAATCATC
AAAGAGTCTTGAGGTAATTCATTATGGAAAATGAAATCTTGTTTTACGTCTGACATATAT
CGATCATTAATTTTATTGAATAATAAGAAATGGTAGTTATTATCTTTACGACTCAATACA
TAATTATTTGTAATTTCAATGTCTTCGTTAACAAAAGGTCTAAACATTTTATATAAATGC
ATTAATGGTAGGGGGCTACCATATTTGTTGTACAAGGAAATATAATTTGAATGGTCATCT
AATAATTGATAGCTAATGCCACCGCCATATCGTAATAATGCGATTAAGTGATACACTATG
TCAGATAATTGAATTGGATTCTTACCATCATTAGTATATTTAAACCCGCTTACAGACAGG
TTATTATATACAAATTGTGTTGATGATATACCTGAATCTAAAATAAATTTCTTATACTGT
TCAAAATGTGTGTCAGTTTGATGATAGTGTTGATTTTTAGTGATAAGATGTGTTGCAGTT
TTTGAATTTTCAATATCAATAAAGTAATAATGGAATTTAAGACGCTGCATGACATCATAA
ACTTGTTCCACGGTTGAATAAGTTTCTAAAAAGCCATCGACTGTCACACTATATTTAATT
TCTTTATTTTTGTTTTTAATTTTAAGATGACATAAATGAATTTCTTCTGCTGTCATAGAA
TTAGAGCAAAATACGAGCATAAATTTAACTAATTTCTTGCTTGTCTTATAGTCTTGATTG
CCTTGTAAAAATGTTAGTATTAATTGCTTCATCGTTTCGAATTGTTGTGTTGATTTAATA
GCGATTGCTAAACCTATATTTTTTTCGAAAAGCTTTTCAAAACATCTATTTAACAGGTTG
TAATTCGTTTGGCTAATCTCAATATCGTGAATATCGTCAATGAAAACGACAGGTTTTGGT
AAGTGCTCAAAGTTAATATCGTAATATTCATTGAAAATAAATTGAAATAGTTCATTGAAA
TTACTGAATCGAACAAATACTTTGGCACGCTGACTTCGATCTTTCGGATTAAAATCATCT
ATATGAATATCTGTTGTATTTGTAGCCAACTGAGCTGTTAAATCAATTGTTGAAATTAAC
TCAGTGAATTGTGATACGTTATCTTGTTGGAAGTGTATTTGTGGTGGTTCAGTAATCTTG
GAAACGAGTGAACGGAACTGTTTAGGACTAAAATGCAAGTAATTCTTAAATTGATTTGCA
AAATTTGTATGACTGTTAAAACCAGCCAATTCAGAAACAGTTGTAATAGAATGTTTTGTA
GAAAGTAATAAATTGATGGCGTTAACAAGTTTAATACTTGTAAAATAATCTTTAAAATTC
ATACTCAAATATCGAACAAAAAGATTAGAACAATATGATTCAGAGATGTTGCAATGCATC
GCTATATCTTTTAAAGACAAGTGCGCATCAATATTGTCATGAATATAGTTTACACAATCT
ATAAACACTGGATTGCTTAAAGCAATATTTGGTAAATATTCATGATCTATTCTTATAAAA
GCTTCTTTAAGTAAAGTGTCTATAATACTTTGACCTATATTTTTTCCCATTAAAGAAGAA
CTTGTTGGTGTACTGATTAAATCGGCAATTAATGACTTAATATAATTACTTGATTGTAAT
AAATGACGATCTAAATAACCATTAAAGAAATCATCATCTTGTTGATGAAAATAAAAAACG
GGTATCATTAATTCGATTATATTTTCGCCGTGGTTAATATTATAAATATCACCATGGTTA
ATTAAGATAATATAATTACTTACGTCTTTGGTTTCACCATTAATCGTAATATTGAGTTTA
CTTGTAAGTGAAAATAGCACCATAATATTATTAATATTACGACTTGGTATTGTCGATAAT
GTATGATGTATTTTAAGTTGGCATGTCATATTTCTCTCTCCTGCCTAATATATATTGAAA
TCTATCATTTAAATGTAAAACATGGAAATTTTTAAAATCATGGATAGTATACCTATTATA
GTTGAATATTTTTGAAAAGGTAATAGTGAAAAATAAAAGAAATTAATGAAAACTCCTAGG
AAAACGCTTGTTTTTATGCATTGTGCACAATATAAAAGTAAAATTAGAAAGATAGTAAGC
AAAATTTGGAAATTTTCGATAGAGTCTAATTAAATTATTTGGTGCATAATTAATATAGAT
TTCAAACCTATGTATTTCAAAAAACAATACATAGCCATTTTGAACTTACTTGCTAATCTT
TTATTGATATTCAACTATGTTATAAAAAAAGCAAATTGACCAAAATGGAAGTTTGAATCA
AAAAACATTAAATGTACCCATGACTTAAATTTTATCGCCATTATTTAAGTTTGGACATAC
ACTTTTGTCATCAAACGCTGAAAATTAGTACGATTGAAATCACTTCTTGTTATAAAAATT
CTTAGTAGCCCTGTTACAAAATATTCGCTACAAATTATTCAAATCAACAACAATAACCAT
CAACTAAGAAATTTTAAACAATCTACTGAAAAATAAAGCGTTTAAAAGTTCTGTTTAGAA
AACATCAAGATAAGTATAAACATCTAGAAAAGTGAACATCTAAGAAAATCCATCTAGTTA
TTGCCGTAACAATTAGAATAATCATTTGAAAAAGTGCATTAGACAACGAAATTCACCATC
AAGATAATGAAGCAACAAGAAACAGCACACATCAATGAATTAACACCTTAGATTCATCAT
GAGAAAATGCATGGCACAACTAGATTTACCATCAAGATAATTCTTAAGCAGCGAAGAATT
AACATCTAGAAATGCATAAACATCTTAGATTTTACATCAAGAGATGCGATAACTATAAAC
AACTAGAAACGTCACCAAGATAGTGCAACAACAAAGAATCAGCATCTTGAAATCGCACTA
ACATCTAAGAATCAACATCAAGTATTATATTAACATCATAGATAACTTCATCAAGACAGG
CATCCACATCTAAGAAACTCATCTAGAATAGCTAACACCTAACATCAAAGAATATTCATC
AAGAACAGTATCTAACAGAACTTTTTGACTATATATGAATTAATTATGTTACTAGCTAAA
TCATCTATTATTAACTTTCACACTCAATTTCTACATCTAATATCAATTTATTAACAATAG
AATTAGCAGCAACAAGATATTACTTAAAATTACTCCCCCGAATTTAAAATATAAACAATG
TAATAATTAAGGGTATAAATTGATTTATGCTGTAACTAATTAAATGTGTATGGTATCTTC
TAACATCATGAAACGCATTTTAATATAGATATGTACATTTAAACCTTGAGAGATAGATTA
TAGTAAACTTTAGTACAAAGTATGAATTGCTGAACTCCAATGACTACTATTTGTCCGTTA
CAACTAAAGTTTCAATCTATCTCTTTCTTTTTGTGTTTAAAACACGACTTTGTAGTAAAT
ATTGAACATCATATTTATTAGCAAGTTCTGCTAAAAAATCTAATAAAGTTTGGGTGTCGA
TTTTACCATTAATAAAATCAGCTTTAAGTAGTTTTGATTGTTGTCTTTCTTCTTCATTCG
CACATTTTTTAAAATATCCCCACATATGATCAAAAGCATTACATACACTTCCTATACTTG
GTTCAATTAACAAAGCATCATCAATCATTTGTTGGACTTGATGAAGTGATAAATCCGTTT
TTAAAGCATTCCTTATCATTTGGTAAGACTGTTGACTGTGTAACAATACATGATATTTTT
CCTCACGCCAAAGCTGTTCGATATGGCCACGTTCTTTCATAAAATTACCTCCGATAATTA
ATGTTAATATACATGCATATAGTATAGCAATAAAAATGAATGCGCTATCAAAAATGGTGT
AGGTGTTTATATAAAATGATAATAGAGTGTTGCAAATATTTTTGGAACCGGTTACAATAA
AGTGGAATAAATGGAACCGGTTCTAATTAGGAGGCTAAATATATGAATTATAAGCAATCC
GCAGAAGATATTTTGAACGCGATAGGCGGAGAAGAGAATTTAGATGCAATGGCGCATTGT
GCAACGAGACTACGATTAGTTTTAAATGATGAAAGTTTAGTAAATGAAGAGGCGCTAAAC
AATATGGATGTAGTTAAAGGGACGTTTTCTACTGGGGGACAATACCAAATTATTATTGGG
TCTGGTACAGTCAATAAAGTATTTAGTGAACTGGAAAAATTAACTGGAAAAGAAGCATCA
ACCACTTCGGAAGTCAAAGCACAATCTGCTAAAAATATGAATCCGTTACAGCGATTTGTA
AAAATGCTTTCAGATATCTTTGTTCCGATTATACCAGCCATCGTTGCTGGTGGTTTATTA
ATGGGGTTAAATAACATTTTGACTGCGAAAGATTTATTCTTTTCAGGTAAATCATTGATA
GATGTCTATAGTCAATTTGCTGGATTAGCTGAAATGATAAATGTTTTTGCGAATGCACCA
TTTACATTATTACCAATTTTAATTGGATTTAGTGCAGCAAAACGTTTTGGTGGCAATCCG
TTTTTAGGTGCTGCATTAGGTATGATATTGGTTCATCCATCGCTAATGAGCGCATACGAT
TTCCCAAAAGCAGTTGAAGCAGGTAAGGCTATTCCATATTGGGATGTATTTGGTTTGCAT
ATTAATCAAGTAGGTTATCAAGGACAAGTGTTACCTATGCTTGTAGCAGCTTATATCTTA
GCTTCAATTGAAAAAGGGTTACGCAAAGTTATTCCAACGGTGTTAGATAATTTGTTAACA
CCATTGTTATCTATTTTTATAACAGCATTTCTAACATTTTCATTTGTAGGTCCAATCACT
CGACAATTAGGTTACTGGTTATCAGATGGTTTAACATGGCTTTATGAATTTGGTGGTGCA
ATTGGTGGATTAATATTCGGATTATTGTATGCTCCGATTGTTATTACAGGTATGCATCAT
AGCTTTATAGCTGTAGAAACGACATTAATTGCAGATGCCACAAAAACGGGTGGATCATTT
ATATTCCCGATTGCGACAATGTCTAATGTTGCACAAGGTGGTGCAGCAATTGCAGCGTTC
TTTATTATTAAACAAAATAAGAAGTTAAAAGGTGTGGCATCTGCCGCAGGTATTTCAGCA
TTACTTGGTATTACAGAACCGGCTATGTTTGGTGTTAACTTAAAACTAAGATATCCTTTT
ATTGGCGCTATCGTTGGATCAGGTATTGGTTCAGCATATATTGCTTTCTTCAAGGTTAAA
GCAATCGCATTAGGAACTGCTGGATTGCCTGGATTTATCTCAATCAATCCAGTACATGCA
GGATGGTTACACTACTTTGTTGGTATGACAATATCATTCATCGTTGCCATAACAGTTACT
TTAATTTTATCTAAAAGAAAAGCAAATAAAGAAGTTGTAGAATAAAAAAAGAGGTATGAC
AGTAATCAAAGTATCAGTCATTGCAAATGCAATAGGGTGAAACTTTAAGCTGTCATACCT
TTTAATTTAGTTATAATTTCTGTTTTCGCCATAAGAAAATACTAACAATTACGACAAGAA
TTAATGAAATACCTACCACAATAATCCAAGATATATAACTATGGTCATCAATTGGCAACG
GCACATTCATACCGAAGAAACTAAATACGAGCGTTGGTAACGTTAATAGTACCGTGAAAA
GTGTTAATGTCTTCATAATCGTATTCATATCATTAGATAATAAGGAAGCGTATGATGTTG
TGATACTTTCTAAGATACGTTGATGTAATTCTGTTGTTTCGATGGCTTGGTTATTTTCAA
TGATTAAATCTTCTAGTAATTCTTCATCTTCTTCAAAACGTTTAATTGCAGGTAAACGGA
ATAACTTTTTAATAATTGTATCGTTACCTTTTAAGGCAGCTAAAAAGTATACTAAACTTT
TTTCAACTTCCATTAATTTGAAAAGTTGTTTGTTAGTAATGTTATTTTTTAGTTCTTTCT
CAATACGAATTCTACTTTTATTAAGTAATCGTAAGTTACGATTATAATGGTCGGCAATAG
TAGTTAAAATTTCTAATGCAAATCTGCTGTGAAATTTTAAATTAATATCACGCTTAGGTA
AATTTTCTAAAAATTCATTTTCAGCGTCACAAACTGTTACGATAATACCGTTGCCAATAA
TAATGCCTAATGGAATCGTTACAAAAGATAGAACGCTACGATTAGTTGAATTGACGATAG
GTAAATCAATAATGATTAATGAGTAACCAGTATCTTCGTCATATTCAATACGGGAACTTT
CTTCTGAGTCCAAAGGGTCACGTATAAAGTCTTCAGGTATATTATATTGTTCCATAAGAT
TTTCAATTTCTTCTCGGTCTGGTTCTACTACATTAATCCATGACGCTGTATGATCTAATG
GTGTTTTTATAATATGTTTATCTATATCTTCAGAATGTCTGAATGAAGTAATCATGATAT
ATAGTTCCTTTCTAAAGGATTTAGGAAAAGCGAGTATTACTTAAGTTAGTGAATCAAGGT
TTGATTTATGCAAACGGTTTTCTGCCATTATTCTTAATGGACCATTAAAAACAATATTAT
GCACATGTTTAGCTAATTCATCAACTGAAATGGGCTGTTTGTCCATTACCCAGTATTTAA
TAATTGAAATTGTTGCTCCGGAAACGTAACTGTAAAAATACATCTCTGGAATGCCTCCGA
TAGAATGATTGATACTAATATAACGTTGCATATTATTTTTAATATGTTCGTTGATTTTCA
ATTCTAATTGACTCGTGCGTTCCAATTGTAAAATAGTATGATAAAACTCTAAATTATCAT
GAATATGCTGGAAAATATTTTTGAGTATATCATTTACAAAAGTATTCGCAATGTCTTCAA
TTGAAGAACCGCGTAACAAATCAAATTGAGTATATGTCGTTAGTTCTGAAATATACTCAT
CTTCCATATCTGCGAGTAACATATATTTATCCTCGTAATGTAAGTAAAATGTCCCTCTAT
TGATATCAGCGCGTGTTGTTATGTCGCGAATGGTAATCTTTTCTAAATCTTTTTCTTGTA
GTAATTTAGTGAACGCTTGTTTAATGGAGGACTTTGTCTTTCTAATTCGCCTATCTTCTT
TCAAAAATAAATCAACCTCCTTGTGTTATTGAACAATGTGGGTGTATTTGTCTATTAATA
AACGTATTGATGAACATTGTGTATTGTTTATTCCCACTTACATATTATAATAGACAACAT
GCGAAATATTCAACACATTGTCTAATAAGGAGGTAATTAATAAAATGAATATATTTCAAA
ATAAATTATTATGGATTGCACCAATAGCAACTATGATTATCTTGGTAATCTTTTCTTTAG
CTTTTTATCCTGCATATAATCCTAAACCGAAAGATTTACCAATTGGTATATTAAACGAGG
ACAAAGGTACAACGATTCAAGATAAAAATGTTAACATTGGTAAAAATTAGAGGATAAATT
ATTAGATAGTGATTCTAATAAAATTAAATGGGTTAAGGTTGATAGTGAAAAAGACCTTGA
AAAAGATTTGAAAGATCAAAAAATCTTTGGAGTAGCTATTATTGATAAAGACTTTTCAAA
AGATGCTATGAGTAAAACACAAAAAGTAGTTATGGATAGTAAAAAAGAAGAAATGCAACA
AAAAGTTGCTTCAGGTGAAATTCCGCCACAAGTGGTTCAACAAATGAAACAAAAAATGGG
GAATCAACAAGTAGAGGTTAAGCAGGCTAAATTTAAAACGATTGTAAGTGAAGGATCAAG
CTTACAAGGTTCACAAATTGCATCAGCTGTGTTAACTGGTATGGGTGATAATATTAATGC
TCAAATTACGAAGCAAAGTTTGGAAACATTAACGAGTCAAAATGTTAAAGTCAATGCCGC
GGACATCAATGGTTTGACGAATCCAGTAAAAGTGGATAATGAAAAACTTAATAAAGTTAA
AGATCACCAAGCAGGTGGTAATGCACCATTCCTAATGTTTATGCCAATTTGGATAGGTTC
AATCGTAACGTCTATCTTATTGTTCTTTGCATTTAGAACTAGTAACAATATCGTCGTGCA
ACATCGTATCATTGCTTCAATTGGACAAATGATATTTGCAGTTGTTGCAGCATTTGCAGG
TAGCTTCGTTTATATTTATTTCATGCAAGGCGTTCAAGGATTTGATTTTGACCATCCAAA
TCGTATCGCAATTTTTGTAGCACTTGCGATTCTTGGTTTCGTGGGTCTTATTTTAGGTGT
TATGGTATGGCTAGGTATGAAGTCAATTCCAATTTTCTTCATTTTAATGTTCTTTAGTAT
GCAACTTGTAACGTTACCTAAACAAATGTTGCCCGAAAGTTATCAAAAATATGTATATGA
TTGGAATCCATTCACACACTATGCAACAAGTGTAAGAGAACTATTATACTTGAATCATCA
AATTGAATTAAATAGTACAATGTGGATGTTTATAGGGTTTATGATTTTTGGCGCTGTATC
AAGTTTAGTTTCAGCTATTGTTAGAAAACATAGCACAAAACGTACTGAAGTGCCGTCATA
ATTTAATAAATAGGAATATAGCTATACAAGACGTTTGTAGCGAGCGTCATGGTATAGCTA
TTTTATTTGTATAGTACTTGATGTAAAGTTATTTTAGCTGTCATACTATGTGCTAAACCA
AATTCAGTTGTGTCATATCTTCGCTTTTTTGTCACTGTTATAATAGGTATAATCGGATAT
AATGAAAAGGTGAGGGAGGATTCAAAATGCGTAGGTTATTATATTCATTTCTTTTTTATA
TGATCATAGGTTTATTTAGTGGATTTTTCTATAGAGAGCTAACAAAAGCATATGATTTTA
CTGGTACAACACAATTATCACTTGTACACACACATACACTTATTTTAGGTATGTTTATGT
TTTTAATATTATTACCATTGGAGAAGTTATTTAAATTATCAAGTTACTACTTATTTAACT
GGTTCTTCTATGTATATAACATAGGTGTTATCGTTACTATAGGTATGATGGTGACAAAAG
GATTCTTCCAAGTCACTGGTAAATCATACTCTCCAGAAGCATTTGCAGGCTTTGCAGGTA
TTGGGCACACAGGTATGCTTGCAGGTTTATTGTTGCTATTTTTCCTTTTAAGACAAGCAA
TTCTTAAAGAACCACGTGATGAGTCTTTTAAAAAATAATATAACTAGTACTAAAAAATAT
ACACATCTTTCAAAGGAACATTGTTGTTTCGTACTTTGAAAGGTGTGTTTTTATATTGTG
ATGGGATAGTTATTGATAATTCATGGCTAACTATGCGATTTATTTTAACAATATAAATAT
TAATAGTATAATGTCTTTAAATGATAATAATTATCAATTTGAGCGCGTTAATGAAAGAAA
TGAATATAGAGAGTCATAGGAGGCACATAATGAAAGACGTTACAATCATTGGTGGCGGTC
CGTCTGGTTTGTATGCAAGCTTTTATGCTGGATTGCGAGATATGTCTGTAAGATTAATAG
ATGTTCAATCTGAATTAGGGGGTAAGATGAGAATTTACCCTGAAAAAATTATTTGGGATA
TTGGCGGCATTGCCCCAAAACCTTGTCATGAAATTTTAAAAGATACAATTAAGCAAGGAT
TATATTTTAAACCGGAAGTTCATTTGAATGAACGTGTGGTAGATATTAGGAAAAAGGCAG
AACGTCATTTCGAAGTTGAAACAGAAGCGGGAGAAATATATACATCGAAAGCAGTTATCA
TTGCAATTGGTGCGGGTATTATTAATCCAAAACAATTAGATGTTAAAGGTGTAGAGAGAT
ATCAATTAACTAATTTACATTATGTTGTACAAAGTTACAGACGTTTTAAAGATAAAGATG
TATTAATATCAGGTGGAGGAAATACAGCATTAGATTGGGCGCATGATATTGCCAAGATTG
CTAAAAGCGTGACAGTTGTTTATCGAAAAGAAGATGTAAGTGGTCATGAAGCGATGAAAA
CACTGGTGACAGATTTAAATGTGAAACTATGCCCGAAAACACGTATTAAATACTTGGTCG
GCAATGATGATGAAACGCATATAAGTGAAGTTGTTTTGGAACATGTTGAAAGTGGTGATA
CGCATACAGTTAAATTTGACGATGTCATTATTAGTCATGGTTTTGATCGTTGTAATACAT
TATTGAGTGAAACATCTTCAAAGCTAGATATGCATGATGATTGTCGTGTTAAAGGATTTG
GTAATACGACAACTAGTATACCTGGTATCTATGCGTGTGGAGATATTGTTTATCATGATG
CAAAATCACATCTAATTGCAAGTGCATTTAGTGATGGTGCAAATGCAGCGAACCTTGCTA
AAACATATATCCAACCAGATGCGAATGCAGAGGGTTATGTTTCAAGTCATCATGAAGTGT
TTAAAGAAGCGAATAAGACTATTGTAAATAAACATTTATACTAGTTTGATATATTGTGTG
ATGAAAAGTGGGGTAAATAATGGTTAAAGTGACATATGATATTCCGACTTGCGAGGATTA
TTGCGCATTAAGGATTAATGCAGGTATGAGTCCAAAGACGCGCGAAGCAGCTGAAAAAGG
ATTACCTAATGCCTTATTTACAGTAACCTTGTATGATGAAGATCGGTTAATTGGTATGGG
TAGAGTGATTGGCGATGGAGGAACTGTTTTTCAAATTGTTGATATTGCAGTTTTGAAAAG
TTACCAAGGTCAAGGTTACGGCAGTCAAATTATGGAACATATTATGAAGTATATTAAAAA
TGTATCTGTCGAAAGTGCATACGTTAGTCTGATCGCAGACTACCCAGCGGATAAATTATA
TACAAAATTTGGATTTATGCCTACCGAACCAGATTCAGGCGGTATGTATATCAAATTTTA
AAAATGAAAAATCGTACCGATAAACATACTGAGTTTTCTACACAGCTTAACTTAGTATGT
TTTTGTTTTTCTAAGTAATGATATTAAAAAAATGTGTGTTTTATGGTAAAGTTCAAGTTG
ATATGATATAGAATTTTCGACTTTGTAACTAAGGGAGTTAGAACAATGAAAATCGATACA
TTAAGACAAGCTATAATATATTATTTTGTTGCACTTGTGTTATCAGCTTTAATGATCTAT
TTATTTTTAACAAATATTGAGAGAGTTATTTTGTATAGTTGTGCATTCACAGTCGTTTAT
TGGGCAATATATGCCTTTGATGTATATAGAAAGAGAAATTAAATATGAATTGTAAACGAA
TCAACATTTATTTTGCTTAATGTGTAGGTATGATAGGTGCTGAAAATACATGGCTTTCCA
AAATACACTAAAGTAAAATGTTAATTGATGAAGTATCGGAAATTTAATAATCCACAACAA
ATAAAAAGACATCTCGCATAACGGGATGTCTTTTTCATGAATACTATTTATCTACACCGA
AATCGATAACAATGCGGCCTTTATTTTCATGTTTAATTACTTTGTTAAGTTGTTCTGGAA
GTTCATCAAATGTAATAACTTGCTTGATCTCATGTAAATTTTCAGGCATTAAATCTTTTG
CGAGACGACGCCAAACGCGCTGTCTTAATTTCATAGCAGTAAATACCGAGTCAATTCCTA
AAATGTTTACACCTCTTAAAATGTGAGGGAATACAGAATTAGTATAAGTATTACCGGCAG
TCATACCAATAACTGCAATTGACCCACTATGATTTAAACGCTTTGTAACATAATTAATAC
CTTCGCCACCAACAGGGTCTACACAAGCTTGCCAAGTTGATGATGCGAGTGGCTTTTTAT
GATCATCTTCAACAGGAAGTCGATCGATAACTTCTTTGGCACCAAGTTCAAGTAATTGAT
CGCTAACATCTTGTTTACCTGTACTTGCGATAACTTTATAACCAAGTTCATTAAGCATGA
GTACTGCTAAAGTACCGACACCACCTGAAGCACCGCGAACGAGTACAGGACCATCTTCAA
TATTCATTCCAACTTTTTCAAGTCTTTCAATTGCTAAACCGGCAGTATAACCAGCTGTGC
CATATATCATTGATTCTTCTAATGTTAAAGTATCAGGAAGCTTGATAATCCATTCTGATT
TTACACGCGCATATTCACTAAAACCGCCATAATGGCTAACACCTAGGTCATAACTCGTTA
CAATTACTTGTTCTCCTTTTTCAAATCCTGGTGCTTCGGATTCAACAATTGTTCCAGCTA
AATCTATTCCTGGAATCATAGGATACGATTTTACGACTGCATTATGATCTTGAGTCGCTA
AAGCATCTTTATAATTTATACCAGAGTAATGTACTTTAATCAGCACATCTCCTTTAGGTA
AATCAGTAGGCGATAATTGTTTGAAAGTTGGTGTCACTTTACCGCTCTCATCTTTATCAA
TTACAAACGCTTTAAATGTTTCTATCACAACGATACATCCTCTCTTTTTCTCTTTTGAAA
ATACGGCCATTTTACTGGAATAAATGTATCATTTATTGATGTTACACACAATCAATACAA
TTTGTAATTGATTTGTGTTAATGTATTTTTAAATAGTTTTGGCTGAAAAATAACATAAGT
AATATTTTGATTCGATCACTGTTTATTGGAGGATTTATATGGCTGGGATAATCAAAGAAA
TTTCAAAACAAGATGCTGGTGAATTAGTTGAATTAGCAACTAGAACATTTTATGACACGT
TTGGTTCTTACTATGATGACAAAGATTTTGATCAATTTTTTAAAGACAATTATACTGTAG
AAAAATTTACACAAGAGATTAACCATGTAGATTCATTTCATTATTTTTATCAAGAAGATG
GTGCGAATGTTGGTTATATAAAGATGAATATTAATAGTGCTCAAACTGAAGAAATGGGGG
AAACCTATTTAGAAGTACAGCGCATATATTTTTTGAAAGACTTTCAAGGTGGCGGAAGAG
GTTCACAATTGATAGAATTGGCCGAAAAAATTGCACAAGAACATAATAAACATAAAATTT
GGCTAGGAGTTTGGGAGCATAATCCTCGTGCTCAAGCATTTTATAAACGTCATGGATTTA
AAGTGGTTGGTGAACATCATTTTCAAACAGGTGATGTAACGGATACAGATTTAATTATGG
AAAAAGAGTTATAATGATTGTTTTTGCAGCAGATAAAATGAAATCATAGTAATAAATATT
GTGTATGCCTTGAAATGCTAAATGCGTAATGAATTGTTGAAGTAAAATAATTAAATTTAT
AGAAAACATAAAATTCACAAAAATTAGGGTATAATAAAAAGAACCTTAGATTGTAGTTAT
GGATATTGTGATAATTCAGATCATATTAATGTTGACGTCTTTGGTAACAAGCCATGAAAA
GATACACATGGTAGATATGTATTTCAAGCTTATTCAATGAATATCGAATTATAGGAGGAG
ATATGTATGAAAAGATTAGTTACAGGGTTACTAGCATTATCATTATTTTTAGCTGCATGT
GGTCAAGATAGTGACCAACAAAAAGACAGTAATAAAGAAAAAGATGATAAAGCGAAAACT
GAACAACAAGATAAAAAAACAAATGATTCATCTAAAGATAAGAAAGACAATAAAGATGAT
AGTAATGACGTAAACAAAGATAATAAAGATAATAGTGCAAACGATAACCAGCAACAATCT
AATTCAAATGCAACAAACAATGACCAAAACCAAACAAATAATAACCAATCAAGTAATAAT
CAAGCGAATAATAATCAAAAATCAAGTTACGTTGCACCATATTATGGACAAAATGCCGCG
CCGGTTGCACGTCAAATTTATCCGTTTAATGGAAATAAAACTCAAGCTTTACAGCAATTG
CCAAATTTCCAAACAGCTTTAAATGCGGCTAATAATGAAGCAAATAAATTTGGTAGTAAT
AATAAAGTGTATAATGACTACTCTATTGAAGAACATAATGGTAATTATAAGTATGTGTTT
AGTTTTAAAGACCCAAATGCAAATGGAAAATATTCAATTGTAACGGTTGATTATACTGGA
CAAGCAATGGTTACTGATCCAAACTACCAACAATAATGTTAATGTAATTATGATGCAAGT
TAAAAAATTAAAACGGTAAACTCTATAATATGAATTAGGGTTTACCGTTTTTTTTGCGTA
TTTTAAAGTATAAAAGTTTACGTTTTATAGTACTTTTAAACCTCATTCACAGCCACTGAT
GAATTTAAACACTATTGATTAGATGTCATCTTAGACAATATAAGTTGTGAAATAGATTCT
AATGGTTGTTCTTTATGTTGTATTTGTGGATATTTAATCACTGGTATTGCCTGGGAAATT
AAATTATTAATTAATAATTGTCGGTCTGTATACCAAATTTTTGATAGATGACGCCAAATA
TCTTCGTTAACACCTTGAGACTCAATATATTGACTGTGATTTGGAGTGTATAATGCTACT
GATTTGTCTATAGCCATCGCATCAAATATTATATTTGAGTAATCAGTGATAACGACATCA
GACATTAGAATTAAGTCTTGAGCACTAAGATATTTTGGTGCAACAATCGCCTCTTCTGGT
AACATCGTTTCATCAATACCCTGAACCACAACATGATAGGCTTTGAATAAAGCATCTGAT
AGTGGTAATTGTTGCGCACTCACTAATCCAATAGGTGCGTATAATAAAACTGGTTTTTGA
TCATTTATTTTAAACGATTTCTTATACTGTTGTTGAGTAGTACTTTCGTTACGCTTTTGT
AGTAAATATTGGTGCTTAGGATTACCGTAAGCCAATACATTTGCTTGGTGACTAGGAAAA
GCCGTTTGATAAAAGTGGCTAATATCATCAGCAGAATGTATAACATAATCGAATTGCAAC
CAGCGATTATACCTTTTAGCACGATAAAAAGGTGTTTCTATATTTTTAATAGGCTCTTTA
CTATCTAAAAATAATTGCATTATTGGTGTGCCTTGATGTAATTGAATTAAAGTACCGTTT
GGTTGTAACGTTTCAGGTATATCATTTTCAACTAAAACTACGCGTGCGCTGTTAATCAAT
TCGTCAGCTTTTTCAGACTTAGGTGATATGAAATGTGGTCCGCGACGATCGTCAGTAACA
AAATAACAGGCAGTCATTGGATTATGTTTAACGAAGTAAGTAAATAAATATTTTGAATTA
CCTATATATTGATGATGATCACCGATAAAAACGATGTGATCTTTTAAAACGTTTGGTTGC
TTCGTATACAAGCCGAAGTTTTGTAATTGTTTGTTATCAGCACGTTGCTTTGCTATTTTG
TATAACCATTTAGGTAGCATAAACTTGGTAGAATACAACCAATTATCTGGCGAATTAAGT
TGTTCTGAATCCTCGATAAAAAGGTTGCGAAAAGGTATAGGATGATGATCAATATAAGCC
ATTTTATTCAAATAAAACTGAGACATCATATCAAAATCTTCAATAGTTTTAATAGTTTCC
CATATTGAAGCACTTGTTGCTAAAGGGGCTTTAAAATCAAAAACGACATGACCATCGATT
GATAAATCACCTTTCAGAAGTGTCAATAAAGCTAAATCGAAAATCGTTTCTACAGAGTAA
TAATGTATTAAATCAAGAGTCTGTTGAATCGCATATATCAGGTTAGGATAGTAATTATTG
TTTTGAGCCCAATCGGCAATGTTGATCGTTGATTGACCGAAATAGTGACAATCATTTTTG
TATTGTCCATCCACAGTATAATCAACCACGATAGACTTAGGATATAATTGAACCGCATCT
AACATAGATTGATAAATCATTATCTCATTGGCATATGGAACGACATGTGTATAACCTTCA
GACTGAGCTTTCATTAATTGAGATTCAAACTTTTGCATATTAGAAACATTTATCTGTTTA
ATCATTGCTATAACTTCCATTTCTCATCGTAGTATCTTCCTTATTTTAGCACGGTCTTAT
GTAAAATTCATGAATAGTATAAGTTACTTCATTACATTAAGTACAATTCATTTTGATGAA
CAGATTTAAAATGAAAAATAAAACAATTAAATAGGAAAGTGATATTGTTAATAGTCTGAA
AAAATGGTATATTTTAATTGTGAAAAAAATCACATTAATCTCACTGTTCTGTAAAATGTT
ATCGATAACAAAATGCTATAGCCAGAGCATGATTTTAATGAAGTAATTACACTACTACTT
TATGGAAAGAAGAGTCAGCCTATGTTAGTAAATACGTTTAACCCATTTGATAATTTATTA
TTATCGTCTTTAATTGCAGCAATACCGATTGTACTGTTTTTACTATGTTTAACTGTTTTT
AAAATGAAAGGTATTTATGCAGCCATTACAACACTTGTTGTAACATTACTAATTGCAATA
CCATTTTTCAAATTGCCAGTTGGTATCGCTTCTGGTGCAGTAGTCGAAGGTTTCTTCCAA
GGTATCATTCCGATTGGCTATATCGTTATGATGGCAGTATTGTTATACAAAATTACTGTT
GAATCTGGACAATTTTTAACAATTCAAGATAGTATTACAAATATTTCACAAGACCAACGT
ATTCAAGTTTTACTTATTGGATTTGCATTCAACGCATTTTTAGAAGGTGCAGCAGGATTT
GGTGTACCAATTGCAATTTGTGCACTTTTATTAACACAATTAGGATTTAATCCATTAAAA
GCTGCGATGTTATGTTTAGTCGCAAATGCAGCGTCTGGTGCTTTTGGTGCGATTGGTATC
CCTGTAGGTGTTGTAGAAACGTTGAAATTACCTGGAGATGTTTCAGTATTAGGTGTTTCT
CAATCAGCAACTTTAACATTGGCAATCATAAATTTCATTATTCCATTCTTACTTATCTTT
ATTATTGATGGTTTTAGAGGTGTTAAAGAAACATTACCAGCAATTTTAGTAGTTTCAATC
ACTTATACACTTACTCAAGGATTATTAACAGTATTCAGTGGACCTGAATTAGCAGATATT
ATTCCACCGTTATTAACAATGTTAGCATTAGCAGTATTTTCTAAAAAATTCCAACCAAAA
CACATTTATCGTGTTAATAAAGATGAAGAAATTGAACCTGCAAAAGCACATTCTGCAAAA
GCAGTATTACATGCATGGAGTCCATTCATTGTATTAACAGTCATTGTAATGATTTGGAGT
GCGCCATTCTTTAAAAACTTATTCTTACCAAATGGTGCTTTATCATCATTAGTATTTAAA
TACAACTTACCTGGAACAGTCAGTGAAGTTACACATAAACCATTAGTTTTGACTTTAAAT
ATTATTGGACAAACAGGTACAGCTATTTTATTAACTATTATTATTACAATTTTAATGTCT
AAAAAGGTTAACTTTAAAGATGCAGGTAGATTATTCGGTGTTACATTTAAAGAATTATGG
TTACCAGTCCTTACAATTTGTTTCATCTTAGCAATTTCTAAAATCACAACTTATGGTGGT
TTAAGTGCAGCAATGGGTCAAGGTATTGCTAAAGCAGGTAATGTCTTCCCAGTTCTATCA
CCAATCTTAGGTTGGATAGGTGTGTTTATGACAGGATCAGTTGTAAATAACAACTCATTA
TTTGCACCAATTCAAGCTTCTGTTGCACAACAAATTGGAACAAGTGGTTCACTTCTTGTA
TCTGCTAATACAGTTGGTGGTGTAGCGGCAAAATTGATTTCACCACAATCAATTGCAATT
GCAACTGCAGCAGTAAAACAAGTTGGTAAGGAATCAGAATTATTAAAAATGACATTGAAA
TACAGTGTATGTTTACTAATATTCATCTGTATTTGGACTTTCATCTTGTCATTACTATAA
AAAAACGTATTTCAAAATATAAATATACAGAGGGTGAGATGTTTTCTAACATCTCATCTT
TTTTTAATGGATTATTAATGAAAGAAGTTTGACATTATAATAATGGTAGAGCTTTATGTT
AAAATGAAGAGTGAGTAATCAGCAATCAAATTAAATTGGTTGATAGCTGTTAAGGTTTGT
GGTTTTGTCTTTGTGCTATCGCACATAAAGTATATAATTAAAGTAGTTTCGTTATTATAA
AATATTAATATACATAGTAGATAGTAATAGAGCATCACTATGGGAGCCTATTGAGACACT
TATTGATTCAAAGTGGTATTAATATGTCGTATTTGTCGAACGTTCCATTATTCATTTTAA
AAAGGGGGACTGTATTTGTTATGACAACACAACATAGCAAAACAGATGTCATCTTAATTG
GTGGCGGTATTATGAGTGCAACATTAGGAACATTACTTAAAGAATTATCACCTGAGAAAA
ATATTAAAGTGTTTGAAAAATTAGCACAACCTGGCGAAGAGAGTTCAAATGTATGGAATA
ATGCCGGTACAGGGCATTCAGCACTTTGCGAGTTGAACTATACAAAAGAAGGTAAGGATG
GCACAGTTGATTGTAGTAAAGCAATTAAGATAAATGAGCAGTACCAAATTTCAAAGCAGT
TTTGGGCATATTTAGTTAAAACAGGACAATTAGATAACCCAGATCGCTTTATTCAAGCGG
TGCCACACATGAGTTTTGTCATTGGCGAAGATAATGTAGCTTTTATAAAAAGTCGTGTTG
CAACGTTAAAGAAAAGTGTTTTATTCGAAAAAATGAAATTATCGCAAGATGAAGAAGAAA
TGAAATCTTGGGTACCGTTAATGATTGAAGGTCGTAAGTCTGATGAACCAATTGCTTTAA
CTTATGATGAAACTGGTACAGATGTTAACTTTGGTGCGTTAACTGCAAAGTTATTTGATA
ATTTAGAACAACGTGGTGTGGAAATTCAATATAAGCAGAATGTATTAGACATCAAGAAAC
AGAAATCAGGGGCATGGCTAGTTAAAGTTAAAGATTTAGAAACTAACGAAACGACAACAT
ATGAATCTGATTTTGTATTTATTGGTGCTGGCGGTGCGAGTTTACCATTACTCCAAAAGA
CTGGAATTAAACAATCAAAACATATTGGTGGTTTCCCGGTAAGTGGATTATTCCTGCGCT
GTACAAATCAAGAAGTGATTGATCGTCATCATGCTAAAGTGTACGGAAAAGCAGCAGTGG
GTGCGCCACCAATGTCAGTGCCGCACTTAGATACACGTTTTGTAGACGGCAAGCGTTCAT
TGTTATTTGGTCCATTTGCAGGTTTCTCACCTAAATTTTTAAAAACAGGTTCACATATGG
ATTTAATTAAATCGGTTAAACCAAATAATATCGTGACGATGTTATCTGCAGGTATCAAAG
AAATGAGTCTTACGAAGTATTTAGTGTCACAATTGATGTTATCTAATGATGAGCGTATGG
ATGATTTAAGAGTCTTTTTCCCAAATGCTAAAAATGAAGATTGGGAAGTGATTACAGCAG
GGCAACGTGTCCAAGTAATCAAGGATACTGAGGATTCTAAAGGTAACTTACAATTTGGTA
CCGAAGTCATTACGTCAGATGATGGCACATTAGCTGCATTACTTGGTGCATCACCTGGTG
CGTCAACAGCTGTAGATATTATGTTTGATGTTTTACAGCGATGCTATCGTGATGAATTCA
AAGGATGGGAACCAAAGATTAAAGAAATGGTGCCGTCATTTGGTTATCGCTTAACAGATC
ATGAGGATTTATATCACAAAATTAATGAAGAAGTAACTAAGTATTTACAAGTTAAATAAT
AAACGAAACGGTAATGTCTTTTTTAATGCGATAGACATTACCGTTTTTTAGTGGTTGTTT
TTATTATCAGTGCTTTATATTTAGAAGCTTATCTTGATTGAAGTCATTTAAAAGTTTTGT
AGCATTTATACCTGTCTGTATCGTTTTAAACCAACAATATTTAAGATAATAAAGACTATG
ATAAAAATCATTAGAATTAGTAAATCGAACCATATATTACTCCAACCTTGCCCCTTTATC
ATAATATTAGTTAAAGCATCACCAGCATATCGAAGAGGGAAGAGATAGCCGATGTTACCT
AGCCAATCAGGCATATTTTCAAGTGGGAAAATTCCTGAAAAGAATACCTGAGGTACAGCA
ACTAGTGGAATAAATTGAATCATTTGAAACTCAGAATTAGCAAACGTTGAAATGAAAATC
CCCATAGATAATGCTGTAATAGCTAAACAAATATTAATCAAAATTACATACCATAAGCTA
CCTGCTAAATTAATGTTCAATAAATATATTGAAAATAGGACTATGATTAATGTTTGAATG
ATTGCGAATATACCATAGCCAATCAGATAACCAAGGACGATTTCACTTCGACGAATTGAA
GTTGATAATACACGTTCTAACGTACCTGTTGTACGTTCACGTAATAAAGCTATACCTGAA
ATTAGAAATACAAATAAAAATACAAAGAAGCCCATTAGTATTGGAAACATTTTATCGAAA
TAAGTACTATCAGAATTACCGTATAAATAGGAATGCGAAATCTTAATATCTTGTTTGTTT
GGTGCTTTCATGGTCGGAGGTGCTTTTTCAATTAGATGCTTTATACTGCTTATTTTATCT
TGTTGTATAGCTTTGCCAATCATTTGTTTGATCATATTAGATTTGTTAGGGTCTTCATTT
GTATAAATGACATGTAATGTTTGATTTTCTTGGTAAATATAACCATCAAGATGATTATTC
TCGATTTTAGATCTGATATTTTCATGAGAATGGAACGTTTGAGTTTTTATGTCGGATGAT
GGCAATTGTTTTGTTATATTTGATGAAACAGATGTATCGATACCGATTTTCAAATCGTTT
TCATCACCGTTAAAAATAAAATACATAAGCGTCAATATTAAAATTGGTGCTAGAAACATC
AGCGCAAGAGTACGTTTATCACGTAACATTTCTTTTAATACCCGTTTAACAATAGCTAAA
ATTTTCATGATTGACGAACCTCCTCAGCTTTAATAAATACCGCTTCAATTGTATCTACAT
TAAATCTTTGTTTTAAATTGGTTGGCGTATCTATAGCAAATATTCTTCCGTCGACAATAA
GTCCAACTTTATCGCAACGTTCCGCCTCATCCATAACATGTGTTGTGATGACGACACTCT
TTCCGTCTTTGGTCATTTGCTTGAATTGTTGCCATATTTGTTGGCGCAATTTAGGGTCAA
TGCCTACAGTTGGTTCATCTAATATGATTAATTCTGGTTCGGCCAACAATGTTATTGCTA
AAGATAATCGGCGTTTCATGCCTCCTGAAAACTGTGCAACTTTTTTATTTAACGCTTGCT
CTAAATTCACTAGAACGATATTTTTTTCAATATTATCTTTTAATACATTTCCTTTCAGTC
CTGACAAACGACCGTAAAACTCTAGGTTTTCATAAGCAGTTAAGTTTTCGTATAATGCAT
CAGTTTGCCCCATATAGCCTAATCGATTTAAAGCTTTGCGATTAGGCATCTTATGAGCGA
AAATTTCTGCAGATCCCGAATCTACTTTTTCCATACCTAGTAAACACTTTATTGTTGTTG
TTTTACCAGAACCACTAGGACCTATTAACCCTAGCAGTTCACCTTTATTGATTGACATAC
TAATTTCGTTTAATACGTGATGCTTGTTATACGTTTTTACAACTTTATCCAACTTCGCTA
TAGTTGCGTCCATGACAACCCCTCCTAAATTGAGATACATTTCACTTTATTTATATATCA
TCTTAAGCGTATATTAAGATTGCGAATAAAATATTAACAGATAGTGAACATATTTGCTTT
TAGTGTTCAGAAAAAAGGTGGGGCATATGGATCAAACAGCTTTTACGGATAGTCGTGTAA
CGAAAACGATAAATCGCATACATGATGGAATGGTAAATCTATTAAAAATGAAGGCATATA
ATGATATAACTGTTAAAGATATATGTGAAAAGAGTCAAATAAGTCGGACAACCTTTTATA
CACATTACAAAACTAAAGATGATTTTATATACAGCTATCTTAATACATTGTTAAAAGTTG
CTAAAAAGAAGTTCATTAAAGAGAGGCCTATGACACAAGCAGTATTTTTTAAAAGGATGA
TTTATTATTGGCTAAGTGAAGGACAGCTCATATTGATGTTATTAGGTGATGAGAGTGCTT
ATAAATTACATCAAGTCATAAAAAAATCACTACAACAACGTATCGAAATTAATGTTGTAC
CAGTATTAAATACAAAAATGTTAACGACGAAGGAAAAGTATTTTTTACTTATTTTTATGA
GTAATGCAATCATTGGTGTGTTACAAGATTGGGTCAAACGAGGATATAAAGAGAGTCCTA
AAGAAGTAGCAGAAATTATGAATAAAATATTTGAAAATGCATTTCGTTAGGTTTTTATCA
TGATAAGTTGATGTTGTAAAGGACAGTTGCAGTTACAATTTAATTTGAAAATAGTAAAAA
CATATTATTCAGTTCATGCGTATTTAAAATAAATACAACATAAAGCTATACATTGCAGAA
GAGACTACTTTAATGCAATGTATAGCTTTTATAATTTTAATAAAAATCATTTTAATTGTT
TCAGTTGCTCGTTAATAGTGTCTACGTAGTTCTTGTTTTTAAAGAATTGAATAATCCAAA
TCAATGTGTAAACCACAATAAAGATAATTGTAAATATGATTAGGGAATTTATTGTTAGTG
GAAACCAACCGGCAAGTATTGCTAAAGGTAAGAATCCGACATACGTTGTTATGAAATGCA
CTATAGTTGCTTTAGTAATGCCCCAATCTGTGTATTTAAAGATAAAATCTCCAAGGAAAA
AGACGACGCCTATGAGTAACCATAAAATGATAGAAATCAACATTACGGTAGTTTCTGTGA
AATGATTATAATACAATATGCCAATAGTTGATTGTGGGTTCAGTGGATAATATTTGCCGT
CTGCAAATAACATACTAAAGAACAGTGAAAGGGACAAACCAATGATTAAGCTAATAAATA
ATGAGTTTTTCAAATTTTTCATATTGATAAGCGCTCCTTTATAGATTTTAAATAACGTCT
AGAAGAATAGGTGTAGTGTGCATCTTTAAGATACATACGTATAAGTCCATTTGGCTCTAA
TAATAATTTTTCAATGTAATACTTGTTGACGATTTCTGATTTGGAAATACGAATGAAATG
TTGTGGTAACTGTTTTTCTAGTTCATAAAGTCGTAATTTTAGTTTGAATTTTTGATTGCT
TGTAATGGCTGTTACATTTTTATTAATAACTTGGAATGTTATAACATCTGATACATTAAT
GATATGGATTTCTTTGTCTATGTATCCGACTAATGTATGTGATTTGTCTAAATCATTGAC
TGCATTAATAATACTTTGAACGTGATCATTCATTTTAGGTGCATGTATATCAATATAAGA
TTCCGTCTCAGTTGCATTGATAAATAAATTGAGTTTCATCATAGGTTAATGCCTCCTTCA
AAATTATTAAACCATAAATGACCATCGATATATTTAAATTTTGTTGAATGGTAGAAATTA
AATGTTAAGTGGCTAGAAAGCGTTAATTAATATAAAAGATACCTCCTGTAATAAAAACAG
AAATGTTTTTTCAGGAGGTAGAGATTAATGTGAATTATTTGGCAGTGTAATAGTAAAGGT
GGTTACATACTCGTTACTTTGTGTGAATTGGATTGTACCATGATGCAATTCAATGATGGA
TTTTGTAATTGCAAGACCTAAACCATTGCTATTATCATGTTTGCTCACTTTATAAAAACG
TTCAAATAAACGTGCTTCAGCTTGTGGACTAATTGGTGAACCATCATTACTTATTGTGAA
AATGATGTTGTTGTGACTATGTTGCAAAGCGATGTCAATGGCACCACCAACATCTGTATA
CTTAATAGCATTTATTAATAAATTACTTAATGCTTGATGTAACAAACGTTGATTTCCTAG
GAAATCGATTGATTCTAGGTCAGCTAAAATGATTAACGACTTTTCATCAGCAGAAAATTG
TTCATGTCGAATAATATCTTTAATGAGTTGATCGACTTGAATCTTATCATCGAATAATAA
ATGTTGGTGATTATCTAATTCGGATAAGAGCAACAATTCAGTTGTTAATCCGCTCAGTTG
CGTTGTAATGGTATAAATATCATTTATATATTGTTGTCGTAATGTTTTATCAGAAGTTTG
TTGTAACTCGCTTAATAAATGATGAATATGTGTTAATGGTGTTTTGATTTCATGAGATAC
ATTTTGTACAAAATGCTGCCTCATTTGATCAACTTGTCTCAATGACTCTCTCATCTTATT
AAAGTGATACTGTAATGTTCCAATTTCATCTTTGCGTGTTTGTTTGATAGGTGTTTCAAA
ATCACCATCAATTAAGCGTTCGGTCGCTAGCTTTAACTTTTTTACTGGACGAATGATTGA
ATAGGTTGATGCGATAACTAATGAAATCGAGATAAATAATAACAACATTAACAAGACGGC
TAAGAATGTTCTAAACTCGCTAAATGTTTCTCCAATATCTGGGCGCATGAATACTGCTAT
TGAACCGTCTTTTGTCTTAAAGTTAATACCAACAGTATTATCTGTTACATTGTCGAAAAA
TCCAGTTACGAATAATGCGAATGGTTTATCTTTAATACCATGGTAATCTTTATTATTTAA
TACGTTGTTAATAGCATTTTGTGATAAAGTATCTTCTCTAAACGGCTCCCCATAAAATGT
CTTATGACCTTTTTGATCAACGGTCATTATTTGGTAATTCATTTGCCCTAAATGTTTGAA
ATATTGTTGAATGTGCGTTGGTTTAGCTGATTGTTCATATTGTCTTGCTTCTTTAAGCGT
CTTCATGATTTTCGCGTCATTAGATGCTTTTAAATTATAATGATAGTAAACATTTGTTAA
TACAAAACTTATTAATGCACTAAATAAAATAACCGTAATGGAATAAATCGCAATTCTAGC
ATAGAGTGTTTTAAACATGATTCTCCACCTTATAGCCTTGTCCTCTTACTGTTTCAATTG
TAAGTGTGGCATTTAATTTTTTTAATCTTTGGCGTAGTCGCTTAATATGAACGTCAACTG
TTCGTTCATCTCCTTCATAATCATAGCCCCAAATTTTTTCTATTATCTGTTCACGAGTAA
AGATTTGCTTAGGACGTGCTGCAAGCATAAATAATAATTGAAATTCCTTGTTCGGTAACG
TCATCGTTTTATTAGATACTTGGAGTTCCAAATAGGATTGGTTTAGCGTTAAGTTGCCAA
TGGTCATTTCTGAATTTGAATTGATATTATATCGACGTAATACCGCACGAATTCTAAAAA
TAAGTTCCTTAACCTCAAAGGGTTTGGTTACATAATCGTCAGTACCACTTATAAACGCAC
GCTCTTTATCACTAAGTGCATCCCGCGCTGTTAACATAATAACTGGTATATCATAATCAT
TTTTTAATGTATTACATAATTGAAAGCCGTCCATACCATCCATCATAATATCTACCACTG
CAATATCGACACGCTGTTTTTCTAAAAGTTTTAATGCAGCTTCACCACTTGGTTGTGTGT
ATGCATCAATGTGCTCTGTTTGTAAATGGCTAGCTATATAATTTAGGATACGAGGATCGT
CATCGACAACAAGACATTGCACCATAGCTATAAACTCCCTTATCTTTTTCATTTATTATA
CATGTAAAATATTTTTGCGTAAAAAAACAATTGTTCATATTGAGTTCATATTTCAACCTT
ATACTGACGCTAAAGAAGAAATAGGGAGAAGTGAATCGATATGAAATTAGCGATAAAAGA
GATTATGTTTTACAAATTTCGTTATATTTTAATCACATTAATCATTCTTTTATTAAGTAT
TATGGTGTTATTTATTAGTGGTTTAGCTCAAGGGCTTGGTAGGGAGAATATTTCGTTATT
TGAACACTTTGATAATGATGAATATGTTGTTCAAAAAATGAAAGAGCCGCAAATTGAGAA
ATCGCAACTTAGTGATACGCAACAGAATCAAATTAAAAAGGTAATTCATCAAGAACCATA
TAAAATGAATATTCAAACATTGAAATTATCTAATAAAGAACAAGATGTGATTACAATGAA
TGACGTTAAACAACAACGCATACAACTTAAAAAAGGTGATTATCCTAAAAATGCTCATGA
GGTCGCTATTAATGATAAGTTAGCTGCAGACAACATTAGAGTCGGGGATAGATTACATTT
TAAAAATAATTCAACTAGTTATAGAGTTTCTGGTATTTTAAACGACACAATGTATGCGCA
TAGTTCCATTGTGCTATTGAACGATAACGGATTTAATGCATTGAATAAGGTTAATACGGC
ATTTTATCCAGTGAAAAATTTAACGCAACAACAACGTGATGAGCTTAATAAAATAAATGA
CGTTCAAGTTGTGAGTGAAAAAGATTTAACAGGTAATATTGCGAGTTATCAAGCAGAGCA
AGCACCGTTAAATATGATGATTGTTAGTTTGTTTGCTATTACAGCAATCGTTCTAAGTGC
ATTTTTCTATGTTATGACGATTCAAAAAATATCACAAATCGGCATTTTGAAAGCAATTGG
TATTAAGACAAGACATTTATTGAGTGCGTTAGTTTTACAAATTTTAACACTAACAATAAT
TGGGGTAGGTATTGCTGTGATCATCATAGTAGGACTATCATTTATGATGCCTGTAACGAT
GCCTTTTTATTTAACAACGCAAAATATTTTATTGATGGTGGGGATATTTATATTAGTAGC
GATTTTAGGTGCCTCACTATCATTTGTCAAATTATTTAAAGTGGATCCTATCGAAGCAAT
TGGAGGTGCAGAATAATGGCATTAGTTGTTAAAGATATCGTCAAAAATTTCGGAGAAGGT
TTGTCTGAAACAAAAGTTTTAAAAGGTATTAATTTTGAAGTGGAACAAGGGGAATTTGTC
ATTTTAAATGGTGCCTCTGGTTCTGGGAAAACAACATTGCTAACGATATTAGGTGGATTG
TTAAGTCAAACGAGTGGTACAGTGCTTTACAATGATGCGCCATTATTTGATAAACAGCAT
CGTCCTAGTGATTTACGATTGGAAGATATTGGGTTTATTTTTCAATCTTCACATTTAGTT
CCTTATTTAAAAGTGATAGAGCAATTGACGCTCGTAGGCCAAGAAGCGGGAATGACCAAA
CAACAAAGTTCAACAAGAGCAATACAACTTTTGGAAAATATTGGTTTAGAAGATCGCTTG
AATGTATATCCGCATCAGTTATCTGGCGGTGAAAAGCAACGTGTTGCGATTATGAGAGCA
TTTATGAATAATCCGAAAATCATTTTAGCAGATGAGCCCACAGCAAGTTTAGATGCCGAT
AGAGCAACAAAAGTTGTTGAGATGATACGTCAACAAATTAAAGAACAACAAATGATTGGT
ATTATGATTACACACGATCGAAGATTATTTGAATATGCTGATCGAGTGATTGAATTAGAA
GATGGCAAAATAACTGATTAGTGGCTCGTAAAGACGCTAAATGTTAATGATTTAAGACAT
AGTAGTATAAAAGTTAGATAACAGAATACGATTTGGGTTTACAAAAAAGCACGTCACTAT
TATATAAAATGATGACGTGCTTTAGTTTATTTATTTTCAATATAACAATTGTCTAATCAA
GGATTAACGCATATTTAAAGATAGTTTGACGCAATATTAGAAACAACCTATAATAATAGT
TTATTTGTGGGTTAACTATTATAAATAAAAGCAGCGTATAGACATATAAACCAGCTACTT
GAACAATATAACGTTAATAACAATCTATACTGATACATTACGCCTAGATAATCTTTAATG
AGCACATGTAAGAAAAAGTGATATGGTGTATGACTTCCGACACCATCGATAGATAAACCT
AATTTTTGGGCTAGTCGTAAGGCGCGTAATACATGAAACTGACTTGTTACACAAACAATT
TTAACTGCTTCATGATACAAATTGTTGATGATTTGTTTAGAATATAAAAAGTTTGTGTAT
GTATTTATAGAGTGAGATTCCATTAGTATATCTGTTTTATCAACACCATGTGCAATCAAA
TAGCGTTGCATAGCTAAAGCTTCAGGAATTGGTTCGTCTGGTCCTTGTCCGCCAGATACA
ATAATCTTTGTTGCTGATACTTGTTGTTGATAGATATCAAGTGCACGGTCTAAACGCGCT
GCAAGCATTGGTGTGACAAATTCGGTAAAAATACCAGCACCTAACACAATTATGATATCA
ACTTCTTTGTTGTATGATCTATGTCTATATGATACTGTCCAAACGAGATAACAAATAAAG
GTTAGTAACAAGGAAAGGCATAATATAGCTAACCACATAGACAAACCTTTCACAATAGGT
GACTGAATCGTACTTATAAATAGAAGTGCTGATGTGTAGAGTACAAATTTATATGAAAAA
GATAATAATTTTTTAATAAATAAGCGACTAGAAGTATGAGAAAATAAATATCTATGTTTG
AATAGCATGATAATACTGATTATTATAAATGTTATAAACATAGACCAAGGGAAAGTATAG
GTCATGATGCTATAGATGAGTGACAAAAATATCGATATGACAACTAAGATGTAGCATGTT
AAATTTAACGTCAGAGTATAGTTGAAAATTAACGGACAAATAACGATAAGTATAAATAAT
AATAATAAATTCAATAACATACTGACACCTCGCTTATAATAAATATTAAGTATAAATGTA
GATGATTTAATTTATTAAAGCAAGGAGAACGTAGCAACATGTAAGTCTTAATTTGTTATA
TTATATATGGGTCAATATTTTTGTGTTTTTTAGATGTGCGATACAATGATTGCTGAGGAT
ACTTTATAAAAATAGTAATTAGGGAGAAATAATTATGGTAAAACATTTACAAGACCATAT
TCAATTTTTAGAGCAGTTTATAAATAACGTTAACGCATTAACTGCAAAAATGTTGAAAGA
TTTACAAAATGAATATGAAATTTCATTAGAGCAGTCTAACGTATTAGGTATGTTAAATAA
AGAACCTTTGACAATTAGTGAAATCACGCAAAGACAAGGTGTAAACAAGGCCGCAGTAAG
CCGACGAATTAAAAAGTTAATCGATGCTAAATTAGTTAAGTTAGATAAACCAAATTTAAA
TATTGATCAACGTTTGAAATTCATAACCTTAACTGACAAAGGTAGAGCATATTTGAAAGA
ACGTAATGCGATTATGACAGATATTGCGCAAGATATTACTAATGATTTAAATTCTGAAGA
TATTGAAAATGTAAGGCAAGTATTAGAAGTCATCAATCATCGCATTAAAACATATAGCAA
TCATAAATAGGTTTTTGAAGGTGTTCAAATATAAGACTAAATATGTATGTATTGAACACC
TTCTTTTTAGTTATAATTGAGAGAGTACTTTCATAAATAATGTAATAAGGTACAATTCTA
AAGTAAAGTTAATCATTTCTTGAATTGTATTCTTGGGATAATATTTGTAAAATAATAATG
GTAAAATAATGAAATAATTTTTGTGATATACATATAACAATTGAAGAGGAACAGAATTGA
GGTGAAAGTATGAAATCTTGCCCGAAGTGCGGACAACAAGCACAAGATGATGTACAGATA
TGTACACAATGTGGACATAAATTTGATAGTCGTCAAGCATTATATAGAAAGTCAACCGAT
GAAGATATACAAACTAATAACATCAAGATGAGAAAAATGGTGCCTTGGGCAATTGGTTTT
TTCATTTTAATCTTAATTATTATATTGTTCTTTTTACTAAGAAACTTCAATTCACCTGAA
GCGCAAACTAAAATATTAGTGAATGCGATTGAGAATAATGATAAACAAAAAGTAGCAACA
TTATTAAGTACTAAAGATAATAAAGTAGATTCTGAAGAAGCGAAAGTATACATTAACTAT
ATCAAAGATGAAGTTGGGCTTAAGCAATTTGTCAGCGACCTTAAAAATACGGTACATAAA
TTGAATAAGAGTAAGACCAGCGTAGCTTCTTATATTCAAACCAGATCTGGTCAAAATATA
TTACGTGTAAGTAAAAATGGCACTCGTTATATCTTTTTCGATAATATGAGCTTTACTGCA
CCTACCAAGCAACCAATTGTTAAACCGAAAGAAAAAACAAAATATGAGTTTAAATCTGGT
GGTAAGAAAAAAATGGTTATAGCTGAAGCAAATAAAGTGACGCCAATAGGTAATTTTATA
CCGGGGACATATAGAATTCCAGCTATGAAATCAACTGAGAACGGTGATTTTGCAGGCCAT
TTAAAATTTGATTTTAGACAAAGTAATTCTGAAACGGTAGATGTTACTGAAGATTTTGAA
GAAGCAAATATAACTGTAACTTTAAAAGGCGATACAAAATTAAATGATAGTTCTAAAAAA
GTAACTATAAATGACCGTGAAATGGCATTTTCAAGTTTCAAAACGTATGGTCCATATCCA
CAAAATAAAGATATTACCATTTCAGCTTCTGGTAAAGCGAAAGATAAAACATTTACAACA
CAGACGAAGACGATTAAAGCTAGCGATTTAAAATACAATACAGAGATAACTTTGAATTTT
GACAGTGAAGATATCGAAGACTATGTTGAAAAGAAAGAAAAAGAAGAAAACAGCTTGAAG
AACAAATTGATAGAATTCTTTGCTGGATATTCTTTAGCGAATAATGCTGCGTTTAATCAG
TCGGATTTTGATTTTGTATCGTCATATATAAAAAAAGGATCATCTTTTTATGATGATGTA
AAGAAGCGTGTATCTAAAGGAAGTTTAATGATGATTAGTTCACCACAAATTATAGATGCC
GAAAAACATGGTGATAAGATTACCGCAACCGTAAGATTAATAAATGAAAACGGTAAGCAA
GTAGATAAAGAATATGAGCTTGAACAAGGTTCGCAAGACCGCTTGCAATTAATCAAGACA
TCAGAAAAATAGAGTGTAAAACTTAAATAAGATGCATGTGTCATGGAATACAAATAACAT
CCTTTCAAAGTATTTACAATTAGTGTGAATTACTTTGAAGGGATTGTTTTTGTGAAAAAA
TTTATGGAGTGCTGAGGTTTATATCATTTTATACCTTTTATAAGTTGTAATGATGTTTAT
GAAACTTGTGAGTAATGCTAATATGTAAAAGAGCATATTTAAATTTAGTTTCTGTTCGTG
ATAGTTATAAACTAATCATTATATAAAGGAGGAAATATAGTGAATGATTTAAAGCGTTTT
AATAAGCGTTCACCGATATTTATTATTATTTTAGGATCTTTGACTGCCATTGGAGCATTA
TCAATAGATATGTTTTTGCCTGGATTACCAGATATTAGACATGATTTTCAAACAACGACG
TCTAACGCACAATTAACATTATCGATGTTTATGATTGGTTTAGCGTTTGGTAATTTGTTT
GCTGGTCCAATTTCAGATTCAAATGGACGCAGAAAACCGCTTATTATAGCTATGATTATT
TTTACATTAGCAAGTTTAGGTATTGTTTTTGTACATAATATTTGGCTGATGATTGCATTA
AGATTTCTTCAAGGAGTGACAGGTGGAGCAGCAGCAGTTATTTCAAGAGCTATAGCAAGT
GATATGTATAGTGGTAATGAACTAACTAAGTTTATGGCATTATTGATGCTTGTTAATGGT
ATTGCACCAGTTGTTGCGCCAACAATAGGAGGCATAATTTTAAATTATTCTGTCTGGCGT
ATGGTCTTTGTCATTTTGACTATCTTTGGCTTCGTTATGGTCATAGGTTCTTTATTAAAA
GTACCTGAATCATTAACAGTGACAAATCGTGAATCAAGTAGTGGATTAAAGACAATGTTT
AAAAACTTCAAAATATTATTGAAGACGCCACGTTTTGTATTACCAATGCTCATTCAAGGT
ATGACATTTGTAATATTATTTACTTATATTTCTGCGTCTCCGTTTATTATTCAAAAAATT
TATGGCATGACTGCAATACAATTTAGTTGGATGTTTGCAGGAATTGGTATTACGCTCATT
[truncated: 2,440,832 more chars]
