# Supplementary material for: Genome-wide comparison of four MRSA clinical isolates from Germany and Hungary
Source: PeerJ. 2021 Jan 13;9:e10185. doi: 10.7717/peerj.10185 (PMC7811285; doi:10.7717/peerj.10185)
Supplement: Supplemental Information 7 [file peerj-09-10185-s007.zip › SA H27.fasta]

>lcl|strainH27|contig000001
ACTTACAATTCCATTTTGTATGTGCTAAACTGTTTGTGTCAGATGACATTAAATAGCATCTCCTCGTGTTGATTATTTTGGTTGGCTGACCAATATTTATTCTAGCACGTAGAGATGCATTTTTTGTGACAATGGTAGAACCTTTTCTGAACCATACGCATAGCGTATGGTTTTCTTTTCAAGAAAAAAAAGACAAAGCTGTTATGATCTTAGCTTTGTCTTTTATGTGTTAGTCATCATGTATACGACATCCTACTACTAACGTTTATATATTCGAATTTTTATTTCATAATAATCTTCATGATCTTTGTCTTTATGCTCAACATGTAGTCCTGTTTGTTGAATCGCTTGGATACTTTTGCCTACCTCATCTCGTGCTTGAGTGACATCTTGTGCAAAGCGAAGGTTTTGTGCTTTGACTTTTTCGGGCCCCGTTTTTTGGCGTACTCTATCTTCAGTCTGTTTCACATTTAGCTTTTGTGCAATGACTTGCTCAATCAACGCTTCTTGTTCGCTATCAGACAATGATAATACCGCTCTCGCATGGCGTTCAGTAATTTTACCTTCTCTTAAGCGAAGTAGTACTTTCGGCGCCAACTTCAATAAACGCAACTTATTTGCAATAAAGCTTTGACTTTTACCTAAACTTTTTGCCAATTCACTTTGCGTTGTATCACCAATTTCCAATAATTTCTTATAGGCTTCCGCTTCTTCAACAACAGACAAATTTTCTCTTTGAATATTCTCAATTAATGCAACAACAGCCGTCTCTTCATCATCCATATCACGAATAATAACGTCTGCTTGAGGTAAATTTAGTGATTGTATTGCTCTAAATCGGCGCTCTCCAGCAATAATTTCAAACATATCTTCTTCAATCGGTCTTACAACAATAGGTTGTAGTAAACCATGTTCATGTATTGATTCAGCAAGTTCTTTAATTTTATTTGGTTCAAACACCTGTCTTGGTTGATAACGGTTGGGAACGATACGTTCAATTTGAATGGATTCAACATTACTATTGCGATCTTCTTCAATATGTCCAATGATGTCATCTTTGTTTTTCAAACCAAATAATTTTGAAAAAGGTTTTTTCATTATCCATTCGCTCCTTTTATGTTAGTTGTAAAGGATTATGCATTATTTTTCAAGTAAAGGAGTCTTATTAGGCGTCCCTGGTTTTCTTGGATACTTTTTCGGCGTCTGTCTTTTTTTATCAATAATGAACATCTGGCGCTCTCCAGCATCTTCTGGCAATTCAAAGGTATGTGTTTCTGTAACATTACCACCTAACACACTAATTGCAAATTTTGCTTCTTCTAATTCTTCTTCACCTTTTGAAGATTTTAATGCAACAAACTGTCCACCTTTTTTAACTAGCGGTAAGCACAATTCACTTAACACGGATAATCTAGCTACTGCTCTTGCAGTAACAACATCATAAGACTCCCTGTAGACACCCTTACCAAATGTTTCTGCTCTATCGTGTATAAAGCTGACATCCTGTAATTGTAATTCTGACGCTAAATGGTTTAAAAATTGAATACGCTTATTTAATGAATCAACAATCGTCACTTTTAACTGCGGAAACATTATTTTTAACGGAATACTTGGAAAACCAGCTCCAGCGCCTACATCACATATACTTATAGGCTGATTAAAATCAAAATAAAAACTAGGTGCAACGGAATCATAAAAATGTTTCAAATATACATCGTGTTCATCTGTAATACTTGTCAAATTCATCTTTTCATTCCATTCAACAAGTAAACGATAATATGTTTGAAACTGTTGTTTTTGAGTCTCAGTTAATTCAATATTATGTTCTTTTAATTGTTCTGCTAACCATTCTACAGTCATTAGTCACTCACCCTTTGGAGTTTACCTTGTTCTAAGTAAATCAATAATATAGATATGTCTGCTGGATTTACCCCTGATATTCTAGAAGCTTGTGCAATATTTAAAGGTTTTACTTCTGATAATTTTTCTCGCGCTTCAGTCGCCAAACTATCAATCTTACTATAATCTAAGTCTTCTGGAATTTTCTTCTCTTCCATACGCTTAACTTTCTCAACTTGTTGTAGTGATTTATTGATATAACCTTCATATTTTGTTTGTATTTCTACTTGTTCTTCAACATCTGCATTCAATTGATGTTCTTCTTCTAAAATTTCTAAAATTATATCGTAAGTCATTTCAGGTCTGCGTAATAAATCGATAGCTAAAATACCATCTTTTAAGCGAGAACCACCATGTTGTTCAATAATCGCTTGCGTATGTTCGTTTGGTTTAATACGAATATCTGATAAACGCTTAATTTCCGCATCAATTTGCTGACGTTTTTCATTAAAACGTGCATATCGTTCTTCAGAAATCATACCAAGTTCATATCCCATATCCGTCAATCTCAAATCAGCATTATCATGACGTAGTAACAAACGATATTCTGCACGTGATGTTAGTAAACGATAAGGTTCATTAGTACCTTTAGTTACAAGATCATCGATTAAGACACCAATATATGCATCTGAACGACTTAATATCTTTTCGCCTGTGTTTAACACTTTACCTGCAGCGTTAATACCTGCCATCAATCCTTGTCCTGCTGCTTCTTCATAACCAGATGTACCATTAATTTGACCTGCAGTGTATAAGTTTTTAATCATTTTCGTTTCAAGTGTAGGCCATAACTGCGTTGGCACAATCGCATCATATTCAATTGCGTAGCCGGCACGCATCATATCTGCTTTTTCAAGACCTGGTATCGTCTCTAACATTTGACGTTGCACATGTTCAGGAAGACTTGTAGATAATCCTTGCACATATACTTCATTTGTATTACGACCTTCAGGCTCTAAGAAAAGTTGATGTCGCGGCTTATCATTAAATCGAACAAATTTATCTTCAATTGAAGGGCAATAACGTGGCCCGGTTCCTTTAATCATCCCTGAATACATTGCAGATAGATGTAAATTATCATCGATAACTTTGTGTGTTTCAGCATTAGTATACGTTAGCCAACATGGCAATTGATCTAATATATATTCTGTTGTTTCAAAGCTGAATGCACGACCTACATCGTCACCTGGTTGTATTTCAGTCTTCGAATAGTCAATTGTTTTTGAATTTACACGCGGTGGTGTACCTGTTTTAAAACGAACAATATCAAAACCAAGTTCTCTTAAATTGTCTGATAATGTGATTGATGGTAATTGGTGATTTGGTCCACTTGAATACTTCATATTACCTAAAATGATTTCACCACGTAAAAATGTTCCCGTTGTAATAATTACTGCTTTAGATAAATACTCTGTACCAATATTTGTACGTACACCTTTAACTTCATTATCTTCTATAATAAGTTCGTCTACCATACCTTGCATTATATGCAAATTTTCTTCATCTTCAATCACGCGTTTCATTTCTTGTTGATAAAGTACTTTATCTGCTTGCGCTCTTAGTGCTCTTACAGCAGGTCCTTTACCTGTATTTAACATTCTCATTTGAATGTGTGTTTTATCGATTGTTTTTGCCATTTGTCCACCTAAAGCATCAATTTCACGAACAACGATACCTTTAGCTGGTCCACCTACAGATGGGTTACATGGCATAAATGCAATATTATCTAAATTTATTGTTAGCATTAATGTTTTAGCACCACGTCTTGCAGATGCTAAACCTGCTTCTACACCTGCATGTCCCGCACCTATAACGATTACATCATATTCTTGAACCACAATATAAACCTCCTTATTTGATATCTTACTAGCCTTCTTAAGACGGTATTCCGTCTATTTCAATTACTATTTACCTAAGCAGAATTGACTGAATAACTGATCGATGAGTTCATCACTTGCAGTCTCACCAATAATTTCTCCTAATATTTCCCAAGTTCTAGTTAAATCAATTTGTACCATATCCATAGGCACACCAGATTCTGCTGCATCAATCGCATCTTGTATCGTTTGTCTTGCTTGTTTTAATAATGAAATATGTCTTGAATTAGAAACATAAGTCATATCCTGATTTTGTACTTCTCCACCAAAGAACAAATCTCGAATTTGTATTTCTAATTCATCAATACCTTCTTGTTTTAACATTGAAGTTTGAATTAATGGCGTATCACCTATCATATCTTTAACTTCATTAATATCTATGTTTTGCTCTAAATCCATTTTATTAACAATTACGATTACATCTTCATTTTTAACCACTTCATATAATGTGTAATCTTCTTGAGTCAATGCTTCGTTATTGTTTAATACAAATAAAATTAAGTCTGCTTGGCTAAGAGCCTTTCTAGAGCGTTCAACACCAATCTTCTCTACTATATCTTCTGTCTCGCGTATACCAGCAGTATCAACTAATCTTAATGGCACGCCACGAACATTGACGTACTCTTCTAAGACATCTCTTGTAGTACCTGCTACCTCAGTTACAATCGCTTTATTATCTTGTATTAAATTATTTAACATCGATGATTTACCTACGTTTGGTTTACCAACAATAACTGTAGATAAACCTTCACGCATAATTTTACCCTGCGCACCGGTATCTAATAAACGATTAATTTCCTGTTTGATTTCTTTAGACTGCTCTAAAAGAAATTCAGTAGTCGCATCTTCAACATCATCGTATTCAGGATAATCAATATTCACTTCTACTTGAGCGAGTATCTCTAATATAGATTGACGTTGTTTTTTGATTAAGTCACTTAGACGACCTTCAATTTGATTCATCGCAACCTTAGAAGCTCTATCTGTCTTCGAGCGAATAAAGTCCATAACTGCTTCAGCTTGAGATAAATCAATACGACCATTTAAAAAGGCTCGTTTTGTAAATTCACCTGGCTCAGCCATTCGAGCGCCATATGTCATAGTAAGTTCCAGCACTCTATTAATCGTTAATATACCACCATGACAATTAATTTCTATAATATCTTCGCGTGTAAATGTTTTTGGCGCTCTTAACACAGACACCATAACTTCTTCAACCACTTCTTTAGACTCTGGATCAATAATATGACCGTAATTAATCGTATGTGATGGAACATCATTTAAAAGATGTTTTCCTTTATATAATATGTCTGCAATTTCAACGGCTTGCGGTCCAGACAATCGAACAATTCCAATTGCCCCTTCACCCATTGGTGTTGAAATACTCGTAATTGTATCTAAATCCATATTGCTACTCGCCTCCTTCAACGATGTGAATACATTTTAAAGTAAGTTATTATAACCCTAAGGTAAGTCTTACGTTTGTCTGAGGTAAGACTTCGGGAGGTGTTGAGTGGTTAATGTTTACCTTCCCCTACCCTATCATTACTTAATTTTTTTATTAAAAACTTTGGCAATTTTAAGTACGTGCTCAAGACTATTCTGTATTTGTAAAGTCGTCATATCTTTAGCTGGCTGTCTTGCTATTACAATAATATCTTTGGCCAATATATGCGACTTATGTACTTTGAAATTTTCACGTATTGCTCTTTTAATCTTGTTTCTTAACACTGCATTACCTAGTTTTTTAGAAACACTAATACCTAAGCGAAAATGGTCTATTTCTTTATTATTACAAGTGTATACAACAAATTGTCTGTTGGCTACAGAATGACCTTTTTTATATATTCTCTGAAAATCTGCATTCTTTTTAATTCGGTAAGCTTTTTCCAATAACATCACTCGCTTATTTATCGTTTTTATTTGAAGCTATATTTAAACTTCTATTGAGCTTATAACATAAATTTCTATTTATTCTTAATTTAAACGAAAAAAAAGATCACTGATGAGTCAGTGATCTTATGCAGATAAAACTTTACGGCCTTTACGACGACGGCGCGCTAAAACTTTACGGCCATTTTTTGTGCTCATGCGTTTTCTGAAACCATGAACTTTACTATGTTTACGTTTATTTGGTTGATAAGTACGTTTTACCATGCAAAACACCTCCATCTTTATACAGTTATCTAATATACCAGATTATGCAGACTCTGATCACTTTAATAGATAAGATTTTGCGTTTCTTAGATTAAAATTCTCGTATTAGCTCATTGATTATCTAGTCATAATTCAAGCAACTACTACAATATAACAAAATCCTTTTTATAACGCAAGTTCATTTTATGCTACTGCTCAATTTTTTTACTTTTATCGATTAAAGATAGAAATACACGATGCGAGCAATCAAATTTCATAACATCACCATGAGTTTGGTCCGAAGCATGAGTGTTTACAATGTTTGAATACCTTATACAGTTCTTATACATACTTTATAAATTATTTCCCAAGCTGTTTTGATACACTCACTAACAGATACTCTATAGAAGGAAAAGTTATCCACTTATGCACATTTACAGTTTTCAGAATTGTGGATAATTAGAAATTACACACAAAGTTATACTATTTTTAGCAACATATTCACAGGTATTTGACATATAGAGAACTGAAAAAGTATAATTGTGTGGATAAGTCGTCCAACTCATGATTTTATAAGGATTTATTTATTGATATTTACATAAAAATACTGTGCATAACTAATAAGCAGGATAAAGTTATCCACTGATTGTTATTAACTTGTGGATAATTATTAACATGGTGTGTTTAGAAGTTATCCACGGCTGTTATTTTTGTGTATAACTTAAAAATTTAAGAAAGATGGAGTAAATTTATGTCGGAAAAAGAAATTTGGGAAAAAGTGCTTGAAATTGCTCAAGAAAAATTATCAGCTGTAAGTTACTCAACTTTCCTAAAAGATACTGAACTTTACACGATCAAAGATGGTGAAGCTATCGTATTATCGAGTATTCCTTTTAATGCAAATTGGTTAAATCAACAATATGCTGAAATTATCCAAGCAATCTTATTTGATGTTGTAGGCTATGAAGTAAAACCTCACTTTATTACTACTGAAGAATTAGCAAATTATAGTAATAATGAAACTGCTACTCCAAAAGAAACAACAAAACCTTCTACTGAAACAACTGAGGATAATCATGTGCTTGGTAGAGAGCAATTCAATGCCCATAACACATTTGACACTTTTGTAATAGGACCTGGTAACCGCTTTCCACATGCAGCGAGTTTAGCTGTGGCCGAAGCACCAGCCAAAGCGTACAATCCATTATTTATCTATGGAGGTGTTGGTTTAGGAAAAACCCATTTAATGCATGCCATTGGTCATCATGTTTTAGATAATAATCCAGATGCCAAAGTGATTTACACATCAAGTGAAAAATTCACAAATGAATTTATTAAATCAATACGTGATAACGAAGGTGAAGCTTTCAGAGAAAGATATCGTAATATCGACGTCTTATTAATCGATGATATTCAGTTCATACAAAATAAAGTACAAACACAAGAAGAATTTTTCTATACTTTTAATGAATTGCATCAGAATAACAAGCAAATAGTTATTTCGAGTGATCGACCACCAAAGGAAATTGCACAATTAGAAGATCGATTACGTTCACGCTTTGAATGGGGGCTAATTGTTGATATTACGCCACCAGATTATGAAACTCGAATGGCAATTTTGCAGAAGAAAATTGAAGAAGAAAAATTAGATATTCCACCAGAAGCTTTAAATTATATAGCAAATCAAATTCAATCTAATATTCGTGAATTAGAAGGTGCATTAACACGTTTACTTGCATATTCACAATTATTAGGAAAACCAATTACAACTGAATTAACTGCTGAAGCTTTAAAAGATATCATTCAACACCAAAATCTAAAAAGATTACCATCCAAGATATTCAAAAAATTGTAGGCCAGTACTATAATGTTAGAATTGAAGATTTCAGTGCAAAAAAACGTACAAAGTCAATTGCATATCCGCGTCAAATAGCTATGTACTTGTCTAGAGAGCTTACAGATTTCTCATTACCTAAAATTGGTGAAGAATTTGGTGGGCGTGATCATACGACCGTCATTCATGCTCATGAAAAAATATCTAAAGATTTAAAAGAAGATCCTATTTTTAAACAAGAAGTAGAGAATCTTGAAAAAGAAATAAGAAATGTATAAGTAGGAAACTTTGGGAAATGTAATCTGTTATATAACAGCACTAATAATAACTGTCATTTTTTACATTTCTATATACTAATGTGGCAAGATGAGCAAAACTCATTTTGTGGATAATGTTTAAAAGTCATACACATCATACACAAGTTATCAACATGTGTATAACTTCGCCAAATCTATGTTTTTAAGACTTATCCACCAATCCACAGCACCTACTACTATTACTAAGAACTTAAAACCTATATAATTATATATAAACGACTGGAAGGAGTTTTAATTAATGATGGAATTCACTATTAAAAGAGATTATTTTATTACACAATTAAATGACACATTAAAAGCTATTTCACCAAGAACAACATTACCTATATTAACTGGTATCAAAATCGATGCGAAAGAACATGAAGTTATACTAACTGGTTCAGACTCTGAAATTTCAATAGAAATCACTATTCCTAAAACTGTAGATGGCGAAGATATTGTCAATATTTCAGAAACAGGCTCAGTAGTACTTCCTGGACGATTCTTTGTTGATATTATAAAAAAATTACCTGGTAAAGATGTTAAATTATCTACAAATGAACAATTCCAGACATTAATTACATCAGGTCATTCTGAATTTAATTTGAGTGGCTTAGATCCAGATCAATATCCTTTATTACCTCAAGTTTCTAGAGATGACGCAATTCAATTGTCGGTAAAAGTGCTTAAAAACGTAATTGCACAAACGAATTTTGCAGTGTCCACCTCAGAAACACGCCCAGTACTAACTGGTGTGAACTGGCTTATACAAGAAAATGAATTAATATGCACAGCGACTGACTCGCACCGCTTGGCTGTAAGAAAGTTGCAGTTAGAAGATGTTTCTGAAAACAAAAATGTCATCATTCCAGGTAAGGCTTTAGCTGAATTAAATAAAATTATGTCTGACAATGAAGAAGACATTGATATCTTCTTTGCTTCAAACCAAGTTTTATTTAAAGTTGGAAATGTGAACTTTATTTCTCGATTATTAGAAGGACATTATCCTGATACAACACGTTTATTCCCTGAAAACTATGAAATTAAATTAAGTATAGACAATGGGGAGTTTTATCATGCGATTGATCGTGCATCTTTATTAGCACGTGAAGGTGGTAATAACGTTATTAAATTAAGTACAGGTGATGACGTTGTTGAATTGTCTTCTACATCACCAGAAATTGGTACTGTAAAAGAAGAAGTCGATGCAAACGATGTTGAAGGTGGTAACCTGAAAATTTCATTCAACTCTAAATATATGATGGATGCTTTAAAAGCAATCGATAATGATGAGGTTGAAGTTGAATTCTTCGGTACAATGAAACCATTTATTCTAAAACCAAAAGGTGACGACTCAGTAACGCAATTAATTTTACCAATCAGAACTTACTAAAAATAAATATAAATAAAGGATGACGTGATTAATTAAAACGTCATCCTTTATTTTTTGGCAAAAATAATTCTAGATGCGTATGTAAAATAAATTTGACAGCATTTTAAACAGCAAATAAAAGACGCCAATTAAATTTATGACAAATGTATCCAAAATTTAATAAGTGTGCTTATATGCCCTTTAAATTTAAAATTTTAATAGTCAATAACAAGTTGAATATAAAAGTTAAACGCCGTTAAATAGCGTTAAAAAATTGAAAATGACAGTATTGCCCAAAAATAAGAATTAATTATTTATATGTAAACGGTTTCTACCTCTATTTTAAATGAAATTTGTGACAAAAAAAGGTATAATATATTAATGACATACAAAGAAATGGAGTGATTATTTTGGTTCAAGAAGTTGTAGTAGAAGGAGACATTAATTTAGGTCAATTTCTAAAAACAGAAGGGATTATTGAATCTGGTGGTCAAGCAAAATGGTTCTTGCAAGACGTTGAAGTATTAATTAATGGAGTGCGTGAAACACGTCGCGGTAAAAAGTTAGAACATCAAGATCGTATAGATATCCCAGAATTACCTGAAGATGCTGGTTCTTTCTTAATCATTCATCAAGGTGAACAATGAAGTTAAATACACTCCAATTAGAAAATTATCGTAACTATGATGAGGTTACGTTGAAATGTCATCCTGACGTGAATATCCTCATTGGAGAAAATGCACAAGGAAAGACAAATTTACTTGAATCAATTTATACCTTAGCTTTAGCAAAAAGTCATAGAACGAGTAATGATAAGGAACTCATACGTTTTAATGCTGATTATGCTAAAATAGAAGGTGAGCTTAGTTATAGACACGGCACGATGCCATTAACAATGTTTATAACTAAAAAAGGTAAACAAGTCAAAGTGAATCACTTAGAGCAAAGTCGACTAACTCAATATATTGGACACCTCAATGTGGTTCTATTTGCGCCAGAAGATTTGAATATTGTAAAAGGCTCTCCTCAAATAAGACGACGCTTTATAGATATGGAGTTGGGCCAAATTTCTGCTGTTTACTTAAATGATTTAGCTCAATACCAACGTATTTTAAAGCAAAAGAATAATTACTTAAAGCAGTTACAATTAGGCCAAAAAAAGGACTTAACAATGTTGGAAGTATTAAATCAGCAGTTTGCTGAATATGCAATGAAAGTAACTGATAAACGTGCACATTTTATTCAAGAGCTAGAGTCGTTAGCTAAACCGATTCATGCTGGTATCACAAATGATAAAGAAGCGTTGTCGCTAAATTATTTACCTAGTCTTAAATTTGATTATGCTCAAAATGAAGCGGCACGACTTGAAGAAATTATGTCTATTCTTAGCGATAATATGCAAAGAGAAAAAGAACGAGGCATTAGCTTATTCGGACCACATCGAGATGATATAAGTTTTGATGTGAATGGCATGGATGCTCAAACATATGGTTCTCAAGGACAGCAACGTACAACGGCTTTGTCCATTAAATTAGCTGAAATTGAGTTAATGAATATCGAAGTTGGGGAATATCCCATCTTATTATTAGACGATGTACTCAGTGAATTAGATGATTCGCGTCAAACGCATTTATTAAGTACGATTCAGCATAAAGTACAAACATTTGTCACTACGACATCTGTAGATGGTATTGATCATGAAATCATGAATAACGCTAAATTGTATCGTATTAATCAAGGTGAAATTATAAAGTAACAGAAAGCGATGGTGACTGCATTGTCAGATGTAAACAACACGGATAATTATGGTGCTGGGCAAATACAAGTATTAGAAGGTTTAGAAGCAGTACGTAAAAGACCAGGTATGTATATAGGATCGACTTCAGAGAGAGGTTTGCACCATTTAGTGTGGGAAATTGTCGATAATAGTATCGATGAAGCATTAGCTGGTTATGCAAATCAAATTGAAGTTGTTATTGAAAAAGATAACTGGATTAAAGTAACGGATAACGGACGTGGTATCCCAGTTGATATTCAAGAAAAAATGGGACGTCCAGCTGTCGAAGTTATTTTAACTGTTTTACATGCTGGTGGTAAATTCGGCGGTGGCGGATACAAAGTATCTGGTGGTTTACATGGTGTTGGTTCATCAGTTGTAAACGCATTGTCACAAGACTTAGAAGTATATGTACACAGAAATGAGACTATATATCATCAAGCATATAAAAAAGGTGTACCTCAATTTGACTTAAAAGAAGTTGGCACAACTGATAAGACAGGTACTGTCATTCGTTTTAAAGCAGATGGAGAAATCTTCACAGAGACAACTGTCTACAACTATGAAACATTACAGCAACGTATTAGAGAGCTTGCTTTCTTAAACAAAGGAATTCAAATCACATTAAGAGATGAACGTGATGAAGAAAACGTTAGAGAAGACTCCTATCATTATGAGGGCGGTATTAAATCTTATGTTGAGTTATTGAACGAAAATAAAGAACCTATTCATGATGAGCCAATTTATATTCATCAATCTAAAGATGATATTGAAGTAGAAATTGCGATTCAATATAACTCAGGATATGCCACAAATCTTTTAACTTACGCAAATAACATTCATACGTACGAAGGTGGTACGCATGAAGACGGATTCAAACGTGCATTAACGCGTGTCTTAAATAGTTATGGTTTAAGTAGCAAGATTATGAAAGAAGAAAAAGATAGACTTTCTGGTGAAGATACACGTGAAGGCATGACAGCAATTATATCTATCAAACATGGTGATCCTCAATTCGAAGGTCAAACGAAGACAAAATTAGGTAATTCTGAAGTGCGTCAAGTTGTAGATAAATTATTCTCAGAGCACTTTGAACGATTTTTATATGAAAATCCACAAGTCGCACGTACAGTGGTTGAAAAAGGTATTATGGCGGCACGTGCACGTGTTGCTGCGAAAAAAGCGCGTGAAGTTACACGTCGTAAATCAGCGTTAGATGTAGCAAGTCTTCCAGGTAAATTAGCCGATTGCTCTAGTAAAAGTCCTGAAGAATGTGAGATTTTCTTAGTCGAAGGGGACTCTGCCGGGGGGTCTACAAAATCTGGTCGTGACTCTAGAACACAGGCGATTTTACCATTACGAGGTAAGATATTAAATGTTGAAAAAGCACGATTAGATAGAATTTTGAATAACAATGAAATTCGTCAAATGATTACAGCATTTGGTACAGGAATCGGTGGCGACTTTGATCTAGCGAAAGCAAGATATCACAAAATCGTCATTATGACTGATGCCGATGTGGATGGAGCGCATATTAGAACATTGTTATTAACATTCTTCTATCGATTTATGAGACCGTTAATTGAAGCAGGCTATGTGTATATTGCACAGCCACCGTTGTATAAACTGACACAAGGTAAACAAAAGTATTATGTATACAATGATAGGGAACTTGATAAACTTAAATCTGAATTGAATCCAACACCAAAATGGTCTATTGCACGATACAAAGGTCTTGGAGAAATGAATGCAGATCAATTATGGGAAACAACAATGAACCCTGAGCACCGCGCTCTTTTACAAGTAAAACTTGAAGATGCGATTGAAGCGGACCAAACATTTGAAATGTTAATGGGTGATGTTGTAGAAAACCGTAGACAATTTATAGAAGATAATGCAGTTTATGCAAACTTAGACTTCTAAGCGCTGTGAACTGAACTTTTGAAGGAGGAACTCTTGATGGCTGAATTACCTCAATCAAGAATAAATGAACGAAATATTACCAGTGAAATGCGTGAATCATTTTTAGATTATGCGATGAGTGTTATCGTTGCTCGTGCATTGCCAGATGTTCGTGACGGTTTAAAACCAGTACATCGTCGTATACTATATGGATTAAATGAACAAGGTATGACACCGGATAAATCATATAAAAAATCAGCACGTATCGTTGGTGACGTAATGGGTAAATATCACCCTCATGGTGACTTATCTATTTATGAAGCAATGGTACGTATGGCTCAAGATTTCAGTTATCGTTATCCGCTTGTTGATGGCCAAGGTAACTTTGGTTCAATGGATGGAGATGGCGCAGCAGCAATGCGTTATACTGAAGCACGTATGACTAAAATCACACTTGAACTGTTACGAGATATTAATAAAGATACAATAGATTTTATCGATAACTATGATGGTAATGAAAGAGAGCCGTCAGTCTTACCTGCTCGATTCCCTAACTTGTTAGCCAATGGTGCATCAGGTATCGCGGTAGGTATGGCAACGAATATTCCACCACATAACTTAACAGAATTAATCAATGGTGTACTTAGCTTAAGTAAAAACCCTGATATTTCAATTGCTGAGTTAATGGAGGATATTGAAGGTCCTGATTTCCCAACTGCTGGACTTATTTTAGGTAAGAGTGGTATTAGACGTGCATATGAAACAGGTCGTGGTTCAATTCAAATGCGTTCTCGTGCAGTTATTGAAGAACGTGGAGGCGGACGTCAACGTATTGTTGTCACTGAAATTCCTTTCCAAGTGAATAAGGCTCGTATGATTGAAAAAATTGCAGAGCTCGTTCGTGACAAGAAAATTGACGGTATCACTGATTTACGTGATGAAACAAGTTTACGTACTGGTGTGCGTGTCGTTATTGATGTGCGTAAGGATGCAAATGCTAGTGTCATTTTAAATAACTTATACAAACAAACACCTCTTCAAACATCATTTGGTGTGAATATGATTGCACTTGTAAATGGTAGACCGAAGCTTATTAATTTAAAAGAAGCGTTGGTACATTATTTAGAGCATCAAAAGACAGTTGTTAGAAGACGTACGCAATACAACTTACGTAAAGCTAAAGATCGTGCCCACATTTTAGAAGGATTACGTATCGCACTTGACCATATCGATGAAATTATTTCAACGATTCGTGAGTCAGATACAGATAAAGTTGCAATGGAAAGCTTGCAACAACGCTTCAAACTTTCTGAAAAACAAGCTCAAGCTATTTTAGACATGCGTTTAAGACGTCTAACAGGTTTAGAGAGAGACAAAATTGAAGCTGAATATAATGAGTTATTAAATTATATTAGTGAATTAGAAGCAATCTTAGCTGATGAAGAAGTGTTATTACAGTTAGTTAGAGATGAATTGACTGAAATTAGAGATCGTTTCGGTGATGATCGTCGTACAGAAATTCAATTAGGTGGATTTGAAGACTTAGAAGATGAAGACTTAATTCCAGAAGAACAAATAGTAATTACTTTGAGCCATAATAACTACATTAAACGTTTGCCGGTATCTACATATCGTGCTCAAAACCGTGGTGGTCGTGGTGTTCAAGGTATGAACACATTGGAAGAAGATTTTGTCAGTCAATTGGTAACTTTAAGTACACATGACCATGTATTGTTCTTTACTAACAAAGGTCGTGTATACAAACTTAAAGGTTATGAAGTGCCTGAGTTATCAAGACAGTCTAAAGGTATTCCTGTAGTGAATGCTATTGAACTTGAAAATGATGAAGTCATTAGTACAATGATTGCTGTTAAAGACCTTGAAAGTGAAGACAACTTCTTAGTGTTTGCAACTAAACGTGGTGTCGTTAAACGTTCAGCATTAAGTAACTTCTCAAGAATAAATAGAAATGGTAAGATTGCGATTTCGTTCAGAGAAGATGATGAGTTAATTGCAGTTCGCTTAACAAGTGGTCAAGAAGATATCTTGATTGGTACATCACATGCATCATTAATTCGATTCCCTGAATCAACATTACGTCCTTTAGGCCGTACAGCAACGGGTGTGAAAGGTATTACACTTCGTGAAGGTGACGAAGTTGTAGGGCTTGATGTAGCTCATGCAAACAGTGTTGATGAAGTATTAGTAGTTACTGAAAATGGTTATGGTAAACGTACGCCAGTTAATGACTATCGTTTATCAAATCGTGGTGGTAAAGGTATTAAAACAGCTACGATTACTGAGCGTAATGGTAATGTTGTATGTATCACTACAGTAACTGGTGAAGAAGATTTAATGATTGTTACTAATGCAGGTGTCATTATTCGACTAGATGTTGCAGATATTTCTCAAAATGGTCGTGCAGCACAAGGTGTTCGCTTAATTCGCTTAGGTGATGATCAATTTGTTTCAACGGTTGCTAAAGTAAAAGAAGATGCAGAAGATGAAACGAATGAAGATGAGCAATCTACTTCAACTGTATCTGAAGATGGTACTGAACAACAACGTGAAGCGGTTGTAAATGATGAAACACCAGGAAATGCAATTCATACTGAAGTGATTGATTCAGAAGAAAATGATGAAGATGGACGTATTGAAGTAAGACAAGATTTCATGGATCGTGTTGAAGAAGATATACAACAATCATCAGATGAAGATGAAGAATAATAAAAAAATAAGACTTCCCTATATGTAGGGAAGTCTTATTTTTGTGCTAGAAAGTAATGCTTTACTATATTCAATGATTAGTAATGACTAACTTTCTAATTGTTTCATTGCGTAAGGTATTTCATTGATAAGTCTTGATGGTGGTACCACATACATATCTTTTGCAAGGTTTTCGCCAATAAAACTATGTGTATATGTGGCACTCATAACCGCTTCTTTTAAGTTATCAAATTGACCGACAAAACTTGTAATCATACCAGCAAGTGTATCGCCCATACCACCAGTCGCCATTGCTGGACTACCGATTGTCAATTTAAAGTCTTCATCTTTAAAGAAAATTTCAGTACCATGTTTTTTAAGTACAACAGTTGCGCCTAAACGATCAACTGCTTCACGATTACGCTCATATGTCTGTTCCTCAATAGGAATACCACTTAATCGCTCCCATTCTTTGAGATGCGGAGTAAAAATCACGCGACATGTAGGTAATTGCGGTTTCAGTTTACTAAAGATTGTAATCGCATCGCCGTCTACGATTAAATTTTGATGCGGTTGTATATTTTGTAGTAGGAATGTAATGGCATTATTTCCTTTGAAATCAACGCCAAGACCTGGACCAATTAGTATACTGTCAGTCATTTCAATCATTTTCGTCAACATTTTCGTATCATTAATATCAATAACCATCGCTTCTGGGCAACGAGAATGTAATGCTGAATGATTTGTTGGATGTGTAGCTACAGTGATTAAACCACTACCGCTAAATACACATGCACGAGCCGCTAACATAATGGCACCACCTAAGTTAGCAGATCCACCAATTAATAAAATTTTGCCATAATCACCTTTATGTGAATTTTCTTTACGCTTAGGAATGTTAATAGAATTTAACGTTTCCATAGTGATATAACCTCCCATGTAAAAGCCTTTTCCGAATTTATTCAATTTTAAAAATATATAGTAACTTTTAACAAAATGTATTATAAATTTCTGAATTCATTATTATTTGTCGTTAAATACAATAGAAAATACTATACCTGTATATGCAATTCGTCAATAGATAAATTATTAAATATGCTTACAACAATCTTAATATCCTTTAACGCACTACAATAGTGCTCTGATAATAGGTTATAAATGTACGTAAAACCATTGTTTCAATAAAAATGAAAACGTATACTTCAAGAAGGATGGGTTACTTAATATAAACAAGGGGGTAACATATATGACTTTATATTTAGATGGTGAGACACTAACAATTGAGGATATTAAATCATTTTTACAACAACAATCAAAGATTGAAATTATTGATGATGCGTTAGAACGTGTCAAAAAAAGTAGAGCGGTAGTTGAACGTATTATTGAAAATGAGGAAACGGTTTACGGTATTACTACAGGTTTTGGGTTATTTAGTGATGTACGTATAGACCCGACGCAATATAATGAATTACAAGTGAATCTGATACGCTCACATGCCTGTGGACTAGGTGAGCCATTTTCAAAAGAAGTAGCATTAGTCATGATGATTTTACGATTGAATACATTATTAAAAGGTCATTCAGGTGCCACTTTAGAATTAGTGAGACAATTACAATTTTTTATAAATGAACGTATTATACCGATAATCCCACAGCAAGGCTCTCTCGGTGCATCAGGAGATTTAGCGCCATTATCACACTTAGCATTAGCATTAATTGGTGAAGGGAAAGTATTGTACAGAGGGGAAGAAAAGGATAGTGACGATGTATTAAGAGAATTAAATAGACAACCTTTGAACCTTCAGGCTAAAGAAGGTTTAGCATTGATTAATGGTACGCAAGCTATGACAGCTCAAGGTGTCATTAGTTATATAGAAGCAGAAGATTTAGGTTACCAATCTGAATGGATTGCTGCATTAACGCATCAGTCTCTTAATGGCATTATAGATGCATATCGACATGATGTGCACGCTGTTCGTAATTTTCAAGAACAGATTAATGTGGCAGCGCGTATGCGTGATTGGTTAGAAGGATCAGCATTAACAACGCGACAAGCAGAAATACGTGTACAAGATGCATATACGTTGCGTTGTATACCACAAATCCATGGCGCGAGTTTTCAAGTATTCAATTATGTTAAACAGCAATTAGAATTTGAAATGAATGCGGCTAATGATAATCCACTTATATTTGAGGAAGCAAATGAAACGTTTGTTATTTCAGGTGGTAACTTCCATGGACAACCTATTGCTTTTGCATTAGATCATCTTAAATTAGGTGTAAGTGAATTAGCAAACGTATCGGAACGTCGTCTAGAGCGACTAGTAAATCCTCAATTAAATGGTGATTTACCAGCATTTCTTAGTCCAGAGCCAGGATTGCAAAGTGGCGCGATGATTATGCAATATGCTGCTGCAAGTCTCGTTTCTGAAAATAAAACTTTAGCGCATCCAGCGAGTGTTGATTCTATCACTTCATCTGCGAACCAAGAAGATCACGTATCTATGGGAACTACAGCTGCTAGACATGGTTATCAAATTATTGAAAATGCAAGACGTGTGCTGGCAATCGAATGTGTTATTGCATTACAAGCAGCAGAGTTAAAAGGTGTTGAAGGTTTATCACCAAAAACACGTCGTAAATATGAGGAGTTTCGAAGTATCGTGCCATCCATTACACATGACCGTCAATTTCATAAAGATATTGAAGCGGTTGCACAGTATTTAAAGCAATCAATTTATCAAACGACTGCATGTCACTAAATCGACATGAGTGATGTTTGAAATCGTTACTTGAAAAAGCAAATATAGTTTGCTATATTAAAAATAACTTAATAAGACATTGTTCGTAGGACAAGTAATATATAGTGTTCGATATCAGAGAGCTTGTGGTTAGTGTGAACAAGAATCAACATATATATGAATCTACCTACTTAATTTAAAAGAACAATCGGTGATAACCGTTATTTTAGTGAAGTGCAATTTAGGTTTAGTGTATCTTTATAACTTAAATTGTTAAATAGGGTGGCAACGCGTAGACCACGTCCCTTGTAGGGATGTGGTCTTTTTTATTTTCTAAAAAATAAAGACGTACGTCATTCCATAATAAATGATAATTATTTGGGAAAGGATGAAGGTTAATGTTAGACATTAGATTATTCAGAAATGAGCCTGACACAGTTAAGAGCAAAATTGAATTACGTGGAGATGATCCAAAAGTTGTAGATGAAATTTTAGAATTGGATGAGCAACGACGTAAATTAATTAGTGCAACAGAAGAAATGAAAGCACGTCGTAATAAAGTAAGCGAAGAAATCGCATTAAAAAAACGTAATAAAGAAAATGCTGATGATGTGATTGCTGAAATGCGCACATTAGGTGACGATATTAAAGAAAAAGATAGTCAATTAAATGAAATTGATAATAAAATGACAGGTATCCTTTGTCGTATTCCAAATTTAATAAGTGATGATGTACCTCAAGGTGAATCTGATGAAGATAACGTTGAAGTTAAAAAGTGGGGTACACCACGTGAGTTTTCATTTGAACCCAAAGCACATTGGGATATTGTAGAAGAATTGAAAATGGCTGATTTTGATCGTGCAGCAAAAGTTTCAGGTGCGCGTTTTGTATATTTAACAAATGAAGGTGCGCAATTAGAGCGTGCTTTAATGAACTATATGATTACAAAACATACAACACAACATGGTTATACAGAAATGATGGTACCACAGCTTGTGAACGCAGATACAATGTATGGTACAGGTCAATTACCTAAATTTGAAGAAGATTTATTTAAAGTAGAAAAAGAAGGATTATATACAATTCCAACTGCTGAAGTACCATTAACGAATTTCTACCGTAATGAAATTATTCAACCAGGTGTACTTCCTGAAAAATTCACTGGTCAATCTGCATGTTTCCGTAGTGAAGCAGGATCAGCAGGTAGAGATACAAGAGGATTAATTCGTTTACATCAATTCGATAAAGTGGAAATGGTACGTTTTGAACAACCTGAAGATTCATGGAATGCTTTAGAAGAAATGACAACAAACGCAGAAGCAATTCTAGAAGAGTTAGGTTTACCATACCGTCGTGTTATTTTATGTACAGGTGATATTGGATTTAGTGCAAGCAAAACATATGATTTAGAAGTTTGGTTACCAAGCTACAATGATTATAAAGAAATTAGTTCATGCTCAAACTGTACGGATTTCCAAGCGCGTCGTGCTAACATCCGCTTCAAGCGTGACAAAGCAGCTAAACCAGAATTAGCACATACATTAAATGGTAGTGGTTTAGCAGTTGGACGTACATTTGCTGCTATTGTTGAAAATTACCAAAATGAAGATGGAACAGTAACAATTCCAGAAGCATTAGTACCATTTATGGGTGGTAAAACACAAATTTCAAAACCAGTTAAATAAAGGCTTTAGCTACAAGCTTTAAAAAGTATATATCTACGTATACTTAAAGCAAGGGCAAGATACTTTAAATAATATTTTAAAAAGTGGTGACGAAGCTGTCGCCACTTTTTTTGTGCTGTAAAAGTATAATAGTGAGCCAATGCACATAACAACAATAAATTAAGTTTGTGGTTTAATGGGGTGAACGCATTTCATTATAGCAACAATACGGGATAATTATGATGAACTAAAACAATCTAAAACGTAACAATTTTGAGCATCACTATTATAGGAAATTAAGTGATAAAAAACTGATTTCGTTGATGTAGTATGAGTAATATCGATGGAGTAGGGTAGGGGGAGAGGATGATGATTATAAGGGAGTGTTACATGAATCAATATCCCAGACTCATCATTAGATATAAAAAATTATAAAATTAGTACTTAAAAACAACTACAAATCCGTAGAAAATATGGAGGTAGTCTTAAATAAAAAAATGAAAATTCTCAAAAATAAAAAGTTGATATAAAGCTGATTGAAGACTCCAGTATGTCTAACCTCAGACAAACTGGAGTCTAATGTTATTGCTTAGGGTATAGAACTGTATTAGACTAGGTATATTATTTTTTCGTAATTATATAAATATAAAGTGGCAAAGGAGGTAATTGAGATGGCAACACATTTAAGTTTTAGACAAGGCGTACAAGAGTGTATCCCAACATTATTGGGTTATGCCGGTGTTGGTATTTCATTTGGTATTGTGGCTTCGTCTCAAAACTTTAGTATTTTAGAAATTATCTTGTTATGTCTTGTTATATATGCCGGTGCTGCGCAATTTATTATGTGCGCGTTGTTTATAGCAGGTACACCGATATCAGCGATTGTACTAACTGTATTTATCGTAAATTCAAGAATGTTCCTTTTAAGTATGTCGCTTGCACCAAACTTCAAGACATATGGGTTTTGGAACCGTGTTGGATTAGGTTCATTAGTAACTGACGAAACGTTTGGCGTCGCCATTACACCTTATTTAAAAGGAGAAGCTATCAATGATCGTTGGATGCATGGTCTTAATATCACAGCATATTTATTTTGGGCAATTTCATGTGTAGCTGGGGCTTTATTTGGCGAATATATCTCAAATCCGCAAACGCTAGGGTTAGATTTTGCTATCACGGCTATGTTTATCTTTTTGGCCATTGCGCAATTTGAATCAATTACTAAATCGCGATTAAGAATTTACATAGTACTCATTATTGCCGTCATAGTAATGATGTTATCGCTAAGTATGTTTATGCCTTCATATCTAGCAATATTAATTGCAGCCACAATTTCAGCAGCGTTAGGAGTGATGATGGAACGATGATAACTCATATGAACATGTTAATACTTATTTTATTGTGTGGTATCGTAACGCTATTAATTCGAATTATACCTTTTATCATGATTTCAAAAGTGCAATTGCCTGATGTCGTGGTTCGATGGCTATCATTTATCCCAATCACACTATTTACGGCACTTGTCATAGACAGCATTATTCAACAGACGCCTCATGGTGAGGGGTATACATTAAACATCCCTTACATTATCGCGCTCATTCCGACGGTTATTTTATCTATAATCACGCGTAGTTTAACTATTACAATTATTAGTGGGATTGTTATCATGGCAGCATTACGATTTTTCTTTTAAAAATAACTGAAAATCATTGAACAGATATTTAAACTTAGGTAAACTGTTAGTAATCAGAAAATTCTGATATACAAATCGTCTATGTTAAGATTGGGAATCGTGTATACGTAAGCGATTTGGCTAACGCATGACAATGATAACAACATTTTAAATGATAAAAGTAATTCATCACTGAATCTCAACTAACACATAACAATTTCATATTTCTTATTGTGAGAAGTTGAGGGACTTGGCCCTGTGATACTTCAGCAACCGACTTTATAGCACGGTGCTAAAACCAACGAGTTACTCGAATGATAAGTATAAAGACTTCTTACTTTTCAATAGGGTGAGAAGTTTTTTTTGTTTAAGGAGGAAAGAACAATGACAAATTACACAGTAGATACTTTAAATTTAGGGAAATTTATTACAGAATCTGGGGAAGTCATAGATAACTTGCGTTTGAGATATGAGCATGTCGGTTATCATGGACAACCATTAGTTGTAGTTTGTCATGCATTAACTGGCAATCATTTAACATATGGAACAGATGATTATCCGGGTTGGTGGCGAGAAATTATTGATGGGGGATATATACCCATTCACGATTATCAATTTTTAACATTTGATGTTATTGGTAGTCCTTTCGGTTCAAGTTCACCTTTAAACGACCCTCATTTTCCTAAAAAATTAACATTAAGAGATATAGTCAGAGCGAATGAACGAGGTATACAAGCCCTTGGTTATGATAAGATTAATATTTTAATAGGGGGAAGTCTTGGAGGTATGCAAGCAATGGAACTACTTTACAATCAACAGTTTGAAGTAGATAAAGCCATTATCCTTGCTGCAACAAGTCGAACATCATCTTATAGTAGAGCTTTCAATGAAATTGCAAGGCAAGCCATTCATCTTGGTGGTAAGGAAGGTCTAAGTATTGCACGCCAATTAGGTTTTTTGACATATCGATCATCAAAAAGTTATGATGAACGTTTCACGCCGGATGAAGTAGTCGCATACCAACAACATCAAGGTAATAAATTTAAAGAACATTTTGATTTGAATTGTTATCTGACACTGCTAGATGTATTGGATAGTCACAACATTGACCGAGGTCGCACAGACGTAACGCATGTTTTTAAAAATTTAGAAACAAAAGTGTTAACGATGGGGTTCATAGATGATTTGCTATATCCGGATGATCAAGTTCGTGCATTAGGTGAACGTTTTAAATATCATCGTCATTTCTTCGTGCCTGATAATGTTGGGCATGATGGATTCCTACTAAATTTTAGTACCTGGGCACCTAACTTATATCATTTCTTAAATTTAAAGCATTTTAAGCGTAAGTAATAATATGTATATATTTTCAAAAAATGAAGCCACTAAATCACAGTTATCATATTCAAAGACATCTAGAGTACATGAGAGTGGAAATGAATTGTAAATCTAAATCAAGCTTGATTGCTATGTAGTGGGATTAAATAATCATGTTGAAAATGAAAGCACACAAAAGCGATTCAAATGAGTATGTTAATTACTTATAAAACATGAAAGTTATTATTCAATTAAATGAAATAGAAGCATACAATCTATAAATTGTTAAATTCCATTAAAGAGGTTAAAATAATAGCTATAGTTAAAAATATGGGAGTGGCTTATGTGTTTTCAAAAATACAACCTAAAGCAACAATAATTGCAACGATTGCGTTGGTATTTGTCGCTTTAGCTTTATATCTAGTGCCTGGTTTAGGACTAATATTTGCATTATTTGCAACCATACCAGGTATCGTTTTATGGAATAAATCAATACAATCTTTCGGGATTAGTGCACTTATTACAGTAATTATAACAACTGTTTTAGGTAATACTTTCGTTTTAAGTGCCATCATATTAGTCTTAATTGCAAGTTTAATTATTGGTCAATTGCTCAAAGAAAGAACGTCTAAAGAAAGAATATTATACGTAACAACAGTAGCGATGAGCTTAATTTCATTAATCGCTTTTATGTTACTACAAACATTCGGAAGAATTCCACCATCAGCGAGCATAGTAAAACCTTTCAAGCAAACATTACATGAAGCGATTACGATGAGCGGTGCCGATGCGAATATGACCCAAATATTAGAAGAAGGGTTTAGACAAGCGACCGTTCAATTACCAGGTTTCATCATTATCATTACATTTTTAATCGTCTTAATTAACTTAATCGTTACATTTCCGATTTTACGAAAATTTAAAATCGCTACACCTGTATTTAAGCCACTTTTCGCGTGGCAAATGAGCGGTATTTTATTATGGATATACATTATTGTTATCATATGTTTATTATTTACAGGTCAACCGAGTGTGTTCCAGAGCATTCTTTTAAACTTCCAACTTGTGTTATCATTAGTAATGTATATTCAAGGTTTAAGTGTTATTCATTTCTTTGGTAAAGCGAAAGGTTTGCCGAATGCAATAACGATTTTACTATTGATTATCGGTACAATACTGACACCTACGACACATATTGTAGGACTACTTGGTGTTATCGATTTAAGTTTGAATTTGAAGCGAATCATGAAAAATAATTCTAAAAAGTGAATAGAGGTGGAATAATGAATCGGCAGTCCACTAAGAAAGCTTTACTAATACCATTTGTCATCATGATCATCACAGCAATTGTTTTAATGGGTGTATGGTTTATCTTTAATAGTCTTATAGCACTAATTGCATCTATCGTTCTTGTCGTGATGATTATTGTTAGCATCGTTTTATTCAGACAAGCTTTAATGAAAATGGATAGTTATGTAGATGGTTTGAGTGCTCAAATTTCAACAACAAATAATAAAGCAATCAAACATTTACCAATTGGTATCATTGTTTTAGATGAAAATGATCACATCGAATGGGTTAACCAATTTATGACAGATCATATGGAAGCAAATGTCATTTCTGAATCTGTAAATGAAGTATTTCCAAACATTTTAAAGCAATTAGATAGAGTGAAATCCGTTGAAATAGAATATAATCAGTATCATTTCCAAGTACGTTATTCTGAGAATGATCACTGCCTCTATTTCTTTGATATAACTGAACAAGTACAAACAAATGAACTATATGAAAATTCTAAACCAATCATTGCGACATTATTTTTAGATAACTACGATGAGATTACTCAAAATATGAATGATACGCAGCGTTCGGAAATCAATTCAATGGTAACGCGTGTTATTAGTCGATGGGCAACTGAGTATAATATATTCTTTAAAAGGTATAGTTCTGATCAATTCGTAGCCTATTTAAATCAAAAAATATTAGCTGACTTAGAAGAATCTAAATTTGATATCTTGAGTCAATTACGTGAAAAAAGTGTTGGTTATCGTGCCCAATTAACATTAAGTATTGGTGTTGGTGAAGGTACTGAAAATTTAATCGACTTAGGTGAATTATCACAATCAGGCCTAGACTTAGCATTAGGACGCGGTGGCGACCAAGTTGCAATTAAAAGTATTAATGGTAATGTGCGTTTCTATGGCGGTAAGACTGACCCGATGGAGAAACGTACTCGTGTAAGAGCACGTGTGATCTCACATGCGTTAAAAGATATCCTTGCAGAGGGTGACAAAGTCATTATCATGGGACATAAACGTCCTGACTTAGATGCAATTGGTGCAGCAATCGGTGTGTCTAGATTTGCAATGATGAATAATTTAGAAGCATACATCGTATTAAATGAGACTGACATTGATCCAACATTACGACGCGTGATGAACGAAATTGATAAAAAGCCAGAGTTAAGAGAACGATTTATAACATCAGATGATGCTTGGGATATGATGACATCTAAGACAACCGTAGTGATTGTTGATACGCATAAACCGGAACTGGTTTTAGATGAAAATGTTTTAAATAAAGCAAACCGTAAAGTTGTTATCGATCATCATAGACGTGGTGAAAGCTTCATCTCTAATCCATTGTTGATATATATGGAACCATACGCAAGTTCAACAGCAGAACTTGTAACAGAATTACTGGAATATCAACCAACAGAACAACGTTTAACACGTCTTGAATCAACAGTGATGTATGCAGGTATTATTGTAGATACAAGAAACTTTACATTACGAACAGGATCAAGAACATTCGATGCAGCGAGTTATTTACGTGCACATGGTGCAGATACGATTCTAACGCAACATTTCTTAAAAGATGATGTGGATACTTATATTAATCGATCTGAATTAATTCGAACTGTAAAAGTCGAAGATAATGGCATAGCCATTGCGCATGGTTCAGACGATAAAATTTATCATCCAGTAACAGTTGCACAAGCAGCAGATGAACTGTTAAGTTTAGAAGGTATTGAAGCATCATATGTTGTTGCGAGACGTGAAGATAATCTAATTGGTATATCTGCACGTTCACTCGGTTCAGTAAATGTCCAGTTAACAATGGAAGCACTTGGTGGCGGTGGACATTTAACCAATGCGGCAACACAACTTAAAGGTGTGACAGTCGAAGAGGCGATAGCACAATTACAACAAGCAATTACAGAACAATTAAGTAGGAGTGAAGATGCATGAAAGTAATTTTTACACAAGATGTTAAAGGTAAAGGTAAAAAAGGTGAAGTTAAAGAAGTACCAGTAGGTTATGCAAATAACTTCTTATTGAAAAAGAATTATGCTGTAGAAGCAACACCAGGTAACCTTAAACAATTAGAGTTACAGAAAAAACGTGCAAAACAAGAACGCCAACAAGAAATTGAAGATGCTAAAGCATTAAAAGAAACGTTATCAAACATTGAAGTTCAAGTATCAGCAAAAACTGGTGAAGGTGGTAAATTGTTTGGGTCAGTAAGTACAAAACAAATTGCCGAAGCACTAAAAGCACAACATGATATTAAAATTGATAAACGTAAAATGGATTTACCAAATGGAATTCATTCCCTAGGATATACGAATGTACCTGTTAAATTAGATAAAGAAGTTGAAGGTACGATTCGCGTACACACAGTTGAACAATAAAGTTGGATTGAAATAAGAGGTGTAACCATTCATGGATAGAATGTATGAGCAAAATCAAATGCCGCATAACAATGAAGCTGAACAGTCTGTCTTAGGTTCAATTATTATAGATCCAGAATTGATTAATACTACTCAGGAAGTTTTGCTTCCTGAGTCGTTTTATAGGGGTGCCCATCAACATATTTTCCGTGCAATGATGCACTTAAATGAAGATAACAAAGAAATTGATGTAGTAACATTGATGGATCAGTTATCAAGTGAAGGTACGTTGAATGAAGCGGGTGGTCCGCAATATCTTGCAGAGTTATCTACAAATGTACCAACGACACGAAATGTTCAGTATTATACGGACATTGTTTCTAAGCATGCATTAAAACGTAGATTGATTCAAACTGCAGATAGTATTGCCAATGATGGATATAATGATGAACTTGAACTAGATGCGATTTTAAGTGATGCAGAACGTCGAATTTTAGAGCTATCATCTTCTCGTGAAAGCGATGGCTTTAAAGACATTCGAGACGTCTTAGGACAAGTATATGAAACAGCTGAAGAGCTTGATCAAAATAGTGGTCAAACACCAGGTATTCCTACAGGATATCGAGATTTAGACCAAATGACAGCAGGGTTCAACCGAAATGATTTAATTATCCTTGCAGCGCGTCCATCTGTAGGTAAGACTGCGTTCGCACTTAATATTGCACAAAAAGTTGCAACGCATGAAGATATGTATACAGTTGGTATTTTCTCACTAGAGATGGGTGCTGATCAGTTAGCCACACGTATGATTTGTAGTTCTGGTAATGTTGACTCAAACCGCTTAAGAACGGGTACTATGACTGAGGAAGATTGGAGTCGTTTTACTATAGCGGTAGGTAAATTATCACGTACGAAGATTTTTATTGATGATACACCGGGTATTCGAATTAATGATCTACGTTCTAAATGTCGTCGATTAAAGCAAGAACATGGCTTAGACATGATTGTGATTGACTACTTACAGTTGATTCAAGGTAGTGGTTCACGTGCGTCTGATAACAGACAACAGGAAGTTTCTGAAATCTCTCGTACATTAAAAGCATTAGCCCGTGAATTAGAATGTCCAGTTATCGCGTTGAGTCAGTTATCTCGTGGTGTTGAACAACGACAAGATAAACGTCCAATGATGAGTGATATTCGTGAATCTGGTTCGATTGAGCAAGATGCCGATATCGTTGCATTCTTATACCGTGATGATTACTATAACCGTGGCGGCGATGAAGATGATGACGATGATGGTGGTTTTGAGCCACAAACGAATGATGAAAACGGTGAAATTGAAATCATCATTGCTAAGCAACGTAATGGTCCAACAGGCACAGTTAAGTTACACTTTATGAAACAATATAATAAATTTACAGATATCGATTATGCACATGCTGATATGATGTAAAAAAGTTTTTCCGTACAATAATCATTTTAATGATAAAATTGTACGGTTTTTATTTTGTTCTGAACGGGTTGATATATGTTAAGTTTGTGTATTGAAAGTGATGAATTAGTACTGGCAACGCCTCTGTTAAAGGGTTTTTAGGACGTTGAAGACGATTTGTTAAAATGGTTTTCTTTTAAAAAAGGCCGAAAATCAATGTTCGATTTTTATTTGCATTATGGTCTCGATATTGGTAGAATATCAAATGGTTAAATGAGAAAAACTTGGAGGTGCTCACATGTCATCAATCGTAGTAGTTGGGACACAATGGGGAGACGAAGGAAAAGGAAAAATAACGGATTTCTTGGCAGAACAGTCAGATGTTATCGCGCGTTTTTCAGGTGGTAATAATGCAGGCCATACCATTCAATTTGGCGGAGAAACATATAAATTACATTTAGTACCATCTGGTATCTTTTACAAAGACAAATTAGCGGTAATCGGTAACGGAGTCGTTGTTGATCCAGTTGCACTATTGAAAGAATTAGACGGATTAAATGAACGTGGCATTCCTACAAGTAATTTACGTATATCTAATCGTGCGCAAGTGATTCTACCATATCACTTAGTACAAGATGAATATGAAGAACGTTTACGTGGTGATAATAAGATTGGTACAACTAAAAAAGGTATCGGTCCAGCATATGTAGATAAAGTTCAACGTATCGGTATTCGTATGGCAGATTTACTTGAAAAAGAAACATTCGAAAGATTATTAAAATCAAACATTGAATATAAACAAGCATATTTCAAAGGTATGTTTAACGAAACATGTCCATCATTTGATGATATCTTTGAAGAATATTATGCTGCAGGTCAACGTTTAAAAGAATTTGTAACAGACACATCAAAAATCTTAGACGATGCATTTGTAGCAGATGAAAAGGTACTTTTCGAAGGTGCGCAAGGTGTAATGTTAGATATCGACCATGGTACATATCCATTCGTTACATCAAGTAATCCAATTGCAGGTAACGTTACTGTTGGTACAGGTGTAGGTCCTACATTCGTTTCGAAGGTAATTGGTGTATGTAAAGCTTATACATCACGTGTTGGTGATGGTCCATTCCCTACTGAATTATTCGATGAAGATGGACATCATATTAGAGAGGTTGGTCGTGAATACGGTACAACAACAGGACGTCCACGTCGTGTAGGTTGGTTTGATTCAGTTGTATTACGTCACTCTCGTCGTGTAAGTGGTATTACAGATTTATCTATTAACTCAATCGATGTTTTAACAGGCCTAGACACAGTGAAAATCTGTACAGCTTATGAATTAGACGGTAAAGAAATTACTGAGTACCCAGCAAACTTAGATCAATTAAAACGTTGTAAACCAATCTTTGAAGAGTTACCAGGTTGGACAGAAGACGTAACAAGTGTGCGTACTTTAGAAGAATTACCTGAAAATGCACGTAAATATTTAGAGCGTATTTCAGAATTATGTAATGTACAAATTTCTATCTTCTCAGTTGGTCCAGATAGAGAACAAACAAACCTATTAAAAGAATTGTGGTAGAACTTTATATAAGTCATACACAATGATTATAAATACATGAGCCTTCTATCTTTAATGGTAGGAGGCTTTTGTTATGTTTGCTTCTGTATCGATTCGATTATTTAGATAAAAATTACTAACGTAAAGGTGATATTTGCTAGTCATAATTTAAAAGATTAGATGATATTTAACGAAATTAAGAAGAAATACTTGAATGTAATAAGTCTGATGTCGAAAATAGCTATTAAAATAGAGTAGACGTAAGTGTAAATGAAAGCACCTAAAATAGAAAAATTTCAAAAATAGCGTAATTATTATAATAAATAGACAGCCAATAAAATGCAATTTTTCACTTATAACATTCTTCAAAAAATAATAGCAAAATTATGTAAAAAATATCTTGTCATGGCAAGATTGGCTGTGCTATAATCTATCTTGTGCTTAAGAACGGCTCCTTGGTCAAGCGGTTAAGACACCGCCCTTTCACGGCGGTAACACGGGTTCGAGTCCCGTAGGAGTCACCATTTTTTAGGTCTCGTAGTGTAGCGGTTAACACGCCTGCCTGTCACGCAGGAGATCGCGGGTTCGATTCCCGTCGAGACCGTACAAATGCCTATCCAAGAGGATAGGCATTTTTTTGCGTTTAATATTATATTAATAAAAGATATATGGACGAATGATAATCATATTGATTTATCTGTTCGTCCATTTTCTTTATAATGTATGAACCTCAAGTAACTTAGTGGTTGGATATGAAAGATAAACGTAGCCAATAAAATCTTAATTAGACGTACAAACATATGCTACTGTCAACATATTTCTTCGTTGTGATATGCCACCAATCCTCCATAACATCAATTGTTAAAGTAACGAATAATGAATAATGATATTTATTTTCTGAGCAATGACGTGCAACTAGAAGTTGCCATTACCCTAATTTTATTATTGGAATAGAGACCTCATCATTGTGTTAAATATCATTGTCACAATCCGCCGTGAGAAACTAATAAAAAATATTAATATATAAGTTTATATTGGAAAATAGAATTAATAGCTTATAAATGGTAAATTATATAATAGGTTACTATACGTTATAAGATGGAAAATGCGCACAATAACAAAAATAGTAAGCGACATCCTGTGATTTTTTACACAAACATAAACGATAAAGAACAAAAAATGATAAAATAATATTAATGATTTAAGAAAAGAGGTTTATGCAAATGGCTAGAAAAGTTGTTGTAGTTGATGATGAAAAACCGATTGCTGATATTTTAGAATTTAACTTAAAAAAAGAAGGATACGATGTTTACTGTGCATACGATGGTAATGATGCAGTCGACTTAATTTATGAAGAAGAACCAGACATCGTATTATTAGATATCATGTTACCTGGTCGTGATGGTATGGAAGTATGTCGCGAAGTGCGCAAAAAATACGAAATGCCAATTATTATGCTAACTGCTAAAGACTCAGAAATTGATAAAGTGCTTGGTTTAGAACTAGGTGCAGATGACTATGTAACAAAACCGTTTAGTACACGTGAATTAATTGCACGTGTGAAAGCGAATTTACGCCGTCATTACTCACAACCAGCGCAAGACACTGGGAACGTGACGAATGAAATCACAATTAAAGATATTGTGATTTATCCAGACGCATATTCTATTAAAAAACGTGGCGAAGATATTGAATTAACACATCGTGAATTTGAATTGTTCCATTATTTATCAAAACATATGGGACAAGTAATGACACGTGAACATTTATTACAAACAGTATGGGGCTATGATTACTTTGGCGATGTACGTACGGTCGATGTAACGATTCGTCGTTTACGTGAAAAGATTGAAGATGATCCGTCACATCCTGAATACATTGTGACGCGTAGAGGCGTTGGATATTTCCTCCAACAACATGAGTAGAGGTCGAAACGAATGAAGTGGCTAAAACAACTACAATCCCTTCATACTAAACTTGTAATTGTTTATGTATTACTGATTATCATTGGTATGCAAATTATCGGGCTGTATTTTACAAATAATCTTGAAAAAGAGCTGCTTGATAATTTTAAGAAGAATATTACGCAGTACGCTAAACAATTAGAAATTAGTATTGAAAAAGTATATGACGAAAAGGGCTCCGTAAATGCACAAAAAGATATTCAAAATTTATTAAGTGAGTATGCCAACCGTCAAGAAATTGGAGAAATTCGTTTTATAGATAAAGACCAAATTATTATTGCGACGACGAAGCAGTCTAACCGTAGTCTAATCAATCAAAAAGCGAATGATAGTTCTGTCCAAAAAGCACTATCACTAGGACAATCAAACGATCATTTAATTTTAAAAGATTATGGCGGTGGTAAGGACCGTGTCTGGGTATATAATATCCCCGTTAAAGTCGATAAAAAGGTAATTGGTAATATTTATATCGAATCAAAAATTAATGACGTTTATAACCAATTAAATAATATAAATCAAATATTCATTGTTGGTACAGCTATTTCATTATTAATCACAGTCATCCTAGGATTCTTTATAGCTCGAACGATTACCAAACCAATCACCGATATGCGTAACCAGACGGTCGAAATGTCCAGAGGTAACTATACGCAACGTGTGAAGATTTATGGTAATGATGAAATTGGCGAATTAGCTTTAGCATTTAATAACTTGTCTAAACGTGTACAAGAAGCGCAGGCTAATACTGAAAGTGAGAAACGTAGACTGGACTCAGTTATCACCCATATGAGTGATGGTATTATTGCAACAGACCGTCGTGGACGTATTCGTATCGTCAATGATATGGCACTTAAGATGCTTGGTATGGCAAAAGAAGACATCATCGGATATTACATGTTAAGTGTATTAAGTCTTGAAGATGAATTTAAACTGGAAGAAATTCAAGAGAATAATGATAGTTTCTTATTAGATTTAAATGAAGAAGAAGGTCTAATCGCACGTGTTAACTTTAGTACGATTGTGCAGGAAACAGGATTTGTAACTGGTTATATCGCTGTGTTACATGACGTTACTGAACAACAACAAGTTGAACGTGAGCGTCGTGAATTTGTTGCTAATGTATCACATGAGTTACGTACACCTTTAACTTCTATGAATAGTTACATTGAAGCACTTGAAGAAGGTGCATGGAAAGATGAGGAACTTGCGCCACAATTTTTATCTGTTACCCGTGAAGAAACAGAACGAATGATTCGACTGGTCAATGACTTGCTACAGTTATCTAAAATGGATAATGAGTCTGATCAAATCAACAAAGAAATTATCGACTTTAACATGTTCATTAATAAAATTATTAATCGACATGAAATGTCTGCGAAAGATACAACATTTATTCGAGATATTCCGAAAAAGACGATTTTCACAGAATTTGATCCTGATAAAATGACGCAAGTATTTGATAATGTCATTACAAATGCGATGAAATATTCTAGAGGCGATAAACGTGTCGAGTTCCACGTGAAACAAAATCCACTTTATAATCGAATGACGATTCGTATTAAAGATAATGGCATCGGTATTCCTATCAATAAAGTCGATAAGATATTCGACCGATTCTATCGTGTAGATAAGGCACGTACGCGTAAAATGGGTGGTACTGGATTAGGACTAGCCATTTCGAAAGAGATTGTGGAAGCGCACAATGGTCGTATTTGGGCAAACAGTGTAGAAGGTCAAGGTACATCTATCTTTATCACACTTCCATGTGAAGTCATTGAAGACGGTGATTGGGATGAATAATAAGGAGCATATTAAATCTGTCATTTTAGCGCTACTTGTCTTGATGAGTGTCGTATTGACATATATGGTATGGAACTTTTCTCCTGATATTGCAAATGTCGACAATACAGATAGTAAGAAGAGTGAAACGAAACCTTTAACGACACCTATGACAGCCAAAATGGATACAACTATTACGCCATTTCAGATTATTCATTCGAAAAATGATCATCCAGAAGGTACGATTGCGACGGTTTCTAATGTGAATAAGCTGACGAAACCTTTAAAAAATAAAGAAGTGAAGTCCGTGGAACATGTTCGTCGTGATCATAACTTGATGATTCCTGATTTGAGCAGTGATTTTACATTATTCGATTTTACGTATGATTTACCGTTATCAACATATCTTGGCCAAGTACTGAACATGAATGCGAAAGTACCAAATCATTTCAATTTCAATCGTTTGGTCATAGATCATGATGCTGATGATAATATCGTGCTTTATGCTATAAGCAAAGATCGCCACGATTACGTAAAATTAACAACTACAACGAAAAATGATCATTTTTAGATGCATTAGCAGCAGTGAAAAAAGACATGCAACCATACACAGATATCATCACAAACAAAGATACAATTGATCGTACGACGCATGTTTTTGCACCAAGTAAACCTGAAAAGTTAAAAACATATCGCATGGTATTTAACACGATTAGTGTTGAGAAAATGAATGCTATACTATTTGACGATTCAACCATCGTTCGTAGTTCAAAGAGTGGTGTTACAACCTACAACAATAATACAGGTGTCGCAAACTATAACGATAAAAATGAAAAATATCATTATAAAAACTTGTCCGAAGATGAAGCAAGTTCCAGCAAAATGGAAGAAACGATTCCAGGAACCTTTGATTTTATTAATGGTCATGGTGGTTTCTTAAACGAAGACTTCAGATTGTTTAGTACGAATAATCAGTCAGGCGAGTTAACATATCAACGTTTCCTTAACGGTTATCCAACGTTTAATAAAGAAGGCTCTAATCAAATTCAAGTCACTTGGGGTGAAAAAGGCGTCTTTGATTATCGTCGTTCGTTATTACGCACCGACGTTGTTTTAAACAGTGAAGATAATAAAACGTTGCCGAAATTAGAGTCTGTACGTTCAAGCTTAGCGAACAATAGTGATATTAATTTTGAAAAAGTAACAAACATCGCTATCGGTTACGAAATGCAGGATAACTCAGATCATAATCACATTGAAGTGCAGATTAACAGTGAACTCGTACCGCGTTGGTATGTAGAATATGATGGCGAATGGTATGTTTATAACGATGGGAGGCTTGAATAAATGAACTGGAAACTGACAAAGACACTTTTCATTTTCGTGTTTATTCTTGTCAACATCGTGTTAGTATCGATTTATGTTAATAAAGTCAATCGCTCACACATTAATGAAGTCGAGAGTAACAATGAAGTTAATTTTCAGCAAGAAGAAATTAGGGTGCCAGCCAGTATTTTAAATAAATCTGTTAAAGGCATACAATTAGAACAAATTACGGGACGATCAAAAGACTTTAGTTCAAAAGCTAAAGGTGATTCTGATTTATCCACATCAGATAGTGGAAAATTATTAAATGCGAACATCAGCCAATCGGTAAAAGTTAGTGATAATAACTTAAAAGATTTAAAAGATTACGTTAACAAGCGCGTATTTAAAGGTGCTGAATATCAATTAAGCGAGATTAGTTCAGATTCTGTAAAATATGAACAAACGTATGATGATTTTCCGATTTTAAATAACAGCAAAGCGATGTTGAACTTTAAAATAGAAGATAACAAAGCGACTAGTTATAAACAATCAATGATGGATGACATTAAGCCCACAGATGGTGCAGATAAGAAGCATCAAGTGATTAGTGTGAGAAAAGCAATCGAGGCATTATATTATAATCGTTACTTGAAAAAAGGTGATGAAGTCATTAATGCTAGACTTGGTTACTATTCAGTCGTGAATGAAACGAATGTTCAATTGTTACAACCAAACTGGGAAATTAAAGTGAAGCATGACGGTAAGGACAAAACGAATACTTACTATGTCGAAGCGACAAATAATAACCCTAAAATTATTAATCATTAATATGAATCGTAATAAGCTAGCATTGCAAGCTCATCATATGTGAGAAGCAGTGCTAGCTTTTTGCTGGTACGGTTTATTATGGCTGACAGGCGACATTTCTGTGTCTCCAACGTGCGCATTTATTCATATTTTAAGTAGTACCGCATTGTAAAATTAGTGTAACTGCTATTTTAAAAACTTTAGTATTTGTCTAATCATTGTTATAATAATTAAGAAATTCATTGCACGTGATTATCAAAATTTAAATATAAGAAACCGGTCGATGAACTAAAGTTACATAATAGGAAAGGTATACAAAACAGCTAATATACTGATAGTTTCTGTAGGGAAAATCGTATATTTGTACTGATGTATATTGTAGTCATATAGAGAGATTGACTGCTTAAATAGAAAGGATGAGCCGCTTGATACGCATGAGTGTATTAGCAAGTGGTAGTACAGGTAACGCCACTTTTGTAGAAAATGAAAAAGGTAGTCTATTAGTTGATGTTGGTTTGACTGGCAAGAAAATGGAAGAATTGTTTAGTCAAATTGACCGTAATATTCAAGATTTAAATGGTATTTTAGTAACCCATGAACATATTGATCATATTAAAGGATTAGGTGTTTTGGCGCGTAAATATCAATTGTCAATTTATGCGAATGAAAAGACTTGGCAGGCAATTGAAAAGAAAGATAGTCGCATCCCTATGGATCAGAAATTCATTTTTAATCCTTATGAAACAAAATCTATTGCAGGTTTCGATGTTGAATCGTTTAACGTGTCACATGATGCGATAGATCCACAATTTTATATTTTCCATAATAACTATAAGAAGTTTACGATTTTAACGGATACGGGATACGTGTCTGATCGTATGAAAGGTATGATACGTGGCAGCGATGCGTTTATTTTTGAGAGTAATCATGACGTCGATATGTTGAGAATGTGTCGTTATCCATGGAAGACGAAACAACGTATTTTAGGCGATATGGGTCATGTATCTAATGAGGATGCGGGTCATGCGATGACAGACGTGATTACAGGTAACACGAAACGTATTTACTTATCGCATTTATCACAAGATAATAATATGAAAGATTTGGCGCGTATGAGTGTTGGTCAAGTATTGAACGAACACGATATTGATACGGAAAAAGAAGTATTGCTATGTGATACGGATAAAGCTATTCCAACGCCAATATATACAATATAAATGAGAGTACCCTATAAAGTTCGGCACTGCTGTGAGACGACTTTATCGGGTGCTTTTTTATGTTGTTGGTGGGAAATGGCTGTTGTTGAAATTAAGGTTCTAGTTGAAATGTGAAAAATAATTCGATATTAAATGTAATTTATAAATAATTTACATAAAATCAATCATTTTAATATAAGGATTATGATAATATATTGGTGTATGACAGTTAATGGAGGGAACGAAATGAAAGCTTTATTACTTAAAACAAGTGTATGGCTCGTTTTGCTTTTTAGTGCAATGGGATTATGGCAAGTCTCGAGCGCGGCTGAGCAACATACACCAATGAAAGCACATGCAGTAACAACGATAGACAAAGCAACAACAGATAGGCAACTAGTACTGCCAACAAAGGAAGCGGCTCATCAATCTGGTGAAGAAGCGGCAACCAACGTATCAGCATCAGCACAGGGAACAGCTGATGATACAAACAACAAAGTAACATCCAACGCACCATCTAACAAACCATCTACAGCAGTTTCAACAACAGTAAACGAAACGCACGATGTAGATGCACAACAAGCCTCAACACAAAAACCAACTCAATCAGCAACATTCAAATTATCAAATGCTAAAACAGCATCACTTTCACCACGAATGTTTGCTGCTAATGCACCACAAACAACAACACATAAAATATTACATACAAATGATATCCATGGCCGACTAGCCGAAGAAAAAGGGCGTGTCATAGGTATGGCTAAATTAAAAACAGTAAAAGAACAAGAAAAGCCTGATTTAATTTTAGACGCAGGAGACGCTTTCCAAGGTTTACCACTTTCAAACCAGTCTAAAGGTGAAGAAATGGCTAAAGCGATGAATGCAGTAGGTTATGATGCTATGGCAGTGGGTAACCACGAATTTGACTTTGGATACGACCAGTTGAAAAAGTTAGAGGGTATGTTAGACTTCCCGATGTTAAGTACTAACGTTTATAAAGATGGAAAACGCGCATTTAAGCCTTCAACGATTGTAACGAAAAATGGTATTCGTTATGGAATTATTGGCGTAACGACACCAGAAACAAAGACGAAAACAAGACCTGAAGGCATTAAAGGTGTTGAATTTAGAGATCCATTACAAAGTGTGACAGCGGAAATGATGCGTATTTATAAAGACGTAGATACATTTGTTGTTATATCACATTTAGGTATTGATCCTTCAACACAAGAAACATGGCGTGGCGATTACTTAGTGAAACAATTAAGTCAAAATCCACAATTGAAGAAACGTATTACAGTCATTGATGGTCATTCACATACCGTACTTCAAAATGGTCAAATTTATAACAATGATGCATTAGCACAAACAGGTACAGCACTTGCGAATATCGGTAAGGTTACATTTAATTACCGCAATGGAGAGGTATCAAATATTAAACCGTCATTGATTAATGTTAAAGACGTTGAAAATGTAACACCGAACAAAGCATTAGCTGAACAAATTAATCAAGCTGATCAAACATTTAGAGCACAAACTGCAGAGGTAATTATTCCAAACAATACCATTGATTTCAAAGGAGAAAGAGATGACGTTAGAACGCGTGAAACAAATTTAGGAAACGCGATTACAGATGCTATGGAAGCATATGGCGTTAAGAATTTCTCTAAAAAGACTGACTTTGCCGTGACAAATGGTGGAGGTATTCGCGCCTCTATCGCCAAAGGTAAGGTGACACGCTATGATTTAATCTCAGTATTACCATTTGGAAATACGATTGCGCAAATTGATGTAAAAGGTTCAGACGTCTGGACTGCTTTCGAACATAGTTTAGGCGCACCAACAACACAAAAAGATGGTAAGACAGTGTTAACAGCGAATGGTGGTTTACTACATATCTCTGATTCAATCCGTGTTTACTATGATATGAATAAACCATCTGGCAAACGAATTAACGCTATTCAAATTTTAAATAAAGAGACAGGTAAGTTTGAAAATATTGATTTAAAACGTGTATATCACGTAACGATGAATGACTTCACAGCATCAGGTGGCGACGGATATAGTATGTTCGGTGGCCCTAGAGAAGAAGGTATTTCATTAGATCAAGTACTAGCAAGTTATTTAAAAACAGCTAACTTAGCTAAGTATGATACGACAGAACCACAACGTATGTTATTAGGTAAACCAGCAGTAAGTGAACAACCAGCTAAAGGACAACAAGGTAGCAAAGGTAGTGAGTCTGGTAAAGATACACAACCAATTGGTAAAGACAAAGTGATGAATCCAGCGAAACAACCAGCGACAGGTAAAGTTGTGTTGTTACCAACGCATAGAGGAACTGTTAGTAGCGGTGCAGAAGGTTCTGATTGCGCATTAGAAGGAACTGCTGTATCAAGTAAGAGTGGGAAACAATTGACTAAAATGTCAGCGTCTAAAGGTAGCGGGCATGAGAAACAGTTACCAAAAACTGGAACTAATCAAAGTTCAAGCCCAGCAGCGATATTTGTATTAGTAGCAGGTATAGGTTTAATCGCAACTGTACGACGTAGAAAAGCTAGCTAAAATATATTGAAAACAATACTACTGTATTTCTTAAATAAGAGGTACGGTAGTGTTTTTTTATGGAAAAAAGCTATAACCGTTGATAAATATGGGAAATAAAAACGGGGATAAGTAATAAGACATCAAGGTATTTATCCACAGAAATGGGGATAGTTATCCAGAATTGTGTACAATTTAAAGAGAAATACCCACAATGCCCACAGAGTTATCCACAAATACACAGGTTATACACTAAAAACCGGGCATAAATGTCAGGAAAATATCAAAAACTGTAAAAAAACTTGGTATAATAAGAGGGAACAGTGTGAACAAGTTAATAACTTGTGGATAACTGGAAAGTTGATAACAATTTGGAGGACCAAACGACATGAAAATCACCATTTTAGCTGTAGGGAAACTAAAAGAGAAATATTGGAAGCAAGCCATAGCAGAATATGAAAAACGTTTAGGCCCATACACCAAGATAGACATCATAGAAGTTCCAGACGAAAAAGCACCAGAAAATATGAGCGACAAAGAAATTGAGCAAGTAAAAGAAAAAGAAGGCCAACGAATACTAGCCAAAATCAAACCACAATCAACAGTCATTACATTAGAAATACAAGGAAAGATGCTATCTTCCGAAGGATTGGCCCAAGAATTGAACCAACGCATGACCCAAGGGCAAAGCGACTTTGTATTCGTCATTGGCGGATCAAACGGCCTGCACAAGGACGTCTTACAACGTAGTAACTACGCACTATCATTCAGCAAAATGACATTCCCACATCAAATGATGCGGGTTGTGTTAATTGAGCAAGTGTATAGAGCATTTAAGATTATGCGTGGAGAAGCATATCATAAATGATGCGGTTTTTTCAGCCGCTTCATAAAGGGATTTTGAATGTATCAGAACATATGAGGTTTATGTGAATTGCTGTTATGTTTTTAAGAAGCTTATCATAAGTAATGAGGTTCATGATTTTTGACATAGTTAGCCTCCGCAGTCTTTCATTTCAAGTAAATAATAGCGAAATATTCTTTATACTGAATACTTATAGTGAAGCAAAGTTCTAGCTTTGAGAAAATTCTTTCTGCAACTAAATATAGTAAATTACGGTAAAATATAAATAAGTACATATTGAAGAAAATGAGACATAATATATTTTATAATAGGAGGGAATTTCAAATGATAGACAACTTTATGCAGGTCCTTAAATTAATTAAAGAGAAACGTACCAATAATGTAGTTAAAAAATCTGATTGGGATAAAGGTGATCTATATAAAACTTTAGTCCATGATAAGTTACCCAAGCAGTTAAAAGTGCATATAAAAGAAGATAAATATTCAGTTGTAGGGAAGGTTGCTACTGGGAACTATAGTAAAGTTCCTTGGATTTCAATATATGATGAGAATATAACAAAAGAAACAAAGGATGGATATTATTTGGTATATCTTTTTCATCCGGAAGGAGAAGGCATATACTTATCTTTGAATCAAGGATGGTCAAAGATAAGTGATATGTTTCCGCGGGATAAAAATGCTGCAAAACAAAGAGCATTAACTTTATCTTCCGAACTCAATAAATATATTACATCAAATGAATTTAATACTGGAAGATTTTATTACGCAGAAAATAAAGATTCATCTTATGATTTAAAAAATGATTATCCATCAGGATATTCTCATGGATCAATAAGATTCAAATATTATGATTTGAATGAAGGATTCACAGAAGAAGATATGCTAGAGGATTTAAAGAAATTTTTAGAACTATTTAATGAATTAGCTTCAAAAGTTACAAAAACATCCTATGATAGCTTGGTCAATAGCATAGACGAAATACAGGAAGACAGCGAAATTGAAGAAATTAGAACAGCACAAAAAGATAAGACACTCAAGGAAGTGGAAGCACCTAAAGGAATAATTCCAAAATATAAAAAAGGTGTATCAAAGACTACTAAAAATGATTCAGAAATTGAAAAATCAAATAAAGAGAATAAATTAACCGGTAAAGTTGGAGAAAAATTAGCGCTAAATTACTTTAATGAGCTAATTGATAATAAAATAGACGAAGATAAGAAAGAACAGTTTAGGAATATTTTAAATGATAATCCAGGCTCTCAACACGGTCATGGCTATGATTTAGTAGCTTTTGATCCAACAAATACAGATAAAGCTGTAGAAAAATTTATTGAAATTAAAACATCTACATCTTCTAGTATTGAGGAACCATTTTTTATGTCGCTAAATGAAATGTTTGCTATGAAAGAATATAAGCAGAAATATTTAATATTAAGAATATTTAATGTTTCCGGTAAAGAACCACAATTTTATTTTATAGATCCATATGCAAATTATTCTGAATTTAAAGATGTAGATGATCTCATTGACAAAGTATTTAATGTAGAAGCTATTCAGTATAAAGTTTTTGGCGAAAAATGATTACTTGAACAAGAGCTAAAATAAAATTGTGATCTAATAAAAATAGAAACTGTAATTTAAATAAAACTTTCTAAATAAGCTAACTGATAAAAAATCAGTTTGTCCACAGTCTGAAACAAGATTCCTATATTCTTTAGGAATCTTGTTTTTTCTATTTTTATGGTGATAAAGAGCAGATAAGATAATGTGTAATAATCACAAAAAAGTTAAATATTTTAAGGCTTGTTTAATTATTAATGATTTTATATATAAAGAGCAGTATAATAAAGTTGTTAATATATTATGAATAATATTCAAGTAATTTTATTGTTTTTTAATTTGTCGATATTTAAGTTGAGTTAAATTTAAAGGGTGTAATTTGTTTTACAATGATGAAGATAATTAGTCTATCAAAATAAAGGGGTTGGGACTGTTATGAGTGATAATTTGTCATTATTCATTGACTATATCAATGATAATATAATCTATGGTAGTGAAATCAAACGGGAGAAATTAGAGAATTTATTTAATCAATTTGCTATAAAAAATGTTGAAAAGAACATTGTCTATGATGAACTGAAATCTTTAGATATTACAATCATTGAGTCACAGGATTCATATAAAAATAAATTGAAGAGATTATTTTCGGTTCTGTTGCAAAGTAAAAAAATATAGCTAACCACTAATTTATCATGTCAGTGTTCGCTTAACTTGCTAGCATGATGCTAATTTCGTGGCATGGCGAAAATCCGTAGATCTGAAGAGACCTGCGGTTCTTTTTATATAGAGCGTAAATACATTCAATACCTTTTAAAGTATTCTTTGCTGTATTGATACTTTGATACCTTGTCTTTCTTACTTTAATATGACGGTGATCTTGCTCAATGAGGTTATTCAGATATTTCGATGTACAATGACAGTCAGGTTTAAGTTTAAAAGCTTTAATTACTTTAGCCATTGCTACCTTCGTTGAAGGTGCCTGATCTGTAATTACCTTTTGAGGTTTACCAAATTGTTTAATGAGACGTTTGATAAACGCATATGCTGAATGATTATCTCGTTGCTTACGCAACCAAATATCTAATGTATGTCCCTCTGCATCAATGGCACGATATAAATAGCTCCATTTTCCTTTTATTTTGATGTACGTCTCATCAATACGCCATTTGTAATAAGCTTTTTTATGCTTTTTCTTCCAAATTTGATACAAAATTGGGGCATATTCTTGAACCCAACGGTAGACCGTTGAATGATGAACGTTTACACCACGTTCCCTTAATATTTCAGATATATCACGATAACTCAATGTATATCTTAGATAGTAGCCAACGGCTACAGTGATAACATCCTTGTTAAATTGTTTATATCTGAAATAGTTCATACAGAAGACTCCTTTTTGTTAAAATTATACTATAAATTCAACTTTGCAACAGAACCGTATTATGGAATAGAGATGTTGGTAACATTTATACAGGATCATTATACTTAAGTTTAATTTCGTTATTACAGAACCACACATTCCAACCAGAAGAGAAAGTATGTCTATTTAGTTATGGTTCAGGAGCAGTAGGAGAAATCTTTAGTGGTTCAATCGTTAAAGGATATGACAAAGCATTAGATAAAGAGAAACACTTAAATATGCTAGAATCTAGAGAGCAATTATCAGTCGAAGAATACGAAACATTCTTTAACAGATTTGATAATCAAGAATTTGATTTCGAACGTGAATTGACACAAGATCCATATTCAAAAGTATACTTATACAGTATAGAAGACCATATCAGAACATATAAGATAGAGAAATAAACTAGTGGCCGATTGTGCTTGATGAGCTTGGGACATAAATCCTAACTCGAAATAAATAAGCATATCACTAAACTGATTTTTTAAAGTTTACAGTGATATGCTTATTTTTTTATCTTACGATTTTGTACGTGCATGCTTGCCTAGGGGTATGGCTCGAGCCATTAGTCTCTCGCACATACTATTCCCTCAGGCGTCAGCACTTACAAAATCGGTTGTAATTTTCATTTTTATACGCATTCTTACTGAGATTATACTAATAAGAGGAATAGTAAAAGCAATTCTAAGTAAAATTGCAGATAAGAGGTTTGTTAAAAGCAGTTCTAAGTAAAATTGCAGATAAGAGGTTTGTTAAAAGCAGTTCTCAGTAAAATTACAGATAAGAGGTACGTTAAAAGCAGTTCTAAGTAAAATTGCAGATAAGAGGTTTGTTAAAAGCAGTTCTAAGTAAAATTGCAGATAAGAGGTACGTTAAAAGCAATTCCATGCAAAATTGCTGATAAGGGGTAAGTTAAAAGCAGTTCTCAGTAAAATTGCAGATAAGAGGTACGTTAAAAGCAGTTCTAGGCAAAATTGCAGATAAGAGGTGCGTTAAAAGCAGTTCTCAGTAAAATTGCTGATAAGGGGTAAGTTAAAAGCAATCCTAAGTAAAATTGCAGATAAGGGGTACAGAAAAACTAGACTTGATTACAAAATGGAGCTTGGGACATAAATGATTTTTTAAAAATGAGATGAGACGTAGATTAACTCCATAATCAATACGAATCTATCGACTTCTTTATTTATGATATTCATCTCTTTTTAATGGAAATAAAAGTGCGATTAATGTGATAATACAGTTACGTTAATTAAAAAAATAAAAATGCAAGGAGAGGTAATATGCTAACTGTATATGGACATAGAGGATTACCTAGTAAAGCTCCGGAAAATACAATTGCATCATTTAAAGCTGCTTCAGAAGTAGAAGGTATAAACTGGTTGGAGTTAGATGTTGCAATTACAAAAGATGAACAACTGATTATCATTCATGATGATTATTTAGAACGGACTACAAATATGTCCGGGGAAATAACTGAATTGAATTATGATGAAATTAAAGATGCTTCTGCAGGATCTTGGTTTGGTGAAAAATTCAAAGATGAACATTTGCCAACTTTCGATGATGTAGTAAAAATAGCAAATGAATATAATATGAATTTAAATGTAGAATTAAAAGGTATTACTGGACCGAATGGACTAGCACTTTCTAAAAGTATGGTTAAGCAAGTGGAAGAACAATTAACAAACTTAAATCAGAATCAAGAAGTGCTCATTTCAAGCTTTAATGTTGTGCTTGTTAAACTTGCAGAAGAAATCATGCCACAATATAACAGAGCAGTTATATTCCATACAACTTCGTTTCGTGAAGACTGGAGAACACTTTTAGATTACTGTAATGCTAAAATAGTAAACACTGAAGATGCCAAACTTACTAAAGCAAAAGTAAAAATGGTAAAAGAAGCGGGTTATGAATTGAACGTATGGACTGTAAACAAACCAGCACGTGCAAACCAACTTGCTAATTGGGGAGTTGATGGTATCTTTACAGACAATGCAGATAAAATGGTGCATTTGTCTCAATAGAAAGTTAGAGGTGAGTCTTACGTTTCAGTGACGGTAGACTTACCTTTAACATGTTACATACTAAAAAATTAATTTGAATAAGAAAGAGAGACATATATGAAATACGATGATTTTATAGTAGGAGAAACATTCAAAACAAAAAGCCTTCATATTACAGAAGAAGAAATTATCCAATTTGCAACAACTTTTGATCCTCAATATATGCATATAGATAAAGAAAAAGCAGAACAAAGTAGATTTAAAGGTATCATTGCATCTGGCATGCATACACTTTCAATATCATTTAAATTATGGGTAGAAGAAGGTAAATACGGAGAAGAAGTTGTAGCAGGAACACAAATGAATAACGTTAAATTTATTAAACCTGTATACCCAGGTAATACATTGTACGTTATCGCTGAAATTACAAATAAGAAATCCATAAAAAAAGAAAATGGACTCGTTACAGTGTCACTTTCAACATACAATGAAAATGAAGAAATTGTATTTAAGGGAGAAGTAACAGCACTTATTAATAATTCATAATAAAACAGTGAAGCAACCATCGTTACGGATTGCTTCACTGTTTTGTTATTCATCTATATCGTATTTTTTATTACCGTTCTCATATAGCTCATCATACACTTTACCTGAGATTTTGGCATTGTAGCTAGCCATTCCTTTATCTTGTACATCTTTAACATTAATAGCCATCATCATGTTTGGATTATCTTTATCATATGATATAAACCACCCAATTTGTCTGCCAGTTTCTCCTTGTTTCATTTTGAGTTCTGCAGTACCGGATTTGCCAATTAAGTTTGCATAAGATCTATAAATATCTTCTTTATGTGTTTTATTTACGACTTGTTGCATACCATCAGTTAATAGATTGATATTTTCTTTGGAAATAATATTTTTCTTCCAAACTTTGTTTTTCGTGTCTTTTAATAAGTGAGGTGCGTTAATATTGCCATTATTTTCTAATGCGCTATAGATTGAAAGGATCTGTACTGGGTTAATCAGTATTTCACCTTGTCCGTAACCTGAATCAGCTAATAATATTTCATTATCTAAATTTTTGTTTGAAATTTGAGCATTATAAAATGGATAATCACTTGGTATATCTTCACCAACACCTAGTTTTTTCATGCCTTTTTCAAATTTCTTACTGCCTAATTCGAGTGCTACTCTAGCAAAGAAAATGTTATCTGATGATTCTATTGCTTGTTTTAAGTCGATATTACCATTTACCACTTCATATCTTGTAACGTTGTAACCACCCCAAGATTTATCTTTTTGCCAACCTTTACCATCGATTTTATAACTTGTTTTATCGTCTAATGTTTTGTTATTTAACCCAATCATTGCTGTTAATATTTTTTGAGTTGAACCTGGTGAAGTTGTAATCTGGAACTTGTTGAGCAGAGGTTCTTTTTTATCTTCGGTTAATTTATTATATTCTTCGTTACTCATGCCATACATAAATGGATAGACGTCATATGAAGGTGTGCTTACAAGTGCTAATAATTCACCTGTTTGAGGGTGGATAGCAGTACCTGAGCCATAATCATTTTTCATGTTGTTATAAATACTCTTTTGAACTTTAGCATCAATAGTTAGTTGAATATCTTTGCCATCTTTTTTCTTTTTCTCTATTAATGTATGTGCGATTGTATTGCTATTATCGTCAACGATTGTGACACGATAGCCATCTTCATGTTGGAGCTTTTTATCGTAAAGTTTTTCGAGTCCCTTTTTACCAATAACTGCATCATCTTTATAGCCTTTATATTCTTTTTGTTTTAATTCTTCAGAGTTAATGGGACCAACATAACCTAATAGATGTGAAGTCGCTTTTTCTAGAGGATAGTTACGACTTTCTGTTTCATTAGTTGTAAGATGAAATTTTTTTGCGAAATCACTTAAATATTCATCCATTTTTTTAACGGTTTTAAGTGGAACGAAGGTATCATCTTGTACCCAATTTTGATCCATTTGTTGTTTGATATAGTCTTCAGAAATACTTAGTTCTTTAGCGATTGCTTTATAATCTTTTTTAGATACATTCTTTGGAACGATGCCTATCTCATATGCTGTTCCTGTATTGGCCAATTCCACATTGTTTCGGTCTAAAATTTTACCACGTTCTGATTTTAAATTTTCAATATGTATGCTTTGGTCTTTCTGCATTCCTGGAATAATGACGCTATGATCCCAATCTAACTTCCACATACCATCTTCTTTAACAAAATTAAATTGAACGTTGCGATCAATGTTACCGTAGTTTGTTTTAATTTTATATTGAGCATCTACTCGTTTTTTATTTTTAGATACTTTTTTTATTTTACGATCCTGAATGTTTATATCTTTAACGCCTAAACTATTATATATTTTTATCGGACGTTCAGTCATTTCTACTTCACCATTATCGCTTTTAGAAATATAACTGCTATCTTTATAAACTTGTTTGAAATTTTTATCTTCAATTGCATCAATAGTATTATTAATTTCTTTATCTTTTGAAGCATAAAAATATATACCAAACCCGACAACTACAACTATTAAAATAAGTGGAACAATTTTTATCTTTTTCATCAATATCCTCCTTATATAAGACTACATTTGTAGTATATTACAAATGTAGTATTTATGTCAAAATAATGTTATAATTTTTGTGATATGGAGGTGTAGAAGGTGTTATCATCTTTTTTAATGTTAAGTATAATCAGTTCATTGCTCACGATATGTGTAATTTTTTTAGTGAGAATGCTCTATATAAAATATACTCAAAATATTATGTCACATAAGATTTGGTTATTAGTGCTCGTCTCCACGTTAATTCCATTAATACCATTTTACAAAATATCGAATTTTACATTTTCAAAAGATATGATGAATCGAAATGTATCTGACACGACTTCTTCGGTTAGTCATATGTTAGATGGTCAACAATCATCTGTTACGAAAGACTTAGCAATTAATGTTAATCAGTTTGAGACCTCAAATATAACGTATATGATTCTTTTGATATGGGTATTTGGTAGTTTGTTGTGCTTATTTTATATGATTAAGGCATTCCGACAAATTGATGTTATTAAAAGTTCGTCATTGGAATCGTCATATCTTAATGAACGACTTAAAGTATGTCAAAGTAAGATGCAGTTCTACAAAAAGCATATAACAATTAGTTATAGTTCAAACATTGATAATCCGATGGTATTTGGTTTAGTGAAATCTCAAATTGTACTACCAACTGTCGTAGTCGAAACCATGAATGACAAAGAAATTGAATATATTATTCTACATGAACTATCACATGTGAAAAGTCATGACTTAATATTCAACCAGCTTTATGTTGTTTTTAAAATGATATTCTGGTTTAATCCTGCACTATATATAAGTAAAACAATGATGGACAATGACTGTGAAAAAGTATGTGATAGAAACGTTTTAAAAATTTTGAATCGCCATGAACATATACGTTATGGTGAATCGATATTAAAATGCTCTATTTTAAAATCTCAGCACATAAATAATGTGGCAGCACAATATTTACTAGGTTTTAATTCAAATATTAAAGAACGTGTTAAGTATATTGCACTTTATGATTCAATGCCTAAACCTAATCGAAACAAGCGTATTGTTGCGTATATTGTATGTAGTATATCGAGCTTCACATGAAACAGCTAAAGAAGCTTTGGGCGATAAAGAGTTAAGAGCCATTGCACATGAGTTAACTAAAACAGTTAAGGATAACATGAGTGTTGATTGGTCTAAACGAGACAGTGCTAAAGCTAAAATGAGAGTTCAAGTTAGACGCCTATTAAAGAAATATGGCTATCCACCAGATCTTCAAAAAATGGCTGTGGAACAAGTTGTAGAGCAAGCAGAATTAATGGCAAGTCAGCAATAAAAAAATAAATCATAATGAGTCCGGGACATAAAGTTCTTGGATAAGTGAAAAAAGACAATTTCTATTGAAATAATATAGAAATTGTCTTTTTTATAAATTTTTTGATTATTTTCAGCTCGTTGAGCTACTACTTTTCTTATATTAAGTGCCATTAATACAAAACCAAGTTCTCTTTTGACTTTATTGAGTCCTCGGACAGACATCCGAGTGAAACCCAAAATAGCCTTCATAAATCCAAAAACAGGTTCCACATCAATTTTTCTTTGACTGTAGATATTTTTTGTTTCTGGTTCTGAAAGCTTTTTGTTAATTTGGGATTTAAAATATTCCCAGTTATAATTCTTCATTATTTTTTTGTTTGTTTTTGAATTGAAGTTCATACATTGATTTTTCAGAGGACATTCTGAACAATCATCACATTCATATAATTTGAAGTCTCGCTTATAACCATACTTATCATGACGATAGGCATATCTTTTAAAACCTAGCCGTTTATTATTCGGACAAATGAATTCGTCATTAATTTCGTCATAGTTCCAATTTTGAGTATTAAAGATGTCACTTTTATATTTTTTAGTTTTATCTTTTATAAACATTCCATATGTTATGAGTGGCGTTCGATTAAAGTCATCTATAATTGCCTTATAATTTGATTCACTACCATAACCTGCATCAGCTACAATATATTCAGGTAAATGACCGTAGGTCTCTTGAATTGAATTTAAAAATGGAATCATCGTTCTAGTATCCGTTGGATTTTGATACACATTATAAGATAAAACAAATTGGGAATTTGTTGCTATTTGTAAATTATACCCTGGCTTAAGTTGTCCATTTTTCATGTGATCTTCTTTCATTCTCATAAATGTCGCATCATAATCTGTCTTAGAATAACTATTTCTATCCTTTAAAATAGATTTTTGAAATTCGTATCGATACTTTCGCTCAAAATAATCATTGATTTGCTTTTTGTATTTTTTGATTTTAGTTCTTTTGAGACGTATTTGTTTTCTTGTTTTAGTACATTTTTCATTGTTGATATGTTGGTTTAAATCTTCGATTTCTTTATCTAAGTGACTACCAATCAAATCTATTTCTTCTTTTGTTAATTCATTATCATGATCTTCTTTAATTTCCGGTATGATTTTATTGGTTACCAATTCATGGTAGAGGGCTTTAGAATCCTCATTCATCTTTGATTCATGGTTTTGAATACTCTTTTTCCATACAAATGTATATCGATTGGCATTTGCTTCAATTTTTGTACCATCAATAAAAATAGCTTTATCATCTATAAGATTTTGTTTTACACACTGACTGTAAAATTGAATAAATAAAGATTCTAATAAAGCATCTACTTTTGGATTTACTCTAAATTGATTAATTGTTTTATAAGAAGGTTTTTGATTTTGTGATAGCCACATCATTCGGATGCTATCATTAAGCATTTTTTCTATTTTACGACCTGAGAATACAGATTGTGTGTAGGCATATAGAATCACTTTTAACATCATTTTAGGATGGTACGAAGTTGCACCACGGTGATGTCTGAATTCGTCGAATTCATTGTCAGGAATTGTTTCAACAATATCATTTACAGTAAAACGATGTTGATTTGTTTTGTTTCCATATTGACCTCCATGTATTTGCTATGATTTCAAAATCCATTTTTGACGTGCCTTAGGGTTGAGTGGATGCATAATTTCATTTGTTACTGGATTGATGAGCTTTTTTACTTTCTTTTTATGAGGTTTTAACATTTCCATCACTTGTTCGACACGGTCGATAACAACTGGTCGCTTCGCATAGGCACCATAAGCAAGAATCACTGTGTCACTTTCACTAATCGCTTTCATCAAATGAATATCTGTGTGCTCATCGTATGGCTCTTTGATATGTTTAAGATTCTCTGGAGTTTTAATATTAGAGAATAGATTTACAAGATATACAGCACCGTATCGTTCTGAATTGGCTAATTGGTTGAGGATAAGAACAGTTGTGAGATCGAGTGATAATACACCGTCTAAATGAGGATACATCGTTATCACTGTGCATGCAGCTTTCTTTTCATCCCATGTTTTCTTGAGTAAATAGCGGTGCTGTTCATCATCGCTAAATATGGCTTCTGTGTGTATCGTACTTTTGATTGTATTCATCATCGTCACTTCCTTTAGTATTCTTCTGGTAAAAGCATCACATAATAAAAAGCGTCCACGTCATCTTCACGAATGACGTAGACTTTCTTAGGTAATGCATTTTGATTTTTTTCATAGTTTGTATAGTGATATTCCAATTTGTATGTGGGTTGTTCTTGTTCATGTGTGATTGAGAGTATATTCTCATCTTCTTGTAATTTAAAAATGTGTAGGTAATCTGTATGAGGCTGGTTATCTTTTTTTTCTACCATGTGCCAAAGTAAGATTTGAAGGTCTAGTGGAATACTTTCATTAATTCCTCTTGTGATGTATCGATTGATTTTCATGCTATTTCCCTCCCTTCTGCTTTTCTTTCATGATGTCGATGATTTCGTTGATAACTGTGACGGATAATTGAGCAACTATGATCCAATTATTCATGGTCCTGACCTCCTTGTTTTAGTAAATGACGTTCATCAATAATGATATTTTGAGTATCTGTAAGGTACAGAAAGTCCATGTCAAAATGGTCTAAGTATCCGACACTGATGAGTTGGTTATTGGCATACATTAGAAATGGATAGATACTTAGCTCATGTAGTTCATCATTATAGTAGGTATAAGTCTCGAGTGTGAGATGTACCAGTGGAGAATCATTAATAAAACGTTCCGGTAGAATATTTTCTGCTGCTTCCTCCAGCGCTTCACATTCCCAAGCTTCGTTATTAGATAGTTGGAATAGGTGGGTTATATATTGTTTGAGTTCTTGAGTGATGGTTTTCATATTATTGCCTCCTAGATAGTGTAATAGTGATGTAGTTCATATACATCATTGAGATAATATATATTTGATTTGTCATTTATTACGAATCCCGGTGGGAATAAGAGAAAATTCCATATAAAAACCCGCTACAAACGTTGGTATGCCAAGGAAATCCTGAAATTCCGCCTATTTTGACAAACAATCAACTCATTATTTATAAGTATTGATGATAGGGTTGTGTCTCTGCTTCCTTATATATATTATTTATTTATAAAAAGTAACGGGATTTTGGGATTGTGCTTGCACAATCCTTCTGTTTCTTCGAATCTGCAAATCCCAATCATTTCCCGATAAAAAATCATTGTGGGATGTTCTTTAGCAATTTCAATATAAGCATTGTATAGTTATGAAAAAATTACGACAATAACTGTTTCATTAGATAAGTGTTATTGAAATTGATAAAGAGCAATTCTTGAAAATAGTTAGATAAAATAAGCGAAAGAATATAGTGAAAATTATTGTTATAACAATGATTCTATTAGCTAAATAGTAAGATATAGTGTTTGGGGCAAAAATAAAGACGAAGTGCTGAGATGCACTTCGTCGAGTTGTTTATTATTGAAAAGTTGTTTAATGATTTCGTTATTAAGTTTGAGTGTGACATAGAATTGTTTTTTATGATTACCATCTTTTTTAATATCAATGCGATCAATCACTGATAGATACAATGCTTTGAGTCGAGATTTTTCTATGTGTTTAATATCATGAAAGATGTGTTGTAATAGTTTACTGATTTCTTTGGCATCAAATAAAGTCTTATCTTCATTTTGTTGATTTTTGAGTTGGTTGATTTGATTCGTAATGTCATTGAGTTGCTTTTCATATTTTTGAATACTTGGTCTGATTACTGATGTTAAGTCCGGATTATCCTCGATGGTTTTAATCAAGTTATTTATTTTGATTTGTACTTCATCATATTGTTGTTGCTTATAAGCAATATCGTGATGAAGTGCAGCGCCATCAACTTGATTTTCTTGATTGACGTGTGTTACTACGCGTTGAATGACTTTATCACTTTTGACTATTTCAAGTATTTGCTTCATCACATAATCTTCAATCACATCAGCTCTTACACTGTTTGCCGAACATACTTTGGAACCCTTGTTCCGAAAATTACTACATGAATAGTAACGAATACGTTTCTTAGTCCCGTCTTTAAGAGTATTCGTGGTATTGCTTGCTGCCATAGGTGCGCCACATTGGGGACAGTGAATAATGCCTGTAAGCAGATTCGTTCCTTTGCCATGGACTTGGGGTTTTTGACTGACTTGTTTCTTACGCATTTGTACTTTATCCCATAAATCTTGATTAATAATGGGGGAATGCTTACCTTCAGCTATCACTGGTTTATCATTCAGCCCTTTACGACGTTTTTCACTCCAATCTTTGTATTTCGCAAATTGAATTTTGCCGATATAGAAAGGGTTAGCTAAGATGTATGTGATTGAACTAATACTGAAAGGTTTCCCCTTTTTAGTGACATATCCTTTGTGATTCAATGCATTGGCAATTTTACGATAGCCATGTCCTTTGGCATAGCACTCGAATATATATTTTACAATATTAGCTTCATGTTGGTTAATCATTAGCTCGTGTTTACTATCTGGTATTTTGTCATAACCTAGTGGTAAATTGCCTTGATAATAGCCTTCTTGGGCACGTCTCGTTTGACCCATAAATACGTTCTCGACAATGTTATTACGTTCGAATTCTGAGAAACTCGCAAGTATCTGTAACATGAGTTTACCAGAAGAAGTATTGACTTCCATACGCTCTGACAAACTGAAAAATTCGACATTTTGTTTGTGTAAATCTTCGACAATTTTGAGAAGATCAGATGTATTACGAGCTAATCGGTTTGTTTTGTATACCATAACACAGTCGATATTGCCTTCTTTTGCATCTTTCAACATACGTTGGAGCTCAGGTCTGTTCATAGATTTACCTGAAATACCACGGTCAGCGTATATATCTTTAACTTCAAAATGATGGAAGTCACAGTATTCTTTGATTTGATTGATTTGTCCGTCGATACTATAACCTTCTGTGCTTTGCATTTCTGTTGATACACGTACATAGATACCGACACGTTTTGTTTTAAGTTGTTGCATTATGTTACATCCTTTCTTCATTTATGCAATCGATGATTGCATGGTTTGATTGACAATATTGAGTGGTTCATTTTTGAAATAGATTCCTATAAGATTTTTATCTTTCGTAATGTGAATGGTTTCAATATAGGGGTACAATATGTTTAACGTGAAACGTTTTTGAATAATATTTTGAATGATGTGTTGTATTTGATGCCCATTGATAGATGTAGTGCGTTGCGGTTGTTGACGTAATGATTGTGTTTGCTCTCTGAACGTTTCTGCATCAATGATGCCTTGTGCCAACTTTTCTATCAGTTGTTCTTGAGTCAATGTGTGATGTTTTTCTATGTTTCTTTGTCTTTTGATGCGTTTGTCAATCGCACTTTTAATTTTTGTGTAGATGCGTTGATTTTGATAAAAGTCTCGGCACACTTCTAATACTTTATCTTCAAGTGTTTGTGCATTGATGCCTTTAAAATCACAGACAAAGCGTGAAGCATTCATGTTTTTAGGACAGACGTAGTAACGTAATGTATGATTCTTTTTTCTAATGGTCATATTTGTAAGTGTTGCATTACAACATGGGCATTTGATTTTTTGTTTGAGTTGATTATCCGAAGATGTCTGTTTGGTTTGTTTTTGCGATCGAAGTCTCTGCGCTTGCTCATATATACTTGTGGAAACAATAGAAGGAAACATATTGTCGAATTGGCCATATTGATTGTTGACACGACCACAATAATTAGGATTGATGATAATGTTACGAACTTGATAGGGTTGTCGATTGATATACGTGTTATCTTCTTCTAATAACTGTGCAATTTTCTTATAACCATGGCCTTTAATGTAATAATTGAATACAGCCTTTACCGTTGGTGACTCATTTTGATTGATGATGAATGTTCCGTGGTGATAATCGTAACCAAAAGGTGCATGTGTTGTAATCAATCGACCTTGCTTTGCTTTTTCTTGAAGCCCATTTCTGACTTGTTCTCCAATGTTATCCGATTCAAGTTCGGCTAAACTGATGAAGATATTAAGCTTGAGTCGGTCGAAAGCTTGATCCATATCAAAGTAACCATCATGTACGCTTAAGATATGAACATGGTACGTTTGACATAATTTGATGAGTTTTAATGCATTTTTCAGATTACGATGCAACCTATTAAGACGATAACAGCATAATATGTCACACTGTCCTTGTTGAATTAATTGTGTTATTTGTCGATACCCACTACGATTATCTTTGCGACCTGATTGTTTGTCGCTATAAAAGTTGATATGTTGAATATGATGTTTTTCGGCTATTGCTTCGATAGCTTGTTTCTGTGCTGCAAGAGATTGTTGTTTCATCGTACTTTGACGTAAATAGCCTATGACTTGTTTCATATCGGCTCCTCCTTTCACAGTGATAATATATATTTATGGATGAATTGATATATAAGCCCAACATCAATGAGATGTTGGGCGTCCATATTAGTCATTTGTTTGATTGATTTCTTCAATTACCAAATCGGCTAATATCTCGATAAGTTCATCCATGTTTTTCACTCCGTTATTTGTTCTATCTTCAATACGTCGATTATTCAGTTTGATGCTTCACAGTTGTATGATAAAGACAATTAGAAATCTTCGTGAACTCCTGAAGGGCCTATCCCTTCATTAGCGGATTTAAAAAGTTCTTTCGCAGCTTTGTTATCATTTGACGGTGTCCAATTTTGAAGTAACGACTTATCTTTAGTTAATCCGAGGATAGATGCAAACTCTACATCTAATTTTAGATGGTAAAATACAAGTGATTGTTTTTTACCGCTATTATCTTTGACACTTCTTTTAGTTGTTTGGCGTCCACGGTCAGCTAATATGAAACCTTTATCTCTTAAGGCGTTGACAACATTATTAACATCTTGAAATTGATGATTGTTTAGCATCTGTTTAAAAACGTTCGCAATTATTTTTACTTCGATATGGTCATCTTTTAATGAGATTAATCCATAGTTCTCAAACATATTTTTCAAAGCACCTTCATCTGAAAACTTACCTCTGTTTTGTGCTACAAATTGAATGATGACATCGATAGCTTTATCAGCTAATGAGCGTTCAGAGATTGTATGACCATGATAATCAATAAAGTAGTCTCTTATTTTAGCGATATCAATATCTGTAGCTAAAACACGACCTAATATTTTTGCAGATGTTGTAATGACTGCATAACGCTTAAACATACGATTGCCTGTGTTGCTTTTATCATCTTTCAATTTAGCTTCAAACCAATCTACTTCCTTGTAAAACCATTGAATAACTTCATCTTCACGATTTATAAGATATTTAGCTACTAACGGTAAAACATGACCATAGTTTAGTGCTACAGCTTTTTTAATATTGTCAGCATTGGTCGCATTTGTAGTGAATTGTTCATTAATCTCGATGGTTCTTACACGTAATCCATCGTTTTGAGCTGAATCATTAAAAATACTGTGTTCTGACGTTGAAATGACAGAAGTACCCCAATTCTTAGGCGTTTTAACTTCTCCATGAACGTTTGAACGTTGACGACCTTGACCTTCAGTGATGGAGTACAATAACCCCGTTGTATCTCTAAAAGTTGCTGATGAGAGTTCATCAAATACAATAGGTATACCAAAATTGTTACTCAAGTAACCTTCAAGTGCATTACGTGTGGCATTCCAATTTCTAAAGAGAGTTTCATTACCTTTGGTAGGGTTACCAGCGACTGATACAGCTAAAGAAGCTGCAGTTGACTTACCGGTTGAGGATTGACCTGTAAAACTAAAAATGATTCCGGCAAATTCGGTTTCATGTTTGTGCTTCAGGAAACTCGTCACTAAGGCAGAAATACCAAATACGACTGCTAATTCTAAAAGAAGAGAACCTTTAACCTCTTTTAGATACATGTTAAACCAATTATCAAATGTACCTTTAGGAGTTAAGTCATAAGCATTATCACAAATGGCGTCAGATGGAGATTTATTATCAAATTCTTTAGTAGTATAGATTTCACTTAACGATACAATAGGACCAAACGGTGTTTCCAGTATACCTACCCCTTCATATAAGTAGGAAATGGGTAATTGATTGCGCATTTGTTGCAACGCATAACCTAAATCTTTTGTATATTTTTCATTAATACTAAATCCATACTTCATTAAAGATGGCAGTTTTTGTGTTGTTAAAATATCACTAGATTCAACAATTTCTTTTTGATCCTCGTCTGTAATAATTACTTTTTCAGTGTTAGTTTTAGGGTCAATAAACTTATTTTCGATAACGATAGGACCTGCGATTTCAACTTCAGTAGGCATTCCTCCTTTTTCTTTGGGAGGCTTGTCTTTATACCAACCTTTTTTTGATTTGTATCGTGGTGAAGGATTAAATGAAGGGTTAGTTTGAGTCATTAGCGAACACCTCCTTTCGAAGGGTTGCTGTTATTATATGGATTTGGCCCTGTTTTAAGATAAACCAAGTGTCCATGAGTATTTTTACCAATAATAACAAATGGAATACGTGGCGCATGTTTTACAAAGTACGCGAACCAACGTCCGACATTTTGTTGTACAGCTTTTGAGCATTGTACATTTGCACGACTGTTCAGATCATGAAATGTAAACGTTTGCCCCTCAGGTAAATCGAACACAATTCCTAAAATTCTTCTTTTCAACTCTTTAAAATCATCTTTTTGATTGTAAGTCATATGAGTTCCTCCCAAATATTATTAATTAAGTCTATCTTCTGGTTTTTTTCAGAAGATTACATTGCTTATAATAGAGATGTACTGTCTTTATTGCTCGAATAGTATTGAGCAAAAGACGAACATATAATTGCAAGACTTTTCGCTTGACAAATTAGAAAAGAGGTAACCAAAGTGTATGATTTTTTAGAATATTTACATCGTTATTGTGTAAAATCGATTAATAATTGGGAGGCTGTTGCAGATATATCATGCAAAGTTGTACGTGAAAAAGTTAGTAAAGGTTATTATGTTAAACAAGATAGCGTTGTAATTGATGATAATGATATACCTTCAATTATTAAAATAAGTGGAAATTATGTAGCAGCAGATATATTAGTTACTAGATATTTAGATGGAATGGGTGAATTTATAAAGGTATCAGAATTAGATCAGTCGAGCTATTACGAATGGTTTATGTTTGTTGAAGAAACTAGAAGAATATTTAGAGGTACAGAAATAGTTTATCGATTTTTAAAATATCTATTTACGCATACCTATGAACATAAAAACGAAGAACAAAAAATAGAAAAATATATGAAGAATATTATCATAGATAATCATTTTAGAGGGGGGCATAGTAATGATATAGTTCGTTTAGATATGAAAGATGATAATGTGTTATTTTATAATTTTGATATATACGATACAAATATTCTTTATGAAAAAATAGACGAGGAAAAATTACTTAGAATTTTAGATGAAATAAGTAATACTGACAATTACAAAGCGCTATTTAACATTGTAAGTGAGAACCAAAAGAAATTTTGGAAATCAAATATTAAGCCAATAGTAAGTGAATGTTTAGAAGATATAAATACGATACCATTTGATTTATATGTTTATGTAAATAAGTATATAAGTAATAAAATATTTAACTGTGATAATTATTTAATTACTAAAAATGAGGTTGTGGATTTTTATTTTAATCATGGTAGTGACTTTAATAATTTCAAGATGGGACAGAAATGGACAAAGTCTAAATTTAAGCAGGAAAATAAACTTAAAATACACGAATATATTATTGCAGTAACTTATGTGAATTTATTAAATCATTCATATATGAAATATATCAATGCTGAAAATTACTATGACCCTAGCAAAAAAATAACAAAAGGAATGAAAAATAATTATCATAAATTTACAGATTCATTCAGTGATTTTGTAGAAATGGTGGACGATATAACATGGAGAATCCGTGATTCATTTGATTATATTGGAGGATTAAAAAACAAAGAATTTAACGAAGATGAGAATGAATATATCGAACAATTAATTCAATTTGTTATATTATCTAAATTCGGCTATATGAATGTAGAAAATCACTTTGATTATATTGAGAACTTAAATACGCTTAATAATGAATTAACGACTATATTAAAAAGTGAGTTCGCGCACATTTCAAATGATATGTATAATAATTTATTCAGTAATTTGTTTGATGTTGTAAATACATGGAAAAAGGATTATTCAAATAACTTTTATAATAATACTCAGAATACTATAACTACAGAAAAGTTAGACATAATATCTCGATTTATAAAACAATATGATAAACCAGTTGACCGAGACAAACATGGTAAACGAGTTAAAGCAGAAGTGTTTGAAGGTATAAGTGATTTTCATAGGCGTGTAAAAGAAGGATTTGATAATAATGATGTGCTATTACAATTAAGATTAGAAATGAGCGTACATGAAAATGATAAATTTACTAGTTAAGTAATGGGGATTTTTTGTAAAATCTAATTCAAAAGCAATATAAATATTTAAATATAAAAAAGGGGTAAGTTATGGACTTAAAAAAAATTTGAAGAACTATATAAAGATTATAATGATGATGATGTAATAGAACAATTTGCCATATATAAAATAAAAGATGAAAAGCAAGTAATGGAAATTACTGATAAAAAGCTAACCAGTGAAGATAAACAAGTTTTTCAGAGAATAGCTAATTTAAGTTATCAATTTAATGTAGTAAAGGAAATGTATGATTACTATCTTTATGATTTTCAAGTAATTACTGATTATATCAAAGATAAAAGAAACCTAAATAATAAGTTTAAATCTGTTGACTTTGTCAACCTATATTTTTTACATTTCTTATCTACTGCAAGGACTTTTTATCAATATACTGAAAATTTATTTAAGTCTATAGGTAAGAAAGAATTTGAGAAATGGAAAAATAATATATCAAATATTTATGATAATAATTTTTCTTATAGATTATGTTATCAAATGAGGAATTTTACACAGCATCATGGTTTGGCAATTACGAATATTAAAGAGAAATTAAATTTAGATTCTAATGGTAAAGAAATAAATGACTATCAATTGTTCATTGATCCATCTATATTACTAAATACTAACTATAATTGGAAGAATTCAATTAAGAGCGATTTAGAAAATCATAATGGATTAATTGATTTTTATCAATTAATAATAGATTATGACAAGTGTATAAAAGATATACTTTTGTATTCATATATAGGGTTAATAGATAAGTATAGCACTGAATTAAACCAATTAATGACAAAAGCTATGGCAATAGAAGGAGAGGCAGGTATACCTTTTTTAAGAAAAGCTAAAAAGAAAGAACTTAGAGAATATTATAAAAATATTGAATTTACGGAATTACAAGGAAGTAAAGCAATAAATGATATATTTAATATGATGTGTGATTTATATACTCAACTCAATACATCTAAAATTTGTTTCAATAGATGAATATATTTAAACTGAGTAAAAGATGAATAGATAAATGGACCAATTAGCAAAATAACAGATTACAAGTCTAATAATATTAAAATATTGTGAAGATATTTATGTTTTTTTTATAGAATTACTTTAGAGTTAATCCAATATACAGGGTATTTAACTATAGAAGAGATTACTATGTTTGTTTTTTATCAGAGATCCTTCTGAAATTTCTTTGAAAATAAAGCAAACTGAAAATTTTAGAAAACTTAAAAGGGTTTAAAGCGAAGATTTAGTTAATACTTTTAAAAAAGTCCAAAAATAGGTAATACAACTTTAAATAAAGTTCCAAGTGCTGTATATTTTATGTAATTTTGTGTAGGTTTAGATATTAAAAAAGTATAGTTAAAATAGGGAATTCATCAAAAAAAGTAAGTGCATTATTTAATAAAGAAGTGAAAATAGAATGGGTAAAAGAAACACTGATTCAATATAAAAGTATTGAACCATGTAATTTTAATAATGATTTAAATTTTTGGATTGAATATATTGAATATGTTGACAAAAAGCTTCCTCCTTTCGATACAAATACTGTTAATGACGAAAATTTTGATGTGTTTTATGAGTTGTTTGATCAATCAAAATCAATAAAAGATTTAAATATAATTTCCTCTGCTTCTAATCATATTAGGTTATATAAAAATAAAATTAATAATAAAATAGTTGTTAAAGAGATATTTTGTGTACCTATTGTAAATGAAAGGATATACAACACAAAGAAAAGCATACTTAAAGAATCAAACACTGATATTGTGTCGCAAAAAATCCTATAATTGCTAGATTTACTAGAAGAAAGTACAAAGAAGAATTTAAATAATTCATTAGATGAAGTATAAAAAAAGCTTTTTATTAGTGATTAATAATTTTTATAATTTAAATTGCTGCAAAAATGTGAAAGATGCTGCACCTTTTAAAAGTAATAAAAAATAAATATTTAAACTTCTAGAGGAGTTAGGAAAAGTGCAATTTTTACAATTAATGCATATCCTACAAAATTCATTGAGAACAATTTTTCGAAAAAGAAGAACTATATGAAATGATTATAAGAAAAATTACATTATTATGGTATTAATGAATTATTATTTATTGACCTAGATAGTCATATATATTGGATAATAGAAGGAAATACGTATGGTTATAATAATATAACAAATGGGTTAAATTTAATTAACGAATAATAGCTAAAATCTGATAAGTAAATGGTATAATATTTGTAAATATAAATTGTTTGGAGGTATCATATGTCTTTATTTGATAGACTAAGTGTTCTAAAAAATAAATCAGAAATAAAACTTATAGAAAGTAAGCAAGTAGTTGAAGATAAAGTATTTGAAATACGACATGGTAAATTAGATGATATACCAATGACTAAAGAAAGAAAGCGTTCAGAAAAAAACGAGGAAAAAAACTTGAAAAACATGAATCAAAGGTAAAAGAAAAAGAAAAAAAGAAAGCAACAAAGAGAAGAAGAAATAGAAAAAAGGAGAATAGCAAAAGAAGAGCAAGAAAAGCGTGATGTTTGGATTAAAGAGAATGTATTTAAAATTATAGTAAATGAGGAAGGTAAACGAATAATTTTTTGTCCTAAATGTGGTAGTGAGAATAATGTAACTGCTACTACTTGGAACGTAGATGAAGCTGAAAATAGTGAGGATATTGGAACATATTTTAAGAGAACTTGTAATTTATGCGGACATTCTCAAAAATTTAATAAAGATAACCCTAAAAAAATTTATGAATAGGAATAAAGAATTGATACATTTTCTGGATAAGTGAAAAAGACAAATTCTATTGAAATAATATAGAATTTGTCTTTTTTTATAATTTTTAGTTGTTTAAATGTTAGAATTTATAAAACCTCATTATCAACCGATACGCAGAGGCGTATCATAAGTAGGGGTAGTATTAGCCAATTTAATAAATAAAGAGGTGACAGAATGGACAATCACATAAGAATTTTTGATAATTTATTTCAAAGTAATATTTCAAAATTCCAAAACCTTACTAGTAAATCATACATTATAAGAAATGATAATGAAAAGAATAGTTATCTTCCTATGGTTCAAGAGATAAGAGAGTTGTTTGGAAAAGAGGGAGAAATTTTTTCTAAAAGTATAGGAACACATCCTGACTTTTTTGGAATAGAAAATACTAATGAATACCAGTTACATTTGTTCCCTGTTTGTAGAGTATATCTGGGTCTACAAAGCTAGCTTTGAAATATAGTTTGGATAAAGTTAAACTTTATAAAAATGCGATAATTTCTAGTGCTATAGAAATATTTCGTGCATTTGACGGTCATATTCATAGAATACAAGGAGATGCGGTGCTTGTTTATTTTGGACATAAAGAACTGGAAAAAAGTGATGCAATAATTAATGCAATCAACGCTGCGTCATTAATGCAGTATTTTAACGCCACAACATTAAAAAAGTTTTTTGAAAGTGAAAATTTAGAGCCGTTAAAGATTAGAATAGGAATTGATTTTGGTGATGATTCTAGTGTATTGTGGTCAAAATATGGAATTGATGGAATTAATGAAATAACTTCTACCAGTATACATACTGACTTAGCATCAAAATTCCAAAACAAAGCCCCTTCAAATAAGATTATGATTGGAGAAAATATAAATAAATATCTTGATATTCCTAAAAAGTTTAGAAGTATAAAAATTGAGAAGAACAATGGTGTTGATGTTGAGAAAAGATATATTTTAAATACAAATAATCTGGGAAGATATTCTATGGAAGTGTTTGAATGGGAAAAATACTTGAATAGTTTTTCAATGTTGCCTCCTTTTTCTACAGAAAATGAACAATTTTACTCACCTAGAGATTTGAAAATAAGATGTTGGATTATTGATGAAAAAAATCAGGATAAATATGAATATATTGAAAGAGGTAGTGCTTTAAAAAAAGAAATGAATTTGTTATTTAAATTAGAAATTTATAATCAATGTCTAGAATTTAAAAATATTAAATGGAGAGTGGTAAACTACGGAGAGGAGGCAAAAAAGGACAAGGAATTAGAATTTGAAATGAATCAGTATGAAGGGTATCAGTATTGTAATCAAAAGACAGCTTATACAGGATTACATTTTATGGAATGTTATTTGTACGACATCAATGATAAAATAATTTGTCATGATAGTTTTGGTCTTTTTATAAATGATAATAATAGAGAAGTGAGAAAATTAGGAATAGAGGATTGAGTAATGTGAAAAAAGATGAGTACATAAAGTTACATCAAAGCTATCTAAATGAATATATTAAATTTGCTGATGCCAAGGCATTAGCTATCATAAGTATTAATGGCTTTATTTTAAATTTTAACTTTTCAAAACGTAATATTAAATTTCATAATACTGAAGACATTTTCAATTTTACAGCTTTTATATTATTGATAATTACAATTATACTAGCAGCATTTGCAGTATATCCAAGAACAAATAATAGAAGCGAAAAAGGAATTATTTTTTGGGATAATATAAATAGTATGGGAGAAAAAGAATTTATAGAGAAAGTGAAATTTGAAAAAGAGGAAGAATTACTTGAAAAGACGATACAACAAAATTATTTTTTAGCAAAAACTGCATCTATGAAATATTCAATCATTAGAAAGGTTTTTATAATTTCAGCATTAGGTTATTCCTGTTTATTATTTTCAAGTATCTTTCAGATTATATGCTCTTGAATTTTCAGTTTTAACATGAAAAGGAGAAAAATAAAAATATGGCAACAATTGGATTTGAAGAAAAGTTATGGCAAGCGGCGGATAAGTTACGTGGAAGTATGGATGCAGCAGAATATAAAAATGTAGCATTAGGTATTATATTTTTAAAATATGTTTCTGATTCTTTTGAGGAAAAGTATGAAGAATTATTAAATGATGAATATGCCGATGAAGAAGATAAAGATGAATACTTAGCAGAAAATATTTTCTGGGTTCCTAAAGAATCAAGATGGCAATACATAAATGATAATTCTAAGAAACCAGAAATTGGTCAAATTATCGATAAAGCAATGATAGCAATTGAAAGAGAAAATGAGTCTTTAAAAGGCGTATTACCTAAAGATTACGCAAGACCTGCATTAGATAAAGAAAAATTAGGCGATATTATTGACCTATTTACATTCAAAGTTGGAGATTCTGAAAGTAAGAAGCAAGATATTTTAGGTCGTGTTTATGAATACTTTATCGCAAAATTTGCAAGCGCTGAGGGTAAGAATGCTGGGGAATTCTATACACCAGCTTCAATAGTTAAATTGCTTGTTGAAATGATTGAACCATATCAAGGTAGAATTTATGACCCTTGTTGTGGGTCGGGCGGAATGTTTGTACAGAGTGAACATTTTATCGAACGTCATCAAGGTCGTATAGATGATATTGCTGTTTATGGTCAAGAATCTAATCCGACTACTTGGAAATTAGCGAAAATGAATTTGGCTATTCGAGGTATAGATAATAATTTAGGTGATCATCATGCAGACACATTTCATAATGATTTACATAAAGATTTGAAAGCTGATTTTATATTGGCTAATCCACCATTCAATGCAAGTGATTGGGGACGAGAAAAATTACAAGATGATTACCGCTGGAAATTTGGTATTCCACCTAAAGGCAATGCCAACTATGCATGGATTGAACATATGATTTCTAAACTTGCCCCAAGTGGTACAGCAGGATTTGTTTTAGCGAATGGTTCGATGTCTACAAGTGGTAAAGATGAATTAGAAATACGTAAAAACTTAATTGAACAAGACATGGTTGAGTGTATTGTCACATTACCAGGGCAACTATTCTATTCAACTCAAATTCCAGTATGTTTGTGGTTCATGACAAAAAATAAAGCTAAAAATGGCAAGAATGAACGACGTGGAGAAGTACTATTTATAGATGCTAGAAATATAGGAAGCATGGTATCAAGAACATTAAAAGAATTCTCAGATGATGAAATAAAAGATATAGCAAATGTTTATCACTCATGGCGTGGAACAAACAATAACCAATATGAAGATAAAGCAGGTTTCTGTAAAGTAGCAAAGACAGAAGAAATAAAAAACAATGAATATATCTTAACGCCGGGACGTTATGTAGGATTAGCAGAAGTAGAAGAAGACTCAGAACCATTTGAACAGAAAATGGAAAGAATCACAGCAGATTTAAGTGAACAATTTGCGAAATCAAAAGAACTCGAGGACCAAATCCGTAAGTCATTGGAGGGATTAGGTTATGGAGTTTGAAACATTTAATTTAACTGATTTATATACTATTAGTTCAGGTTTATCAAAAAATAGAAAATATTTTGGTACTGGTACACCTTTTTTAACATTTAAAGATGTATTCGATAATTTAATATTACCTAATGAGTTTTCTGGGCAAGTTATAACTGAAGAAAAAGAAAGAGAAAAGTATTCAGTTAAAAAAGGAGACCTTTTTTTAACAAGAACTAGTGAGAAACAAAATGAGTTAGGTATAAGTGCAGTAGCTTTAAAAGACTATAAAAATGCGACTTTTAATGGATTTACCAAAAGATTAAGACCAAACAAATATTGTGAGAATAAATTGTTACCAGTATTTGCTGCATTTTATTTTAGAAGTAATAATTTTAGAAATCAAGTAAATTCTATGTCTATCATGTCTACAAGAGCAAGTTTAAATAACGAAATGATTTCAAAACTTAAAATTACTATACCTAGTCTTCAAAATCAGATGAAAATTAGTCATATACTATTAGCACTTTTAAAAAAAGAAAAAATCAATCAAAAAATCATAGCAAATCTTGAAGAACTTTCTCAAACACTATTCAAACGTTGGTTTGTTGATTTTGAATTTCCTGATGAAAATGGAAATCCATACAAATCAAGCGGTGGAGAGATGGTTGATAGTGAATTGGGTGAAATACCTAGGAGTTGGAAAGTTGATGAATTAGGAAATTATATAAAAATAAAAAGTGGTAAAAGACCTAAAAATAAAGTTGATAAAGAAGATATAGAAAATGTGGTGCCAATAATTGGTGCTAGTAAAATAGTGGGTTATACGAATGATTATTTATATAATGAAAAAATTATTATAATTGGTAGGGTAGGAACTCATGGTGTAATCCAAAGGTTTTCTACAAGAACATGGCCATCAGATAATACTTTTGTAATAACAAGTGATTTTGAAAGCATTATATATCAAGTACTTAAAAGTATAGACTATATATCATTGAATAGAGGTTCTACACAACCTCTATTATCTCAAAAAGATATTAAGAATACTAAAGTAGTAATGCCCACCAATGCAACTTTGCTTTCAAAATATCAAAAGAAAAACAATCATATTTTAAAAATGATGGATCAAAAAATCATAGAAAACAAGAAATTAACCCAACTCCGTGACACATTATTACCAAAATTAATGTCAGGTGAAATTGAGATACCTGATGACATCGAGGTGAATGAAGATGATCTTTCAATTTAGTGAAGATGATTTAGAACAGGTTGCACTGAAGTGGTTTGAGGGTCTTGGCTATTCTGTTAAGAATGGTCGAGATAGTAGTGACAATGGGATTATGAATGAACGGGAGAGCGACAAAGATGTTGTGCTTGATGATCGTTTGGAAGCAGCTTTGAGACGCATTAATCCTGAACTAAACAATAGTGCAATTGAACAGGCAATTCATGAAATTTCTATTGAGAAGTCTCCTAGTTTATTAGAGAATAATCGTTCTTTCCATGAAATGATTACTAATGGTATCGAGGTTGAACACTATAATGATGATGGTGAGACGATTAATGATTTGGTCTATGTGCTTGACTTTGATAACCCAGGAAATAATGATTTCTTAGCGGTTAATCAATTAACTGTTGTAAATGGAGATTATAAAAAAAGACCTGATATTGTGTTATTCATAAATGGATTACCAGTAGTGGTAATTGAACTGAAAAATTCTACAAATGAATCTGTTGGTATTGAAGACGGGTATCATCAGTTAGAAACTTATAAAATGAGAATTCCACAATTATTTAATCATAATGCAGTATTAGTAACGAGTGATGGTGTCAATACAAAAGCTGGTTCTTTAACTGCTGATTATGACCGTTTTATGACTTGGCGTACTAAAGATGGAAAAACTGAAGATTCATCAACGTTTCGTAGTTTAGATATATTGATTCACGGTATGTTAAATAAAGAGGTACTATTAGATTTAATTCGTCATTTTGTTTTGTTCCAAGATGATGGTAAAGGAAATATAGTTAAAATATTAGCTGCATATCATCAATATTATGCGGTTAATAAAGCTGTTGATCGTGCTATGGAAGCAACATCTGAACATGGTGATGGTAAGGGCGGCGTTATTTGGCACACACAAGGTTCTGGTAAGAGTTTGACAATGGTCTTCTTCTCAGGAAAGTTAATTCAAAAATTAAATAATCCAACATTAGTGGTCGTAACAGACCGTAATGACTTAGACAATCAATTATATGGTACTTTTGTTAAGTCCAAAGGACGCTCAGGTAAAGGATTACTAAGACAAACACCTAAACAAGCAGAATCACGAAAAGAATTGAAAGAACTATTATCTGTAGAATCAGGTGGTATTGTATTTACAACTATGCAGAAATTCGAACCTGAAGAAGGTCAAGTGACAATGGATGCTTTAACAGAACGTAAAAATGTAGTAGTTATGGCAGACGAAGCACACCGCACACAATATGGTTTTAAAGCAACTTACAATGAAAAAGGTGAAGGTATAAAATATGGTTATGCAAAATATTTAAGAGACGCTTTACCTAACGCTTCGTTCGTTGGTTTTACTGGAACACCTGTATCTTCGACAGATAAGAATACGCAAATGGTATTTGGTAATTATATTGATGTATATGATATGACACAGTCTGTAGAAGACGGTAGTACGGTTAAAATATACTATGAAAGTCGTATTATTCCATTAAATTTACCAACTGATTTAGATATTGATGATGCATATGATGTCATTACTTTTGGCCAAGAAGAAGATACTAAATCTCGATTGAAATCTAAATGGTCACGTATAGAAGCTCTATCTGGTGCAGAAAAACGAGTACATGCTTTAGCGACTGAAATTATTAATCACTTTGAAACAAGACAGAAGGCAATGAACGGTAAAGGTATGATTGTCACAATGAGTCGTCGTATTGCAGTTGATTTATATGATGAAATTATAAGACTTAAACCTGAATGGCATTCTGATGATGACGACAAAGGTGTAATTAAAGTCGTTATGACAGGTTCATCAAGTGATCCGCAAAACTTCCAAAAACATATAGGTCCGAAAAAGAGAAGAAACCTTTTAGAGAATCGTATGAAAGATATTAATGATGAACTGCAACTCGTAATTGTGCGAGACATGTGGTTAACAGGATTTGATGTACCTTCAATGCATACAATGTACATAGATAAACCGATGAAAGGTCATAATTTAATGCAAGCTATTGCACGTGTTAATAGAGTATTTAAAGATAAACCAGGTGGCTTAATTGTTGACTATGTAGGTATTGCTGAAAGCCTGAAGGAAGCACTAAAAGAGTATACGGACTCTGATAGAGAACAAACAGGTATAGATACAGATAAAGCGCTAGAACTAATGTTAGTGAAATACGATATCATTCAAGATATGCTATATAACCATGACTATTCTGACTTTGAGTCAGAAGATCAATTAAATCGCTATAATGCTATCTCAAATACGATGGATTATATCATTGGATTAGGTGAGAAAGAAAGAGAGCGATTTGTGACAACAGTTACAGAACTTTCTAAGGCTTTTGCATTATGTGCAACAGAGGAAGCTGCTCAAGAACTAAATAGTGAAATTGCGTTTTTAAAAGCAGTAAAATCAGGACTTGTTAAATTATTAGCTCCACCTAATGAAGGAAGCAAGCTTAAAAAGACACCTGCTGAAATAGAAGCAGAAATAAATCAATTGATTTCAAAGTCAGTTGTAACTGAAGAAGTTGTAGATATTTATCAAACACTCGGAATTGAAAATCCAGATATCTCAATATTGTCGGATGATTTCTTAAAAGATGTAGAAGGACTACAGCAAAAAAATGTTGCAGTTGAATTGTTGAACAAATTACTCAAAGGACAAGTTAAGTCATTAATGAAAACTAATACTACTGTATCTAAAAGGTTTTCTGAGATGCTAAGTAAATCAATACAAAAATATAATAACCGTTCTATCGAAGCATCAAAAGTCATAGAAGAATTAATTCAAATGGCGAAAGAAATAAATCAAGAAAAAGAAAGAGGAAAAGAATTAGGTTTAAGTACTGAAGAAATTGCATTTTATGACGCATTAGCTTCACATGAAACAGCAAAAGAAGCGATGGATGATAAAGAATTAAGGGCTATTGCACATGAATTAACAAAAACGGTTAAGAATAATATGAGCGTAGACTGGTCAAAACGTGAGAGCGCAAAGGCTAAAATGAGAGTCCAAGTAAGACGACTATTAAAGAAATATGGTTATCCACCAGACATACAAAAAATGGCAGTAGAACAAGTAGTGGAACAAGCAGAATTAATGGCAAGTCAACAATATAAATAAATACTGTTTATATTGTTGACCTGTTAGATACTTTTTTAAAATTAAACATTTAAGACAGAGTATATAAAAAAGTGTCAATATACCGGTAGACTATAGAGAAAAGGAGATTGATATGAAATTCGACTTAATTATAAGTAATATTATGATAGGGATATTAGTGATTTGTTCTGCATTTGCCTTAATGTTTGTCTTTTATATTCAAAGAAAGTTAACGCCGGAACAATACTTTTCTTTTTCAGAATTCTTTTTAATAGGAAGAGGTTTAACTATCAAGAAAATTTTGAATAGAATGATATTGATTGCTAGTTTTAACTGTATTTTGTTTTTAATACTTAAGAATTTTTTTGAAATTGAATTAGTATGTAGTGTGTGTATACTAAGTACATTGTTGGGTTCGATTTTAATTATTTATCCGGCGTTTAAAATTAGGCATGATTTACCTAACAATGAGATGAAAAGTTTGTTGAACTATATGTATGTATCTTTTGTTTTTTTAGCGCTTATTATTTCTACTCTTACTGTATTTACTTTAGTAGTATTATTTGATGATATTAGTATAGTAACACTTTGGCAAGAGCATAAAAGTGGAATAATTTTATATCTTCTATTGGTGATACCTAGTCTATTTTTTAATCCTACAAATTATGAAAAGAAAATGGAATATGCCATTGAAAAACATCGTGAGAGTAATAGAGAGATAAATGAGACGATAATAAAAAATAATAATGAAACAATTATACCAGACGAGTCGAAAAGTTCTTCACCATTCAAAATTAAAAAAGTTTTTAGATTGTTGAATAGGATTATGAAAGATGATTGAATATTATTTGAAGAAAATTATACATTTATTTGAAAATAATAAATGCGAAATTTTACATTTAAAAATGAATTTTAATGATAACTTTGATATGTTAAGTTATATTTATTGTATTGAGAACATGCATAGAGGTTCAAATATTATAAAGATAGCGGAGTATATATTAGTAAAGTATTTTCAAAAATATTGTATAAAAAAAGACTTTTCTATAGGTCCATTTCAAGTTAAAAAAAGTTTTTGTGTGTCTAATAATTTATATTTAGAGTCACTAGATAAATTATTGGAGTTGCACAGTAGTGCTCATGTAATTAATGAATTTATTGAAAATAAAAAATATTATTTGAATAATAATGAGATTTTATCCTTATATCATTCAGGGAAGGTTATGGATACTAGCTTTTCAACTTTAATGTATATAGGATTATTTAAACATTTTTCTAGTTATTTAAGAAAACACGAATAAAAAACAACTGATGATAACAAGTTAACAAATTATTAAATTTAAATCACTCTAGTTCATACCAAAAAGTCTTTAACACAAACAAAAAAGGAGGAAACTTAAATTCCTCCTCAACCTTTATTACACCTATAATTCTATTTTAACGTCTTCGTCCATTTGGGCTTCAAATTCATCTAGTAGTGCTCGTGCTTCTGCTTAATTTGAATCATACAAGGTGTTTTTTGTTATTCCTAAAATTTGGCATAGCTAAATAAATCTGTATTTTCTATTTGTCTTTTTTGGCATTTATGATAACCCAAGTATCTTTTGGAACGGTAACTGTAGTTGTTGATTGAATTAATTCGTTTTCACTTTCATCGAAGCTTAGTAATGATTTATATAAATCTGATTTCCAAACCCAAACTTCTTTTTGGGTTTGCTGTGTTGCCTTATCAGTATTCTTTACTTCATATTTAGCTTGATGCTTAACGGACTCAGATATATTATTTTTATCCATTTTAGGCTTGAAATGAGTTGTAGGTTTTTTATCCTTAGGATGATCTCTATAGACCATGACATAGTTATTTGTATTTTTTCCTATTTCATTGATTATTAATATATTAGCTGGATTATTTTTAGGACCACCAGTAAAAATTTCTTTTTTATTTGATGTGATTACTTTCTTTTCCATACCCCAATGGTTAGTCATATTAGCTGTAATACCAATGATTGTTAGTGTCAACGCAAGAGTAAATAATGTTCCTAATATATAGCGTGTGATTTTATGAGGAATTAATAACCAACTAACAAAAGTACATAAAGTTAAAACAATCGTTGTTATCATATTATTTATCCTCACTTTCAATAATATTCATTTTTAAAAATGGAACTAAAATGATACCTATAATTGCAAAGAAAATGCCAATTATAAATGCAGTATTAAAGCCATCGATTGATGCTTGTTGAGCAAGGTGTGCATATTTGAGTGGATTGCTTTCTTTTAAACTATCTGCAGGCATATGGTTGTTAATAATATTTTGAGTAACAGATGTCAGTAATGCTACTGCTATAGATGATGCTACTTGTCTAGCAGTATTATTTACTGCTGTAGCATGTGTGCCTTTTTCAACTGGTAAAGCATCCATCGCATTTGTTGTGAGTGGCATCATTAAAATTGCCACACCAAACATTCTTACTGCATATAGAACAAGAATAAGTGTTGGTGATGTGTTAACTGTTAAAAATCCAAATGGAACTGAAGCTAAAGTTAAAATAGTGAAACCAACGAACGCTAATCTTTTAATGCCAATTTTATTGTACAGTATTCCTGAAATTGGAGAGATAAATCCCAACATCAGTGCTCCAGCTAAAAGTGTTAAACCAGATTCAAATGGTGAGAAACCGTGTATATTCTGTAAGTAAGTGGGTAACATCATTTCAACACCATACATTGCCATAGTTACAACGATTAAACCAATTGTCGCTATCATGAAACCTTTAGATTTAAAAACGCGTAAATCCAAGAAAGGATCTTTAGATTTTAATTGTTTGATAACGAACAAGGTAAGAACAATGATACTTAAAAAAATTGGTAAAATAACGTAATTTATATTTCCCCATCCTTCGCTTGCAACGTTTGAAAATCCCCATAAAAATAATCCGAAACCGATACAAGAAAGTATTAGAGAATAGAGATCTAATTTAAGTTTACGATTAGGTATAACATCTTTCATGAAGAAGAAGCTTAATATAAATGCTATCGCTATAATAATGATTGGAAGAACAAAAATATTACGCCATGAGTCTGAAATTGTAATACCTAGTACCTCGTGGTTTTTGTTTAATATCCAACCAGCAAAAGTTGGACCCATTGCAGGTGCGAGACCTACTGCTAAACCACTCAGACCCATTGCAGTACCACGTTGTTTTATTGGAAACATATAAATAATGATGATTTGTAACAATGGCATCATTAAACCAACAGCAATTGCTGTAACAATACGTCCAGCTAGAAATATTAACCAGCCATCTTGATTTGATGGTGCGATTGCAGTAAGAATTAATCCGAATAATAGGGCGCCGTAAGAGTATACATGTAACAATCTAGTAGATATGCGCGTCGCTAAAAATGCCGAAAGTGGTACCATAATACCATTTGCGAGTAAAAACCAAGTTGTTGCTTGTTGAGCAGTACTAAAATCGATATCAAAATCGTTCATCAAAGTAGGTAGAGCGGTACCTAATGAAGTCTGCATCAATGCACCAGAGAATGTAGCTAATAATATAATGCTCATTATAATTTTGGGTTTATATTGATTGCCATGAATATCTAAATTCATTGCATTACTTTTTTGAGTAGACATAAAGCAAGCCTCCTATAGGTTTTTAAAATTAATACTTTGAAAATATAACACCTACTTTATAAACAGAACAGAACAAAATCATATACTTTGTACAATTTGTGACACTTTGTTTTATTTTGTGTTATATTCATTTATAGGAGTGATCATATGGGGTATAAAAGGAAAACGGTCTTAACTCAGCGTAATATAAAAAATGCTTTAGTGAGTTTATTAGAGAACAATAAGTTTGATTTCATTACAATCAATCAAATAGTAGAAGAAGCGGAAATAACAAGAAGTACTTTTTACAGGTATTATGATGATAAATATGAATTAATATCAGAAATAGAAGAAGAAATTTTAGAACATATTCATAAAGAAAGGCAAAAGATAGACGAGAACGCTTCAGAGAAGAATTTATTAGATATTGAGATGTTTAAATATCTGTTTGAAACATTAGAGCCATATTCGAACACGATATATCGATTGTTAGGATATAATGGTGATTCCAGTTTTGAGATGAAACTCAAGAATGAAATATCAAGAAGATTTATAGATATAGAACAACGTAATCATATTTCTCAAGTACGAGCAGACTTAGTAAAGGAATATGTATTTGTTATTATGATAAAAACATTACAATATTGGTCAGCTCATAAAGACGAAGTAGATATTGATGAAATAGCTTTAACAATTAGGGATATCCAGTTAAAAGGATTAAGAAAAGCAATAGGGTTATAATTTTAATGAATAACAAAAAAGGAGGAACATTATATTCCTCCTTGACCTTCATTACATCTATAATTCAATTTTAACGTCTTCGTCCATTTGGGCTTCAAATTCATCTAGAAGTGCTCGTGCTTCTGCAATTGATTGTGTGTTCATCAATTGATGGCGAAGTTCGCTAGCGCCTCTTATGCCACGCACATAGATTTTAAAGAATCTACGCAAGCTCTTGAATTGTCGTATTTCATCTTTCTCATATTTGTTAAACAATGATAAATGTAATCTCAACAGATCTAATAGTTCTTTGCTTGTGTGTTCGCGTGGTTCTTTTTCAAAAGCGAATGGATTATGGAAAATGCCTCTACCAATCATGACGCCATCAATGCCATATTTTTCTGCAAGTTCAAGTCCTGTTTTTCTATCGGGAATATCACCGTTAATTGTTAACAATGTATTTGGTGCAATTTCGTCACGTAAATTTCTAATAGCTTCGATTAATTCCCAATGTGCATCTACTTTACTCATTTCTTTACGTGTACGAAGATGAATAGATAAATTGGCAATATCTTGTTCGAAGACGTGCTTCAACCAATCTTTCCATTCATCGATTTCATAGTAGCCAAGGCGTGTTTTAACACTTACCGGAAGTCCACCTGCTTTAGTTGCTTGAATAATTTCGGCAGCGACGTCAGGTCTTAAGATTAAGCCGGAACCCTTACCCTTTTTAGCAACATTTGCTACAGGACATCCCATATTTAAGTCTATTCCTTTAAAGCCCATTTTAGCTAATTGAATACTCGTTTCACGGAACTGTTCTGGCTTATCTCCCCATATATGAGCGACCATCGGCTGTTCATCTTCGCTAAAAGTTAAGCGTCCACGCACACTATGTATGCCTTCAGGGTGGCAAAAGCTCTCGGTATTTGTAAATTCAGTGAAAAACACATCCGGTCTAGCTGCTTCACTTACAACGTGTCGAAAGACGATATCTGTAACGTCTTCCATTGGCGCCAAAATAAAAAATGGACGTGGTAATTCACTCCAAAAATTTTCTTTCATAATATATTTATACCCTCTTTATAATTAGTATCTCGATTTTTTATGCATGATGATATTACCACAAAAGACGAACTTATACAAAAGGAATTTTAGTTGATACAACCATTTGAAAGGGAAGTCTAAGAGTAGTCTAAAATGAATGTTGTGGTAAGTTGATCAGTATACAGATCAAGGATTATCGTATTAGATTGTTCATTATTAATGATACACTACTTATGAAAATGATTCAGAATTTTCTTTGGCTACTTTTACAGTAAAGCGATTTTTTAGTTATCTTATAACAAAGACAAATTTATAAAGGTGATATTATGGAAGATTTAAAGCATTCTTTAAAAAGTTTAGGTTGGTGGGATTTATTTTTTGCGATACCTATGTTTCTGCTATTCGCATACCTTCCAAACTATAATTTTATAACGATATTTCTTAACATTGTTATCATTATTTTCTTTTCCATAGGTTTGATTTTAACTACGCATATAATTATAGATAAAATTAAGAGCAGCACGAAATGATTCATTAATACGAATGTGATTAAACATAAAACTGAAGGAGCGATTACAATGGCGACTAAGAAAGATGTACATGATTTATTTTTAAATCATGTGAATTCAAACGCGGTTAAGACAAGAAAGATGATGGGAGAATATATTATTTATTATGATGGCGTGGTTATAGGTGGTTTGTATGATAATAGATTATTGGTCAAGGCGACTAAAAGTGCTCAGCAGAAATTGCAAGATAATACATTAGTTTCCCCGTACCCAGGTGCTAAAGAAATGATATTAATTCCAGACTTTGACGAAGCAACAAATCTCACTGATTTATTTAAGACCATAAAAAATGATTTGAAAAAGTGAAGTGTGGGTGCAGAGAGAACTAAGCCCATCGATAAATGGTCGCTTGTTAAAGAAGAGTGACCGTCACTCTTCTTTATGTGCATATTTTATTTTGTCTGTTTTGTTAACGATCAGCAGTGTAACAAATATGAGTAAGGATAAAATGAGTATAATATAGAAACCGAATTTATCATTAATTTCATTAATCCATCTTCCTAAAAATGGAGCAATGAAACTCTGCAGTAACAATGAAATTGACGTCCATATCGTAAATGAGCGACCGACATATTTATCTGAAACAGTGTTCATTATAGCTGTATTCATATAAATTCTGATTGATGAAATTGAGTAGCCTAGTATAAATGATCCTATGAATAAGTAAAATGCTGAGTTTATCCAAATAAATAGTGCTGAATTTATGACTAATATGAAATATAACAAAAATATCAATACTTTAGTTGAGATTTTCTTCGAAAGAATAGCTGAAATTAAACCTGCACATAATCCTCCAATGCCATATAACATATCTGAAAAACCAAATTGTACAGACGAAATTTTTAAAACATTATATACATATCCTGGTAATGATATGTTAAAGATCATTGTAAACACCATTGGTATGATTGAAATAACTCCAAAAATAAATATCATCATGTTGTCTTTTAAAAATTTCCATCCTAATAAATATTCTTGCAATAAGCTATTTGTTGATTCTTCCTCTGAATGAGTTGGTTTATCTACATGCAATCTAAATAACATAAAAATGCTGATTAGAAACATCATTATAGTCATCGCTATAATTAGAGTGAATCCATTTATCTCATATAATATTCCTGATAATCCACCTGCAATAAACATACCTGTTTGCAAACTAATCTCTAATAGAGAATTTGCATCTGTATATTGATCTGGTTTTAAAATCTGTTTAACTAAACTTCTAGATGTTGCCATATACGTAGTCCAACCTATCCCATTAACAATCGCAAATCCAATCACTAAATAGGTCTCAAATCCTATCATTACGAGTGCTATGACAATGAGTAAATATAATATTACCTGAAGAAGATAGGTGATTAAAATAATATTTCGTCTATTATATTTATCGGCTAGTCCACCTATTATAGGAGAAGCTAAGAAACCGGATAATACATTTAAAGCTAACATAATACCTAATAGTTGGGAGTCGTTAGTTTTGTCGATTAAATACCAATTAGCCCCAACTGTACTAATTCCAACTCCGAATGCTGAAATTATTTCTGCTAAAAAGAACAATCTGAAGTTTTTAATTTTCAACAAATCAGTCATAAATATCACCTTTTTTCAATGCAAGATTTATATTTGCGAGCTCTTCTATAAATTGAGAGTCGTTTAAAATATCGAATGGTTTATTGCCTTCGCCGATCAAAAATCTATAGTTAGTAATATTCATAAACTCAAATATTAATTTGAATTGGTTGACTAAAGGTTGTGCTTTGGTATGTGGATTGTCGCCACCTATGATTAAAATCAAATACTTTTTTTGTGACATGATTTCTTTGAAGTTGTCTATTTGCGTATCTCGCAATGACTCGGTCCATCTATCAATGAAGAGTTTTAAAGACGCACTCATGGAGTACCAATAGAGTGGTGTTGAAAAAATAATAATATCTGATTCTAAAACTTTGATTAAAATTTGTTCGTAATCATCATTATGAAAGTTGGCACCTTTGCTATGACGATTATCTGTAACCTTTTCAATGTTGCTTTGATATAAATTCACAAAGTTGACATTTAAATTCTTCAATAGATTCTCTACTGCGATAGCTGAATTGCCATCTTTTCTACTACTTCCAAATAAACAAGTAATCATAGTCATAACTCCTTTCGATTTACCTTTATAATAATATTTAATATATTATTATTAAATCAGAATTCTTAGAATTCAGGATTCGATAAAAGTGAATCCTAAAGGAGGTACTACTTTGAACTTAAACATTTTAAAATCATTTTTAGTAACTAGTGAAACAAAGAACCTTACTAAAGCATCAGAGTTACTTAACTATTCACAGTCAACTGTATCTACACATATTGAAAAATTAGAAAGGCAATTAGATGTTAAATTATTTTATAGAAAAAAATATGGTATGGAACTAACGGAAGAAGGCTTAGCATACGTTAAATACGCTAAAGTGATTTTAGATAGTAATAGCGAATACGAGAGAGAAATAAAAGGACTTTACAATAAGAAGGTAAATATAAGTATTAACATGCAAGAAAGTCAGTATTTGTATCGCTACTATAATAAGATTAGTGAATGGTTAGCTGAACACCCATATGTAAACTTGAAGTTTAAATCCGCACATTCTAATTTCTATATTAAAGAAGAAATTGCTAATTTCAAATCGGATATTAGCCTTATCACAGACGAAAAGATTATTAATAGTAACTTAACTGCTATTCCTATAACTGAAGAACGTTTAATATTTGTTACTAACAAAGAGATGAAAGATTTCAAATTAAACGATATTCAAAACCATACATTACTTGTTACTGAAAAAGGGTGTAGTTACAGAGAACAGTTAGAAAAGATTCTCTATAAATATAGCTTTTCAACAAAACAAATGATTGAATTTCTAGGAATTGAGTCATTGAAAAAACACTTGAAAAATTCAGATGGGATTGCGCTATTGCCGGAGTTTATTGTTGCAGATGAATTACAAAATAAAAGTTTGTTTCAAATAGATGTCGATATTCCGAATTTAGAAACAACTTTGATAATTAATCCTGAATCCAGTAAGCAAGTACTAGAATCTTTTGTAAAAGATGTCTTTTTATAAATATTGGTGAAAACGTGTAGTTATGGTGAAACTCAAAGATAATAATTTAAATGAGATGTTAATGAAAAAGTAATTCAATATAAAAACAGGTGATTTATATCTTTAATAAGGATTATTTCTAGTTGAAATTTCAATTGCGGGCATTCATTTTCAAAATAGTAAAGAATTTAATAGATGAAAACCTTTGAATCATACTAGTTAGTATGGATTGATTAATATTTTAACCTGCTAAATGAGTAGCTTATGTATTTTAAATAGCTGTCATCTAGCAGGTTCTTTATTATTAATAAGTTCAGATAAATTATTTTAGTCTGTTTTCTAATGTTGATAATAATAACTTTAAATCTGTACTTTCATTGTGAGATATATAGTACATCATAAATTTTTATATTTGGATTGAGACTCTTTGGAAGATTTTCAATAAATGAATATTTCACAAACTTCCACTTATCAGGATTATAAATTATAATTTCTGCAACTGCATTATCGAAGATTCTAAACAATTTTTTGATTTCTATTTCTTTTAGAGATAAAGTAGGGAAAATGTCGATATATTCTTCAAGCGCATAAAGACTATGTTTAACAGAATCGGTTATGTTCATTGAATATATCACACCAATATTTATATTTTGCCATCCAAAAGAAGAAATAACATTATCATAAAATCCATTGAATATAAATTCAGTCATCCCCTCTGAACTTCTCCATAAATATAATGGTGAATAAGTATTTGTAATGCAATTACTAGTTGTTTGACTTATTAAATAAGCTTTTATAATTAAATTTTTAAATCCATCAGTCTTATAACCATTTAATCGAACTCTATCTCTAATTATTTCCATATTGTAATCACTAGGCAACTTAACATGATATTGCATTGCATGCATTTAGCATACCCCCTTTTATAAAAAGGATAGCAATAATAAGTAAAATCTCATATTATCCAATTGTGATATAGTTATCATAAAAAGTGATAGGTGATTAAATTGAACTTTAATGATTTGGAAATTTTTATAACTGTATGTGAAGAAGCATCTATCAATAAAGCTGCAATTAAACTTAGATATGCACAATCTAATATATCTCAAAGAATTAGCAAGCTTGAAAATGAATTAGGTGTAGTTTTGCTTTTTAGAAATCAAAAAGGTGCTAAGGCAACTAAAGCAGGCGAAGAATTTTTAGCGTATAGCAAAAAAGTATTAAGAGATACAGAGACTATAAAAAATAAAATGAAATATAACACTATGTCTATTTTATGCTCAGAACTGTTATTTAATTATTTATCTGAGAGCGAAGAAATTATGATGTCGAATAACTCAATTAATTTTATTTCTAGTGGAAATATTAGAAAAGCTATAGAAAAAAATAATTATGATAAGGTTATTTCATTCATAAAAATTAATGACTCAAATTATAGACTTAGTAATGTTGATACTATGAAAGTAACGCTTTACAGTAATGGAAGTAATTATGATAAAGAGCCTTTACTAATAAATAAAGATGAGTTTTGTCCTTTAAGGAAAATAACTTTAGATATTAAGCTTGATTCACAACGGGTAATGGAATTTGATTCATTGGCAGCAATAATAAACTTAGTTGAACAAGGAAAAGGAAAGGCTTTATTACCTATGACTTTTGAGAATAAAAGAGATATAGTACAGGACATTTCTAAGATATTTGAAGTTAGCTACTATACTTATAATCATATTATGCATCATTAATTGAAAGTTGATTGAGTTTAAATTACAAGAACGATATTAAGATTCTAGTAGTTAGAATGAGCGATGTGATAGAAAAGAATTTTTGCTTTTTAATTGGTAAATTCGTTATTTTAAAGTAGTGGTCTTTGTAGATAGGAAAAAGCGGATTCCCTTATCAGCCTTTTCCACTCATAAAATTTATTATTGTAACTTTTATGAGGTGAGGAGCTAAATATTGTTCGAACTAAATTTTACTTAGACCTTTTCTCTTTCAATTCTTTTTTAATTTGATCAGGAGATTTCCTATCCTTTGATGGTTTTAGTAATTTCTGTACCGTTTCGTCTCTAAGCATATCACCACCAAACTGATGATTATATGCAGGTACCATGTAAGCAACAAAACCGTCGTCCTTATTATTATTGATATAGCCTTCAATGATTCTTTCATCAAGAGGACCTTTGTCCAAACTTGTAAAATGTACCGACTTAATCGTATTAGGCTCTTTTGTATTATGTTTAAGATACAATGTAATACGTTCTTGTTGCTGCTTGTAGTAAAATTCTTTTTGTTTCATAAGCTCGTTATACTTCATTATAAGAATGACGCCTACAATAATGAAGGCTATAGTGAATATAGTACCGATAATAATTAAAATGTATTTTTTTGACATGATATCAACTCCGATATTAGTAAGGGCATAGGAGCAATTGAAATTTCCAAACAAGGTACACGAGTGCTTCTGAATTTATCGGCACGCTTTTACATAGATCAAAAGAACGCGCACTAAAATAATCATTTTATCTATGTAACTTACATCTTTGATACTACAGAAGTTCGTGCATTTGTTCAATCGTCTCATAACCATTAAATAGCGTTAATTATGAATGAAGACATCTATAACATTTATTTATCTTATAACATAGTACAATTACAAAGCATCACAACGGCGACTGTACTCACCTTAAATCATAACGACAACCGCTAAAAAATGATTTGAAAAACTAATCATTAATTGCCATACTCAACTATTTTGAAAAGTATCAATTTCACATTATCAAATTATTGAGTATCTCAATTTATTGTTATACACAAACAGTATTTTTGTTATCATAGAGTTAATAAATATAATAAATTGAATAAGTAACTTCACAAAAATTAGAATGATTCAATTCAATCACAATTATTTGAAAATAGAGGTGAGCAGGTGAACGATATGTTAATTAGTCTTGTAATCCCAGTTTTTGCTTTGTTAGTTATTGGTGGTATTATTTGGATGATTATAGAAGGTATAGTACATATTTCAAAAAAGAATAAAGCAATTGATAACTTTTTTAACCAAGTTAATAAAGTAAGTGAGACATATAAATTCGCTACTACTTTTTTATTTCTAATCTTGGCTACGGCTGGTATTTCTCAATTTTATCTATATTATATAGTATCAGCGTTTCTTTTTTGGCTTGTCATACTTACCTTTGGTATTGCAGGTATCATTTTTTTAATGCCATATGGATTATGTTTTCTACCGTTTTATAAGCAAAAAAAGAAAAAACAGACATTTAAAAAATACATGGTTTACACTACGATTGGTTTGTCAATTTGTCTAGGCTTATCTCTAGTTTTGGTTCACACTACGAAAATTTATATGGACGAAGGTGGCGTAAGATACTATTACGGTAGTTTTGTAATGAAACAAGCGGGCGGTTATGCTTATTTAGCTTTAGCAGTACTTTCAACGTTGTTAATTGTTGCGAAAAAAGCTACAAATAAAAATAAAGAAATCGAAACCGTCGACAATACAAATATAACGGAAAGATAATTAAGGGAGTGCTCATTCAGGAGTGCTCTTTTTTGATGTCCAAATTTAGTTGCAAATGAAGGCATAGAAGAAATTTTTATAGTCATTTATTGGATAATGAATTATGGTCATATCGATTAATTTTATTAGTGAGGATTTTACAAACATTTGTTGAATAAATATGGTAATGATAATATATGAATATTTTTGAAAAAACACTAATATGATTAAATTATTTGTTAAAATGGCATTAAGTAAAAAACAAACAGGGAACAAGGTGGGATTTCATGAGTCAATTGCTAAATGATACGTTATCGGCTTGGTTGTTAATTGAATCTTTAAGTCCAGGAGAAGTAAATTTTACAGCGGAAGATATACTCTCAGCTGAACATTTTAAAAATGGTGCAAAGCAAGCACAACTTCAAAGTTTTGATGAATATTTTGAAATATGGAATGCTGAACGCTTTATTATATCAGAAGAAAAATCAGAGACTGGGGAACTTATATTTAAATTTTATAGACATTGCTTCCGCTATAATGAAATTAATTTGAAAATTCAGGATATTTTTGATGATTATTCTGAGATTCATAATCCAAATGGGACACACTGTTATGGTTACACATTTAACACAGATAAACACGGCAAAGTGATAGTTGATTCTATACATATTCCGATGATTATGAGTGCATTAAAAGAAATTGAAAAGAACAAAAATGCCAATATAGAAGAAAAATTTAATGATTCTGTTGAAAAATTTGTTCAAAAAGTAAAAGAAATTTTAGCAGATGAACCAATTAATGAATTTAAATTGAAGAAGATGGACAAAGCTTATGATGAGTACTTTTCTGTATTAAATTCAAAGAAAGATGGATTATTTGGACATTATGTAGCAATAGAATATGTGAAAGATAGTGATTTACCACAGCCGGAATTTAACAGCTTCTTCATAAGTGATATTGAGAAAGCAAGAAAATCTCCCAACCAAACTTTAATTGATTACATTGAAGGTGTAGAAGAAAGTCAGCGCATAGAAGTAGATGAAAATAAAGAAATGTTTGACAAATTTTTACATCCTTCACGTTTGCCTGATGGACGATGGCCATCACAGACTGAGTTTAGATTGTCTTTAATGCAACAACTTGCTGTAAACCAAATTACGAGTGGTAATGAAAGAATAAGTTCAGTTAATGGGCCACCAGGTACAGGTAAGACTACTTTATTAAAAGATATATTTGCTCATCTAGTAGTTGAAAGAGGTAAAGAGTTAGCTAAACTAAATAATCCTAAAGATGCATTTGTCAAAACAAAAATTCATGAAACGGATGATAAATACGTATACTTACTAAAGGAATCTATTGCCAAATATAAGATGGTAGTCGCATCTAGTAATAATGGAGCTGTTGAAAATATATCTAAAGATTTACCGAAAATTGAAGAAATTATAAGAAATCCCGAAAAATGTAAATTCCCTAAATATGAACAGAATTATGCAAATTTAGCACATGAATTAAAAGATTTTGCTGAAATAGCTGAAGATTTGATTGGTGAAAGTGCCTGGGGCTTATTTTCTGGAGTTTTTGGTAAAAGTACTAATATTAACCAAGTATTGAGTCATATGTTAAAACAAGATGCGAATGATATTGGCTTTGCTAAATTACTACAAAATGAGAATAATCGTATGAGTTATAACGAGTTAATGAGTGAATGGCAATCACATCAATGTGCATTTTTAGAAGAGTTGAGGCATGTTGAAATGTTAAAAGAAGAATCTATTAGAGCATATGATGTTTATAAAAATTGTGAGTCTTTCTCTAAGATTGAACAGGTTATTAATAGTGAAAAAACAAGTATTGAAGAACAGATATATCATTTAGATAATGAAACGTTACGAGACAATAAAGAAATTGAAGATTTGGGTGATCGAATTAATTATAATACAAAGCAACTCGAAACTTTAAATGAGTTAATTAAATCCATCAAAGAAAGCAACAAAGGTTTTATTAACAAACTGAAAGCGATGTTTAATTCAGAAGAAGATGAAAGCTATAAAGATCATAATAAAGAGAAGCAACAATTATTAACACAACAGTTAGAGTTAGAGAAATGTAAAAAAAACAAACATGAAGACCTTGTTAGCAAACTAAAAGAAAAAGAGAAATTAATTAAACAATTAACTAAAGTACAGTTGCAATTAGACGAGTTAAATTCACAATTACAAGAGTTAGAAGCATATCGTATTGAGTCAAAAATTACAATTCCAGAAAAAGATTTTTGGAGTGACAACAATTATGATGAGCGCCAAGTTACTAATCTGTGGACGAGTGACGAACTTCAATACAGACGTGCCATGCTTTTTTTAAGAGCAATGATATTGCATAAATTATTATTGATTGCTAATAATACAACTATTTATTATGCGATTAATGATTTTAAAGATAGAAGGAAATTAATTGATGCAAATCCAGATAAAGTACACAACGCATGGAATGTGATGCATTTAATATTTCCAGTAGTTAGTACGACGTTTGCAAGCTTTAAATCTATGTATGGGGGCATACCAAAAGATTTCATAGACTACTTATTTATTGATGAAGCAGGACAAGCAATACCTCAAGCAGCTGTGGGAGCATTATATCGTTCAAAAAAAGTTGTAGCTGTAGGTGATCCGATTCAAATAGAACCGGTTGTGACTTTAGAAAGTCATTTAATTGATAACATTCGTAAAAATTATCATGTTCCGGAATATCTAGTTTCTAAAGAAGCTTCTGTGCAGTCTGTTGCAGACAACGCCAATCAATATGGCTTTTGGAAATCTGATGCTACTGATAGTAATCAAAAAACATGGATAGGCATACCTTTATGGGTGCACAGACGATGTTTAAAACCTATGTTCACGATAGCTAACCAAATCGCTTATAATAATAAAATGGTGTTGCCAAGTAATATTACAAAAGTAGGTAAAACAGGTTGGTATGACGTTAAAGGAAACGCAGTTCAAAAACAATTTGTGAAAGAGCATGGTGAAAAAGTAGTGGGATTATTAGCTGATGATTGGATTGAAGCAATTAAGGAAGGTAAAAATGAACCGAGCTCATTTGTAATATCGCCTTTTTCAGCAGTACAGCAACAGATTAAACGTATGTTAAAGCAACAACTACCGACTAGAATTGATATTGAACGTACAAAAATTAATCAATGGGTCGATAAATCCATTGGTACTGTTCATACTTTTCAAGGTAAAGAGGCTCAGAAGGTGTATTTTGTAATAGGTACTGATAATACCCAAGATGGTGCTGTGAACTGGTCATGCGAAAAACCAAACTTGTTAAACGTTGCAGTGACAAGAGCTAAGAAAGAGTTTTATGTAATTGGCGACATGCAAAGAATACAGATGAAACCATTTTATGAGACGATTTTTAAAGAAAGAAATGTAAAATGAAATTGAAATAACAGTATTACTTGATACTTAATTATCGAGCAATTTATACATTTTAAAAGGAGCAAAATTGAATAATGAAGAAATTTAACAACTGGATATTAAATGCAATAAGTGGATCTCAAACAGACAAGAATGAAACAACTGAAGAATTAAAAGGGGCAAAATTTATCATTTTATATGCATATTCAATGCTCGTTTTGCTTGCGTTAGTAATTTCTAACATATTCATTCACATTTTGGAGCCTAAACTATCAATTACCACTCAAATCATCATCGTTTTGATTTTAATTGAAACACTAATTGGACTGCGTTTCTTGAAAGCGTACGATGTTAAGCGTGGCAAAGATAAAGAAAATAAGAAAAATAGTAAGGATTTCGTTAAACTAAAATCAATTTTAGTAGCAATTTTATTTACATCATTGGCGCTGACAGCAGGCACTGTAGCTGATATATACGGTTTCACTGACTTAGGAAATACTAGAAGTGATTTAATCGTTTGGAGCATAGGTGGTATTATATTTGGCCTCGTATGTTACACAATGGAAGATAAAAAATAACGATAAGGAGCTGGCGATTATAAAGCTAGCTCCTTTTTTAACTTATGTAAATGGCGGTTATAAAATGTAGGAAAATGGCGAAATGAAAATGCTGTTTTTCCTACATTTTTTCTTTTTTAAATTATATAATCATGTCTTAACTCAATCTTCGATTGGAGGTTATTTGATTGAGTGTAAATGGCGGTTATAAAATGTAGGAAAATGGCGAAATGAAAATGCTGTTTTTCCTACATTTTTTCTTTTTTAAATTATATAATCATGTCTTAACTCAATCTTCGATTGGAGGTTATTTGATTGAGACATGACATTTATGAAGGAGTGCTATTTTACATTATGAAAGGTATTAAACCAAATTATGCCGAGCTTGGTCGACAATATAATTGTGATCCAAGAACAGTTAAAAAATATTATGAAGCAGGAAAAGAAAATGAATTAGAACGATTGAAGAAAAGACAACAAAATAAGAAAGCATCAAAACTAGATCCATTTAAAGAAATTATTAATAAAAAAATTGAATTAGGATGTACAGCTATGGCCATTTTTAAATATATAGAGAAAAAGGGTTATGAAGGTAAATATACTATTCTACGAGAATACTGTAAAAATAAAAAACAAAATGAGACTAAAAAAGCAACTATACGCGTAGAAACTAATCCCGGTATAGCTGCTCAAGTAGACTGGAAAGAAGATATGGTAATGCATGATAAGTTTGGCAGAACTTATCAATTCAACATCTTTCTTTACGTTCTACACTATTCAAAAATGAAGTATATCACATTAACTTGGGATAGAAAACAAGATACCTTATTTGAATGTTTAAAAGACGCTTTTGAATACACCGAAGGGGTTCCAAAAGAAATCTGGTTCGATAATATGAGAACTGTAGTTGATCGACCTAGAACACAATATAAAAAAGTCGTCTTTAATAATTTATTTTATCAATTTAGTAAGGATGCCAACTTTGAACCTATTGCTTGTAGACCCTATCGTCCTCAAACAAAAGGGTCTGTTGAATCATTAGCTAAATTTGTTGAACAGCGTTTAAGACCATACGATTATGAATTTTATGATGCTGTAGAACTTATTGGGCTAGTAAACGATTTATGTCACGAATTGAATCACTTAGAAATTTCACAAGCAACAGAACAACGACCTATCGACGTTTTCAATTATGAAGAAAAAGAACATTTAAATTCTTTTAATGCCAAGTTACTAGATACTTACATCGAAAATGAGTGTATAAGAATCGTTTCTAAAGAATCGATGATTAACTTTAGAAAAGGTAAATACTCGGTACCTACTAAATACATTGGTGAAGAAGTACAAGTGATATTCAATAATTCTACTGATGAATTGCTGATTTATTATGATGGTGAATTAATAAGACGGCATAATCTATCCGAAAGAAAATTTAATTATATCGTTGAAGATATGAGTGAAATATTAAAATCAGATGTATTTAAACATAAGGATGACAAAGAAATTCTTACGTATATAGAAAATTCATTATTACTGTATGACGAAATTTAGGAGGACTTTCGATGAATACGAACCATCAAAAATTACTTAATAACTTTGAAATATTAAAACTAAAAAAATTCAAAGATTATTATCCAAACTATATTGAATTACTTTCTAAAAATGAGAAATCTTTAACTGAAATATTGATTGATTTAACGGAAAAAGAAATAGAATATCAATCAGAATTAAAATTTAAACGTGCTGTGAATTCAGCACGTTTCCCTAAAATAAAATATTTACATGATTTTGATTTCATGTTTCAACCTAGTATAAATCAACAAGAAATACTCACTTTAAAATCTATGCATTTTTTAGAAGATAGTATAAATATTTGTTTCTTAGGTAATAGTGGTGTTGGTAAAACACACCTAGCAATCTCATTAGGAATAGAGGCATGTAAGCAAAATATAAAGACTAGATTCTATACTTTCAAAGAATTAATAGACTTATTAACTGTCTCAGATTCCAAAGGAATCATTAATAAAACATTAAAGCAATTAAGCAGAATAGAGTTACTTATCATTGATGAAATTGGTTATACTCCCATCACCAAAGAACAAGCTGATTTATTCTACCAGTTAATGTCACTAAGGTATGAGTGGAAATCAACAATAATTACGACTAATATTCCATTTTCGAGTTGGGGAGAGTCATTTAGTAATAAGATTGTATCAGCAGCTATAATTGATCGGTTAGTTCACCATTCAAAAGTATTTAAAATTACTGGAGAATCATATCGATTAAAAGATTATAAAACCGAAAAATCATTAAATATACGACAATCTTAAACCGCTAAAAAACGACATTTTCAAACCGCCATAAAACAGCATTTTTAAACCGCTATTGACAACTGGAGAATCATATCGATTAAAAGATTATAAAACCGAAAAATCATTAAATATACGACAATCTTAAACCGCTAAAAAACGACATTTTCAAACCGCCATAAAACAGCATTTTTAAACCGCTATTGACAACTTATATATGTAAAGCACTATCCTAAGGGTTTTTAATCATATGTCAATAATTTCTATAATTAATACACTTAAATATTGTTTAAATAAATTTTAAAATTTTACACATATTTTTATTTAAAAAAGATGTATAATTAATGTATTAAATATAGAAAGAAGTTGATATTATGAAAAAGTGTATTAAGACTTTGTTTTTAAGTATCATTTTAGTAGTGATGAGTGGTTTATATCATTCAGCACATGCGTCAGATTCGTTGAGTAAAAGTCCGGAAAATTGGATGAGTAAACTTGATGATGGAAAACATTTAACTGAGATTAATATACCGGGTTCACATGATAGTGGCTCATTCACTTTAACTGATCCAGTAAAATCAGTTTGGGCAAAGACTCAAGATAAAGATTACCTTACCCAAATGAAGTCAGGAGTCAGGTTTTTTGATATTAGAGGCAGAGCAAGTGCTGATAATATGATTTCAGTTCATCACGGCATGGTTTATCTGCATCATGAACTAGGGAAATTTTTAGATGATGCTAAATATTACTTGAGTGCTTATCCAAACGAAACAATTGTGATGTCTATGAAAAAGGACTACGATAGCGATTCTAAAGTTACGAAGACATTTGAAGAGATTTTTAGAGAATATTATTATAATAACCCACAATATCAGAATCTTTTTTACACAGGAAGTAACGCGAATCCTACTTTAAAAGAGACAAAAGGTAAAATTGTCCTATTCAATAGAATGGGTGGTACATACATAAAGAGTGGTTATGGTGCTGACACGTCTGGCATTCAATGGGCAGACAATGCGACATTTGAAACGAAAATTAATAATGGTAGCTTAAATTTAAAAGTACAAGATGAGTATAAAGATTACTATGATAAAAAAGTTGAAGCTGTTAAAAATTTATTGGCTAAAGCTAAAACGGATAGTAACAAAGACAATGTATATGTGAATTTCTTGAGTGTAGCGTCTGGAGGCAGCGCATTTAATAGTACTTATAACTATGCATCACATATAAATCCTGAAATTGCAAAAACGATTAAAGCAAATGGGAAAGCTAGAACGGGTTGGCTGATTGTTGACTATGCAGGATATACGTGGTCTGGATATGATGATATCGTAAGCGAAATTATAGATAGTAATAAATAAGGATTCAATAATGATATTAAGACGAGTATGAAAATAGTTAGATTCTAATTATTTTCACTACTCGTTTTTATTTTGAAAATAAGTAATAATTCAACAATATTATAAATTGAACAGATTGTTTATGGAATTTTTGATAATATTAAAGTGAAAAAGTGTTATAAATTGAAATTAATGTGTAATTTGCAAAAGTAAATCATTTTAAAAGAAGAGAGTTGTAAGATGATGAAACGATTAAACAAATTAGTGCTTGGTATTAGTCTTCTGTTTTTAGTCATTAGTATCACTGCTGGTTGTGGCATGGGTAAAGAAGCGGAAATTAAGAAAAGTTTTGAAAAAACGTTGAGTATGTATCCGATTAAAAATCTAGAGGATTTATACGATAAAGAAGGCTATCGTGATGACGAATTTGATAAAAATGATAAAGGAACATGGACTATTAGTTCTGAAATGGCAATTCAGAAAAAGGGAGAAGCCTTAAATATAAAAGGTATGGTTTTGAAGTTAAATAGAAATGCAAGAAGTGCAAAAGGATTTTACTATGTTAATGCGATAAAGAAGGATGAAAATGGCAGACCTCTGGATAATCAAATAGAATATCCCGTTAAAATGATTGACAATAAAATCATTCCAACTAAAGATATCAAAGATGAAAAAATAAAAAAAGAAATAGAAAACTTTAAGTTTTTCGCGCAGTATGGCAACTTTAAAGATTTATCGAAGTACAAAGATGGAGATATTTCATATAATCCAGAGGTGCCGAGTTATTCAGCCAAATATCAATTAACTAATGATGATTATAATGTAAAGCAATTACGTAAAAGATATAATATACCAACGAATAAAGCGCCGGAGTTATTATTGAAAGGTTCAGGAAATTTAGATGGTTCATCAGTTGGCTACAAAAAAATTGAATTTACTTTCGTAGAGAAAAAAGGAGAAAACACTTACTTTACAGCTAACCTACATTTTAAACCGAGTGAGGATGAATAATCGTGACTAATAAAGAGTATGAAATCGATTCAAGGAAACAAAATAAAAAGAAGAGAGTTGTAAGGTGATGAAACGTTTAAATAAATTAGTGTTAGGTATTAGTTTCTTATTTTTAGTCATTAGTATTACTGCTGGTTGTGGCATAGGTAAAGAAGCGGAAATAAAGAAAAGTTTTGAAAAGACATTGAGTATGTATCCAATTAAAAATCTAGAGGATTTATACGATAAAGAAGGCTATCGTGATGATCAGTTTGATAAAAATGATAAAGGCACATGGATTATTAATTCTGAAATGGTTGTTCAACCTAAAGGGGAACGTATGAAATCAAAAGGTATGGTTCTATATATGAATAGAAACACTAAGACTACAACCGGGAAGTATATAGTGAGTGAAACACTTCATGATGAAGATGGTAGACCTAAGAGTAAAGATAAAGAATATCCCGTTAAAATGGTAGACAATAAAATCATTCCAACTAAAGGTATCAAAGACGAAAACATAAAAAAAGAAATCGAAAACTTTAAGTTCTTCGCGCAATATGGCAACTTTAAAGATTTGTCGAAGTACAAAGATGGAGACATTTCATATAATCCAGAAGCGCCGATTTATTCAGCTAAATATCAATTAACTAATAATGATTATAACGTAAAGCAATTACGGAAAAGATATGATATACCGACGAATAAAGCACCAAAGTTATTGTTGAAAGGCTCTGGAAATTTAAAAGGTTCATCAGTCGGATACAAAAAAATTGAATTTACTTTCGTAGAGAAAAAGGGAGAAAATATATATTTTAGTGATGGGCTACAATTTAACCCAAGTGAGGATAAATAACCTCACTGCCTCCCACACGATTCAATATGAAATTCAAATATGTTGCTGTAAAATAATGTAAAATAAACGTATTCATATTACTGAATTGAGGGATAGTATGCAACGTGATTATTTAATTCGAGTAGAAACTGAGAGTATGTCAGATTTCAAAAGGCTCAATGGTTTAATGATTGGTTTTGTTATTAAAGGTGAGGCGCACATTTATGATGAAAATAATATGACGCAATGCAACAGTGGCGACATTTTCATCATTAACCACCGCGACTTGTATCGATTTCAACTTCAACAAGATGGCATCATATGTTATATCCAATTCCAAATGAAATATTTAGCAGACAAGTTTGATGATGTGCATTGTCTATATTTTCACTTAACAGATGCGACCACAACCAAAAATATACATCAACTGAGAAATATAATGGCAAGACTGGTTTCAACACATATTCGACATAATGAGTTGTCTAAATTGACTGAGCAACAACTTGTGATTCAGTTGCTTATGCATATGATTCATTATGTCCCGCGTACATATCATTCGAACCAAAGTATCTTAAATGATGATAAAGTGAATCAAGTATGCGACTATATCGAGTTACATTTTCATGAAGACTTAAGCCTTTCGGAATTAAGCGAATATGTTGGGTGGTCAGAGAGCCATCTGTCTAAAAAGTTTGCAGAATCGCTAGGTGTAGGATTCCAGCATTTCTTAAATACGACGCGAATTGAGCATGCGAAACTCGATTTGACATACACAGATGAAACGATTACTGATATTGCATTGCAAAATGGCTTTTCAAGTGCAGCGAGCTTTGCGAGAACATTTAAACACTTTACGCATCAAACGCCTAAACAATATCGAGGTGATCGTCCGGCAATCACTGAAAATCAACAATCGGCACAACATAATTATCACGACCGTGAATTGATATTACTTTTAAATGACTACATTGAAGAAATGAATCATTTCATTGAAGATATTGAAAAGATGAACTATAAAGAGATTGCCTTTAAACCAACTAATCAACAACTAAATCAATTTAATCATATTATTCAAGTGGGCTATTTGAGGAATTTGCTCAATACACAGTATCAATCACAGTTACTTACATGCCATCATGATTTTCATGTCAATGAAGTATTAGCATATGATGTGATGCCATATATTATGAAAAAGCTCAATGCGCCATTCACGTATGATGCAGAGATTTCGAATATATTTTATGATATCGATTTGTGTTTAGACTTTTTATTAGATCATAACTTTAGTTTGACAATGCATTTGGATCAGTATGACTCACGTGATTATATCGATGCATTCAAAGTATTTATCCATCACGTTGCCCTGCATGTCAGTCATAGAAAAGATTTGAAGTTCAACTTGTATGTGACGACATTGCACACTTCTTTGATTGAAATGATTGATTATTTTAAAGCGTTATTCCCTAATGGTGGCTTGTACATTCACTTAGATCAAGCTACGGAAAGACATCTACCATTGTTGAAACGACTTGAGCCACACATCAACCATTTTGTATTTGATGCCAATTCAAATGATGCTGTTGATTTTAATAAAATGAATGATGATGAATTTAAAACCGCGAGTCAAATAATTATTAATAAAACGAATTACCTTATCGACTTAATGCATCGCCATAACCTAAAGAGACCACTTATTTTACTCAATTGGAATACATTGACGGGTGATACATTTATTACAAACGGCGAATATTTTAGAGGTGGTATCATCATTGAGCAATTATTAAAATTAAGTTCTAAAGTAGAGGGTATCGGGTATTGGTTGAATTATGATTTGCACGTCAGTCATTGTAGAAATGAACGGGATTATATGAATTCTATTGAACTGTTTCATCAATATAATGGAAAACGTCCGGTCTATTTCACGGCATTGCTATTTAATAAATTAACAAGCAATATTTTGTATTCTGATGATACATGTATTGTCACGGGGACTGATTCAAATTTTCAAATATTGTTATATGATGCAAAGCATTTTAATCCGTACTTAGCGTTGGACAATCAAATGAATATGCGTGCAACGGAAATGATCCATTTGAACATTAACGCCCTAGAAGACGGTATGTATAAGATTAAACATTTTACCTTAGATAAAGAAAATGGTGCGTTATTTAATCTTTGGCGCAAACATCATACGATACATGGCATGGACAAGGACTCTATAGATTACGTTAATCGAATGAGTTTTCCGAAATTAGAAGTATATGATATAGATATCACGGAGACACTGGCATTAAACATTAAAATGATTACGAATGGGATTCACTTAATTGAAGTAAAACGTTACCCAAGTTCATAAAATGATCACAAATCACAAATTTTGATATACATAATTTGTGATTTTTTATATTCAAAGCTAAAATTGCAAAAAATTAATGGTTAACATCTCTGTTGTTGTCAATATAAATAATGATTAATCATTTATGATGTAACTAAGGAGATGAAGGATATGAATCAACAATTAATTGAAACTTTAAAATCTAAAGAAGGCAAAATGATTGAGATCAGACGTTATTTACATCAGCATCCAGAATTATCTTTTCATGAAGATGAAACGGCGAAATACATCGCTGAATTTTACAAAGGTAAAGATGTGGAAGTAGAAACGAATGTCGGACCACGTGGAATTAAAGTAACGATTGATTCAGGGAAACCTGGTAAAACATTAGCAATCCGTGCAGACTTTGATGCATTACCTATTACTGAAGATACAGGATTATCTTTTGCATCACAAAATAAAGGTGTTATGCACGCATGTGGTCACGATGCACATACAGCATACATGCTTGTATTAGCAGAGACGCTTGCTGAAATGAAAGATAGTTTTACAGGAAAAGTCGTTGTGATACATCAACCAGCTGAAGAAGTACCACCAGGTGGTGCTAAAGCAATGATTGAAAATGGTGCATTAGACGGTGTTGATCATGTATTAGGTGTACACGTCATGAGCACAATGAAAACAGGTAATGTGTATTACAGACCTGGTTATGTTCAAACAGGACGCGCATTCTTCAAATTGAAAGTTCAAGGTAAAGGTGGTCATGGTTCATCACCACATATGGCCAATGATGCCATTGTTGCAGGTAGCTACTTCGTCACAGCGTTACAAACAGTTGTATCTAGACGACTAAGTCCATTTGAAACCGGTGTTGTCACAATCGGTTCATTTGACGGTAAAGGTCAATTCAATGTCATTAAAGATGTTGTTGAAATTGAAGGTGATGTACGTGGATTAACAGATGCTACAAAAGCAACAATTGAAAAAGAAATTAACCGTTTATCAAAAGGCTTAGAGGATATGTATGGTGTAACTTGCACCTTAGAATATAACGATGATTATCCTGCATTATATAATGATCCAGAGTTTACTGAGTACGTGGCTAAGACGTTAAAAGAAGCAGACCTTGAATTTGGTGTCGAAATATGTGAACCACAACCACCTTCAGAAGACTTTGCATACTATGCTAAAGAACGTCCAAGTGCCTTTATTTATACAGGTGCAGCGGTGGAAGATGGTGAAATTTACCCACATCATCATCCTAAATTTAACATTTCAGAAAAATCATTACTTATTTCGGCAGAAGCTGTAGGGACAGTTGTTTTAGATTACCTTAAAGGAGATAACTAACATGAATGAAACGTATCGCGGGGGCAACAAGTTAATCTTAGGTATTGTATTAGGTGTTATTACATTTTGGTTGTTTGCACAATCACTTGTAAATGTTGTACCAAATTTACAACAAAGTTTTGGTGCAGACATGGGAACAATTAGTATTGCGGTAAGTCTAACCGCACTATTTTCAGGCATGTTTGTTGTTGGAGCAGGCGGCCTAGCAGATAAAATTGGACGCGTGAAAATGACAAATATCGGCTTATTATTAAGTATTATTGGTTCAGCATTAATTATTATTACAAATTTACCAGCATTGTTAATTTTAGGTCGTATTATACAAGGCGTATCAGCAGCGTGTATTATGCCTTCCACATTGGCCATTATGAAAACTTATTATGAGGGTGCTGAACGTCAGCGCGCCTTAAGCTACTGGTCTATCGGTTCTTGGGGTGGAAGTGGTATCTGTTCACTCTTCGGTGGGGCAGTTGCGACAACTATGGGTTGGAGATGGATTTTCATCTTCTCAATTATCGTTGCCGTACTTTCAATGTTACTCATCAAAGGGACGCCTGAAACGAAATCAGAAGTTACCAATACACATAAATTTGACGTTGCAGGGCTAATTGTTCTAGTAGTTATGTTGCTAAGTTTAAACGTTGTCATTACTAAAGGTGCAGCACTTGGTTACACATCATTATGGTTCTTTGGTTTGATTGCAATCGTAATTGTAGCATTCTTTATTTTCTTAAAAGTTGAGAAAAAAGTAGATAATCCGCTTATTGATTTTAAATTATTTGAAAATAAACCATATACAGGTGCAACGATTTCGAACTTCTTATTAAACGGTGTTGCAGGTACATTAATTGTAGCGAATACATTCGTGCAACAAGGTTTAGGTTATACAGCATTGCAGGCAGGATACTTATCAATCACTTATTTAATTATGGTGTTATTGATGATTCGAGTTGGTGAAAAATTATTACAAAAAATGGGTTCTAAGCGACCAATGTTATTAGGTACATTCATTGTGGTCATTGGTATTGCACTTATTTCATTAGTATTCTTACCAGGCATATTTTATGTTATCAGTTGTGTCGTAGGATATTTATGTTTCGGACTAGGCTTAGGTATTTATGCAACACCTTCTACAGATACAGCTATTTCGAATGCACCGTTAGATAAAGTTGGCGTTGCTTCAGGTATTTATAAAATGGCTTCATCACTTGGTGGTGCATTCGGTGTCGCAATTAGTGGTGCAGTATATGCCGGTGCAGTTGCTGCAACGAGCATTCATACAGGTGCGATGATTGCACTTTGGGTTAACGTATTAATGGGGATCATGGCATTTATCGCAATTTTATTCGCGATTCCTAATGATGATAAACGTGTCAAAGATGCGAAATAATAACGATGACACGCCCAGTGTTTTGATAATAATTTAAATGAAAGTAAAGCAAATTAAATGAGGAAATGTATAGAGCAGTGCATATAGATAAATCTATGATTGGATTAACACTAATATAAATATAAATGAAAAACCATCCACTTAAACTTTTAATAAGTTAGGTGGATGGTTATTTATTGCGTTGTTCTAAAAATTTTGACACTTATATGGAAAGAAATATATATAATGTGAAGGTTATGGCAATTCGCTTCAATGAAGGCGACGTGTAAAAGTGTATATTAAATGATTCGAGGTCAGACTCCGAGAACAGTGTCCGTCATGCTTACCGCATACTAATGAAGCATCATTATATCAGTGTTTATAGCCGATTTAAGATAATAAATTTTGCTAAACAAAAAAGCCAACCCATGAATGTTGGATTGGCTTTTTACATGCATCTGAATCTCTAATTTTAAAAAAATATGAATATAAATAAGATAGTAAAAATTAAATTTCAGTTGTTGCAATTTCTTCATCTGTAGGTACATCATCGTTAAGGCCAACAAGTGCTTCAGAAACATTTCGTGAATGATAACCGATACGTTCAAGAACACCAATCATGTCGATATATAGTAATCCGCCTTTTGTTGTACATTCACCACGATTAAGGCGTTTAATATGACCTTTGCGTAGTTTATGTTCAATATTAAATGATTCTCTACTACGTTCTACAATTTCATCTTTTTTCGTTTTGTCATAAACATCTAACATGTCGATGGCTTTATCAAATGATTCGGCAACATGGTTGAATAATTTATCCATACCGCGTTGTGCATCTTCTGTAATGCGAATATCTTCATCATGTTGGCGTTTTAATTGAGCGACATACTCTTCTGTTAGCTCTGCTACTTTTAAAATAGAGCGATTGACATCAAACATAACTGCTAAACGCTCAACGTCTGCCTTCGTAATGGCTTTTGTAGAAATTCTAACTAAATAATTTCGAATACTATCATTGATTGTTTCAACAGCTTGGTGCTTTTGTTCAAGCTTTTTGATCAATTTTTTATCGTCTTTTGTAATTTCGCGAATGTCTTCAAACATTGATAAGACAATCTGACCAACATTTTGTAATTCTTTTTGAGTTTCTTGTAATGCAACACCAGGTGCGTGATAAACAAGATCTTTGTTTAAGTGCTGAGGTTTATAGTCATCAGCAATATCTTTACCTGGGACAAGCTTTGTAACTATCCATGCTAAACCTGCTACAAATGGTAATTGAATCAAAGTATTTGTTATGTTGAAGATACCATGTGATACTGCAATCGTCATCGCTGGTTTTAAGTGCCATACATCTTGTAACAAACTAATCAAATGAATCACAACTGGCAAGAAAATTGTGAAGATAATTACCCCGATTAAGTTAAAGATGACGTGTACAAGCGCCGCACGTTTTGCAGCGATTGAGCCGGCTAAACTAGCTAAGATAGCTGTAATCGTTGTACCAATATTATCGCCTAGTAACACAGGGATTGCTGCGTTTAAGCTGATTAAATCTTGTTGATAAAATTCTTGTAAAATACCAATCGTCGCACTTGAACTTTGAACTAGTGCTGTTAACCCTGCGCCGACAATGACAGCAAGTATTGGATTTGTAGACATATCAAGCATTAATTGCTTAAATCCATCTAATGATGCTAAAGGTTTAACGGCATCACCCATAAATTCTAGACCGAAGAATAGAGAACCGAAACCGAATAGTATGCGGCCAATGTTATTGATTTTAGAGCGCTTAAAGAAAAAGATTAAAAATGCACCTAATGCTAAAATTGGCATTGCATATTCGCCTAAATCTATACCGATAATAAATGCAGTTACCGTTGTTCCGATATTAGCACCCATTATCACTCCAATGGCTTGTTTCAATGTCATAAATCCAGCTGTTACCAGTCCGATTGTGATAACTGTCGTACCTGAACTACTTTGTATTAAAATAGTTACAACGATACCTGCAATAACACCTAATACTGGATTTGATGTAAATTTGTTTAAAATATCTCGTAGCCTGTCTCCTGCTGATGCTTGAAGCCCGTCTCCCATGATTTTTAAGCCGTAAAGGAAAATACCTAAACCACCTAAAAAGGAGAAAATGACTTCTGTAACCGACATTTCCATTATTTCACCTCAAATAAGCTTTATATTTAGATTATCGCTTATAATTGTAAATTTAATGTTAAGATTAGGTAAAATTATTTAACAATATATGTTATTTGTATATGACTTGTAAAATATCATCACTTATTATGTAAATTTTCAGTGTGAAATGGCAGGTTTGCAATCACTTGTTTAACAAAATGATGCAATCAATCATGTGACAATGTTTTGGCAATAAAAAATCATGAGAGTGGAACAACGAAATAATTTTTATGAAAACATCATTTCTGTCCCAGTCTCATGATTCGAAATCACCAAATAAAATTATTTAATGTGCCTCGTTATAACAATTTGTGTTCTTTTAATAATGTCTCAATGTACGTACCTTTTATCTTTTTAAGGAATCCTGCTAATGCGAGTTTTTGCATTTTCGAATCTTTAGTAATCTCGCGCAAATCTTGATGGTCATTCAGTTCGTATATGGCATCCATTAAGACGCGAAGATCAAATGTACTATTGATGACCTCTGGAATACCACGATTTATATTTAGTAATTGATAAACAGCTTCCATGGCAGTACGAACCGAATATTCTGTTGTAAATACAGTATCTCGCTCTGTTTCTGCAAAGTTACCAATAAATGCTAAATTTTGTGATTGATGCGGAACGACTAAAGGTCTGTCGCCGATAGCACGCGTCATGAAATAAGAGGTAATATATGGCATATAAACAGGAATCGTATTAGATGCATGTTTTGCTAAGTCTTCAATTTTGTCAGTTGGTACACCTAAGTGATACAGCCATTCTTGACATATTTCATTACCACTACATTCTGTGATTGGCTTTTTAATATAATCGCCATTTACATCTGAATATAAGGCATAAATCCATGTAGATATTTCATTTTTAGGTTGGTCTTTAAACTGTTGCTGACGATTGATTGTAAAACTGATTTGCCATGCAGAATCATTGATTGTAATAATTCCACCAGTAACCGTTTTGCCTGCAAGTGGATCACGTTTACAAATGCTTTCTATTGTATCGATAATATCTTTATTGTTAGTTGTCGATGTTGCAGAAACAAACCAACTTTTTTGAGGAATATTTTGGCAAAACTTATCAGGATTACCAAATTCAGGACTTTGTCGCGCTAAATTTTTCCATAGTGTCCAACTACCACCTAATTCGTCAGTTGGTGGTGCTGGTGTATCATTATCACCATACGTAGAGCTTTCCGTAATACTACCGTTTGTCACAAAGACAAGATCATCTACAGTCAGTTTAATTGACTCTGCTTTGCCATGTCGGTGAATTAATATTTCTCGGGCAATTTTTTGACTTGTCGTAACATCTACTTTAATATCTTCTACTTTTACATCGTATTCAAATTGAACCCCATGCGATTTTAAATATTCAACCATAGGTAATACTAAAGATTCATATTGATTATATTTAGTGAATTTTAAAGCTGAAAAGTCTGCGAGACCACCAATATGATGAACGAATCGCATTAGATAGCGACGCATTTCCATTGCAGAATGCCACGGTTCAAATGCAAACATCGTTTTCCAGTAAATCCAAAAGTTTGAATTAAAGAAGTCATCGGAAAATACATCTGTTATTTTGACATCATCTAAATCTTCTTCATTCGTTAAGCATAAATCTAAAATTTCTTTAATCGCTTTTTTGGTCAAAGTGAAGTCTCCATCGGTAACTAAACGTTGACCCTGTTTTTCAATAACTCGACAGCGAGAATAGTTAGGGTCTTCTTTGTTTAGCCAATAGAACTCATCTAATACAGACGCGTTATCGATTTCTAATGAAGGGATAGATCTGAATAAGTCCCACAAACATTCAAAGTGGTTCTCCATTTCACGACCACCTCGGACAACATAGCCTTTTAAAGGCATATTTTCACCATCAAGACTACCACCTGCTTTAGGTAACTCTTCTAAAATATGAATCTTCGAACCTTCCATTTGACCATCCCTAATTAAGAAACAAGCTGCCGCAAGTGAAGCTAACCCAGACCCGATTAAATAAGCAGATTTGTTTTCTACATTTTCAGGTTTTTTAGGGCGCGCAAATGCTTCATAATTTCCATAACTGTAATACATATCCACCAAGTCCTTTCGTATTAGAATACACTCAGACTATACCCCTTTGTGAATTGCAAATATTAGTATTTATATTGGTAAATTTGACGAAATTAGATCATTTTTATATTTTTGATTTTAAAAATTTTATCACTCGAATGTTTTTGGATTCTGAGGTGCGGGACTTGGAATAATTCGAATCATTATGTGGCATGTTAAACAGCTAAATATAAGCTATGCACATTTAACAAGCGGATACTCCTGACGCAATTATAGTATCATTACATATTGTTTAATCGTTTGGGGTAATGTAATTAAAAGGTAAAATAGGCAGAGTGTTATACATAAAATGTAAAGAAAGAGGCGATAGAATGTCTAAAATCAGGTCTTTTACAATATTAAGTCTACTTATTTACTTAGCTATGACGTGCTATACAGTAGTGACCTATCCAAAATTACCAACCAAAGTGCCTATTCATTATAATTTAGCAGGGGATGCTGATAACTTTGCTGATAAATGGGTACTGCTTTTGATTAATAGTGCATTTATAGTGATTTGGCTTATATTTTTCATTGCAGGTAGATACTATGAACGATTTGCCAAATGGTCACATTATAATCATACACCACGTGAAATTCGAGCGATTAAATTATTTTTAAGTACGTTAAATTTAGAGATTATGAGCTATATGTCTATCTTCACAGTATTAGAAATTTGGCAAATACAACACCATCATCAATTCAATTTACTATGGTTTAATATGATATTTATCATTATCATTGGTTTGACGCTTGTCATATTTTGTTTACTTCCTACAATTCATAAAATGAGAGATTCTCAATAAAAATATAAACTGTCATGATGCAGTTTTGAAGCGGATTCCTGAAATTATTATAAATAATATCTAGTATTTATAATTAAAATGATATATTATTTATTATAGTTAAATATTGTGTATATTTTGTGAACTTTTTGTAAAAATTCGATTGCCTGTCACATATAGGAGTGTTACATTTTAAATATGTGATCATCGCAAAATATAAGTTGAAATAGGTTGTAGATTAATCAGAATGATAAATATTTTATATAAAGAGAGGGAGTCATTATGACACTACTTACTGTAAATCCATTCGATAATGTTGGATTATCAGCCTTAGTTGCAGCAGTACCTATTATTTTATTTTTATTATGCTTAACCGTTTTTAAAATGAAAGGCATTTATGCAGCATTGACAACTTTGGTTGTTACATTGATTGTGGCTTTATTTGTATTTGAATTACCAGCGCGTGTATCAGCAGGTGCGATTACAGAAGGCGTTGTTGCCGGTATTTTTCCAATAGGATATATCGTTTTAATGGCAGTTTGGTTATATAAAGTTTCTATTAAAACAGGACAATTTTCTATTATTCAAGATAGTATTGCTAGTATTTCAGAGGACCAAAGAATCCAACTATTATTAATTGGATTTTGTTTCAACGCATTTTTAGAAGGTGCAGCAGGATTTGGTGTGCCAATTGCGATTTGTGCAGTATTATTAATTCAACTTGGATTTGAACCATTAAAAGCAGCGATGTTATGTTTAATTGCTAATGGTGCGGCGGGTGCCTTTGGTGCAATTGGTTTACCAGTTAGTATTATTGATACGTTTAACTTAAGTGGAGGCGTTACAACATTAGATGTTGCGAGATACTCAGCATTAACACTTCCAATTTTAAACTTTATTATTCCATTTGTTTTAGTATTCATTGTAGATGGTATGAAAGGTATTAAAGAAATTTTACCTGTCATTTTAACAGTGAGTGGTACATATACTGGATTACAATTATTATTAACAATATTCCATGGTCCAGAACTAGCAGACATTATTCCATCACTAGCAACAATGGTGGTGTTAGCATTTGTTTGTCGTAAATTTAAACCGAAAAACATTTTCAGATTGGAAGCGTCTGAACATAAAATTCAAAAACGAACGCCTAAAGAAATTGTCTTTGCTTGGAGTCCGTTCGTAATTTTAACTGCCTTTGTATTAGTATGGAGTGCACCATTCTTTAAAAAATTATTCCAACCTGGAGGTGCGCTTGAAAGTTTAGTATTAAAAATGCCAATTCCAAATACTGTGAGTGATTTATCGCCTAAAGGAATTGCGTTGCGTCTCGATTTAATTGGTGCAACTGGGACAGCGATTTTATTAACAGTAATTATTACAATTTTAATTACGAAGTTAAAATGGAAAAGTGCAGGTGCTTTATTGGTCGAAGCAATTAAAGAATTATGGTTACCGATCCTTACAATTTCAGCTATCCTAGCTATTGCTAAAGTTATGACATACGGTGGTTTGACTGTAGCAATTGGACAAGGTATTGCTAAAGCTGGAGCAATTTTCCCATTATTCTCTCCAGTATTAGGTTGGATTGGTGTGTTTATGACTGGTTCAGTTGTAAATAACAATACTTTATTCGCACCTATTCAAGCGACAGTGGCACAACAAATTTCAACAAGCGGTTCATTACTTGTGGCAGCTAACACTGCAGGTGGTGTAGCAGCGAAACTTATTTCACCACAATCAATTGCCATTGCGACTGCAGCTGTTAAAAAAGTTGGTGAAGAATCAGCATTATTAAAAATGACGCTAAAATACAGTATTATATTTGTTGCCTTTATTTGTATTTGGACGTTTATACTAACGTTAATATTCTAAATATAAATAATGTTGTCACTTGGATTCAAATGACATTTTAAATCTAATTATTCATGAATCGAACTAGTACGAAATGCATTGAGCATCTTGTCTAGTTCGATTTTTTAATGTCTAAAAATGTCGTATATGTAATTAGAGTAGAAAGTGTTGAGGCGTTTCAGAAGTTGTTTAGAAAAGTAAGTAAAATAAAAAATGCACTGAGCAACAAAAGATGTTGCTAGTGCATTTAGATGATTCTTATCATTTCAAATAAGAATGTGTTAATCAACGTATATAAGTTAAAATTGGTTTGGATAAAATGATATCTATCGTTGTGTATTGTTTGTTTTTATAGTTCGCGACGACGTCCAGCTAATAACGCTGCACCTAACGCTAATGATAATCCACCAAATACAGTTGTACCGATGAATGGATTTTCTTCACCAGTTTCTGGTAATGCTTGAGCTTTGTTAGCATCTGCATGGTTTGCTGGTTGCTTCTTATCAACAACAAGTTCTTGACCAGGTTTGATTATGTTTTTGTCAGCTAATTTGTTATCTGCAGCAATTTTGTCAGCAGTAGTGCCGTTTGCTTTTGCAATGTCATTTACTGTATCACCAGGTTTAACGACATGTACCCCGTTGCCGTCTTCTTTGCCAGGTTTGTTACCATCTTCTTTACCAGGTTTGTTGCCGTCTTCTTTACCAGGTTTGTTGCCATCTTCTTTACCAGGCTTGTTGCCGTCTTCTTTACCAGGTTTGTTGCCATCTTCTTTACCAGGCTTGTTGCCGTCTTCTTTGCTAGGCTTTTTGTTGTCTTCTTTGCCAGGTTTGTTGCCATCTTCTTTGCCAGGTTTGTTGCCGTCTTCTTTACCAGGTTTGTTGTTGTCTTCTTTGCCAGGTTTGTTGCCGTCTTCTTTGCCAGGTTTGTTGCCGTCTTCTTTACCAGGTTTTTTGTTGTCTTCCTCTTTTGGTGCTTGAGCATCGTTTAGCTTTTTAGCTTCTGCTAAAATTTCTTTGCTCACTGAAGGATCGTCTTTAAGGCTTTGGATGAAGCCGTTACGTTGTTCTTCAGTTAAGTTAGGTAAATGTAAAATTTCATAGAAAGCATTTTGTTGTTCTTTGTTGAATTTGTTGTCAGCTTTTGGTGCTTGTGCATCATTTAGCTTTTTAGCTTCTGCTAAAAGGTTAGCGCTTTGGCTTGGGTCATCTTTTAGGCTTTGGATGAAACCATTGCGTTGTTCTTCGTTTAAGTTAGGTAAATGTAAGATTTCATAGAAAGCATTTTGTTGTTCTTTGTTGAATTTGTTATCCGCTTTCGGTGCTTGAGATTCATTTAACTTTTTAGCTTCTGACAATAGGTTAGCACTTTGACTTGGGTCATCTTTTAAGCTTTGGATGAAACCATTGCGTTGTTCTTCGTTCAAGTTAGGCATGTTCAAGATTTCATAGAAAGCATTTTGTTGTTTTTTGTTGAAATTGTTGTCAGCTTTCGGTGCTTGAGATTCGTTTAATTTTTTAGCTTCACCTAAAACGTTAGTGCTTTGGCTTGGATCGTCTTTAAGACTTTGAATGAAACCATTGCGTTGCGCTTCGTTTAAGTTAGGCATGTTCAAAATTTCATAGAAGGCGCTTTGTTGATCTTTGTTGAAGTTATTTTGTTGCGCATCAGCTTTTGGAGCTTGAGAGTCATTAAGTTTTTGAGCTTCACCTAAAACGTTAGCACTTTGGCTTGGATCATCTTTAAGGCTTTGGATAAAACCATTGCGTTGATCAGCATTTAAGTTAGGCATATTTAAGACTTGATAAAAAGCATTTTGTTGAGCTTCATCGTGTTGCGCAGCATTTGCAGCAGGTGTTACGCCACCAGATATAAGTAATGTACCTAAAGTTACAGATGCAATACCTACACCTAGTTTACGAATTGAATAAATGTTTTTCTTTTTCAAATTAATACCCCCTGTATGTATTTGTAAAGTCATCATAATATAACGAATTATGTATTGCAATACTAAAATTTATATTTATAATTAAATTTAAATGTAAGTTTTACAACTTATAAAATAAATATTTTGCTCAAAGATTTATTCAGGAAGTAAAAGGCTTAAAACCGCAAAATCACGCTATTTCGATTAATAAAAACAGATAAAATATAGAGATATTTTTTATAATGAAAGCGGTTTAATACGTATAAGTTAAAAAATATTTTTAAGAATAAAGTGGGGCTTTGAATGTGCTGAGGTTTAATTTCGGAAATGGTTTTAAGAGATATAGAAAATAGAAAGTTGTTCATAATGTGCTGAGGTTTTATTAAAAAATAGAAAACACAAGTGTACTTTAGAATACAGCACACTTGCGTAATAGAGATATTATTCAAAAACAAGATGTAAATGATCTTTATCTGCTAATAATTGATTCACTTGAGCTAATAATTGTTCAGCATGGTCTTGCTGCGCGTCATCCATATGAATTAAAATTTTTCTTTCATCTTCAGTTGAGCGTTCTTTTATTAGATAGCCTTGCTTTTTTAAATTATTGAGAGCTCTAACAGTTTGAGGGTATTTATGGTGGATTGTTTCAATTAAATCTTTAAGAAGAACGATGTTTTTATTTTGAGAAGTGATAATAGCTAGAATTGTAAATTCTACAAAACTTAATGTTAGATGCTTTTTGATAATATTCTTGAAATACATTGTATACATCATCAAGTTTAGAAATTCTTTACTATCTTTTGGTATCATCTGTGATTCACTTTGATCTGCAAGATTAAATTGTTTAATGATTTGATCAAACAATGTAACACGTTCTGCAATTTTCTCTCGTTGTTCTTCAGATATTGAAATGTAAGTATTACGCTCATCAATTTTACTTCGAACTTTACTAATATATGAATGTTTCACAAGTACTTTTATATGCTGTACTAAATCCGATTGTTTATAACATAAATCTGAAACAATCTTCTTAAATGGAAGTGTGTTTTCTTGCTGATGAAATAAATAAGTCAGTAATATAAATTCTTTTATAGTCATATCGACTTCAGGCTTGACTTTTTTCTTAAAACGAAACATATATGCTTCAATGATTATAAAATCTCTAATTTTGTCATGGTTATTATATTTCATTGTTTTATCTCCTTGTATATGCACTTTATTTTAATATAACACAATATAATAAGAAAAATAATCCATAATTTACAATTAAAAATAATATGATATTTTTATTAAAATTTGTGTTTTTGAATAAATGACATTATCAAACACTATATTTAAATAATAAATAGTTATCGATATTTGAAAAATCGAAGAATATTGATTGATATTATAGAATATGAGTCGGTGTTATTTGTATATAAAGTATTAATATGTAATTAAGAAAGTCGACGCTTGTTAACATTAACAACAACTATATGTATAAAAAAACCTCGCAACTGTTAGTTAACTGAATCATTTAGCTAACTTCGTTGTGAGGTCATTTTGTTTTGATAATATCTTTATAACTTTTTCACGGTTAATAATAAGTATATGAAGAATGGGGCACCAAAAGCAGCAATAAATACACCTGCTGGCACTTCTTTAGGCAAGAATAAGGTACGCCCAATTAAGTCTGCAATAACAATTGATATGGCACCAATCATTGCTGACATTAGTAACTTTTTAGCATAACTTCCGCGAACGATTGTTTTCGCGATATGTGGTGCGATTAAACCGACAAACCCAATGTTACCTACTAAACTGATTGCCATAGATACGAGTATAGTAGAAGTGATTAATTGGATTAGTTTCATACGTTGTACATGTAAGCCTAAGCCAATCGCTACAGGGTCATCAAGTATAGATATTTTCATTTTTGGTATAACAAGAAATAACAACGGCACAACAGCTAAAATAACCATACCCAAAATGATTGTATCTTTAAACGTAGCACCGTAAAGACTTCCGACTAGCCATGTATAAGCTTTGGCAGCAGATAATTGCTTCGTTGTAATGAGTAATCCTTGGACAAGCGCAATAAACAACGTTTGCATCGAAATACCGATGATTATGAGTGTTGTCGGGCGTATTTGTCCTTTCGTTTGAAACACTAATAGTATCATCATTGCAATTGTGCCACCTAATACAGCGAATAGTGGAAGTAAATGTATCGTTAAATGGCTGAAAAATGCAATAAAGACAACAGCACTTAAGCTAGCACCACCTGTGATACCGATAATATCAGGTGAGGCAATTGGATTTTTTAATACATTTTGCAACATTAAACCACTCATTCCTAGTGCGGCACCTGCTAAAATCGCAAGTGTAATGCGAGGTAAGCGTAATACTTCTAAAGTGAATTGATCCATACTGTCATTTGGATTTATAAAGTACATCAGTACGCGTTGTAATGGTATAAAGCTTGAACCAATCATCATACTTACCACTGAAACGATGGCTAAAAAGATTAACGCGAAGATGAGATGGTAATTGTCTTTTTTATTAATCTTTTCGGTCATAAGCGTTGACGTCCTTTCTTCATAATATAGATTAAGACAATAGCGCCAATGACAGCGGTAACGACACCGATAGGCGACTCTAGTGGCTTAATTATTATACGAGCAACAATGTCTGAAATGATCATTAGGATTGCTCCAGCTAATGCAGTAAAAGGAATTAAATACTTATAGTTTGGTGGTAATAATCGTTTGCTAATATTCGGTACGATAAGACCCACAAAGACGATTGATCCAGCTACGGCTACCGAAATACCGGCTAACATACTGATGAGCATAATAATCATCCATTTGATTAATTTTATGTTTTGACCGAGGCCGGTTGCAATGTCGTCACTTGTCATCAAGATGTTGATGTGTGCAGCCATGCTAAATGCAATTAAAATAAGTATCAATACAAGCGGAATAATCCATGGGATATCCCAAATGTTACGTAATGAAACGGAGCCACTCAACCAAAATAATAGGCCTTGTAAGTCTGTTTCGTTCATAATAAGTATGCCTTGAGTAAAGGCTGTAAATAGCATCGCAATCGCAGCACCTGCCAAAATGACACGGTGAGGTGAGAATAGTGTTTGTCTAAACATACCTAGCGCAACGACTAAGACTGTAACAACAATAGCCCCCAAAAATGCGATGACAACAATCATTTTAAAAGATTGAATTTGGATAAATGTAATACTAAAGATGACAAAAAATACTGCGCCTGCATTGACACCGAAAAGGCCTGGTGATGCTATTGGGTTTCGTGTAAGTGCTTGCATCAACAAACCTGAGACAGCAAGGGCAGCACCAGTCAATAACGCAATGATTGTTCTCGACGCCCGTGCACCAGTGACAACATCATGTAAATCGTTTTCACTATCAAAGTTGAATAACGCCTGTATCACCGTACCTGGTGACACAAGCGTATTTCCAATCATTAAACTTAAGATAGCTACTATTGCAAGACATAAACCAGCAATAACGATTTGGTATTTTGGTTTAAGTAGCATCGTAAAACTCCTTAATTATTTTGATTGTTTTTCAATATTTAACTTTTCATATAAATCGTCAATCAATTTTAATGATGATTTATATCCGCCAGCTAAGTTCCAAGTGATTTCATCTAAATCATCAGATACTTGGTTGTTTTTAACTGCGTCTAAATTTTTCCACTCTTTACTTGAAGTCCATTCGCTTTCAGTCTTTTTAACTAATGCAGCATCTTTCGCATTTGGATCTGATTTTACTACAAAAATATGATCAGCGTTCATTAACGGAATGCTTTCTTTAGATGTAAGTTGGATAATATCTTTACCATTATCAACTTGTTTTTGTAAGTCTTTATTACGTTTGAATCCTAAATCATTTAAGATTTCACCAGCATATCCACCAGCATAAATTCTTGTATGATCAGCACGGAAGTTAACAACTGAAGCTTTCAATGGCCATGCATCTTTATACTTTGCTTTTGCATCTTTTTGGAATGCAGCTACTTTATCATCGTACTTTTTAAGTAAATCTTCAGCTTCTTTTTCTTTCCCTAAAGCTTTCCCCATTAACTTAGTTGTATCTTTGAATTTGAAAACTGTATCAGTAGAAACTGTTGGTGCGATTTTAGATAATTGATCGTAAACTTTTTCATTTCTAACTTTTGACGCGACAATTAAGTCCGGTTTTAATTTAGAGATTTCTTCTAAGTTAGGTGCAGGTTCTTGACCTACAATCTTAGTATCTTTTAAATCATTTTTTATGTATTCGAATTTCGGTTTTTGTGTCCATGATTCTACAGCACCTACAGGTTTAACACCTAAAGATACAGCGACGTCAGTGGCACCTTGATATAGCGTAACAACACGCTTTGGTTTCCCTTTAATTTCAGTTGTACCCATTGCATGTTTAATTGAAGTTGTTTCCTTATCTTTGTTATCAGATGATTGCTTATTTGAATTCCCACTACATCCTGCTAAAACAAGTAGGAAAGCAAGCGTAACAACAAGCATTTTAATTACTTTATTCATTGACTAATTAGCCTCCTTCGTGATGTATGACAATGAGAATCATTATCACGATTTAGTATGAATTAAAATTTTTCCTAAGTCAATAAAATATTTATGATTTACATGCAACTTATAATTATTTGACATATAAATGCATAAAAAATATAATCCTAATTACTTGATAGTGAGAATAATTATCAATTAGGTAACACACAATATTATAGAATTTTAAATTTGAGGAGGAAGCGCTTTTGATTGAAAAAAGTCAAGCATGTCACGATTCATTGTTAGATTCTGTAGGGCAAACACCTATGGTTCAACTTCATCAACTATTTCCGAAACATGAAGTGTTTGCAAAGTTAGAGTATATGAATCCTGGAGGCAGCATGAAAGATCGACCTGCCAAGTACATCATTGAACATGGTATTAAACATGGTTTAATCACTGAGAATACACATTTAATTGAAAGTACTTCTGGTAATTTAGGCATTGCGTTGGCAATGATAGCTAAAATCAAGGGATTAAAACTCACGTGTGTTGTTGATCCTAAAATATCACCAACAAATTTGAAAATTATTAAAAGTTATGGTGCCAATGTAGAAATGGTTGAAGAACCTGATGCACATGGGGGTTATTTAATGACTCGTATTGCAAAGGTGCAAGAACTGTTAGCCACTATTGACGATGCATATTGGATTAATCAATATGCGAATGAGTTAAATTGGCAATCCCATTATCATGGTGCAGGCACAGAGATTGTTGAAACAATTAAGCAACCTATAGATTATTTTGTCGCGCCAGTCAGCACGACAGGTAGCATTATGGGTATGAGTAGAAAAATAAAAGAAGTGCATCCAAACGCACAAATTGTTGCTGTTGATGCGAAAGGGTCAGTCATTTTTGGTGACAAACCTATTAATAGAGAATTACCTGGTATCGGTGCTAGTCGTGTACCCGAAATATTGAATAGATCAGAAATTAATCAAGTGATCCATGTAGATGATTATCAATCTGCTTTGGGCTGTCGAAAACTGATTGATTATGAAGGCATATTTGCCGGAGGTTCAACAGGTTCGATTATTGCAGCGATTGAGCAGTTGATAACGTCAATTGAAGAAGGTGCAACAATTGTCACGATTTTACCAGATCGAGGCGATCGTTACTTAGATTTAGTTTATTCAGATACATGGTTAGAAAAAATGAAATCAAGACAAGGAGTTAAATCAGAATGAATAGAGAGATGTTGTATTTAAATAGATCAGATATTGAACAAGCGGGAGGAAATCATTCACAAGTTTATGTGGACGCATTAACAGAAGCATTAACAGCGCATGCGCACAATGATTTTGTACAACCGCTTAAGCCGTATTTAAGACAGGATCCTGAAAATGGACACATCGCAGATCGAATTATTGCAATGCCAAGCCATATCGGTGGAGAACACGCAATTTCAGGTATTAAGTGGATAGGTAGTAAGCACGACAATCCATCGAAACGTAATATGGAGCGTGCAAGTGGTGTCATTATTTTGAATGATCCGGAAACGAATTATCCAATTGCAGTTATGGAAGCAAGTTTAATTAGTAGTATGCGTACTGCAGCAGTTTCAGTGATTGCAGCTAAGCATTTGGCTAAAAAAGGATTTAAAGACTTAACAATCATTGGATGCGGGCTAATCGGAGACAAGCAATTACAAAGTATGTTAGAGCAATTCGATCATATTGAACGCGTGTTTGTTTACGATCAATTCTCTGAAGCATGTGCACGCTTTGTTGATAGATGGCAACAACAGCGTCCGGAAATTAATTTTATTGCGACAGAAAATGCTAAAGAAGCAGTATCAAATGGTGAAGTAGTCATTACATGTACCGTAACGGATCAACCATACATTGAATATGATTGGTTACAAAAGGGTGCATTTATTAGCAACATTTCTATCATGGATGTGCATAAAGAAGTCTTTATTAAAGCTGACAAAGTCGTAGTAGATGACTGGTCACAATGTAATCGAGAAAAGAAAACTATTAACCAATTGGTGTTAGAAGGTAAATTCAGCAAAGAAGCACTTCATGCTGAACTAGGGCAACTTGTGACAGGTGACATACCAGGACGTGAAGACGATGATGAAATCATATTACTTAATCCGATGGGTATGGCTATCGAAGATATTTCAAGTGCTTATTTTATTTATCAACAGGCACAACAACAAAATATTGGGACAACATTGAACCTATATTAAGAATGCGAGGTGTCTGAACATTGCAGAATCATACAGCAGTCAATACAGCACAAACGATAATATTAAGGGATTTAGTTGATGCATTATTATTTGAAGATATAGCCGGAATTGTATCGAATAGTGATATTACTAAAGAAAATGGACAAACGCTTTTGATATACGAACGTGAAACACAACAAATAAAGATACCTGTTTATTTTAGTGCTTTAAATATGTTTCGTTATGAAAGTTCACAACCAATTACGATAGAGGGAAGGGCGTCTAAGCAACCACTAACTGCAGATGAATTTTGGCAAACAATTGCTAATATGAATTGTGATTTAAGTCATGAATGGGAAGTGGCTCGCGTTGAAGAAGGACTGACTACTGCTGCCACACAGCTTGCTAAACAATTATCAGAATTAGATTTAGCGTCACATCCTTTTGTGATGTCAGAGCAGTTTGCAAGTTTAAAAGATCGTCCATTTCATCCATTAGCTAAAGAAAAAAGAGGATTAAGAGAAGCGGATTATCAAGTGTATCAAGCTGAATTAAATCAATCATTTCCTTTAATGGTTGCAGCAGTTAAAAAGACACATATGATTCATGGCGATACTGCAAATATTGATGAATTAGAAAATTTGACAGCCCCTATAAAAGAACAAGCGACAGATATGTTACATGATCAAGGGTTATCAATAGATGACTATGTACTATTTCCTGTACATCCTTGGCAATATCAACATATTTTGCCGAACGTCTTTGCGAAAGAGATTAGTGAAAAATTGGTTGTACTATTACCGTTAAAATTTGGAGATTATCTGTCGTCTTCAAGTATGCGTTCATTAATTGATATTGGCGCACCGTATAACCATGTCAAAGTACCATTTGCAATGCAGTCATTAGGCGCATTAAGACTAACGCCTACGCGTTACATGAAAAACGGAGAACAAGCAGAACAATTATTACGTCAGCTTATAGAAAAAGATGAAGCACTAGCTAAGTATGTCACAGTTTGCGATGAGACAGCTTGGTGGTCATATATGGGTCAAGACAATGATATTTTCAAAGATCAATTAGGTCATTTAACTGTTCAGCTAAGGAAATATCCAGAAGTGCTAGCCAAAAATGATACGCAACAGCTAGTGTCAATGGCAGCACTCGCGGCAAATAATCGCACCTTATATCAAATGATTTGTGGAAAAGATAATATTTCTAAAAATGATGTCATGACGTTATTTGAAGATATCGCGCAAGTCTTTTTAAAGGTAACACTATCATTTATGCAATACGGCGCATTACCAGAGTTGCATGGTCAAAATATATTGTTGTCATTTGAAGATGGACGTGTACAAAAATGCGTGTTACGTGATCATGATACTGTCAGAATTTATAAACCATGGCTAACAGCACATCAGCTTTCATTGCCGAAGTATGTCGTCAGAGAAGATACACCTAATACGCTAATTAATGAAGATTTGGAAACATTCTTTGCTTATTTTCAAACATTAGCTGTATCGGTAAATCTATATGCCATTATTGATGCAATTCAAGATTTATTTGGTGTAAGTGAGCATGAACTTATGTCGTTGTTAAAACAAATTTTAAAAAATGAAGTGGCAACTATTTCCTGGGTTACAACTGATCAGCTAGCTGTCAGACACATTTTATTTGATAAACAGACGTGGCCATTCAAACAAATTTTATTACCATTGCTATATCAACGTGATAGTGGTGGAGGTAGTATGCCTTCAGGTTTAACTACCGTACCAAATCCAATGGTGACATATGATTAATCAGTCTATATGGCGCAGTAACTTTCGCATTTTATGGCTCAGTCAGTTTATAGCGATTGCTGGACTGACAGTACTTGTGCCATTATTGCCAATTTATATGGCATCACTACAAAATCTATCAGTCGTAGAAATACAGTTGTGGAGTGGTATAGCGATTGCTGCTCCTGCTGTAACGACGATGATAGCTTCGCCGATATGGGGGAAGCTAGGTGATAAGATCAGTCGAAAATGGATGGTGTTAAGAGCGTTACTTGGTTTGGCGGTATGCTTATTTTTAATGGCATTGTGTACGACACCATTACAGTTTGTACTTGTGAGGTTATTGCAGGGACTATTTGGTGGTGTTGTTGATGCATCAAGTGCGTTTGCGAGTGCAGAGGCGCCAGCTGAAGATCGTGGCAAGGTATTAGGAAGACTGCAAAGTTCAGTCAGCGCAGGGTCTCTTGTGGGGCCATTAATTGGCGGTGTTACAGCTTCGATATTAGGTTTTAGTGCGTTACTGATGAGTATTGCCGTTATTACTTTTATTGTCTGTATTTTCGGTGCATTAAAATTGATTGAAACGACACATATGTCAAAATCACAAACACCAAATATTAATAAAGGTATTCGCCGTTCATTTCAATGTCTATTATGCACACAACAAACATGTCGATTTATTATCGTTGGCGTTTTAGCAAACTTTGCTATGTATGGCATGCTAACTGCATTATCACCACTTGCTTCATCAGTGAATCATACAGCGATAGATGACCGTAGTGTGATTGGATTTTTACAGTCCGCATTTTGGACGGCTTCGATATTAAGCGCGCCTTTATGGGGTCGCTTTAATGATAAATCATATGTTAAATCAGTATATATATTTGCAACGATTGCATGTGGTTGTAGTGCGATACTGCAAGGTTTAGCGACGAATATAGAGTTTTTAATGGCTGCAAGGATACTTCAAGGATTAACATATAGTGCATTGATTCAAAGTGTCATGTTTGTTGTCGTAAATGCGTGTCATCAACAACTTAAAGGCACATTTGTTGGTACGACAAATAGTATGTTAGTTATTGGCCAAATTATTGGTAGTCTTAGTGGCGCTGCCATTACTAGTTATACTACACCAGCTACTACGTTTATCGTTATGGGCGTAGTATTTGCAGTAAGTAGTTTATTTTTAATTTGTTCAACCATCACTAATCAAATCAACGAGCACACATTAATGAAATTATGGGAGTTGAAACAAAAAAGTGCAAAATAAAGAATTAATACAACATGCAGCGTATGCGGCTATCGAACGCATTTTAAATGAATATTTTAGAGAAGAAAATTTATATCAAGTGCCACCTCAAAATCATCAATGGTCTATACAATTATCAGATCTCGAAACGTTAACGGGTGAATTTCGCTATTGGTCTGCGATGGGGCATCATATGTATCATCCAGAGGTATGGCTTATTGATGGAAAAAGTAAAAAAATAACAACTTATAAAGAAGCAATTGCGCGTATTTTGCAATATATGGCTCAAAGTGCAGATAATCAAACGGCAGTGCAACAACATATGGCGCAAATTATGTCTGACATCGATAATAGCATTCATCGCACGGCGCGTTATTTGCAAAGTAACACAATAGACTACGTAGAGGATCGCTATATCGTTTCAGAACAATCTTTATACTTAGGTCATCCATTTCATCCGACTCCTAAGAGTGCAAGTGGGTTTTCAGAAGCAGATTTAGAGAAATATGCACCCGAATGTCATACATCATTCCAATTGCATTATTTAGCTGTGCATAAAAATGTTCTGCTCACGCGCTATGTAGAAGGTAAAGAAGATCAGGTTGAGAAAGTGTTGTATCAATTAGCAGATATAAATATATCAGAGATACCTAAAGATTTTATTTTATTACCAATACATCCTTATCAAATCAATGTGTTGCGACAGCATCCACAGTATATGCAATATAGTGAACAAGGTTTAATAAAAGACCTTGGCGTTTCCGGTGATTTAGTGTACCCGACGTCTTCGGTTAGAACTGTATTTTCAAAAGCATTAAACATTTATTTAAAATTACCGATACACGTTAAAATTACTAATTTTATACGTACGAATGACCTTGAACAGATTGAACGGACAATTGATGCCGCGCAAGTTATCGCATCAGTCAAAGATGAGGTTGAAACACCCCATTTTAAATTGATGTTTGAAGAAGGATATCGTGCATTGTTACCGAATCCATTAGGGCAAACAGTTGAACCTGAAATGGATTTATTAACAAATAGTGCCATGATTGTTCGTGAAGGGATACCGAATTACCATGCTGATAAAGATATTCATGTATTGGCGTCATTATTTGAAACGATGCCTGATTCATCGATGTCTAAGTTATCACAAGTGATTGAGCAAAGTGGTTTAGCACCAGAACCATGGCTTGAATGTTATTTGGATCGTACATTATTGCCGATATTAAAGCTGTTTAGTAACACAGGCATTAGTCTAGAAGCACATGTACAAAATACATTAATTGAATTAAAAGATGGCATACCCGACGTATGCTTTGTCAGAGATCTTGAAGGCATTTGTCTATCTAGAACGATTGCTACTGAAAAACAACTTGTGCCAAATGTTGTGGCAGCATCAAGCCCTGTTGTATATGCACACGATGAAGCATGGCATCGTCTTAAATATTATGTTGTAGTAAATCACTTAGGACATTTAGTATCAACTATTGGTAAAGCGACTAGAAATGAAGTTGTGTTATGGCAACTTGTAGCGCATCGTCTTATGACATGGAAAAAAGAATACGCGAATAACGCAGTATTTGTTGACTGTGTAGAAGATTTATATCAAACGCCGACCATTGCGGCTAAAGCGAATTTGATGAGTAAATTGAATGATTGTGGTGCAAACCCTATTTATACACATATACCAAATCCAATTTGTCATAACAAGGAGGTATCGTATTGTGAATCAAACAATTCTTAATCGTGTAAAGACTAGAGTGATGCACCAACTGGTATCATCACTTATTTATGAGAATATTGTTGTGTATAAAGCGTCATATCAAGACGGTGTCGGTCATTTTACAATAGAAGGACATGATTCAGAGTATCGTTTTACTGCTGAAAAGACACATAGCTTTGATCGTATACGTATCACATCACCAATTGAGCGTGTCGTAGGAGATGAGGCAGATACAACAACAGACTATACACAATTATTGAGAGAAGCTGTATTTACATTTCCTAAAAATGATGAAAAGCTAGAACAATTTATTGTTGAGTTATTACAGACAGAATTAAAAGATACACAAAGTATGCAGTATCGAGAATCAAACCCACCAGCAACACCTGAGACATTTAACGACTATGAATTTTATGCGATGGAAGGGCATCAGTATCATCCAAGTTACAAATCACGTTTAGGATTTACGTTGAGTGATAATTTGAAATTTGGACCTGATTTTGTACCAAACATTAAACTGCAGTGGTTAGCTATCGACAAAGATAAAGTAGAAACGACGGTATCAAGAAATGTTGTAGTTAAAGAAATGTTACGTCAACAAGTTGGTGATAAGACTTATGAACATTTTGTACAGCAAATTGAAGCGTCTGGCAAACATGTAAATGATGTTGAGATGATACCTGTACACCCATGGCAGTTTGAACATGTCATCCAAGTTGATTTGGCTGAAGAAAGGCTTAATGGCACAGTACTATGGTTAGGGGAAAGTGATGAGCTATATCACCCTCAACAATCGATTCGTACGATGTCGCCAATAGACACGACAAAATATTATTTAAAGGTACCAATAAGTATAACGAATACTTCAACGAAACGAGTGTTGGCGCCTCATACAATTGAAAATGCAGCGCAAATTACGGATTGGTTAAAGCAGATACAGCAACAAGATACGTATTTAAAAGATGAATTAAAGACAGCTTTTCTAGGGGAAGTCTTAGGACAGTCTTATTTAAATACACAACTTTCGCCTTATAAACAAACTCAAGTTTATGGTGCGTTAGGTGTTATATGGCGTGAAAATATATATCATATGTTAATCGATGAAGAGGATGCGATACCATTTAATGCACTTTATGCGAGTGATAAGGATGGTGTACCATTCATTGAAAAGTGGATTAAACAATATGGTTCTGAAGCTTGGACAAAGCAATTTTTAGCTGTAGCGATTCGTCCAATGATTCATATGCTTTATTATCACGGTATTGCCTTTGAATCGCATGCACAAAATATGATGCTCATTCATGAAAATGGTTGGCCTACACGTATTGCCTTAAAAGATTTTCATGATGGTGTTCGTTTTAAGCGTGAGCATTTAAGTGAAGCTGCTTCACACCTGACATTAAAGCCAATGCCAGAAGCACATAAAAAAGTGAATAGTAATTCATTTATTGAAACAGATGACGAACGTTTAGTACGCGACTTTTTACATGATGCATTTTTCTTTATTAATATCGCCGAAATCATCTTATTTATTGAAAAGCAATATGGTATCGATGAGCAGCGACAATGGAAATGGGTTAAAGACATTATCGAGGCGTATCAAGAAGCATTTCCAGAGTTGAATAACTATCAACATTTCGATTTGTTTGAACCTACGATTCAAGTTGAAAAGTTAACGACACGTCGATTATTAAGTGACTCCGAGTTAAGAATTCATCATGTTACAAATCCATTAGGTGTAGGAGGTATAAATGATGCAACAACTATCTCTGAAACATAGATTAAACAATGGTGATTCAGTTTATGGCATTTTTAATTCTATACCGGACCCATTGATGATCGAGGTTATCGCAGCAAGCGGGTATGACTTTGTTGTGATTGATACAGAACACGTGGCGATTAATGATGAGACACTAGCGCATTTAATTCGTGCAGCTGAAGCAGCGCATATTATACCAATTGTACGTGTCACTGCAGTGATAGATAGAGATATCATTAAAGTGTTGGATATGGGTGCGAGAGGTATTATTGTGCCACACGTTAAAGATCGTGAGACAGTTGAGCATATTGTGAAATTAAGTCGTTATTACCCGCAAGGATTAAGAAGTTTGAATGGTGGTCGCATGGCAAGATTTGGACGTACACCATTACTTGATGCAATGGAGATGGCTAATGAGCATATTATGGTGATTGCCATGATAGAAGATGTTGAAGGGGTTATGGCCATTGACGATATAGCTCAAGTCGAAGGTTTAGACATGATAGTCGAAGGTGCCGCAGATTTATCCCAGTCACTTGGCATACCATGGCAAACGCGTGATGATCAAGTAACATCACATGTTCAACATATTTTTGAAATTGTGAATGCACATGGTAAACATTTTTGTGCATTACCACGTGAAGATGAAGATATTGCAAAATGGCAGGCACAAGGTGTACAAACATTTATTTTAGGTGATGATCGCGGAAAAATATATCGCCATTTAAGTGCATCTCTAGCGACGTCTAAACAGAAAGGGGATGAAGGCTAATGCGTATAGTTCAACCTGTTATTGAACAATTAAAAGCACAATCTCATCCAGTTTGTCATTATATCTATGATTTAGTCGGACTGGAACATCATTTGCAACATATTACATCGTCATTGCCGAGTAATTGTCAAATGTACTATGCAATGAAAGCAAATAGTGAACGAACAATCCTAGATACAATTAGTCAGTATGTTGAAGGATTCGAAGTTGCATCTCAAGGTGAAATAGCAAAAGGTCTTGCTTTTAAACCAGCAAATCATATTATTTTTGGTGGCCCTGGTAAGACAGACGAGGAACTAAGATATGCAGTAAGTGAAGGTGTTCAGCGTATTCATGTTGAAAGTATGCATGAATTACAAAGGCTAAATGCCATCTTAGAAGATGAAGATAAGACACAACACATTTTATTGCGTGTTAATTTAGCAGGACCATTTCCCAATGCAACGTTGCATATGGCAGGACGCCCTACACAATTTGGTATTTCTGAAGACGAAGTTGATGATGTCATTGAAGCTGCGCTCGCAATGCCAAATATTCATCTAGATGGATTTCATTTTCATTCTATTTCTAACAATTTAGACTCGAATTTACATGTCGATGTAGTGAAACTTTATTTTAAAAAAGCAAAGGCATGGTCTGAAAAACATCGATTTCCACTCAAACATATCAATCTTGGTGGTGGTATAGGGGTTAACTATGCAGATTTAACTAGCCAATTTGAGTGGGATAATTTTGTAGAACGTTTTAAAACACTTATCGTTGAGCAAGAAATGGAAGATGTGACATTGAACTTTGAATGTGGGCGCTTTATTGTGGCACATATTGGTTACTATGTGACAGAAGTGCTAGATATTAAGAAAGTGCATGGTGCTTGGTATGCCATTTTAAGAGGAGGTACGCAACAATTTAGACTGCCGGTATCTTGGCAGCATAACCATCCTTTTGAAATTTATCGCTATAAGGACAATCCATATTCATTTGAAAAAGTTTCAATTTCGAGACAGGACACAACGTTAGTCGGTCAATTATGTACACCGAAAGATGTCTTTGCTAGAGAAGTAAAGATAGACGCAATCAGTACAGGCGACGTTATTGTTTTCAAATATGCAGGTGCATACGGATGGTCTATATCACATCACGATTTCTTAAGCCATCCACATCCTGAATTTATTTATTTAACGCAAACAAAGGAGGATGAATAACTATTGAATCATATTCATGAACATTTAAAATTGGTACCAGTAGATAAGGTTGATCTTCACGAAACATTCGAACCTTTAAGATTGGAAAAGACGAAAAGTAGTATTGAAGCAGATGATTTTATACGTCATCCTATTTTAGTGACAGCGATGCAACATGGTAGATATATGGTTATAGATGGTGTGCATCGGTATACAAGTTTGAAAGCGTTAGGATGTAAGAAAGTTCCAGTGCAAGAAATCCATGAAACACAATATTCAATTAGTACGTGGCAACATAAAGTTCCATTTGGTGTGTGGTGGGAAACGTTACAACAAGAACATCGCTTGCCATGGACTACTGAGACAAGACAAGAAGCGCCATTTATTACGATGTGTCATGGTGATACAGAACAATATTTGTATACAAAAGATTTAGGCGAAGCACATTTTCAAGTATGGGAAAAGGTTGTCGCAAGTTATAGTGGTTGTTGTTCTGTAGAGAGAATTGCACAAGGTACATATCCTTGTCTTTCTCAACAAGATGTACTCATGAAGTATCAGCCATTGAGTTATAAGGAAATTGAAGCGGTTGTTCATAAAGGGGAAACTGTGCCAGCAGGTGTGACACGCTTTAATATTTCAGGACGATGTCTTAATCTTCAAGTACCACTGGCATTGCTTAAACAAGATGATGATGTTGAACAACTGCGCAATTGGAAGCAGTTTTTAGCAGATAAGTTTGCCAATATGAGATGCTATACTGAAAAAGTATACTTGGTGGAGCAATAGTTTTACTGTGATGTTGAGGGAAATATGATGATTTAGCGTATTGATAGCGAAAATATAATAAAACAATATAGTGTGGAGAACTTTTGATATTTTATAAATATTGGAGTTCTCCATTTTTGTATTTTGCATATAAAAATTAAATAAAATAAGGTATATTAAGGTAAAGTATAAATTTTAAATAAATGGGGAATGAGCATGAGCTCAATTATAGGAAGAATAACAATTTGGATAGGCATCGTAGCTCAAATATATTTTAGTGTCGTTTTTGTTAGGATGATATCTATTAATATTGCTGGAGGCTCTGATTACGAAACAATTTTTTTATTAGGATTAATATTGACTCTTTTCACTGTTTTACCAACCATCTTTACTGCGATTTATATGGAAAGTTACTCTGTAATCGGAGGTGCACTTTTTATTGTTTATGCGATTATTGCACTGTGTTTATATAATTTCCTTTCGGCAATTTTATGGCTGATTGGTGGTATTTTGCTGATTTGGAATAAATACTCAAAAGATGAATCGACAGACGAAAATGAAAAAGTTGATATTGAAAGTACAGAGAATCAATTTGAATCTAAAGATAAAATCACTAAAGAATAAAGAGAATATTTAAGGCGGAGTATAAATATTAAATAAATGGGGAATAGACATGGAAAAAAATGTAGAAAAATCATTCATAAAGATAGGTTTATATTTTCAAATAGCTTATATAGTACTCATGGCTATAACTTTATGTGGGTTTGTAATTTGCTATGGACTAATTTTCGGCCTTTTCTATTTATTATCAGGTAGCAGAGCTGATTATTTAATAGTAACAATAGTTATATCGGCAATAATTTCTATATTTGTAATTATACTTTCAATCGTACCTGTCATCGTATTGGCATCTGACTTATTTAAAGAAAGGATTTCAAAAGGTGTCATATTAATTGTATTGGCTATTATCGCTTTAGTATTATGCAACTTTGTATCTGCAATACTCTGGTTTGTTTCAGCCATATCTATTTTAGGTAGAAAAAAATTAGTAGCTGCAGCAGATACTACCACTATTCAAAAAAGTAAAGGGAACGCAAATCAAGCATCACATAAAGACACGGGTAAAAAGGAACTTGATAGTCAAGACATGATGGAACATCCTGAGTTTAAAAATCCCACGACTAAAAACCTAGAAGGATTAAACGAAGAAATACATAAAGATGAAGCTACAACTAAAGTTGACAGTGATAACACGCAACCGCCGATTGAATCAAAAGACCATGTCTCGAAAAAAGATTGATGACAAACTAATCGAGAGACTTAAAAAATAATATTCAACATAAGCACTTTTAAAGCGACATTTAAACGCATTGCCAATCACTAATGGTAGTGCGTTTAACTATACCTTAAATATCTGAATATTTTGTTAAATGGAGTTATCTTTGTTGTACTATTCAAATGAAGAGGAGTAAAATGTAATTAAAGGAAAGTAATTTGAGGAGTGATCTTTATGACAAACAACAAAGTAGCGTTAGTAACTGGCGGTGCACAAGGGATTGGTTTTAAAATTGCAGAACGTTTAGTGGAAGATGGTTTCAAAGTAGCAGTTGTTGATTTTAATGAAGAAGGGGCAAAAGCAGCTGCACTTAAATTATCAAGTGATGGTACAAAAGCTATTGCTATCAAAGCAGATGTATCAAACCGTGATGATGTATTTAACGCAGTAAGACAAACTGCAGCGCAATTTGGTGATTTCCATGTCATGGTTAACAATGCCGGCCTTGGACCAACAACACCAATCGATACAATTACTGAAGAACAGTTTAAAACAGTATATGGCGTGAACGTTGCAGGTGTGCTATGGGGTATTCAAGCCGCACATGAACAATTTAAAAAATTCAATCATGGTGGTAAAATTATCAATGCAACATCTCAAGCAGGCGTTGAGGGTAACCCAGGATTGTCTTTATATTGCAGTACAAAATTCGCAGTGCGAGGTTTAACACAAGTAGCCGCACAAGATTTAGCGTCTGAAGGTATTACTGTGAATGCATTCGCACCTGGTATCGTTCAAACACCAATGATGGAAAGTATCGCAGTGGCAACAGCCGAAGAAGCAGGTAAACCTGAAGCATGGGGCTGGGAACAATTTACAAGTCAGATTGCTTTGGGCAGAGTTTCTCAACCAGAAGATGTTTCAAATGTAGTGAGCTTCTTAGCCGGTAAAGACTCTGATTACATTACTGGACAAACAATTATTGTAGATGGTGGTATGAGATTCCGTTAATAATCATCCACTAATGATAAATAAATCCTTATTGTTAAGTTTAATCACTTAGCAGTAAGGATTTTTTAGTGCACTTAGAAGGGATTGTATTGGTAGAAAATTAATAAGCGAAGTTCTTAAGTGAGTTATGATGTCACAGTCTAATGCATCAGTTGAAAGCATTACTAGTATTAACACACCCAAGATATTATAAAACAACACAAAAACGCCACTATCTAATTTATCTCAATAAAAATTCACAAAGTTATCTCATTTTATTTTTATAAATAAAAAATATCGATAAAAAGCTTACAATACTTTATGTTTTTATGATATATTTTTAATGTATAAATGAGGTGGAAGATTTGGAAAGAGTTTTGATAACTGGTGGGGCTGGTTTTATTGGGTCGCATTTAGTAGATGATTTACAACAAGATTATGATGTTTATGTTCTAGATAACTATAGAACAGGTAAACGAGAAAATATTAAAAATTTGGCTGACGATCATGTGTTTGAATTAGATATTCGTGAATATGATGCAGTTGAACAAATCATGAAGACATATCAATTTGATTATGTTATTCATTTAGCAGCATTAGTTAGTGTTGCTGAGTCGGTTGAGAAACCTATCTTATCTCAAGAAATAAACGTTGTAGCAACATTAAGATTGTTAGAAATCATTAAAAAATATAATAGTCATATAAAACGTTTTGTCTTTGCTTCGTCAGCAGCTGTTTATGGTGATCTTCCTGATTTACCTAAAAGTGATCAATCATTAATCCTACCATTATCACCATATGCAATAGATAAATATTACGGCGAACGGACGACATTAAATTATTGCTCGTTATATAACATACCAACAGCGGTTGTTAAATTTTTTAATGTATTTGGGCCAAGACAGGATCCTAAGTCACAATATTCAGGTGTGATTTCAAAGATGTTCGATTCATTTGAGCATAACAAGCCATTTACATTTTTTGGTGACGGACTGCAAACTAGAGATTTTGTATATGTATATGATGTTGTTCAATCTGTACGCTTAATTATGGAACACAAAGATGCAATTGGACACGGTTATAACATTGGTACAGGCACTTTTACTAATTTATTAGAGGTTTATCGTATTATTGGTGAATTATATGGAAAATCAGTCGAGCATGAATTTAAAGAAGCACGAAAAGGAGATATTAAGCATTCTTATGCAGATATTTCTAACTTAAAGGCATTAGGATTTGTTCCTAAATATACAGTAGAAACAGGTTTAAAGGATTACTTTAATTTTGAGGTAGATAATATTGAAGAAGTTACAGCTAAAGAAGTGGAAATGTCAAAAAAATAACATTGAAGCTGTCCATAATAATAAGGGTTATGCCTATCAAAGAAAATTAGACAAACTAGAAGAAGTGAGAAAAAGATATTACCCAATTAAACGTGCGATTGACTTAATTTTAAGCATTGTTTTATTATTTTTAACTTTACCGATTATGGTTATATTCGCCATTGCTATCGTCATAGACTCACCAGGAAACCCTATTTATAGTCAGGTTAGAGTTGGGAAGATGGGTAAATTAATTAAAATATACAAATTACGTTCGATGTGTAAAAACGCAGAGAAAAATGGTGCGCAATGGGCTGATAAAGATGATGATCGTATAACAAATGTCGGGAAGTATATTCGTAAAACACGCATTGATGAATTACCACAACTAATTAATGTTGTTAAAGGGGAAATGAGTTTTATTGGACCACGCCCGGAACGTCCGGAATTTGTAGAATTATTTAGTTCAGAAGTGATAGGTTTCGAGCAAAGATGTCTTGTTACACCAGGGTTAACAGGACTTGCGCAAATTCAAGGTGGATATGACTTAACACCGCAACAAAAACTGAAATATGACATGAAATATATACATAAAGGTAGTTTAATGATGGAACTATATATATCAATTAGAACATTGATGGTTGTTATTACAGGGGAAGGCTCAAGGTAGTCTTAATTTACTTAATAAGTTCAAATAAAAGTTACATTTTAAAGATTGTGACCAATTGTTACAGTATAACGAGGAATCCCTTGAGACAGTATCAAATGGCATTAAGAAATATGTGCCATCATTGATTTGCGTGGCTATAAATACTATTCATCTGATGAGATAGCCATGTTAAGAAATTGAAAGTATAGCATTAAAGGGGTTTGTAACAGTTGAAAATTATATATTGTATTACTAAAGCAGACAATGGTGGTGCACAAACACATCTCATTCAACTCGCCAACCATTTTTGCGTACACCATGATGTTTATGTCATTGTAGGCAATCATGGACCAATGATTGAACAACTAGATGCAAGAGTTAATGTAATTATTCTCGAACATTTAGTAGGTCCAATTGACTTTAAACAAGATATTTTAGCTGTCAAAGTGTTAGCACAGTTATTCTCGAAAATTAAACCTGATGTTATCCATTTACATTCTTCCAAAGCTGGAACGGTCGGACGAATTGCGAAGTTCATTTCGAAATCGAAAGACACACGTGTAGTTTTTACTGCACATGGATGGGCTTTTACAGAGGGTGTTAAACCAGCTAAAAAATTTCTATATTTAGTTATCGAAAAATTAATGTCACGTATTACAGATAGCATTATTTGTGTTTCAGATTTCGATAAACAGTTAGCGTTAAAATCTCGCTTTAATCGATTGAAATTAACCACAATACATAATGGTATTGCAGATGTTCCCGCTGTTAAGCAAACGCTAAAAAGCCAATCACATAACAATATTGGCGAAGTAGTTGGAATGTTGCCTAATAAGCAAGATTTACAGATTAATGCCCCGACAAAGCATCAATTTGTTATGATTGCAAGATTTGCTTATCCAAAATTGCCACAAAATCTAATCGCGGCAATAGAGATATTGAAATTACATAACAGTAATCATGCGCATTTTACATTTATAGGCGATGGACCTACATTAAATGATTGTCAGCAACAAGTTGTACAAGCTGGGTTAGAAAATGATGTCACATTTTTGGGCAATGTCATTAATGCGAGTCATTTATTATCACAATACGATACGTTTATTTTAATAAGTAAGCATGAAGGTTTGCCAATTAGCATTATCGAAGCTATGGCTACAGGTTTGCCTGTTATAGCCAGTCATGTTGGCGGTATTTCAGAATTAGTAACTGATAATGGTATATGTATGATGAACAACCAACCCGAAACTATTGCCAAAGTCCTGGAAAAATATTTAATAGACAGTGATTACATCAAAATGAGTAATCAATCTAGAAAACGTTATTTAGAATGTTTTACTGAGGAGAAAATGATTAAAGAAGTGGAAGACGTTTATAATGGAAAATCAACACAATAGTAAATATCTAACATTGTTACTTATCGGTTTAGCGGTTTTTATTCAGCAATCTTCGGTTGTTGCTGGTGTGAATGTATCTATAGCTGACTTTATTACATTACTAATATTAGTTTATTTACTGTTTTTTGCTAACCATTTATTAAAGGCAAATCATTTTTTACAGTTTTTCATTATTTTGTATACATACCGTATGATTATTACGTTGTGTTTACTATTTTTTGATGATTTGATATTTATTACGGTTAAGGAAGTTCTTGCATCTACAGTTAAATATGCATTTGTAGTCATTTATTTCTATTTAGGGATGATCATCTTTAAGTTAGGTAATAGCAAAAAAGTAATCGTTACCTCTTATATTATAAGCAGTGTGACTATAGGTCTATTTTGTATTATAGCTGGTTTGAACAAGTCCCCTTTACTAATGAAATTGTTATATTTTGATGAAATACGTTCAAAAGGATTAATGAATGACCCTAACTATTTCGCGATGACACAGATTATTACATTGGTACTTGCTTACAAGTATATTCATAATTACATATTCAAGGTCCTTGCATGTGGCATCCTGCTATGGTCTTTAACTACAACGGGATCTAAGACTGCGTTTATCATATTAATCGTCTTAGCCATTTATTTCTTTATTAAAAAGTTATTTAGCAGAAATGCGGTAAGTGTTGTGAGTATGTTAGTGATTATGCTGATATTACTTTGTTTTACCTTTTATAATATCAACTACTATTTATTCCAATTAAGCGACCTTGATGCCTTACCGTCATTAGATCGAATGGCGTCTATTTTTGAAGAGGGGTTTGCATCATTAAATGATAGTGGATCTGAGCGAAGTGTTGTATGGATAAATGCCATTTCAGTAATTAAATATACATTAGGTTTTGGTGTTGGCTTAGTGGATTATGTACATATTGGCTCGCAAATTAATGGTATTTTACTTGTTGCCCATAATACATATTTGCAAATTTTTGCGGAATGGGGCATTTTATTCGGTGCGTTATTTATCATATTTATGCTTTATTTACTGTTTGAATTATTTAGATTTAACATTTCTGGTAAAAATGTAACAGCAATTGTTGTAATGTTGACGATGCTGATTTACTTTTTAACAGTATCGTTTAATAACTCAAGATATGTCGCTTTTATTTTAGGAATTATCGTCTTTATTGTTCAATATGAAAAGATGGAAAGGGATCGTAATGAAGAGTGATTCACTAAAAGAAAATATTATTTATCAAGGGCTATACCAATTGATTAGAACGATGACACCACTGATTACAATACCCATTATTTCACGTGCATTTGGTCCCAGTGGTGTGGGTATTGTTTCATTTTCTTTCAATATCGTGCAATACTTTTTGATGATTGCAAGTGTTGGCGTTCAGTTATATTTTAATAGAGTTATCGCCAAGTCCGTTAACGACAAACGGCAATTGTCTCAGCAGTTTTGGGATATCTTTGTTAGTAAATTATTATTAGCGTTAACAGTTTTTGCGATGTATATCGCTGTGATTACAATCTTTATAGATGATTACTATCTTATTTTCCTACTACAAGGTATCTATATTATAGGTGCAGCACTCGATATTTCATGGTTTTATGCTGGAACTGAAAAGTTTAAAATACCTAGCCTTAGTAATATTGTTGCGTCTGGTATTGTATTAAGTGTCGTTGTTATCTTTGTCAAAGATCAATCAGATTTATCATTGTATGTATTTACTATTGCTATTGTGACGGTATTAAACCAATTACCTTTGTTTATCTATTTAAAACGATACATTAGCTTTGTTTCGGTTAATTGGATACACGTCTGGCAATTGTTTCGTTCGTCATTAGCATACTTATTACCAAATGGACAGCTCAACTTATATACTAGTATTTCTTGCGTTGTTCTTGGTTTAGTAGGCACATACCAACAAGTTGGTATCTTTTCTAACGCATTTAATATTTTAACGGTCGCAATCATAATGATTAATACATTTGATCTTGTAATGATTCCGCGTATTACTAAAATGTCTTTACATCAATCACATAGTTTAACTAAGACGTTAGCAGATAATATGAACATTCAATTGATATTAACAATACCTATGGTCTTTGGTTTGATTGCAATTATGCCATCATTTTATTTATGGTTCTTTGGTGAGGAATTCGCATCAACTGTCCCATTGATGACCATTTTAGCGATACTTGTATTAATCATTCCTTTAAATATGTTGATAAGCAGGCAATATTTATTAATAGTGAATAAAATAAGATTATATAATGCGTCAATCACTATTGGTGCGGTAATGAATTTAGTATTATGTCTTGTTTTGATATATTTTTATGGAATTTACGGTGCTGCTATTGCGCGTTTAATTACAGAGTTTTTCTTGCTCATTTGGCGATTTATTGATATTACTAAAATCAATGTGAAGTTGAATATTGTAAGTACGATTCAATGTGTCATTGCTGCCGTTATGATGTTTATTGTGCTTGGTGTGGTCAATCATTATTTGCCTCCTACAATGTACGCTACGCTGCTATTAATTGCTATTGGTATAGTAGTTTATCTTTTATTAATGATGACTATGAAAAATCAATACGTATGGCAAATATTGAGGCATCTTCGACATAAAACAATTTAAGTATCGGTAACGCTATACTTTAGGAATTTAAGATTAAGAAGAAAAGGCAATTTCTTATTGAAAAATGGAAGTTGTCTTTTTTAATTCTTTTTAAAAGCGGGAAACAAAAGCAGTTAAATGCCTTTTTGCATTCAATATTAAATATTATATCAATTCCGAATATTTAAATTTTATATAATTGGATATAACAAATAAATAATAATTATTGCAAAACACACCCGAAATTAATTATTATAAAAGTATATTCATAAAAGGAGGAATATACTTATGGCATTTAAATTACCAAATTTACCATATGCATATGATGCATTGGAACCATATATAGATCAAAGAACAATGGAGTTTCATCACGACAAACATCACAATACGTACGTGACGAAATTAAACGCAACAGTTGAAGGAACAGAGTTAGAGCATCAATCACTAGCGGATATGATTGCTAACTTAGACAAGGTACCGGAAGCGATGAGGATGTCAGTCCGTAATAATGGCGGTGGTCATTTTAACCATTCATTATTCTGGGAAATACTATCACCTAATTCTGAAGAAAAAGGTGGCGTAATAGACGACATTAAAGCGCAGTGGGGCACTTTAGATGAATTTAAAAATGAATTTGCAAATAAAGCAACAACATTATTTGGATCAGGTTGGACTTGGTTAGTTGTTAATGATGGAAAATTAGAAATTGTGACAACGCCAAACCAAGATAATCCATTAACAGAAGGCAAAACACCAATCTTACTATTTGATGTTTGGGAGCATGCCTACTATCTGAAATATCAAAATAAACGTCCAGACTATATGACTGCATTTTGGAATATTGTTAACTGGAAAAAAGTTGATGAATTATACCAAGCAGCAAAATAATATAACTTAATATAATTGAGGTGGAGCATCTACAAGGTGTTTCACCTTTTTTGTATGTATGAGGTAATCAATTTGCTTTTTGTATAATGGGTTGGAGAATCAAATGTAGGTAAAACAGTACAATCATTTACAATGATGAATACTTTACTTGTGTTCTCTGTGCTTGTGAACTCAATGTTTCGAGAAGAGCGCACATCGAATAACAAAATTATTTAGACAACGTTCAACAAATAAATAAACATCATACGTTTTAAAGTAGAAAAAATCATGTGATTACCTGAAAGTTATTGTCGATTAAACAATAGCTAAACAGTCATCACATGATTTTTTATTTTAATAATTTTAATAATCCGATTGTCTTATACGTGTCAGTGTTAATTCAGATATTTCCTGTGGAATATACCACTTATTAATCATAATTGGATAAGGTGTTTGTGCGTACAATGTTTCAATAATCAGCCAACAATGTGTATCACCATCAAACACGTGACTATGATTTTTGAAGTGGGGCGCTTTGGTAATAGACATTTTTAAATCTGATTGATATGCATTGCTATAAATCGTCTGCTCAACGAACGTCTTCATGTCGTCTTCGTTTTGTGTATTCACTTTAAATGTGTCAATGACATTTAACGGTATAAAGGTAAAACAAAATGCATCAGCTTGCTTAGAATGATTGTCCTTTTTTTGATAATAGCGTTCCATTGCAATGACGGCAGAAGGATGGTTTGCAAACAAATGATTTGTATATTCACTTTCTAAATCAACACGATAATTAATTGATGACATAGATACACGATCTAGCAATATTTGATCAAGTGGATGCTTAAATTGATCCATACTTGAAGCGTGTTGGGCATTTGTTTGTGGAATAACGAAGTGTCCCTTCCCTCTTGTACTCTCTACGATGCCATCTTCGGCCAACAATTTTATAGCTTGGCGCAAAGTCATACGACTGACATCAAAGCGCGCACAAAGTTCCTTTTCAGTAGGTAATGCATGGCCACTCGGATATTTTCCTATTTGAATTTCTTTATATAACGTATTATAAATCGTTAAAAATTTTGGTTGTGTTTGCGTCACGTAGACAACCTCCATAAAGTTACTTAATCACTCTCATCATACAATAATTTTTACTCGAATTGGAAAAATTATAAAAATTAAACATAGATAGGCTTTGAAAATTAGTTTTATACAAGGTTAGAAGCTATAACTGTAAAATGTTCTTAATATTGTCAAAATGTAATGCTTGAAAGCGCTTTTAAAAAATATTATTATATACATGGTTAGACAAATAGACAAATCACTATACAAATATTGGGAGGAATATTTTATGAAATCAACACCACACATTAAGCCAATGAATGACGTCGAAATTGCAGAAACGGTGCTATTGCCAGGAGATCCGTTAAGAGCTAAGTTCATTGCAGAAACATATTTGGACGATGTGGAACAGTTCAATACAGTGCGAAACATGTTTGGTTTTACCGGAACATATAAAGGTAAAAAAGTTTCTGTCATGGGTTCAGGTATGGGTATGCCATCTATTGGCATTTACTCTTATGAATTAATTCATACATTTGGTTGTAAAAAATTAATTCGCGTTGGTTCTTGTGGCGCGATGCAAGAAAACATTGATTTATATGATGTGATTATTGCACAAGGTGCCTCTACTGATTCAAATTACGTTCAACAATATCAATTACCAGGTCATTTTGCGCCAATTGCTTCTTATCAGTTATTAGAAAAAGCAGTTGAAACAGCACGTGACAAAGGTGTACGTCATCATGTAGGTAATGTGTTATCAAGTGATATTTTCTATAACGCGGATACAACAGCGAGTGAACGTTGGATGCGTATGGGTATTTTAGGTGTAGAAATGGAATCAGCTGCATTATACATGAATGCAATTTACGCTGGTGTCGAAGCATTAGGTGTGTTCACAGTGAGCGATCATTTAATTCATGAAACGTCAACAACACCTGAGGAAAGGGAACGTGCATTTACAGATATGATTGAAATTGCACTGTCATTGGTGTAGATGATTATGAATGTTGAATATTCTAAAATAAAGAAAGCAGTACCTATTTTATTATTCTTATTTGTATTCAGTTTGGTTATAGACAACTCATTCAAATTGATTTCTGTAGCCATTGCTGATGACTTAAACATTTCTGTAACTACAGTAAGTTGGCAAGCGACATTAGCCGGTTTAGTAATTGGTATTGGCGCTGTAGTATACGCTTCATTATCTGATGCCATTAGTATACGCACACTATTTATTTATGGCGTGATATTAATCATTATCGGATCAATTATTGGTTACATTTTCCAACATCAATTCGCATTACTTTTAGTTGGACGTATTATTCAAACTGCAGGTTTAGCTGCTGCAGAGACATTATATGTGATATATGTTGCAAAGTATCTTTCTAAAGAGGACCAGAAGACTTACCTTGGCTTAAGTACGAGCAGTTATTCCTTGTCATTAGTTATCGGTACATTATCAGGTGGATTTATTTCTACGTATTTACACTGGACAAATATGTTTTTAATTGCATTAATCGTAGTATTTACGTTGCCATTCCTATTTAAATTATTACCAAAAGAAAATAATACAAATAAAGCTCATTTAGATTTTGTTGGCTTAATTCTAGTGGCAACTATTGCTACAACAGTCATGCTGTTTATTACGAACTTTAATTGGTTATATATGATTGGTGCTTTAATTGCGATTATCGTTTTTGCGCTATATATTAAAAATGCGCAACGTCCATTAGTAAACAAATCATTTTTCCAAAATAAACGTTATGCTTCATTTTTATTTATAGTATTCGTAATGTATGCTATCCAATTGGGTTATATTTTTACGTTCCCATTCATAATGGAACAAATTTATCATCTTCAACTAGACACAACATCACTGTTATTAGTACCGGGTTATATTGTAGCAGTCATCGTTGGTGCACTAAGTGGTAAAATCGGCGAATATCTTAATTCAAAACAAGCGATTATCACAGCAATTATTTTAATCGCACTGAGCTTAATTTTACCTGCATTTGCAGTAGGTAATCACATTTCAATCTTCGTCATTTCTATGATATTCTTTGCAGGTAGCTTTGCTTTAATGTATGCACCTTTACTTAACGAAGCCATTAAAACAATAGATCTTAATATGACAGGTGTGGCTATTGGTTTTTATAATTTAATTATTAATGTGGCGGTATCTGTAGGTATTGCGATTGCTGCGGCTCTAATCGATTTTAAAGCATTAAATTTCCCAGGCAATGATGCATTAAGTTCACATTTCGGTATTATTTTAATTATTTTAGGTTTAATGAGTATTGTCGGATTAGTTTTATTCGTCATCTTAAATCGTTGGACACAATCTGAAAAATAAATAGATATAAATTCGCGAGATATATTCGTATTTATAGTAAAATTAAATAAAGAGATTATATAACACGAGGAGTAGTAAGTATGAAATTTGAGAAATATATAGATCACACTTTATTGAAGTCTGAGTCAACACGTACGCAAATCGATCAAATCATCGATGAAGCGAAAGCATACAATTTTAAATCTGTATGTGTGAATCCAACGCATGTTAAATATGTAGCAGAGCGACTAGCTGATTCAGAGGTGCTAGTTTGTACGGTAATAGGATTCCCATTAGGTGCGTCGACAACTGCAACGAAAACATTTGAAACAGAAGATGCAATTCAAAATGGTGCAGATGAAATTGACATGGTCATCAACATCGGCGCATTAAAAGATGGGCGTTTTGATGATGTACAACAAGACATTGAAGCAGTGGTTAAAGCTGCGAAAGGTCACACAGTAAAAGTGATTATTGAGACGGTATTGTTGGACCATGACGAAATTGTAAAAGCGAGTGAATTAACAAAAGCGGCTGGTGCGGACTTCGTTAAAACTTCAANNNNNNNNNNNNNNNNNNNNNNNNNNNNNNNNNNNNNNNNNNNNNNNNNNNNNNNNNNNNNNNNNNNNNNNNNNNNNNNNNNNNNNNNNNNNNNNNNNNNACGTTAAATTAATGAAAGATACAGTAGGTGCTGATGTAGAAGTAAAAGCATCAGGTGGCGTACGTAATTTAGAAGATTTCAATAAAATGGTTGAAGCAGGTGCGACACGTATTGGTGCGAGCGCAGGTGTTCAAATTATGCAAGGTTTAGAAGCAGATTCAGATTACTAATATATATAAAATTTGGGAGTGATAGCTATGACAAGACCATTTAATCGTGTACATTTAATCGTAATGGATTCAGTAGGTATTGGTGAAGCGCCAGACGCAGCTGATTTTAAAGATGAAGGTTCACATACTTTAAGACATACCTTAGAAGGCTTCGATCAAACTTTACCAAACCTTGAAAAGTTAGGTCTAGGGAACATCGATAAATTACCAGTAGTAAATGCAGTTGAACAACCAGAAGCATACTATACTAAATTGAGTGAAGCTTCAGTTGGTAAAGATACAATGACTGGTCACTGGGAAATTATGGGATTAAATATTATGCAGCCTTTTAAAGTATACCCTAATGGATTCCCTGAAGAGTTAATTCAACAAATTGAAGAAATGACAGGTCGTAAAGTTGTTGCTAACAAACCGGCATCGGGTACGCAAATTATCGATGAGTGGGGCGAGCACCAAATGAAAACTGGTGACTTAATTGTTTATACAAGTGCAGACCCAGTATTGCAAATTGCTGCACATGAAGACATTATCCCATTAGAAGAGTTATATGATATTTGTGAAAAGGTTCGTGAGTTGACAAAAGACCCTAAATATTTAATTGGTCGTATTATCGCACGTCCATATGTTGGTGAACCAGGAAACTTTACACGTACATCTAATCGACATGACTATGCGTTAAAACCTTTTGGTAAAACTGTCTTAGATCATTTGAAAGACGGTGGTTATGATGTTATTGCCATCGGTAAAATTAATGACATTTATGATGGTGAAGGTGTAACAGAAGCGGTTCGTACGAAGAGTAACATGGACGGTATGGATCAATTGATGAAAATTGTTAAGAAAGATTTCACAGGTATTAGCTTCTTAAACTTAGTAGACTTTGATGCATTATACGGTCATCGTCGTGATAAACCAGGTTATGCACAAGCAATTAAAGATTTCGATGATCGCTTGCCAGAACTGTTTAGCAACTTAAAAGAAGACGATTTAGTAATTATTACAGCAGACCATGGTAATGACCCGACAGCGCCAGGTACGGACCATACGAGAGAATATATCCCAGTAATTATGTACAGTCCGAAATTTAAAGGTGGTCATGCACTAGAAAGTGATACTACATTCAGTTCTATCGGTGCAACTATAGCAGATAATTTCAACGTAACATTACCAGAGTTCGGTAAAAGTTATTTAAAGGAATTGAAATAGAATAAATTTAGATATTATAAAAACAGCAGTGAAGTTAACTATAACAATAGTTTTCTTCACTGCTGTTTTTATTATAATAGAGAAACGTAAGACGGTAGGACCTCTTATTTAGGAGTATCCTGATTTAATGTTAAACAATACGTTTTCGGATTGAACCGGAAATTAAATCGACAATTGCGACCATTAGTACTAAACCGATTAATATAATACCTACACGGTCCCAAGAACGTGTTTGAATGGCAAATATGAGTGGTGTCCCGATACCACCAGCCCCAATTAGCCCCAGTATAGAAGCTGAACGTAAGTTTAGTTCAAAGCGATAAAGTATGAGTGATAGAAAGGCAGGCATAATTTGTGGTATGACTGCAAATACGAGTGTTTTAATCTTATTCGCACCACTGGCCTTTAATGATTCTACAGCACTGAAATCTAGACCTTCAATATCTTCAGCTAAAAGTTTCCCAAGCATACCTACAGAATGGATACCTAAAGCTAATACACCTGAAAATGAACCTGGGCCAACAGCTTTGATAAATATAAGTGCCATTACAATTTCTGGGAAGACACGTATAACACTTAAAATAAATTTGCTAACACCTGAAACCGGGCGTAACTTTACCATATTATTTGCACCTAAAAATGCTAATGGAATACAGATAATTGCGGCGATGAAAGTACCTACAACGGCTATCGCAAAGGTTTCAAGTAAACCACGTAATAAGTCTTCGCCATCTGGTATATAGATATAGCTAATATCTGGATGGAATAATCCGCTGAATATGGATTTTAAGATTTCTAATGATTTACTTTTAAGTTCTAAACTTGGTACACCTGCAAATGCCCAGATGATAATAGCTAAGACGACAATTGCAATAAGCCATCTTTTAATCAATTTTCGTTTGTGTGCTTTTGTGTGAACATTATATTTTGCTATTTCCTGTGTCATGCGAGATGTGCCCTCACTTTCGTACTGATGTAATCAATGACGACGACGATAACTAAAGTAAATAAAATAATCGTTGCTGTTTTTGGATATTGAAATAAACCAAGTGTTTGATCATAAAACAATCCAATACCGCCAGCGCCGACTAATCCAAGCACAGCTGAAGCACGTATATTTACTTCAAATGCATATAATACGTATGACATAAATGACGATATGGCTTGTGGTACAACACCGAAAACAATCCATTTTATTTTATTAGCGCCAACAGCCGTCATTGCTTCCATTGGACCTGGATCTATCGTTTCCAATGATTCATATAATAATTTTCCAATAATACAGATAGTTAAAATAAACAATGCTAATATCCCTGGAATTTGACCGATTCCAAATACAGCCACAAAGATTGCTGCTAATAACAAATCTGGAATAGTACGAACTATATTTAAAATAAAGCGCGAGGGTATTGAAATCCACTTTTGATGAACGATATTGCTAGCACATAATAACGCAATTGGTATTGAAACGATGCTACCTAATACTGTACTTACGATAGCCATTCGAATGGTATCTAACATTGGCGTTGTAATTTGTTGTAAATACTCGAAATCAGGTGGAATCATTTGTTTGAATAGATCACCTATTTGAGGTATTCCTATCATTAAATCTCCAAAATTAAACCCCGTATAAATGAAGCTCCAAATGATAAGCACAATGATTAACATGAAGGTAAAACTCGTTTTTAAAGAAACCTTTTTCTTTAAAAGGGAGTCATACTTTGTAGGTATTTCTAAAGGCATGTTAGTTCACTCCTAGCTTTTCATCTTCTTTAATTGTACGTCCATATATTTCACTAAATACGTCATCTGTTGCTTCAGATGCAGGACCATCATAGACAACTTCACCATCACGTAAACCAATGATGCGTGTGCCATATTCTTTTGCCAAGTCAACAAAATGTAAATTAATTAAAATTGTGATGCCTAATTCTTGGTTGATTTTTCTTAAATCATCCATAACCTGTTTCGTTGTTAATGGGTCTAATGAAGCAACTGGTTCATCTGCAAGAATAATTTCGGATTCTTGGCATAGCGCACGTGCAATAGATATACGTTGTTGTTGGCCACCTGATAATTCATCAGAGCGTTGATTATATTTATCTAAGATATTGACGCGTTCTAGTGCATCCATTGCTTTAATTTTGTCTTCTTTTGGGAATAAACCTAATACCATTTTCCAAGTAGGGTGATAACCTACACGTCCACTTAGTACATTTCGTAATACACTTGACCGTTTAACTAAATTAAAATGTTGGAAAATCATACCTATATTTCGGCGCATTTCTAATAATGCTTTACCATGGGCTTTAGTGATGGATTTGCCTTGGATGAAAATTTCACCTGACGTGATATCATGCAAACGATTTACAGATCTTAATAACGTGGATTTCCCAGCACCAGATAGTCCGACAATAACTGCAAATTCACCTTTTTCAATATTTAAGTTAATATTTTTCAAGCCTACATGACCGTTAGGATAGACTTTACTGACGTTTTTAAATTCGATTTGACTCATGTTTGACACCTTTCTTTAATAAAGAAAAGCCAAGGTAAACTGAAATATCATAGACATTGGGTTTCTGTGTACAAATGGTTTCAAATGTACAGCGACACCTTTCTATATCTGTTTCAGTTTAGCGCCTAGCTTTTCAATATTAATCTAGAATATATCTATTGAACGAAAGCTTTTAATACCAAATTCGCTAATGATTCATTTGTTAAATAATGATTATTTCATATCTTTAACTAATTTTTCGTACTCTCTTACAATGTCGAAATTTGAATCTTTCGTTTCTGTGTATCCTTCATGTGAATAAACTTCGCTAATAATTTTGTGACCTTCTTTTGATTTAGCAATGTCTATAAAAGCTTTTTTCAATTTTTCTTGAAAATCTTTATCCATATCTGGTCTTACAGAAATTGTGTCATTCGGAATAGCTTGTGTTAATTTTAAAATTCGTGTGTCTTTAAATACATTTGGTTGGTCTTTTTTCACAGTATTACGTGCATCATTAAATACAGCCGCAGCATCTACATCTCCATTTAATAATGAGATAACTGCTTGGTCATGACCTTTAACATTCACAATTTTCATATCTTTAGTTGCATTAATACCTGCTTCGTTTTTTAACATCGCAAGTGGGAATGTATATCCAGCAGTTGATGTTACATCTTGTAAGGCAATTTTCTTACCTTTTAAATCTTTCAAGCTTTTAATTTTTGAGTCTTTTTTAACAAGAATTTCTGATTTATAACTATCTACAAGTTCTTTACTTGCTGAACCATCTTCTTTTACACCAAAACGTTGTGCTTGTAATAATAAATCAGCTGCTTTTTGATCATGTGCTAATGTGTATGCCGTTGGTGGTAAGAAACCAACATCAACTTTTTTAGACTTCATAGCTTCAACAATTGTATTGTAGTTAGTTGATACAGACACTTTAACTGGAATTCCTAATTCTTTAGATAGTAATTTTTCTAATGGTTTTGCTTTAGCCTCTAATGTTCCAGCATTTTGCGAAGGTACAAATTGTACTGTTAATTCTTTAGGTTTGTATCCTCCTGATTTAGAATCCGAATCATTACTAGCGTTCTTTTGATTATCTAAAGAACTTGAGTTTCCACATGCTGCTGCAAAAACAATGACTGCTAACATTAATACAAATAAACACTTAAAATTTTTCATTTGATAACTGTCCCCTTCACATTCTTAATCGTGTAATATGTATGCAATGAAATTACACTTATAGCGTACCACATTTAAATGCGAAAAAGTATTTTATAAAAATGAATTTTAATAACTTTCTTTAAGAGTGTGATAAGATTTTGTAAACTTTTCGTTAAATTGCTCATATGCAACGAATTTTTATCTTATAATTCAAGAACAAATTTATTTTAAAAGGAGCCTCAAAAAATGAAAAAAATATATAAGTCATTAACTGTCTCTGCAATTGTTGCAACGATATCATTAAGTGTGCTACCGCAATCTTTAGCTATAACGCATGAATCGCAACATACAAAGCAACAGCGAACGGTATTATTCGATCGTTCTCATGGTCAAACAGCTGGTGCTGCAGATTGGGTTAGTGATGGTGCATTTTCAGATTATGCGGATTCAATACAAAAACAAGGTTATGACGTTAAAGCTATTGATGGTCATTCGAACATAACAGAAGCAAGTTTGAAAAGTTCCAAAATATTTGTAATTCCTGAGGCTAACATTCCTTTCAAAGAATCAGAACAGGCAGCAATTGTTAACTATGTGAAACATGGTGGCAATGTTGTCTTTATTTCAGATCATTACAATGCTGACCGAAATTTAAATCGTATTGATTCATCAGAGGCAATGAATGGTTATCGACGTGGAGCGTATGAAGATATGTCGAAAGGTATGAATGCAGAAGAAAAAAGTTCTACTGCAATGCAAGGTGTGAAAAGTTCAGATTGGTTATCTACAAACTTTGGCGTACGTTTTCGATATAATGCACTAGGTGATTTAAATACGAGCAATATTGTTTCTTCAAAAGAAAGTTTCGGTATTACTGAAGGTGTGAAATCTGTATCTATGCATGCCGGATCGACATTAGCAATTACTAATCCAGAGAAAGCAAAAGGTATTGTGTATACACCAGAACAATTGCCAGCGAAAAGTAAATGGTCACATGCTGTAGATCAAGGTATTTATAATGGGGGCGGTAAAGCAGAAGGTCCCTATGTAGCAATTTCTAAAGTTGGAAAAGGTAAAGCAGCATTTATCGGTGATTCATCACTTGTGGAAGATAGTTCGCCCAAATATGTAAGAGAAGATAATGGAGAAAAGAAGAAAACATATGATGGTTTTAAAGAACAAGACAACGGTAAGCTGTTAAATAATATAACGGTTTGGATGTCTAAAGATAATGATGGGAAATCACTTAAGGCGAGTGGCCTAACATTAGATACAAAGACTAAGTTGCTTGATTTTGAACGACCAGAGCGTTCAACTGAGCCTGAAAAAGAGCCATGGTCACAACCGCCGAGTGGTTATAAATGGTATGATCCAACAACATTTAAAGTAGGTAGTTATGGCAGCGAAAAAGGCGCAGATCCTCAGCCAAACACACCAGATGATCATACGCCACCAAATCAGAACGAAAAAGTATCATTTGATATCCCGCAAAATGTTTCTGTAAATGAGCCATTTGAAGTGACAATACATTTAAAAGGATTTGAAGCAAATCAAACACTTGAAAATCTTAGAGTTGGTATTTACAAAGAAGGCGGACGTCAAATCGGACAATTTTCAAGTAAAGATAACGATTATAACCCGCCAGGTTACAGTACTTTGCCAACAGTTAAAGCAGATGAAAACGGAAATGCCACAATTAAGGTCAATGCCAAAGTACTCGAAAGTATGGAAGGTTCAAAGATTCGTTTAAAACTCGGTGACAAAACCTTGATTACAACAGACTTCAAATAAATATATAATAGAAATAAGAAAGATGTTTGTGATTGAAGGAGTGAGTGAGGATGTCAAACATAGCATTTTATGTCGTGAGTGACGTACACGGTTATATTTTCCCAACAGATTTTACGAGTAGAAATCAATATCAACCTATGGGATTGTTACTAGCGAATCATGTTATAGAACAAGACAGAAGGCAGTATGACCAAAGTTTTAAAATAGATAATGGTGATTTTTTGCAAGGGTCACCATTTTGTAATTACTTAATCGCGCATAGCGGCAGTAGCCAGCCTTTAGTTGATTTTTATAATCGAATGGCATTCGACTTTGGTACGCTTGGTAATCATGAATTTAATTATGGATTACCATACTTAAAAGACACTTTACGCAGACTCAATTATCCAGTTTTGTGCGCTAATATTTATGAAAATGATAGTACATTGACTGATAACGGTGTGCAGTATTTTCAGGTTGGAGATCAAACGGTTGGTGTGATAGGTTTAACGACACAATTTATTCCCCATTGGGAACAACCAGAGCATATTCAGTCACTTACGTTTCATAGTGCTTTTGAAACACTTCAACAACACTTGCCTGAAATGAAGCGACATGCAGATATCATTGTGGTTTGTTACCATGGTGGATTTGAAAAGGATTTAGAAAGTGGTACGCCGACCGAAGTGTTAACGGGTGAAAATGAAGGATATGCCATGTTAGAAGCGTTTTCTAAAGATATAGATATCTTTATTACGGGTCACCAACATCGACAAATTGCTGAAAGGTTTAAGCAAACGGCTGTGATTCAACCTGGTACGAGAGGAACAACTGTAGGCAAAGTAGTCTTGAGTACTGATGAATATGAAAATCTATCCGTTGAATCATGTGAATTACTTCCTGTTATAGATGATTCCACATTTACTATTGATGAAGATGACCAACATTTACGAAAGCAGTTAGAGGACTGGTTAGATTACGAAATTACTACATTGCCATATGATATGACGATTAATCATGCATTTGAGGCACGTGTGGCACCGCATCCTTTTACAAATTTTATGAATTATGCTTTATTAGAAAAAAGTGACGCAGATGTTGCCTGTACAGCTTTGTTTGATTCTGCTAGTGGTTTCAAGCAAGTCGTGACGATGCGAGATGTGATTAACAATTACCCATTTCCAAATACATTTAAAGTTTTAGCTGTAAGTGGTGCCAAACTTAAAGAAGCCATTGAACGATCAGCAGAATATTTTGACGTGAAAAATGATAAAGTAAGTGTGAGCGCAGACTTCCTTGAACCCAAACCACAACACTTTAATTATGATATATATGGTGGCGTAAGTTATACCATTAATGTTGGCAGACCAAAGGGACAACGTGTGAGTAATATGATGATTCAAGGTCACGCAGTTGATTTAAAGCAGACATATACAATTTGTGTAAATAATTATCGTGCAGTTGGCGGTGGTCAGTATGATATGTATATCGACGCGCCAGTTGTAAAAGATATTCAAGTTGAAGGCGCACAATTACTTATTGATTTTTTATCAAATAATAATTTGATGCGCATCCCGCAAGTTGTTGATTTTAAAGTTGAAAAGTGACGGATATATGTAAAACTTACTTGATTTTAATCGGGTAAGTTTTTGTTGTAAAAAGAAAACCATACGCTATGCGTATGGTTCAGAAAAGGTTCTACCATTGTCACAAAAAATGCATCTCTACGTGCTAGAATAAATATTGGTCAGCCAACCAAAATAATCAACACGAGGAGATGCTATTTAATGTCATCTGACACAAACAGTTTAGCACATACAAAATGGAATTGTAAGTGTGGTTAAAGCTGCGAAAGGTCACACAGTAAAAGTGATTATTGAGACGGTATTGTTGGACCATGACGAAATTGTAAAAGCGAGTGAATTAACAAAAGCGGCTGGTGCGGACTTCGTTAAAACTTCAACAGGTTTTGCAGGTGGCGGTGCGACTGCAGAAGACGTTAAATTAATGAAAGATACAGTAGGTGCTGATGTAGAAGTAAAAGCATCAGGTGGCGTACGTAATTTAGAAGATTTCAATAAAATGGTTGAAGCAGGTGCGACACGTATTGGTGCGAGCGCAGGNNNNNNNNNNNNNNNNNNNNNNNNNNNNNNNNNNNNNNNNNNNNNNNNNNNNNNNNNNNNNNNNNNNNNNNNNNNNNNNNNNNNNNNNNNNNNNNNNNNNACAAAAAATGCATCTCTACGTGCTAGAATAAATATTGGTCAGCCAACCAAAATAATCAACACGAGGAGATGCTATTTAATGTCATCTGACACAAACAGTTTAGCACATACAAAATGGAATTGTAAGTATCATATTGTCTTTGCACCTAAATACAGAAGACAAGTGATATATGGAAAAATAAAAAAAGATATAGGGATTATATTGCGTCAATTATGTGAAAGAAAAGGTGTAGAGATAATTGAAGCAGAGGCATGTAAAGATCATATCCATATGTTAGTTAGTATACCACCCAAACTTGGGGTATCATCATTTGTTGGCTATTTAAAAGGGAAAAGTAGTTTAATGATATTTGATAGACATGCTAACTTAAAGTATAGATATGGAAATAGAAAGTTTTGGTGTAAAGGATTTTATGTGGATACAGTAGGTAGAAATAAAAAAGTGATTGAAAATTATATTCGTAATCAATTACAAGAGGATATCGTTGCAGACGTGGATACAGTAGGTAGAAATAAAAAAGTGATTGAAAATTATATTCGTAATCAATTACAAGAGGATATCGTTGCAGACCAAATCTCAATGGAAGAATATTTAGATCCTTTCACTGGAGAGAAAAATAAAAAAAGAAAGAAAAAAGAGTAACCCTTTAGGGTTGCTGGAATAGTAGTGCAGTTGGCTGACTTGTCAGTGCCCTTTTAGGGCTGGCCAGTAAGGAAGGCTTATAGCCGCAGAACAAACCACCCGTTCACACGGGTGGTTTTGATTTTTGTTTAAAGCGAGAAAGTATTATCTTTAGACGACGTGATTGAAATGTCACGTCCTGTCAAAATGAATAGTTTATTAAAGTTGTATTTTGATAGAAATATACTGACACCACAAAAATTATTGAATTATTTAAAAGTTGATGAAACATTTTTGAATCATCTAGCAGGTATTAATTTAAAACTCTTTAAGGATTATGTTAATGAAAATAGAGAATATAATATAACGAATCTATATAAATAAGGCACCAATATTTAAACCTCGAGCTGAAAAGATCATCATTTCAGTTCGAGGTTTTTATTTGTAACATCTGTTGATAGGCATCGACAAGGACCTTTTAATGTTGTGTTTTGTGCGATATAACAAGCTTTTTAGGCTATTAAAGAATATTCAGAATTAAATATATAATTATGAATAAATTATGTCATTGAAAAAATTATGATTATAAAATCATTCTAAAAACACCGAAATAACAATGATTTCATGAAAACATTTATTTTAAAATTTGATATTTGTTCAAATAATATTCGAAATTAAACTTTTTTGTATAGAATTTTCTTTATATCCTGAGAGACATGTACTATAATGTTTGTGAAATAATTCACAAAGTATAAAGGAGTGGTTGTATATGTTAACTATACCTGAAAAAGAAAATCGTGGATCGAAAGAACAAGAAGTGGCAATTATGATTGATGCTCTAGCTGACAAAGGGAAAAAAGCATTAGAAGCATTATCTAAAAAGTCACAAGAAGAAATTGATCATATTGTTCATCAAATGAGCTTAGCAGCTGTTGATCAACATATGGTGCTAGCAAAATTAGCACATGAAGAAACTGGAAGAGGTATATACGAAGATAAAGCGATTAAAAATTTATACGCTTCTGAATATATATGGAATTCAATAAAAGACAATAAGACAGTAGGGATTATTGGTGAAGATAAAGAAAAAGGATTAACGTATGTAGCGGAACCAATTGGTGTTATTTGTGGTGTTACGCCAACAACAAATCCTACGTCGACAACTATTTTTAAAGCGATGATTGCAATTAAGACAGGAAATCCAATCATTTTTGCATTCCATCCAAGTGCGCAAGAATCGTCGAAGCGTGCAGCAGAAGTTGTATTAGAAGCGGCAATGAAGGCAGGTGCACCTAAAGATATTATTCAATGGATTGAAGTGCCTTCTATCGAAGCAACAAAACAATTAATGAATCACAAAGGTATTGCATTAGTTCTAGCAACAGGTGGTTCGGGCATGGTTAAGTCTGCATATTCAACTGGCAAACCGGCATTAGGTGTGGGACCAGGTAACGTGCCGTCTTACATTGAAAAAACAGCACACATTAAACGTGCAGTAAATGATATCATTGGTTCAAAAACATTTGATAATGGTATGATTTGTGCTTCTGAACAAGTTGTAGTTATTGATAAAGAAATTTATAAAGACGTTACTAATGAATTTAAAGCACATCAAGCATACTTTGTTAAAAAAGATGAATTACAACGCTTAGAAAATGCAATTATGAATGAACAAAAAACAGGTATTAAGCCTGATATTGTCGGTAAATCTGCAGTTGAAATAGCTGAATTAGCAGGTATACCTGTCCCCGAAAATACAAAACTTATCATAGCTGAAATTAGCGGTGTAGGTTCAGACTATCCGTTATCTCGTGAAAAATTATCTCCAGTATTAGCCTTAGTAAAAGCCCAATCTACAAAACAAGCATTTCAAATTTGTGAAGACACACTACATTTTGGTGGATTAGGACACACAGCCGTTATCCATACAGAAGATGAAACATTACAAAAAGATTTTGGACTAAGAATGAAAGCTTGTCGTGTACTTGTAAATACACCATCAGCGGTTGGAGGTATTGGTGATATGTATAACGAATTGATTCCGTCTTTAACATTAGGTTGTGGTTCGTACGGTAGAAACTCAATTTCACATAATGTTAGTGCGACAGATTTATTAAACATTAAAACAATTGCTAAACGACGTAATAATACTCAAATTTTCAAGGTGCCTGCTCAAATTTATTTTGAAGAAAATGCAATCATGAGTTTAACAGCAATGGACAAGATTGAAAAAGTGATGATTGTCTGTGACCCTGGTATGGTCGAATTCGGTTATACAAAAACGGTTGAGAATGTATTAAGACAAAGAACGGAACAGCCTCAAATTAAAATATTTAGCGAAGTCGAACCGAACCCATCAACTAATACAGTATATAAAGGTCTGGAAATGATGGTTGATTTCCAACCGGATACAATCATTGCACTTGGTGGTGGTTCAGCGATGGATGCTGCAAAAGCAATGTGGATGTTCTTTGAACACCCTGAGACATCATTCTTCGGTGCTAAACAAAAGTTCCTAGACATCGGTAAACGTACTTATAAAATAGGCATGCCTGAAAATGCGACGTTCATTTGTATCCCTACGACATCAGGTACAGGTTCAGAAGTAACACCATTTGCAGTTATCACAGATAGTGAAACAAATGTAAAATATCCGTTGGCTGATTTTGCTTTAACACCTGACGTTGCAATTATTGACCCTCAATTTGTGATGAGTGTGCCAAAAAGCGTTACAGCAGATACAGGAATGGATGTACTAACGCATGCAATGGAATCATATGTTTCTGTAATGGCTTCAGACTACACAAGAGGTTTGAGTCTACAAGCGATTAAATTGACGTTCGAATATTTAAAATCATCTGTTGAAAAGGGTGATAAAGTTTCAAGAGAGAAAATGCATAACGCATCAACTTTGGCTGGTATGGCATTTGCAAATGCATTCTTAGGCATTGCACACTCAATTGCGCATAAAATTGGTGGCGAATATGGTATTCCGCATGGTAGAGCGAATGCGATATTACTACCGCATATTATCCGTTATAATGCCAAAGACCCACAAAAACATGCATTATTCCCTAAATATGAGTTCTTCAGAGCAGATACAGATTATGCAGATATTGCCAAATTCTTAGGATTAAAAGGTAATACGACAGAAGCACTCGTAGAATCATTAGCTAAAGCTGTCTACGAATTAGGTCAATCAGTCGGAATTGAAATGAATTTGAAATCACAAGGTGTGTCTGAAGAAGAATTAAATGAGTCAATTGATAGAATGGCAGAGCTCGCATTTGAAGATCAATGTACAACTGCTAATCCTAAAGAAGCACTAATCAGTGAAATCAAAGATATCATTCAAACATCATATGATTATAAGCAATAATCTATCTGATAATAATCATCTAACTCACCTGAAATTACAAAAGTAAAAAATGCCACATAAACTTTAAGTCGATAATCATTATACGGTTATCGGCTTTTATTTATTGCCAAATCTTCAGAGAGATACAAACTAGACAATCATTTTTTTGTAAAAAGAAAACCATACGCTATGCGTATGGTTTTCTTTTTACAAAAAATGCATCTCTACGTGCTAGAATAAATATTGGTCAGCCAACCAAAATAATCAACACGAGGAGATGCTATTTAATGTCATCTGACACAAACAGTTTAGCACATACAAAATGGAATTGTAAGTNNNNNNNNNNNNNNNNNNNNNNNNNNNNNNNNNNNNNNNNNNNNNNNNNNNNNNNNNNNNNNNNNNNNNNNNNNNNNNNNNNNNNNNNNNNNNNNNNNNNGTGGATACAGTAGGTAGAAATAAAAAAGTGATTGAAAATTATATTCGTAATCAATTACAAGAGGATATCGTTGCAGACCAAATCTCAATGGAAGAATATTTAGATCCTTTCACTGGAGAGAAAAATAAAAAAAGAAAGAAAAAAGAGTAACCCTTTAGGGTTGCTGGAATAGTAGTGCAGTTGGCTGACTTGTCAGTGCCCTTTTAGGGCTGGCCAGTAAGGAAGGCTTATAGCCGCAGAACAAACCACCCGTTCACACGGGTGGTTTTGATTAAATAAAGAAAATATTAAGATTGATACTCATTTCACAAACTATTACTACTTTAGAGTATAATTATTTTTAATTTCATATAAATGAATATGCGTAAATAATGCGATTTAAAAGTAATTAATTGTTTAAATGATATGTAATATGTAAATACTATATATATAATACCAATTTTAATGAAAATTTTTAAGGGAGGTAAATAATGGAAAGTACATTAGAATTAACAAAAATTAAAGAAGTATTACAAAAAAACTTGAAAATTTTAATTATTTTACCGCTATTATTTTTAATAATTAGCGCTATTGTTACATTTTTCGTCTTATCACCTAAATATCAAGCTAATACTCAAATCTTAGTGAATCAAACTAAGGGTGACAATCCTCAGTTTATGGCACAAGAGGTTCAAAGTAATATTCAACTTGTAAATACGTATAAAGAAATTGTTAAAAGTCCTAGAATTTTAGATGAAGTGTCAAAGGACTTAAATGATAAGTATTCACCATCTAAATTGTCGAGCATGTTGACAATTACGAATCAAGAAAATACACAACTTATCAACATCCAAGTTAAAAGTGGTCATAAGGAAGATTCGGAAAAAATTGCGAATAGCTTTGCCAAAGTGACAAGTAAACAAATTCCGAAGATTATGAGTGTAGATAACGTATCAATTTTATCTAAAGCAGACGGTACAGCAGTTAAAGTCGCACCAAAAACTGTAGTGAATCTAATCGGTGCATTCTTTTTAGGATTAGTTGTCGCGCTTATATATATCTTCTTCAAAGTAATTTTCGATAAGCGAATTAAAGATGAAGAAGATGTAGAGAAAGAATTAGGATTGCCTGTATTGGGTTCAATTCAAAAATTTAATTAAGGATGGTTGCTACTTATGTCAAAAAAGGAAAATACGACAACAACACTATTTGTGTATGAAAAACCAAAATCAACAATTAGTGAAAAGTTTCGGGGTATACGTTCAAACATCATGTTTTCAAAAGCAAATGGCGAAGTAAAGCGCTTATTAGTTACTTCTGAAAAACCTGGTGCAGGTAAAAGTACAGTCGTATCCAATGTAGCGATTACGTATGCACAAGCAGGTTATAAAACGTTAATTATCGATGGGGATATGCGTAAGCCAACACAAAACTATATTTTTAATGAACAAAATAATAATGGATTATCGAATTTAATCATTGGTAGAACGACTATGTCAGAAGCTATTACGACGACAGAAATTGATAATTTAGATTTACTAACAGCTGGTCCTGTACCTCCTAATCCAACAGAATTAATTGGTTCTGAAAGATTTAAAGAGTTAGTTGATCTTTTCAATAAACGTTACGACATTATTATTGTCGATACACCGCCAGTTAATACCGTGACTGATGCACAACTATATGCGCGTGCTATTAAAGATAGTCTGTTAGTCATTGATAGTGAAAAAAATGATAAAAATGAAGTTAAAAAAGCTAAAATACTTATGGAAAAAGCAGGCAGTAACATTCTGGGCGTCATTTTAAATAAGGCAAAAGTAGATAAATCTTCTAGTTATTATCACTATTATGGAGATGAATAAGTATGATTGATATTCATAATCATATATTGCCTAATATCGATGACGGTCCGACAAATGAAACAGAGATGCTAGATCTTTTAAAACAAGCGACAACACAAGGTGTTACAGAAATCATTGTAACATCACATCACTTACATCCTCGATATACCACACCTATAGAAAAAGTGAAATCATGTTTAAACCATATTGAAAGCTTAGAGGAAGTACAAGCACTGAATCTAAAGTTTTATTATGGTCAGGAAATAAGAATTACCGATCAAATCCTTAATGATATTGATCGAAAAGTTATTACCGGTATTAATGATTCACGCTATTTACTAATAGAATTTCCATCAAATGAAGTTCCACACTATACTGATCAATTATTTTTCGAATTACAAAGTAAAGGCTTTGTACCGATTATTGCACATCCAGAGCGGAATAAAGCAATAAGTCAAAACCTTGACATACTATACGATTTAATTAACAAAGGTGCTTTAAGTCAAGTGACAACGGCGTCATTAGCGGGTATTTCCGGTAAAAAAATTAGAAAATTAGCAATTCAAATGATTGAAAACAATCTGACACATTTCATCGGTTCAGATGCGCATAACACAGAAATCAGACCGTTCTTAATGAAAGACTTATTTAATGATAAGAAATTACGTGATTATTATGAAGATATGAACGGATTTATTAGTAATGCGAAGTTAGTTGTTGATGATAAAAAAATTCCTAAACGAATGCCACAACAAGATTATAAACAGAAAAGATGGTTTGGGTTATAAACAGCAAATGAGGGGTTTTATGGCACATTTATCTGTGAAATTGCGGCTTTTAATACTAGCATTAATCGATTCACTGATAGTGACATTTTCAGTATTCGTAAGTTATTACATTTTAGAACCGTATTTCAAAACATATTCTGTCAAATTATTAATATTGGCAGCTATATCACTATTCATATCGCATCATATTTCAGCATTTATTTTTAATATGTATCATCGAGCGTGGGAATATGCCAGTGTGAGTGAATTGATTTTAATTGTTAAAGCTGTGACGACATCTATCGTTATTACGATGGTGGTCGTGACAATTGTTACAGGCAATAGACCGTTTTTTAGATTGTATTTAATTACTTGGATGATGCACTTGATTTTAATAGGTGGCTCAAGGTTATTTTGGCGTATTTATCGGAAATACCTTGGAGGTAAGTCATTTAATAAGAAGCCAACTTTAGTTGTTGGTGCTGGCCAAGCAGGTTCAATGCTGATTAGACAAATGTTGAAAAGTGACGAAATGAAACTTGAACCGGTATTAGCAGTCGATGATGACGAACATAAACGCAATATCACAATTACTGAGGGTGTAAAAGTCCAAGGTGAAATTGCGGATATTCCAGAACTAGTGAGGAAATATAAGATTAAAAAAATCATCATTGCAATTCCAACTATTGGTCAAGAGCGTTTGAAAGAAATTAATAATATTTGCCATATGGATGGCGTTGAGTTATTGAAAATGCCAAATATAGAAGACGTCATGTCTGGTGAGTTAGAAGTGAACCAACTTAAAAAAGTTGAAGTAGAAGATTTACTAGGCAGAGATCCTGTTGAATTAGATATGGATATGATATCAAATGAATTGACGAATAAAACTATTTTAGTTACGGGTGCAGGTGGTTCAATAGGATCAGAAATTTGTAGACAAGTTTGTAATTTCTATCCAGAACGTATTATTCTACTTGGCCATGGTGAAAACAGTATTTATTTAATCAATCGTGAATTGCGAAATCGCTTCGGAAAAAATGTTGATATCGTTCCTATTATAGCGGATGTGCAAAATAGAGCGCGTATGTTTGAAATTTTGGAAATGTATAAACCATACGCAGTTTATCATGCAGCAGCACACAAGCACGTGCCGTTAATGGAAGACAACCCTGAAGAAGCAGTACGTAATAATATTTTAGGTACGAAAAATACTGCTGAAGCTGCTAAAAATGCAGAGGTAAAGAAATTCGTTATGATTTCGACGGATAAAGCCGTTAATCCGCCTAATGTCATGGGAGCTTCAAAGCGAATTGCAGAAATGATTATTCAAAGTTTAAATGATGAAACACATCAAACAAATTTTGTTGCAGTGAGATTTGGTAATGTACTTGGATCGAGAGGGTCTGTGATTCCACTTTTCAAAAGTCAAATTGAAGAAGGTGGGCCAGTTACTGTGACACATCCTGAAATGACACGTTACTTTATGACAATTCCTGAAGCTTCTAGACTAGTTTTGCAGGCAGGGGCATTAGCAGAAGGTGGCGAAGTATTTGTGCTAGATATGGGAGAACCAGTGAAAATTGTAGATTTGGCACGTAATTTAATTAAGCTAAGTGGTAAAAAAGAAGACGACATACGCATTACTTATACAGGGATTAGATCCGGCGAAAAAATGTTTGAAGAGCTTATGAATAAAGATGAAGTTCATCCTGAACAAGTATTTGAAAAAATTTATCGTGGCAAAGTACAACATATGAAATGTAATGAAGTTGAAGCCATTATTCAAGACATCGTCAATGACTTTAGTAAAGAAAAAATTATTAACTATGCCAATGGCAAAAAGGGAGATAATTATGTTCGATGACAAAATTTTATTAATTACTGGGGGCACAGGATCATTCGGTAATGCTGTTATGAAACGGTTTTTAGATTCTAATATTAAAGAAATTCGTATTTTTTCACGCGATGAGAAAAAACAAGATGACATTCGAAAAAAATATAATAATTCAAAATTAAAGTTCTACATTGGTGATGTGCGTGATAGTCAAAGTGTAGAAACAGCAATGCGAGATGTTGATTACGTATTCCATGCAGCAGCTTTAAAACAAGTGCCGTCATGTGAATTCTTTCCAGTTGAGGCAGTGAAGACAAATATTATTGGTACAGAAAATGTCTTACAAAGTGCTATTCATCAAAATGTTAAAAAAGTCATATGTTTATCTACAGATAAGGCAGCGTATCCTATTAATGCTATGGGTATTTCGAAAGCAATGATGGAAAAAGTATTCATAGCCAAATCAAGAAATATTCGTAGTGAACAAACGCTTATTTGTGGTACAAGATACGGTAATGTGATGGCTTCAAGAGGATCAGTAATTCCTTTGTTTATCGACAAAATCAAAGCTGGAGAACCTTTAACGATTACAGATCCTGATATGACAAGATTTTTAATGAGTTTAGAAGATGCCGTGGAACTAGTTGTTCATGCATTTAAGCATGCAGAGACAGGCGATATCATGGTTCAAAAAGCACCAAGCTCAACAGTAGGGGATCTTGCGACCGCATTATTAGAATTGTTTGAAGCTGATAATGCAATTGAAATCATTGGTACGCGACATGGAGAGAAAAAAGCAGAAACATTGTTGACGAGAGAAGAATACGCACAATGTGAAGATATGGGTGATTATTTTAGAGTGCCGGCAGACTCCAGAGATTTAAATTATAGTAATTATGTTGAAACCGGTAACGAAAAGATTACGCAATCTTATGAATATAACTCCGATAATACACATATTTTAACGGTGGAAGAGATAAAAGAAAAACTTTTAACACTAGAATATGTTAGAAACGAATTGAACGATTATAAAGCTTCAATGAGATAGGAGAGATTGACGTTGAATATTGTAATTACAGGAGCAAAGGGTTTTGTAGGAAAAAACTTGAAAGCAGATTTAACATCAACGACAGATTATCATATTTTCGAAGTACATCGACAAACTAAAGAGGAAGAATTAGAGTCAGCGTTGTTGAAAGCAGACTTTGTCGTGCATTTAGCAGGTGTTAATCGACCTGAACACGACAAAGAATTCAGCTTAGGAAACGTGAGTTATTTAGATCATGTACTTGATATATTAACTAGAAATAAGAAAAAGCCGGCGATATTATTATCGTCTTCAATACAAGCAACACAAGATAATCCTTATGGTGAGAGTAAGTTGCAAGGGGAACAGCTATTAAGAGAGTATTCCGAAGAGTATGGCAATACGGTTTATATTTATCGATGGCCAAATTTATTCGGTAAGTGGTGTAAGCCGAATTATAACTCAGTGATTGCAACATTTTGTTACAAAATTGCACGTAACGAAGAGATTCAAGTTAATGATCGGAATGTTGAACTGACGCTAAACTACGTGGATGATATCGTCGCTGAAATAAAACGTGCTATTGAAGGAACTCCAACGATTGAAAATGGTGTACCTACAGTACCAAACGTATTTAAAGTGACATTGGGAGAAATTGTAGATTTATTATACAAGTTCAAACAGTCACGTCTCGATCGAACATTGCCGAAATTAGATAACTTGTTTGAAAAAGATTTGTATAGTACGTATTTAAGCTATCTACCTAGTACAGACTTTAGTTATCCCTTACTTATGAATGTGGATGATAGGGGTTCTTTTACAGAATTTATAAAAACACCGGATCGTGGTCAAGTTTCTGTAAATATTTCTAAACCAGGTATTACTAAAGGTAATCACTGGCATCATACTAAAAACGAAAAATTTCTAGTCGTATCAGGTAAAGGGGTAATTCGTTTTAGACATGTTAATGATGATGAAATCATTGAATATTACGTTTCTGGCGACAAATTAGAAGTTGTAGACATACCAGTAGGATACACACATAATATTGAAAATTTAGGCGACACAGATATGGTAACTATTATGTGGGTGAATGAAATGTTTGATCCAAATCAGCCAGATACGTATTTCTTGGAGGTATAGCGCATGGAAAAACTGAAATTAATGACAATAGTTGGTACAAGGCCTGAAATCATTCGTTTATCATCAACGATTAAAGCATGTGATCAATATTTTAATCAGATATTAGTACACACTGGTCAAAATTATGATTATACATTGAATCAAATTTTCTTTGATGATTTGGAATTAAGACAACCGGACCACTACTTAGAGGCAGTTGGAAGTAACCTTGGAGAAACGATGGGGAATATTATTGCGAAGACATATGACGTTTTATTACGCGAACAACCAGATGCACTTTTAATTCTTGGTGATACAAATAGTTGTTTAGCAGCAGTATCTGCTAAACGATTAAAAATTCCTGTATTCCACATGGAAGCGGGTAATAGATGCTTTGATCAGAATGTACCTGAAGAAATCAATCGTAAAATTGTTGACCATGTCAGTGATGTGAATCTACCTTATACGGAACATAGCAGACGTTATTTATTAGATGAAGGCTTCAATAAAGCGAATATCTTTGTGACAGGATCACCGATGACAGAAGTGATAGAAGCGCATCGAGATAAAATTAATCACAGTGACGTTTTAAATAAACTAGGATTAGAACCGCAACAATACATTTTAGTATCTGCGCATAGAGAAGAGAATATCGATAATGAAAAGAATTTTAAATCATTAATGAATGCGATAAATGATATTGCCAAAAAGTATAAAATGCCTGTGATTTATTCAACGCATCCAAGAAGTTGGAAGAAAATTGAAGAAAGTAAATTTGAATTTGATCCACTAGTTAAACAGTTAAAGCCATTTGGTTTCTTTGATTATAATGCATTGCAAAAAGATGCATTTGTTGTGCTATCAGATAGTGGAACATTGTCAGAAGAGTCGTCTATTTTGAAGTTCCCTGGTGTCCTTATTCGAACTTCCACAGAAAGACCGGAAGTACTAGATAAAGGTACGGTTATTGTAGGTGGTATTACCTATAACAATCTAATCCAATCCGTTGAACTAGCAAGAGAGATGCAAAACAATAACGAACCGATGATTGATGCTATTGATTATAAAGACACTAATGTTTCGACAAAGGTAGTTAAAATTATTCAAAGCTATAAAGATATTATCAATCGAAATACTTGGAGGAAATGACGATGAGGATAGCGATTGAAAAGATAATTGGTTTGCTGAAAAACCAGTCCTCTAAAGAATCGAATGTTAAGATTCATCGCTTGGCGTATATTACAAACTCAAAATTTGATGGCAATAACTATATAGATAGATGGTGTAAAATCAGGAATTCTCACATTGGTGAATACAGTTATATTGGATTTGGTAGTGATTTTAATAATGTAGAAGTAGGAAGATATTGTTCGATATCTTCGGATGTAAAAATTGGGTTAGGAAAACATCCTACACACTTTTTTAGCTCATCACCGATTTTTTATTCTAATAATAATCCATTTAACATAAAGCAAAAGTTTATAGACTTTAATGACCAACCAAGCCGTACAACAATTAAAAATGATGTGTGGATTGGTGCAAATGTAATTATTATGGATGGATTAACAATAAATACTGGTGCAGTCATAGCAGCCGGCTCAGTTGTTACTAAAAATGTAGGAGCATATGAGGTTGTTGGTGGGGTTCCTGCAAAAGTGATTAAGAAGCGATTTGACAATAAAACAATTGAAAAACTTTTGGAAAGCAAGTGGTGGGAGAAAACGCCTGACAAACTAAAAGGATTTTCGGTTGAATATTTAAATAAAAAGGATACTTAATGATATGAGAATTTTAAATATTGTATCGAGTAATATTGTTCAAGACCCAAGGGTACTTAAACAAATAGAAACAATTAAAGGCGTTACGAATGATTATAAAATTGTTGGAATGAATAATTCACAAGCTACTAATAAGCGATTGGAAAATTTAGATTGTAATTATCGTTTGTTAGGTAGCAAGGTAGATCCAAAAAATATTCTTTCTAAATTAATTAAGCGTATAAGATTTGCAACAGGTGTTATCCGAGAAATTAAAGCTTATAAACCTGACGTGATACATGCAAATGATTTCGACGTATTATTAATGGTCTATTTAAGCAATTATAAAAAAGCTAATATTGTTTATGATGCGCATGAAATATATGCGAAAAATGCCTTTATTAATAAAGTTCCACTTATTTCAAAGTTTGTAGAAAGTATAGAAAAACACATTGTAAAACATCGTGTTAATGCCTTCGTAACAGTAAGTCATGCAGCAAAAGAATATTATCAATCTAAAGGATATAAGAAGGAAGCGAATGTTATTACGAATGCACCTATTTTAAATGATAGCAGAGAATTTAAAGAAATCGAAAACTTTAAATCAATCGTATATCAAGGTCAAATTGTAATGGACAGAGGATATGAAGAGTTTATTATAGCTTCATCAGCTTTTAAACAAAATGCCCCTTCATTCATAATTCGAGGGTTTGGTCCGCATGAAGAAGTGATAAAAGAACTGATTAGTTATAACCCGGAAAATATTAGGTTGGATAAACCAGTTGAAGTAAAAGAATTGGTTGATAAGTTAGCAGAAAGTAATGTTGGTGTTGTCTTGACGAAACCTGTATCTATTAATTTTGAATATACAGTATCTAATAAAATTTTTGAATGTATACATGCTGGTTTACCAGTAATTTTATCTCCTGTCAAAGAGCATATTTATCTCAATGAAAAATATAAATTTGGCATTGTTCTAAAGGAAGTTACGCCGTTAGAAATTGAAAAGGCGGTTAGAAAATTAAGAGATAATCACGATTTGTTTAATCATTTACGTCAAAATGCAATTAAGGCGTCTAAAATTTTGAATTGGCAAATAGAAAGTGAACGATTAGTAAAATTATATAAATTTTAAAGAGAGGTAAACTATGAAATTTTTTGTACTTTGTGCAATTATCAGCATGAACATATTTATAGTAATCTCTACATTTACTAAAGAAGTATTAGGGTTCCCTATAGAGCCGGTGTATTACTCAACCATGGTTGGTATAGCATTAATTACTACGGTGTTTGCTATTTATAAGATAATTGTCACGCAAGAAATTCCGCGAGGGTTAATATTATTAATTGCTATATGTTTGCTTTATCTAGCTTTTTATTATTTTTCACCAGATAAGGAAGAGAAACTAGCTAAAAATAATATTCTATTCTTTTTAACATGGGCAGTTCCAGCGGCAATTAGTGGTATTTATATTAAATATATAAACAAGGCTACGGTAGAAAGATTTTTTAAATTAGTATTTTTCATATTTTCTGTTTCATTTATTTTTGTAATTTTAATACCAAAACTTACAGGTGAGATACCTAGCTATATCAATTTTGGACTTATGAACTATCAAAACGCTTCGTACCTTTCAGCATTTACTGCCGGATTAGGCATTTATTTCATTATGAAAGGTTCAGTGAAACATAAGTGGATATATGTTCTATTTACAATAATTGATATCCCTATTGTGTTTATACCAGGAGGGCGTGGAGGTGCTATTTTATTAATTCTTTACGGCTTATTTGCATTTATACTTATTACGTTTAAAAGAGGAATACCTATTGCAGTAAAAAGCATTATGTATATTTCTGCATTAAGCATATCTAGTGTATTGATTTACTTTCTTTTTACAAAAGGTTCGAATACTAGAACATTTTCATATCTACAAGGTGGAACACTTAATTTAGAAGGTACTTCTGGAAGAGGACCGATTTATGAAAAAGGTATTTACTTTATTCAACAAAGTCCGTTATTAGGCTATGGGCCATTTAACTATTATAAACTAATCGGAAATATACCACATAACATCATTATTGAGTTGATTCTATCATTTGGCTTATTAGGGTTTTTTATCATAATGATTTGCATTTTGCTACTAGTTTATAAAATGATTAGGAACTATGATCCAAACACTATAGATTTACTCGTTATGTTTATAGCAATCTATCCAATCACATTATTAATGTTTAGTTCAAATTATTTAGTTGTAAGTGAATTTTGGTTTGTGTTGTTCTATTTTATTACAAAAGGACGGCGTCATCATGGTTAAGAAAGTTTTTATTATGGATAGTGTAAAGACAATAATTGGTACGTTGCTTATAGCTTTAGGATTACAATTTTTAGCTTATCCAATTATTAATCAACGAGTAGGTAATGAAGCGTTTGGTTCTATTTTAACGATTTATACAATAATAACAATCACGAGTGTTGTATTAGGCAATACGCTTAACAATATACGATTGATTAATATGAATCTATACAAATCCAATCATTACTACTGGAAATTTGTGTTGATACTTTTAATTTCAATTCTGATTGAGAGTATAGCTTTAATTATTGTATTTCTTTACTTTTTTAATTTGAACACCATCGATATTATCTTTTTAATTCTACTTAATATTTTAATGTGCTTAAGGATTTATCTGAATGTATTTTTTAGGATGACTTTAAAATATAATCAGATTTTGTATATTGCTCTTATTCAATTTTTAGGTTTGTTGATAGGACTACTTCTATATTATTTAACCCAAAACTGGATTGTTTGTTTTATTACCAGTGAATTGTTTGCAACGATATATACATTGGTTAAATTACGGGGATTAACTATAGGCGCGTATCAAAGTGAAGATAATAATGTGGTAAAAGATTATGTGATGCTACTGAGTACAAATAGCCTTAATAATTTGAATCTCTACTTAGATAGATTAATCTTATTACCAATTATAGGTGGAACAGCTGTAACTATATCATTTCTTTCAACATTTATTGGGAAAATGTTAGCTACATTTCTGTATCCGATTAATAATGTAGTGCTTTCACATATTTCTGTAAATGAAAGTGACAATATAAAGAAACAATATTTGAAAACTAATCTATTTGCTATAGCTGCCCTATGTTTAGTCATGATTATATGTTATCCAATTACAATAATTATTGTCTCTTTACTGTATAACATTGATTCAAGTTTATATTCGAAGTTTATTATTTTAGGTAATATAGGTGTTTTATTCAATGCAGTGAGTATTATGATCCAAACTTTAAATACAAAACACGCATCAATAACATTACAAGCGAATTATATGACGTTTCACACGATTACATTTATATTCATAACTATTTTAATGACAATTGCGTTTGGTCTAAATGGATTCTTTTGGACAACGCTGTTCAGCAACATTATTAAGTATGTGATTTTAAATATTATAGGTTTAAAGTCTAAATTCATTAATAAAAAGGACGTCGATTAGATGAGTGAAAAAAAGATTTTGATTTTATGTCAGTATTTTTATCCGGAATATGTATCTTCTGCGACGTTACCAACTCAATTGGCGGAAGATTTAATTGCGAATCACATTAATGTCGATGTCATGTGTGGATGGCCATATGAATATAGTAATCATAAACAGGTTTCTAAAACCGAGATGCATCGTGGTATTCGCATTCGACGTCTCAAGTATTCGAGGTTTAATAACAAAAGTAAGGTTGGAAGGATCATCAATTTCTTTAGTTTATTTTCAAAATTCGTGATTAATATACCTAAAATGTTGAAATATGATCAGATTCTTGTTTACTCTAATCCACCAATCTTGCCATTAATACCAGACGTTTTACACAGACTGCTTAAGAAAAAATATTCTTTTGTGGTGTATGATATAGCACCTGATAATGCGATTAAGACAGGTGCAACTCGTCCAGGTAGCATGATTGATAAGCTGATGCGTTACATTAATAGACATGTCTACAAGAATGCTGAAAATGTCATTGTCCTTGGTACGGAAATGAAAAACTACTTACTAAATCATCAAATTTCTAAAAATGCTGACAATATCCATGTGATTCCTAACTGGTATGACATGCGTCAATTACAAGACAATCGTATCTATAATGATACATTTAAAGCTTACCGTGAGCAATACGACAAAATTTTATTGTATAGCGGTAATATGGGGCAGTTACAGGATATGGAGACACTTATCTCATTTTTAAAATTAAATAAGGATCAGCCTCAAACGTTAACAATACTTTGTGGTCATGGTAAGAAATTTGCAGATGTCAAAACGGCAATAGAAGACCATCGTATTGAAAATGTTAAAATGTTTGAGTTTTTAACAGGTACAGACTATGCTGACGTATTAAAAATTGCGGATGTATGTATTGCATCGCTGATTAAAGAAGGCGTCGGTTTAGGCGTGCCGAGCAAGAATTATGGCTACCTTGCAGCTAAGAAACCGTTGGTACTCATCATGGATAAGCAATCTGATATCGTTCAACATGTTGAACAATATGATGCGGGTATCCAAATTGATAATGGCGATGCACATGCCATTTATAACTTCATCAACACTCACTCGAGTAAGGAATTGCACGAGATGGGTGAGCGCGCACATCAACTGTTTAAAGATAAATATACGAGAGAAATTAATACTATGAAGTATTACAATCTGTTGAAGTGAGGAGATAATTATGAAGCGATTATTCGATGTAGTGAGTTCAATATATGGTTTAGTAGTTTTAAGTCCGATTCTGTTAATTACAGCATTACTAATTAAAATGGAATCACCTGGACCAGCCATTTTCAAACAAAAAAGACCGACGATTAATAATGAATTGTTTAATATTTATAAGTTTAGATCAATGAAAATAGACACACCTAATGTTGCAACTGATTTAATGGATTCAACATCGTATATAACAAAGACAGGGAAGGTCATTCGTAAGACCTCTATTGATGAATTGCCACAATTATTGAATGTTTTAAAAGGAGAAATGTCAATTGTAGGTCCTAGACCAGCGCTTTATAATCAATACGAATTAATCGAAAAACGTACAAAAGCGAACGTGCATACGATTAGACCAGGTGTGACAGGACTAGCTCAAGTGATGGGGAGAGATGATATTACTGATGATCAAAAAGTAGCGTATGATCATTATTACTTAACACATCAATCTATGATGCTTGATATGTATATCATATATAAAACAATTAAAAATATCGTTACTTCAGAAGGTGTGCATCACTAATGAGAAAAAATATTTTAATTACAGGCGTACATGGATATATCGGTAATGCTTTAAAAGATAAGCTTATTGAACAAGGACATCAAGTAGATCAAATTAATGTTAGGAATCAATTATGGAAGTCGACCTCGTTCAAAGATTATGATGTTTTAATTCATACAGCAGCTTTGGTTCACAACAATTCACCTCAAGCAAGGCTATCTGATTATATGCAAGTGAATATGTTGCTTACGAAACAATTGGCACAAAAGGCTAAAGCTGAAGACGTTAAACAATTTATTTTTATGAGTACTATGGCAGTTTATGGAAAAGAAGGTCAGGTTGGTAAATCAGATCAAATTGATACACAAACACCAATGAACCCTACGACCAATTATGGTATTTCCAAAAAGTTCGCTGAACAAGCATTACAAGAGTTGATTAGTGATTCGTTTAAAGTAGCAATTGTGAGACCACCAATGATTTATGGTGCACATTGCCCAGGAAATTTCCAACGGTTAATGCAATTGTCAAAGCGATTGCCAATCATTCCAAATATTAACAATCAGCGCAGTGCATTATATATTAAACATCTGACAGCATTTATTGATCAATTAATATCATTAGAAGTGACAGGCGTGTATCATCCTCAAGATAGTTTTTACTTTGATACATCGTCAGTAATGTATGAAATACGTCGCCAATCACATCATAAAACGGTATTGATCAACATGCCTTCAATGCTAAATAAGTATTTTAATAAGTTGTTGGTCTTTAGAAAATTATTCGGCAATTTAATATACAGCAATACGTTATATGAAAATAATAATGCACTTGAAGTTATTCCTGGAAAAATGTCACTTGTTATTGCGGACATCATGGATGAAACGACAACCAAAGATAAGGCATAAGTCATCTATTAAATAAAATCAACATACAAATCGTTTTATTTGGAGGTTATAGTATGAAGTTAACAGTAGTTGGCTTAGGTTATATTGGTTTACCAACATCAATTATGTTTGCAAAGCATGGCGTCGATGTGCTTGGTGTTGATATTAATCAGCAAACGATTGATAAGTTACAAAGTGGTCAAATTAGTATTGAAGAACCTGGATTACAAGAGGTTTATGAAGAGGTACTGTCATCGGGAAAATTGAAGGTATCTACAACGCCAGAAGCATCTGATGTTTTTATCATTGCCGTTCCGACGCCGAATAATGATGATCAGTACCGGTCATGTGACATTTCGCTAGTTATGCATGCATTAGATAGTATTTTACCATTTTTAGAAAAAGGAAATACCATTATTGTAGAGTCGACAATTGCGCCTAAAACGATGGATGATTTTGTAAAACCGGTCATTGAAAATTTAGGGTTTACAATAGGTGAAGATATTTATTTAGTACATTGTCCAGAACGTGTACTGCCAGGAAAAATTTTAGAAGAATTAGTTCATAACAATCGCATCATTGGCGGTGTGACTAAAGCTTGTATTGAAGCGGGTAAACGTGTCTATCGCACATTCGTTCAGGGAGAAATGATTGAAACAGATGCACGTACTGCTGAAATGAGTAAGCTAATGGAAAACACATATAGAGACGTGAACATTTCTTTAGCTAATGAATTAACAAAAATTTGCAATAACTTAAATATTAATGTATTAGATGTGATTGAAATGGCAAACAAACATCCGCGTGTTAATATCCATCAACCTGGTCCAGGTGTAGGCGGTCATTGTTTAGCTGTTGATCCGTACTTTATTATTGCTAAAGACCCTGAAAATGCAAAGTTAATTCAAACTGGACGTGAAATTAATAATTCAATGCCGGCCTATGTTGTTGATACAACGAAACAAATCATTAAAGCGTTGAGCGGGAATAAAGTCACAGTATTTGGTTTAACTTATAAAGGTGATGTTGATGATATAAGAGAATCACCAGCATTTGATATTTATGAGCTATTAAATCAAGAACCAGACATAGAAGTATGTGCTTATGATCCACATGTTGCATTAGATTTTGTAGAACATGATATGTCACATGCTGTCAAAGACGCATCGCTAGTATTGATTTTAAGTGACCACTCAGAATTTAAAAATTTATCGGACAGTCATTTTGATAAAATGAAGCATAAAGTGATTTTTGATACAAAAAATGTTGTGAAATCATCATTTGAAGATGTATCGTATTATAATTATGGCAATATATTTAATTTTATCGACAAATAAAATGTGTCAAACTAGGGCATACATGATTAAGGAAAGATAAGCTGTTATGTGTTTGAACTTCAGAGAGGATAATGTTATGAAAAAAATTATGGTTATTTTCGGTACGAGACCCGAAGCAATAAAAATGGCACCATTAGTAAAAGAAATTGATCATAATGGGAACTTTGAAGCGAACATTGTGATTACAGCACAACATAGAGATATGTTAGATAGTGTGTTAAGTATATTTGATATTCAAGCTGATCATGATTTAAATATTATGCAAGATCAACAAACGTTAGCGGACCTTACCGCGAATACGCTTGCTAAACTTGATAGCATCATTAATGAGGAACAGCCGGATATGATTTTAGTACATGGTGATACTACAACGACTTTTGTAGGAAGTTTGGCAGCATTTTATCATCAAATTCCGGTCGGACATGTAGAAGCTGGACTTCGAACACATCAGAAATACTCGCCATTTCCTGAAGAGTTAAATCGAGTCATGGTAAGTAATATTGCTGAATTGAATTTTGCACCAACAGTAATTGCAGCTAAAAATTTACTTTTTGAAAACAAAGACAAAGAGAGTATCTTTATTACTGGAAATACAGTTATTGACGCATTGTCAACAACAGTTCAAAATGATTTTGTTTCAACGATTATTAATAAACATAAAGGCAAGAAAGTTATTTTACTAACAGCGCATCGTCGTGAAAATATTGGGGAACCGATGCATCAGATTTTTAAAGCAGTAAGAGATTTGGCAGATGAATATAAAGATGTTGTCTTCATTTATCCAATGCATCGTAATCCAAAGGTAAGAGCGATTGCCGAAAAATATTTATCTGGGAGAAATCGGATTGAATTAATTGAGCCATTAGATGCGATTGAGTTCCATAATTTTACAAATCAATCGTACCTCGTGCTGACAGATTCTGGTGGTATTCAAGAGGAGGCTCCTACATTTGGAAAACCTGTGTTGGTATTAAGGAATCATACAGAGCGTCCCGAAGGCGTTGAGGCGGGAACATCGAGAGTAATTGGCACAGATTATGACAATATTGTTCGAAATGTGAAACAATTGATTGAGGATGATGAAGCGTATCAACGTATGAGTCAAGCGAATAATCCATATGGTGATGGACAAGCATCACAACGTATTTGTGAAGCAATAGAATATTATTTTGGATTGCGCTCAGACAAGCCGGATGAATTCATACCTTTACGTCACAAATAATAAAAACCCCCTAATCATGAAGTTGGTTTAGACAACCAGCGGTGACTAGGGGTTTTTAATATATTTATTTTTGATAGTGGTAGCCAATATCATATTTGAATACTTTATTTGATAATATTGGACTTTGCTGTCCATCGTCATCACTTTTTAAACGTACATTTTTATGAGCTTCTTTAAATACATCGGAATTCAACCAATTATTAAAGCTATCTTCAGATTCCCAAATAGTTAAGATTTTAACTTCGTCTGTATCCTCGGTATTTAATGTTTTAGTGACAAACATTTGTTGGAAGCCTTCAATAGTTTCAATACCTTGTCTATTGTAAAAACGTTCAATCGTTTCTTCCGCACTGCCTTTTTGTAATTGTAATCTATTTTCTGCCATAAACATGGGCAATCACTCCTCTATTTTATGATTTGATTTGGGTAATGTTTTTACAAATGTAAAGAGTACAGCGGTCTGTATGATAACCATGATGATTAATCCTACACGGACTGCAAGAACATCCACCATATAAATTGAAAAACCTATTACAATGTATAAGCTAATTAAAATTTTAATTTTCTGTTGTAGCGTGTAGCCTCGATGTAAATAAAAGTTTTCTACATATTCTTTATAAATTTTTTGATTAATAAGCCAATTGTAAAAGCGATCTGAACTTCGAGCAAAACAAAAAACTGCTACGAGTAAAAAAGGGGTCGTTGGCAGTAAAGGTAATACGGCACCTGCAATACCAAGCGCTGTAAATATTAAGCCAATGACGATTAAAATAAGTCGCATTGAAAAAACTCCATTCTAGTACTATTGCGCATGTAATATTATTTTAGTAATATAACTCATGCTAAATATAATGTGTATGATAAGTGCAATGACTCAGTAAAATGAAACGTTGTTGAATTATCCTTGTCCCATTAACGCGTTTTAAGCGCGCTTTCATAACAACTAAACTATTTAATGAGAATTATTCTCAAGTATTATAGTTATATTATGTGTTTTATTTTTGAAAAGTGCAATATGTTTTCGAAAATAAGATTATTTTTATGTGCAAAAACGACGCAAAAGTTTTAAAAATGAGACTTCTGTGAGCTGATTATTTTATAAAATGTAAACGCTTACTATATAATGTGAATCATATCGTTTAAAAGCATTATTAAATATGATGCTAAGAGATTTATATTATAGCCAATAAACAAAGGAGAGATAATATGGCAGTAAACGTTCGAGATTATATAGCAGAGAATTATGGTTTATTTATCAATGGGGAATTTGTTAAAGGTAGCAGTGACGAAACAATCGAAGTGACTAATCCAGCAACTGGAGAAACACTATCACATATTACAAGAGCAAAAGATAAAGATGTCGATTATGCAGTCGAAGTGGCGCAAGAGGCATTTGAATCATGGTCATTAACTTCTAAATCAGAACGTGCACAAATGTTGCGTGATATTTGTGATAAATTAATGGCACAAAAAGATAAAATTGCAATGATTGAAACATTAAATAATGGTAAACCGATTCGTGAGACAACAGCAATTGATATTCCATTTGCTGCAAGACATTTCCATTATTTCGCAAGTGTTATTGAAACAGAAGAAGGTACAGTGAATGATATCGATAAAGACACAATGAGTATCGTACGACATGAGCCGATTGGCGTCGTAGGTGCTGTTGTTGCTTGGAACTTCCCAATGCTATTAGCTGCATGGAAGATTGCGCCAGCCATTGCTGCAGGTAATACAATTGTGATTCAACCTTCGTCTTCAACACCATTAAGTTTATTGGAAGTTGCTAAAATTTTCCAAGAGGTATTACCTAAAGGTGTTGTCAATATACTAACGGGTAAAGGTTCAGAATCAGGTAATGCAATTTTCAATCATGATGGTGTAGATAAATTATCATTTACGGGCTCAACTGATGTAGGTTATCAAGTTGCCGAAGCTGCAGCAAAACATCTAGTACCCGCTACATTAGAACTTGGTGGTAAAAGCGCCAATATCATATTAGATGATGCTAATTTAGACCTTGCAGTTGAAGGCATTCAGTTAGGTATTTTATTCAACCAAGGTGAAGTATGTAGTGCAGGTTCTCGATTATTAGTTCATGAAAAAATTTATGATCAATTGGTGCCACGTTTACAAGAGGCATTTTCAAATATTAAAGTTGGAGATCCACAAGATGAAGCTACACAAATGGGTAGTCAAACTGGTAAGGATCAATTAGATAAAATTCAATCATATATTGATGCAGCAAAAGAATCAGATGCACAAATTTTAGCAGGCGGTCATCGTTTAACTGAAAATGGGTTAGATAAAGGATTCTTCTTTGAACCGACATTAATTGCTGTGCCAGATAATCATCACAAATTAGCGCAAGAAGAAATATTTGGACCAGTGTTAACAGTGATTAAAGTGAAGGACGATCAAGAAGCAATTGATATAGCTAATGATTCAGAGTATGGTTTAGCAGGCGGCGTATTTTCTCAAAATATCACACGTGCATTAAATATTGCTAAAGCTGTTCGTACAGGACGTATTTGGATTAACACTTACAACCAAGTACCAGAAGGCGCACCATTTGGTGGTTATAAAAAATCAGGTATCGGTCGAGAAACTTATAAAGGTGCGTTAAGTAACTATCAACAAGTTAAAAATATTTATATTGATACAAGCAATGCTTTAAAAGGTTTGTACTAGAATAAATATCGTTTCTGAAGCGTGTTTGCAGGCAGTCTAGCGGTAAGTCTTAGCATGTTTACGGAGTTGTTTAGATTTTAAGCGAAACAAAATATTTAGGAACACGTATCATGATATTAGGATATAATGACTAAAATAATAGCAGTAGGATGGTTTTTAATTGCAAATCATCTTACTGCTGTTTTTAATTATGCTAATTTGCGATGCGGCTATTATAAGGACAGAGTTGTTTATGAATTATGGTGATTTAGAAATATGAAGTTCAATATGCAAAGTCATCGTTTGTTTTAATATGTGGAACAATCATAAAAGTTATTGCGATTTTTTGAACTTAATGAAACTAAACAATAAATTTGAGATACTTTTTTGTCATTTTTATGTAACTCACACAATAATCTCGTACATTATTAAAAATTTCTATATGCTAGGGTTAAAGCAAAGAGCGAGTGTGCTGCAAAATTTTTTCCAAGGTGATATTACATAAAGGTATAAAGGGTAAAGATTAATGAGTTGTCATGAGAAGAACGATGGTGTATAAATTATGGTTAATTCCGGAAGCATTAATATTAATCTGAGAAGCTATAAAGAATTATTTTTAAAAGCGACAATATTAAATACGACGCATTTATTTAGGAGTGGCAAACGTATGAATGGGAAAAAGGCGAATACGATAAACAGATACAAATATTTTCATCATGTCGATCATCAAAAAATTCAACAAAGTTCTAAAAAGACGCTATGGGCATCACTTATCATCACACTATTATTTACAGTGATTGAATTTGTTGGAGGTTTAGTATCTAATTCATTAGCATTGCTGTCAGACTCATTTCATATGCTTAGTGATGTATTAGCACTCGGTTTGTCAATGTTGGCAATTTATTTTGCTAGTAAGAAGCCGACTGCACGCTACACATTCGGATATTTAAGATTTGAGATATTAGCGGCATTTTTAAATGGATTAGCATTAATTGTGATTTCAATTTGGATTTTATATGAAGCTATTGTACGTATTATTTATCCGCAACCCATTGAAAGTGGCATTATGTTTATGATTGCTAGTATTGGTTTACTCGTCAATATTATTTTGACTGTTATCCTTGTAAGGTCTTTAAAACAAGAAGACAATATCAATATTCAAAGTGCATTATGGCATTTCATGGGAGACTTATTGAACTCTATTGGTGTCATCGTTGCAGTTGTATTGATTTACTTTACAGGATGGCGCATCATCGACCCAATCATTAGTATTGTAATTTCACTCATCATTTTACGTGGTGGTTATAAAATTACGCGTAATGCGTGGTTAATTTTAATGGAAAGTGTGCCTCAACATTTGGATACTGATCAAATTATGGCAGATATTAAAAACATAGATGGCATATTAGATGTACATGAATTTCATTTGTGGAGTATTACAACAGAGCATTATTCATTAAGCGCCCATGTTGTGTTAGATAAAAAATATGAGGGTGATGATTATCAAGCGATTGATCAAGTATCATCATTGTTGAAAGAAAAATATGGCATTGCACATTCAACGTTGCAAATTGAAAACTTGCAATTGAATCCATTAGATGAGCCATACTTCGACAAATTAACATAAATAAAACATTGTAGCGCCTAAAACATTAATCTATGTCATAGGCGCACGTTTCGTTTTATACTTATGTTGCATCATCTAAATGATTTTCGTCGATGTCTTTGATGGTATCTACATCTAACACGACATCTTTAGGTTTCAAAATATGAATATGTTTTTCATCATTTGTATGTAAAATGCGTTCTATGATGTACCTTTGACCGGTCATTGTTTCTACAGCAATCTTTTTGTTTCTTGCTAAACTTGCTACGACAGATTCTTTATCCATAATGATAGCCCCCTATATATATGTTTATTTACTTATACCCTAACATTATTTTTATACTCTTTGAAAATATATTTTACAGAATTTTATCTAAATATTTAAAAAAATAGCTTAATATCCTTGTAATCTGATAATAATTATAGTAATATTTTTTCAACCATTGTTATAGGAGGTCTTATTAATGACATTATTTTTATTAGAAGCTAACAATCTTGATTTTGCATCAACGAAAGAAGAACTAGAAGCAAAGGCAGCATCACTATCTACGAAGACAATTCCAACATTAATTGAAGTACAAGCTACTGAAAATTTAACTCATGGTTATTTTATTGTGGAAGCAAATGACGAAGCAGAAGCTAAACAATTTTTAACAGAAGCAGATATTAGTATTCAATTAGTCAAAGAAGTACGCTTAGTTGGTAAAGATTTAGATGAAGTTAAAAATGGTGATGCACATGTTGATTACCTTGTAACTTGGAACATTCCGGAAGGCATTACGATGGATCAATATTTAGCACGTAAAAAGAAAAATTCTGTTCATTATGAAGAAGTGCCAGAAGTTGAATTTAAACGCACATATGTATGTGAAGATATGTCTAAATGTATTTGTTTATACAACGCACCTGATGAAGAAGCGGTACGTCGCGCGCGCAAAGCAGTTGATACACCGATTGATGGCATCGAAAAACTTTAATAAGACAACAAGTTGATGAGATATATGTATATAGGTTTGACGTGGATTTTGATTGCAGTTAATTAGAATAGCTCAATGCTATAAATGTAAGTAGTTGATATGAAGAAACTAATGAACTAAATGCAAGTATTGTCTAAAACAATCATTTTATTGAAATTTAGTAGAGCTGAAATTAATATAACGTCGTTAATTGAATAACGCTTATGTTATAAGAGCACTCATACCAAACCATAATCATCTATAGATATAACAATTCACGATATAAGGGCTGTGTTTGGCATAGCCCTTTAGATATACACTTAATTCCTATTAAAATAGTAGGGATTAAAAGGGGGCTTGTCATGATTAAAATTCAACAATTACAACATCACTTTGGATCACATAAAGTAATTCATAACTTTAATTTGGACATTAGCAAGGGAGAAATAGTCACTTTCATAGGAAAAAGTGGTTGCGGAAAGTCTACTTTACTCAATATCATCGGTGGATTTATTCATCCATCATCTGGTCGTGTCATTATTGATAACGAAATTAAACAACAGCCGTCTCCAGATTGTTTAATGCTATTTCAACATCATAATCTGCTGCCATGGAAAACGATTAATGACAACATTAGGATTGGATTCCAACAGAAAATTAGTGATGAAGAGATTAACGCACAGCTTAAATTAGTTGATTTAGAAGGCAGGGGAAAGCATTTTCCCGAGCAACTGTCCGGGGGTATGAAACAACGTGTGGCACTATGTCGAGCGCATGTGCATAAGCCTAACGTTATATTGATGGATGAGCCATTAGGTGCATTAGATGCATTTACACGTTATAAACTTCAGGATCAACTAGTGCAACTAAAACATAAAACGCAATCAACTATTATTTTAGTGACGCATGACATTGATGAAGCTATTTATCTTTCCGACCGCATTGTTCTGTTAGGTGAAGGGTGCAATATTATTTCTCAATATGAAATTACAGCATCACATCCACGCAGTCGTAATGATAGCCACCTACTTAAGATTCGTAATGAAATTATGGAAACATTTGCATTGAATCATCATCAAGTTGAACCTGAATATTATTTATAAGGAGTGAGTGACGATGAAAAGGTTAAGCATAATCGTCATCATTGGAATCTTTATAATTACAGGATGCGATTGGCAAAGGACGTCTAAAGAACCGTCTAAAAATGCCCAAAATCAGCAAGTGATTAAAATTGGATATTTGCCGATTACACATTCAGCTAATTTGATGATGACTAAAAAATTATTATCACAATACAATCATCCGAAATATAAACTAGAATTAGTTAAATTCAATAATTGGCCAGATTTAATGGACGCATTAAACAGTGGTCGTATTGATGGTGCATCAACTTTAATAGAGCTAGCGATGAAATCAAAACAGAAGGGCTCAAATATAAAGGCTGTGGCATTGGGCCATCATGAAGGCAATGTCATTATGGGACAAAAAGGTATGCACTTAAATGAATTTAATAATAATGGCGATGATTACCATTTTGGTATACCACATCGTTATTCAACACATTATCTTTTACTTGAGGAATTACGTAAACAATTAAAGATTAAACCGGGGCATTTTAGCTATCATGAAATGTCGCCAGCAGAAATGCCAGCCGCATTGAGTGAACACAGAATTACAGGGTATTCTGTAGCCGAACCATTCGGTGCACTGGGTGAAAAGTTAGGCAAAGGTAAGACTTTGAAACATGGTGATGACGTTATACCTGATGCGTATTGCTGTGTGCTAGTACTGAGAGGGGAATTGCTTGATCAACACAAGGATGTAGCGCAAGCATTTGTACAAGATTATAAAAAGTCTGGCTTTAAAATGAATGATCGCAAGCAAAGTGTAGACATTATGACGCATCATTTTAAACAAAGTCGTGACGTTTTAACACAGTCAGCGGCATGGACATCCTATGGTGATTTAACAATTAAGCCATCCGGCTATCAAGAAATTACGACATTGGTAAAACAACATCATTTGTTTAATCCACCTGCATATGATGACTTTGTTGAACCGTCATTGTATAAGGAGGCATCGCGTTCATGACACGTCCCACAAATAACAAATTTATATTACCTATTATCACATTTATTATTTTCTTAGGCATTTGGGAAATGGTCATTATTATTGGGCATTACCAACCTGTATTGTTACCTGGTCCTGTTCTTGTAGGAAAAAGTATATGGACTTTCATTGTTACTGGAGAAATCTTCCAACATTTAGCAATTAGTTTATGGAGATTTGTAGCGGGCTTTGTTGTCGCATTGTTGGTTGCTATTCCATTGGGCTTCTTGCTTGGAAGGAATCGTTGGCTATACAACGCTATCGAACCGCTATTTCAATTGATTAGGCCGATATCTCCGATAGCATGGGCACCATTTGTTGTTCTATGGTTTGGTATTGGTAGTTTGCCAGCGATTGCGATTATTTTTATCGCTGCTTTTTTCCCAATTGTGTTCAATACTATTAAAGGCGTTAGAGACATTGAACCTCAATATTTAAAAATAGCGGCAAATTTAAATTTAACTGGGTGGTCATTGTATCGCAATATATTATTTCCCGGGGCATTTAAACAAATCATGGCTGGGATACATATGGCGGTAGGAACAAGTTGGATATTTTTAGTTTCTGGTGAAATGATTGGTGCACAATCGGGATTAGGTTTTTTAATCGTTGATGCACGAAATATGTTGAACTTAGAAGATGTTTTAGCAGCAATATTCTTTATCGGATTATTTGGTTTTATTATTGATCGATTCATTAGTTATATTGAGCAGTTTATACTTAGAAGATTTGGTGAATAAGGAGAGATGATGATGACTTTAGAAACGCTTATCAAAGAACAATTAGATCCTCATTTAGTAGAAGTTGATGAAGGGACGTATTATCCGAGAACATTTATTCAACAATTATTTGTAGATGGTTATTTCGGTGAGGCGGCATTGAGAAAAAATGCTGAAGTAATCGAAGCTGTATCGCAGTCTTGTTTGACAACAGGATTTTGTTTATGGTGCCAATTAGCTTTTTCAACGTATTTAGAAAATGCCACGCAGCCACATTTAAATAATGACTTACAACAGCAATTGTTATCTGGAGAAATATTAGGTGCTACCGGATTGTCTAATCCGATGAAGTCATTTAATGATTTAGAAAAGTTGAACCTTGAACACACTTATGTTGATGGACAATTGGTTGTCAGTGGACGTATGCCAGCTGTAAGTAATATTCAAGAAGACCATTATTTTGGTGCGATTTCGAAACATGAATCATCAGATGAATTTGTCATGTTCATTCTACGTGCCAATCAAGATGGTATCACTCTCGTTGAAAAAACAAATTTTTTAGGGGTCAACGGGTCAGCAACGTATCAAATCACATTGAATTAAGTCGTAGTGCCACAATCACAAATCATCACGCATGATGCGAAGCAGTTTGCGGCAACTATTCGCCCGCAATTTATTGCTTACCAAATTCCAATAGGATTAGGCTCAATTAAAAGTTCTTTAGAGTTAATTGATGCATTTTCAAATGCGCAAAACGGAATAAATCAATATTTAGAGTATGATGTTGAAGCTTTTAAAAAACGTTATCGTCAACTTAGAGAGGAATATTATGCAATATTAGATGACGGTAACTTAACTTCACATTTAAGTGAATTAATATCATTGAAGAAGAACATTGGCTATTTATTGTTAGATGTAAATCAAGCTTCTGTTGTCAATGGTGGTTCAAGAGCGTACACACCATATTCGCCACAAGTTCGCAAGTTAAAAGAAGGATTCTTCTTCGCAGCATTGACACCAACATTAAGACATTTAGGTAAACTTGAGGCAGAGTTGAAGGGGTAAGTATGATATGCTGATCTGTTGTTTAGATGCGTTTGTTGAAACATTTTTTAAAATAATATAAATCTTAGTTTATAAACATTTTCTGTTTATTTGTTATATCCTTTTAACTAGGAAAATATACATTTCGTAATAATAATAATCGTTATCATTGAAAAAGTGTTTATAAGGTGTATAATGAAAATGTGAACAATTAATGAACTTCTTATTTTAAAGAAGGTGAATACTATAGATACGCATACTAAAGAACAACAATTCTCGAATCTAGTAAGATCTTATCGTAAAGAATACGTGGGTAAAGGACCCAATAGTATTCGAGTGTCGTTTAAAGATAATTGGGCGATTGCACATATGACAGGTGTTTTGAGTAAAGTTGAGAGTTTTTACCTAAACGACAAACGCAATGAATCGATGCTCCATTATACACGCACAGAGAAGATTAAACAGATGTATAAAGAAATAGATGTAAATGAGATGGAAAGTCTTGTAGGCGCTAAGTTCGTAAAATTATTTACAGATATTGATTTGAATGATGATGAAGTCATTTCAATATTTGTTTTCGATAAGTCAATAGAATAAGTGTTGCTGGTGTAAGGTACACGGTGCTGTTTGCTAACTTCGCTTTGAATTTAACAATAATTCAAGGGGGTGGTATGTCAAACGGTGCCGTTTTTTTGTCATATTTTTAAAACAAGCAACATGCAACACGTACTTTAAGGAAGTCAAAATTTATCATTTAGGAGAGATGGATATGAAAATCGTAGCGTTATTTCCAGAAGCAGTAGAAGGTCAAGAAAATCAATTACTTAATACTAAAAAAGCATTAGGATTAAAAACATTTTTAGAGGAAAGAGGACATGAGTTCATTATATTAGCAGATAATGGTGAAGACTTAGATAAACATTTACCAGATATGGATGTGATTATTAGTGCGCCATTTTATCCTGCATATATGACTCGTGAACGTATTGAAAAAGCACCGAACTTGAAATTAGCAATTACAGCAGGTGTAGGATCTGACCATGTAGATTTAGCGGCAGCAAGTGAACACAATATTGGTGTCGTTGAAGTTACAGGAAGTAATACAGTTAGTGTGGCAGAACATGCGGTTATGGATTTATTAATACTTCTTAGAAACTATGAAGAAGGTCATCGTCAATCAGTAGAAGGTGAATGGAACTTGTCTCAAGTAGGTAATCATGCGCATGAATTACAACACAAAACAATTGGTATTTTTGGATTTGGTCGAATTGGACAACTTGTTGCTGAAAGATTAGCGCCATTTAATGTAACATTACAACACTATGATCCAATCAATCAACAAGACCATAAATTGTCTAAATTTGTAAGCTTTGATGAACTTGTTTCAACAAGTGATGCGATTACAATTCATGCACCATTAACACCAGAAACTGATAACTTATTTGATAAAGATGTTTTAAGTCGTATGAAAAAACACAGTTATTTAGTGAATACTGCACGTGGTAAAATTGTAAATCGCGATGCGTTAGTTGAAGCGTTAGCATCCGAGCATTTACAAGGATATGCTGGTGATGTTTGGTATCCACAACCTGCACCTGCTGATCATCCATGGAGAACAATGCCTAGAAATGCTATGACAGTTCACTATTCAGGTATGACTTTAGAAGCACAAAAACGTATTGAAGATGGAGTTAAAGATATTTTAGAGCGTTTCTTCAATCATGAACCTTTCCAAGATAAAGATATTATTGTTGCAAGTGGTCGTATTGCTAGTAAAAGTTATACAGCTAAATAGAATAAGGATGCTGGGCTAGCGATTAACGCTTTCAATTTTATATAAATGAATTATATAAGCACTACTGCTGTTGTAAAGATGGCAGTAGTTTTTTTATGATTACATCTAAGTATAGTCACGGCTATGTTAGGACAATGATTTAACATTTACGCACATATGTGTTCACTTACGCAATTATTGATAAATTTCATTCATTTGGAATAATATATAGTCATATAGTGCTAATTTTTTTGAGGCATTATATGCAAGATGCATTGTAAAGTCGATGCATTTGTTTGTTAAATAACTTTGTATAACTAAAAATTCTTTGTTTCAACGTATAATCTAATAATAGATTTTATATAAATGGTAGTGTGTATATATGTGGATAGGGGTGTAGTTATTAATGAAACGCTTAAGTACGACTTTGAAAGTACGATTGATTAGCAATTTTTTACAGCTAATTATTACGACAGCATTTATACCGTTTATAGCACTATATTTAACAGATATGTTAAGTCAATCAATTGTCGGTATATATCTTGTTGGTTTAGTGGTTCTAAAATTTCCATTGTCCATTATATCTGGTTACCTTATTGAGATATTTCCGAAAAAGTTGCTAGTACTTATTTATCAAGCGACGATGGTGATAATGCTTGTGTTCATGGGCATATTTGGGTCACATCAATTGTGGCAAATTATTGGTTTTTGTGTTGCATATGCCATATTTACAATCGTTTGGGGATTACAATTTCCAGTTATGGACACATTAATTATGGATGCAATTACCGAAGACGTGGAACATTATATTTACAAGATTAGCTATTGGATGACGAACTTATCGGTAGCTATTGGGGCATTGTTAGGCGGCTTGATGTATGGCTACAGTATGTTACTACTTTTCTTAATAGCAGCTTGTATATTTTTAATTGTACTCTTTATTTTATATATTTGGTTACCTCAAGACCGAAATCAAGTAAAGCAAAGTGATGACAAGAGGCATGCAAGTCGTTATCAAAAATTACAAATAATGAATATATTTCGCAGTTATAAATTAGTTTTGAAAGACCGTAATTATATGTTATTGATTTCGGGGTTCAGTATCATCATGATGGGTGAATTTTCAATCTCCTCATATATTGCTATTAGACTAAAGAATCAGTTTGAAACAATAAGTATAGGTTCATATGATATTACAGGTGCTAAGATGTTAGCAATCTTGCTAATGATTAATACGGTCGTCGTCATTTTACTCACGTATTCAATCTCGAAAGTTGTATTGAAAATAGATTTTAAAAAAGCTTTAATCACTGGTTTGCTGATTTATATTGTTGGCTATAGTGGTCTAACCTATCTTAATCAGTTTGGCTTATTAGTTGTTTTTATGATAATTGCGACTGTAGGTGAAATTATTTATTCGCCTATAGTTTCAGAACAACGCTTTAAAATTATTCCTAAAGCTAAAAGAGGAACATATAGTGCAGTTAATGCATTAGGTATTCATTTTTCAGAAACACTAGCTAGGTTAGGGATTGTGTTGGGTGCTTTCTTAACGTCATTACAAATGGGACTGTATATGTTTATCGTTTTAACAATTGGTGCTAGCATGCTTGTTGCTGGTGTATTCGGGGGACAAAAACAAGTGAATACAAATTGAATTTATTTAAATATTTATTTTATGCATCTTTTTATATTGAAAACCTATTAATTCGGTCGTAATTAAAATAGAGATAAATTTATTAAGAATTTGTTAAAATTTAAGGATAACAATTGTTTTATGCGAGTTGTTTGTTTAATATAAACTTGCTTCATGGATATTTTGTAACAACAATATTGAATTTGCAATGAGATGTGAACAACAGAAAGTGATTAACGAGTTGTAGTGTACTATTTATCGAAGATGTATGTAATTTACATTGAAAAATATACCAATTGTAACGATGATACAAGATGTATTTTAGGGTAGAATATATCGCTCATATGTTGCGAATGGTGTTTTATATTAATCATTACATAACGAGTTAATTAACATTTCGTCGGTTATCATATCATCATGCAATTTCAGTAAGTAATGAGTATTATGATATGAAAGAAGGACTTTTTATGATTATGGGTAATTTGAGATTTCAGCAGGAATATTTTCGTATATACAAAAATAATACAGAATCAACGACACACCGTAATGCGTATTGGGTTAAACTCGCTAAAAATGTTGAAGCTACTAAAATGATGTATGCATTATCGACAATTGTGCAACAACATGCATCTATAAGACATTTTTTTGATGTTACTACCGATGACAATTTAACAATGATACTTCATGAATTTCTGCCTTTTATTGAGATAAAACAAGTTCCAACTTCTTCCGCAAACTATGATTTAGAAGCTTTTTTTAAGCAAGAATTAAGTACTTACCATTTTAATGATTCACCTTTATTCAAATTTAAATTGTTTCAGTTCGCTGATGCTGCATATATACTATTAGATTTTCATGTGTCCATTTTCGATGATAGTCAAATTGATATTTTTCTTGATGATTTATGCAATGCATATCGTGGCAATACTGTTATTAACAATACTCGACAGCATGCACATTTAAATAGAAATGATGATAAGCACAATCAAGATGCATCGCATATAGCATTAGACTCAAACTATTTTCGGTTAGAGAATAACTCTGACATCCATATTGATAGTTATTTACCAATTAAGCATCCATTTGAGCAAGCTTTATATCAAACGTATTTGATTGATGATATGACATCAATAGATATGGCATCGTTGGCTGTTAGTGTGTATTTAGCTAATCATATAATGAGTCAACAACATGATGTCACATTAGGTATACATGTACCATCACATTTACCAAATGATTTACACGGAAATATTGTGCCGTTAACGTTAACAATCGATGCAAAAGATGTATGTCAACGTTTTACAACAGATTTTAATAAATGTGTGTTGCAAAATATGTCGCAATTACAGTGCGCGAATTCTTCGCTTTCACTAGAGACTATTTTTCATTGTTATCATCATATGATGTCTTGTTGTAATGATGTTATTGAGGATGTACATCAAATACATGATGCACATACATCTTTAGCGGATATTGAAATTTTTCCACATCAACACGGGTTCAAAATTATATATAACAGTGCAGCATATGATTTGCTCTCAATCGAGACGCTGAGTGACTTAGTTCGAAATATTTATTTGCAAATTACTGAAGAAAATGGAAATAAACGAACAACTGTAGATGAACTTAATTTGATGACAGAACGTGATATTCAATTATATGACGATATCAATGTAAGTTTGCCTGAGATAGATGATGCGCAAACAGTTGTTACCTTATTTGAGCAACAAGTTGAAGCAACGCCGAATCATGTCGCTGTGCAATTTGACGGAGTGTTTATAACATATCAAACATTGAATGCACGCGCGAATGATTTAGCACACCGTTTGAGAAACCAGTATGGTGTTGAACCTAATGATCGTGTCGCTGTCATAGCTGAAAAAAGTATTGAGATGATAATAGCGATGATAGGTGTGTTGAAAGCTGGTGGGGCTTACGTGCCAATTGATCCGAACTATCCAAGTGATCGTCAGGAGTACATTTTAAAAGATGCAACGCCTAAAGTTGTAATAACGTACCAAGCTTTATATGAAAATGGTAAACAAAATATTAATCACATTGATTTGAATAAGATAGCGTGGAAAAATATTGATAATCTTTCTAAATGTAACACGTTAGAAGATCATGCTTATGTTATTTACACGTCGGGGACAACTGGTAACCCAAAAGGTACACTAATTCCGCACCGAGGTATTGTTCGCTTGGTCCATCAAAATCATTATGTACCATTAAATGAAGAGACGACGATTTTGTTATCAGGAACTATAGCCTTTGATGCTGCAACATTTGAAATATATGGTGCATTGCTCAATGGTGGAAAGCTGATTGTTGCTAAAAAAGAACAATTATTAAATCCAATAGCGTTAGAACAATTAATCAATGAAAATGACGTTAATACTATGTGGTTAACCTCCTCATTATTTAATCAGATTGCTAGTGAACGAATAGAAGTATTGGTACCGTTAAAGTACTTATTAATTGGTGGAGAAGTATTGAATGCTAAGTGGGTGGATTTGCTTAATCAAAAACCGAAGCATCCTCAAATTATTAATGGTTATGGACCAACTGAAAATACAACATTTACAACGACGTATAATATACCTAACAAAGTTCCAAATCGTATTCCTATTGGTAAACCGATTCTTGGTACTCATGTTTATATCATGCAAGGCGAGTGTCGATGTGGCGTTGGTATTCCTGGAGAATTATGTACAAGTGGCTTTGGGTTAGCTGCAGGTTATTTAAATCAGCCAGAATTGACAGCAGATAAATTTATCAAAGATTCAAATATAAATCAGCTGATGTATAGAAGTGGTGATATCGTTCGTCTATTACCCGATGGCAACATAGATTATTTATATCGAAAGGACAAACAAGTTAAGATTCGAGGGTTTAGGATTGAGTTGTCAGAGGTTGAGCATGCGCTCGAGCGTATACAAGGTATTAATAAAGCAGTTGTTATTGTTCAAAATCATGATCAAGATCAGTATATCGTTGCTTATTATGAAGCGATGCATACATTATCACATAATAAGATTAAATCACAATTACGTATGACCTTACCGGAGTACATGATACCAGTTAATTTCATGCATATTGAGCAAATTCCTATTACTATTAATGGGAAATTAGATAAGAAGGCATTGCCTATCATGGACTATGTCGATACGGATGCCTATGTAGCACCGAGTACAGATACCGAACACTTGCTATGCCAAATTTTTGCAGATATTTTACATGTGAATCAAGTAGGTATTCATGATAATTTCTTTGAATTAGGTGGCCATTCATTAAAAGCAACGTTAGTGGTGAATCGGATAGAGGCATCTACTGGGAAACGATTACAAATTGGTGATTTATTACAAAAGCCAACTGTATTTGAACTAGCACAAGCGATTGCTAAGGTTCAAGAACAAAACTATGAAGTGATTCCAGAAGCTATAGTTAAAGATGATTATGTGCTGAGCTCTGCACAAAAGCGTATGTATTTATTATGGAAATCAAACCATAAAGATACGGTGTATAACGTACCTTTTTTATGGCGGTTATCATCAGGACTTAATGTAGCTCAATTGCAACAAGCAGTTCAGCATTTGATAGCGCGACATGAGATTCTACGAACACAATATATTGTTGTAGATGATGAGGTTCGACAACGTATTGTGGCAGATGTTGTAGCTGACTTTGAAGAAGTTAACACGCATTTTACGGATGAACAAGAAATCATGCGCCAATTTGTGGCACCTTTTAATTTGGAAAAGCCAAGTCAAATTAGAGTGAGATACATTAGAAGTCCCTTACATGCATACCTGTTTATAGATACACATCATATCATTAATGACGGTATGAGTAATATACAATTAATGAATGATCTTAACGCACTTTATCAACATAAATTATTGTTACCACTTAAATTGCAATATAAAGACTATAGTGAGTGGATGTCGCATCGTGATATGACGAAACATAGACAATATTGGTTATCTCAATTCAAAGATGAAGTACCTATTTTAAGCTTACCGACAGACTATGTTAGACCAAATATTAAAACGACAAATGGAGCAATGATGTCATTTACAATGAATCAACAAATGAGACAGCTACTTCAAAAGTATGTAGAAAAGCATCAAATTACTGATTTTATGTTCTTTATGAGTGTGGTCATGACGTTGTTAAGCAGATATGCTCGAAAAGATGATGTTGTTGTCGGTAGTGTGATGAGTGCGCGTATGCATAAAGGCACGGAGCAAATGCTAGGCATGTTTGCTAATACGTTGGTATATAGAGGGCAACCGTCACCTGATAAAATGTGGACACAGTTTTTACAAGAGGTTAAGGAAATGAGTTTGGAGGCATACGAGCATCAAGAATACCCATTCGAATGTTTAGTAAATGACTTAGATCAATCACATGATGCCTCACGGAATCCATTATTTGATGTCATGTTAGTACTACAAAACAATGAAACGAATCATGCTCATTTTGGGCATAGTAAATTAACACACATTCAACCCAAATCAGTGACGGCGAAATTTGATTTATCTTTCATCATTGAAGAAGATCGCGATGACTATATAATCAATATCGAGTATAATACCGATTTATATCACTCAGAAACAGTTCGTCACATGGGTAATCAATGTATGATTATGATTGATTATATTTTGAAGCATCAAGATACACTACAAATTTGTGATATACCAAACGGCACGGAGGAACTTCTAAATTGGGTCAATACGCATGTTAACGATCGAATGCTTAATGTCCCGGGAAATAAATCTATCATAAGTTACTTTAATGAAGCTGTCTCACGACAAGGTAATCATGTTGCGCTAGTCATGAATGATTTGACAATGACGTATGAAACATTACACAACTATGTGGATGCCATTGCGCACATGCTCCTATCAAATGGTGTGGGCAATGGTCAACGGGTTGCCTTGTTTACAGAACGTAGTTTTGAAATGATTGCGGCGATGTTGGCGACAGTTAAAGTAGGTGCATCTTATATACCTATCGATATTGATTTTCCGAATAAACGACAAGGTGCAATTTTGGAGGATGCTAAAGTAACTGCAGTCATGTCTTATGGCGTTGAAATTGAAACGACATTACCAGTCATTCAATTGGAAAATGCTAAAGGCTTTGTTGAATCAAAGGAAAATGAACAATATGATGATTTACATGGCAATCAACTTGAAAACACAGCGATGTTAGATAATGAGATGTATGCTATTTACACATCTGGTACGACCGGGATGCCTAAAGGGGTTGCCATACGACAACGAAATTTGTTGAATTTAGTGCATGCATGGTCAACTGAATTGCAATTAGGCAACAATGAAGTATTTTTGCAACATGCAAATATTGTTTTTGATGCATCAGTTATGGAGATTTATTGTTGTTTGTTAAATGGTCATACGCTTGTGATTCCAGATAGAGAGGAACGTGTTAATCCAGCACAGTTACAACAACTCATTAATAAGCATCGTGTGACGGTGGCGTCGATTCCGTTACAGATGTGTAGTGTTATGGAAGACTTTTATATTGAAAAGTTGATTACAGGCGGGGCAACTAGTACGGCATCCTTTGTTAAATATATTGAGAAGCATTGTGGCACGTATTTCAATGCCTATGGACCATCTGAGTCAACAGTCATCACATCGTATTGGTCACATCATTGTGGTGATTTGATACCTGAGACGATTCCAATTGGCAAACCCTTATCTAACATCCAAGTGTATATTATGTCAGATGGTTTGTTATGCGGTATTGGTATGCCAGGCGAGTTGTGTATTGCAGGTGATAGTTTAGCGATAGGATATATTAACCGTCCAGAATTAATGGCTGATAAATGGCAAAATAATCCATTTGGTAAAGGAAAGTTGTATCATAGTGGTGATTTAGCACGTTATACATCTGATGGTCAAATTGAATTTTTAGGAAGAATAGATAAACAAGTGAAAGTTAACGGGTACCGTATTGAACTTGATGAAATTGAAAATGCAATATTAGCTATTCGTGGTATATCTGATTGTGTTGTAACAGTAAGTCACTTTGATACGCATGATATATTGAATGCTTATTATGTCGGAGAGCAACAAGTGGAGCAGGATTTGAAGCAATATTTAAATGATCATCTGCCTAAGTATATGATTCCTAAGACTATAACGCATATCGATTGTATGCCATTAACCACGAATGACAAGGTGGATACTACGCGTTTGCCAAATCCATCACCTATACAACAGTCTAATAAAGTGTATAGCGAACCCTCTAATGAAATTGAGCAGACATTTGTTGATGTATTTGGAGAGGTATTGAAACAAAATGATGTCGGTGTTGACGATGATTTCTTTGAACTTGGTGGTAACTCATTAGAGGCGATGTTAGTTGTCTCGCATTTAAAACGATTTGGCCATCATATTTCAATGCAGACATTATACCAATATAAAACCGTGCGACAGATTGTTAATTATATGTACCAAAATCAACAATCATTAGTTGCATTACCGGATAATCTTTCGGAATTACAAAAGATTGTTATGTCTCGTTATAACTTGGGTATTTTAGAGGATAGTCTAAGTCATCGACCTCTAGGAAATACACTATTGACTGGCGTGACAGGTTTTTTAGGTGCTTATCTGATTGAAGCACTACAAGGATACAGTCATCGCATTTATTGTTTCATACGTGCTGATAATGAGGAAATAGCATGGTATAAGTTGATGACGAATTTAAATGATTATTTTTCAGAAGAGACGGTTGAAATGATGTTATCAAACATTGAAGTCATTGTTGGTGATTTCGAGTGTATGGATGATGTTGTTTTACCAGAAAACATGGATACGATTATTCATGCAGGTGCTCGTACAGATCATTTTGGTGATGATGATGAATTTGAAAAAGTAAATGTTCAAGGTACTGTTGATGCCATACGTTTGGCACAACAACATCATGCAAGGTTAATATATGTGTCTACGATAAGTGTGGGAACTTATTTTGATATAGACACAGAAGATGTGACATTTTCAGAAGCGGATGTCTATAAAGGACAACTACTAACATCACCATATACACGGAGTAAATTTTATAGTGAATTAAAAGTATTAGAAGCTGTAAATAATGGCTTAGATGGTCGGATTGTACGTGTTGGTAATTTGACGAGTCCTTACAATGGAAGATGGCATATGAGAAATATAAAGACTAACCGTTTTTCAATGGTAATGAATGATTTGTTACAACTGGATTGTATCGGGGTTAGCCTGGCTGAAATGCCTGTAGATTTTTCTTTTGTGGATACGACTGCAAGACAAATTGTCGCATTAGCACAGGTCAACACACCACAAATCATTTACCATGTGCTATCACCTAATAAAATGCCGGTGAAATCTTTGTTAGAATGCGTTAAGCGCAAAGAAATTGAACTCGTCAGCGATGAATCATTTAATGAAATTTTACAGAAACAAGACATGTACGAAACGATTGGATTAACTAGTGTTGACCGTGAACAACAACTAGCAATGATAGATACAACATTAACATTAAAAATAATGAATCACATCAGTGAAAAATGGCCAACGATAACTAACAATTGGCTGCATCATTGGGCGCAATATATCAAAACAATATTCAATAAGTAAGTAGGGAAAGTTATGACAGTATTTGTAATGCAATTACAGAGTAACTTGAAAAGTATTGAAGAATTAATATCACAAAGTCGTTGGTCATATAAAAAACCACGTACAGTCAACTATAGATACAATCAAGATAAACTCATGCACAGATTGGGAGATATTTTAGTGCAATATGGAATTCAACATGACACAGGTTTATTACCACATGAATGGCATTATCACATTTCGCCACGAGGTAAGGCAGATATTGTTCAACACAATCGTGATGGACAGCCCATCTATGTGAGCTTATCATATAGTTATCCTTATATCGTGTGTGTTGTCGATAAAGAACCAGTTGGTATAGATATCGAAAAGATATCACAACGTTTAGACTGGCGTACGTTAGTGACGTGTTTCTCTACAAACGAAGCACATCAAATATGTAGTTTAAATGATTTTTATCAAATATGGACACAAAAAGAAAGTTTTACAAAATTGATTGGTGAAGGTTTAATCAAAGGATTGGACATTTATGATATGACACAATCACACTTTTATCAATCACGTGAAGTGAAGTTCAAACAATTTATTTTTGATCAGTTTATGGTACAGGTATGTTTCTTAGGACAGGCACCCTGGGGTTATAAAAAAGTGTCTGTATTTCAGTTATTGAGTAGTTAATATGACGTCTGACAGTATCATTGCGCAGTGATTTTAAACTATACTGCCTAAATGTTTACTGTTAGATGTTTTTTTATTGGAAAAATGAAAGGTGAATACACGATGGCATCATTCAAAATCATGACGAGATTAAAGTAAGTGATAAGGTGAAAATATACTGAGCAATATTGAAATTACCGAAAATAATAGTTTGTTACGACGCATTTGAGACTTTAATGCTCACGTAAGTTGGCTGGAATCATATCATGTCAGTTAATAAAATAACGTGAGCATCAATCATCATACTCAAACGATGATTTAAAACTCACGTTAATGTTAGTCAGTGTATTAATTTAATTTATAGCGATAGACAAAATGTTGTCGCACTAATTCAATTGTCATCATCCAGACGATATGGCCAAAGAATTCTGACAGATGCTCTTGGAATGGTTGATCCCACACAGCAGGTACAGTATGCATGATTGGCATAATGATAAGGTGGAATAATACCCAAATAGCAATACCAAATACAGCACCTTGTCCCATCGCTAAGTAAGCGTATTTTTTAACTAATATGCAGTAAATAATTGCAATGACGATAGAAAAACTAAAGTGGACAATAAAGCTTACCCAAGGCAATTCCATATTTGAAAATGTATATGTTTGATGCGTAAACTCACTACTAAATCCTAATTGTTGCAATAACTCTTGAGGTGGGTTTGTTGCATTACGTTCTGGTGTGCGAGGTGGAAACATGACCTCCCAACCTAATTTTACAATTCCAGATAACAAGCCACCGATAATTCCAGCATAAATGAATATACCCATTTGTCGTTTCGTCAACTTAAGGACTCCTCTCTATTTACTATCCTCATTATAGTATTTTGTGAAAATAATCACAATGAAAAGCTTTGCAAAACTTAAAATATTTTGATAAACAAATTTGTAAAAGGTTATTAGTTTTTTACATCTCATATTGTATCATACTGTATTCGGAATTATTGACGAGATGAACGGTAAATAAATGTTTCAGCGCAATGGATAAACGAACTGGAATCATCGCGTGTCAAAACTTGTTAGTCCTTAATTTCATGGTTATGAATTAAGGATTGTTGTGCCAACAAAATCATTATTGTAAATAGATTCGATAATATTTGGCTTGTTTCCTGATGCAATGATAACTTTAGGACAGCCATTTTCAATCGCATTTTTAGCATCAAGCACTTTGGGAATCATACCTCCATAAATATCACCATGCTCAATATACTGATTAATATCACCTAATGGTAGATGAGGTATAACAACATCATTGATGAGTACACCTGCAATATTACTTAATACATAAATAGGTGCTTTTAATGATGATGCAATAAAATAGGCAAGCGTGTCAGCATTAATATTGTAAAATTCTCCATCATGGTTATTGAAACCAATCGAATTAATGATAGGTACAAATTTATCACATATATACTGTAAAGCATCCTTATTTAAAGCGGTCGGAACTCCGACATATCCATATTGTTGATCAAAAGATGTAATTTCAAACAGCTGTGCATCTACACCACATAAGCCTATTGCAGAACATTGGTGCTGGTTAAATTGAGCTACTAATGCCGTGTTAACGTCTGCAATGAGCGTGCGTTTAGTAATCGTCATGGTTGCTTTATCAGTCACTCTTAGGCCATTAACAAAGTGTGGCTCGATTTGCTGGTTTGATAATGCATCATTAATAAAAGGGCCACCGCCATGAACGATAATAGGGTAGATGTTGTTTGATCGTAAATGCTTAATATTGTTAATAATTGATGGATGCATGTCACTAAGTGTACTGCCACCAATTTTAATGACAATAAATTTCATCTAACCAACACCACCTTATGTTCGATATGATGCGTTAATACGCACATAATCATAGGATAAATCACAACCGTATGCAGTCGCTGTAGCGTTACCTAAACCAAGCTGAACGTCAATTGTGACATGTTCATGAGTTAATGTATTCGACATAGCTTGCTCATCAAATAGTACAGCCATACCTTTATCAACGACAGGTATTTGGTTCAGTTGAACATATGTGCAGTTAGGATCAATTTCACATCCGCTATAGCCAATAGCTGTAATGATTCGACCAAAATTGGCATCTTCGCCAAAAATAGCTGATTTTACTAGATTTGAACTTACGATAGTTTTACCGATTTTTCTTGCATCTGATATTGACTTAGCACCTGACACATTGACGCTGATTAACTTTGTTGCGCCTTCGCCATCTCTAGCTATAGCTTTAGCTAAAAATGTACAGACAAAATTGAATGCATCAACAAATGTTTCCCATTGTGGATGGTCTTGATTAAGTATTTGGTGTTCAACTTGGTGATTTGCCATGACTAATACCATGTCATTTGTACTTGTATCGCCATCAACAGTAATCATATTAAATGTATGGTCAGTCGAAGATTTTAATAATTGATGAAGTGTATTCGATTCAATCGCTGCATCGGTTGTTATAAAAGCAAGCATGGTAGCCATATTTGGGTGAATCATACCTGAACCTTTGGCGCTACCACCAATTGTAACGGTTTTACCATCGATTTTTAGTGATACAGCGATATGTTTTGTACATGTATCAGTTGTTAAAATTGCCTCGTTAAACGCACCTGGCGTTGTGTACTTAGTATCCTTAATATGATCGGTCCCATTCTTAATTTTATCCATAGGCAAATATTCACCAATAACCCCAGTTGAAGCAACAGCAACATGCTCAGATGGTATTTGAAGTTGTTGAGCAACCCATGTTTGTGTTTGTCGTGCATCATCTATGCCTTGTTGACCGGTACAAGAATTTGCATTAGCTGAATTAACAACAAGTGCTTGTAATTTTCCTTTAGACTTTTGTAAAGTGTCTTCAGTGACAATAAGTGGTGCAGCTTTAAACTGATTTAAAGTATATACGGCAGCTGCACTTGCCAAAGACGATGAGTAAATCCAGCCAAAGTCTTTTTTGTTAGCGCGTAAACCGATGTGCATACCACCAGCCGTGAAGCCTTGAGGTGTACTAATATCGCCATGTTTAATAATTGAAAAGTTATATTGTTGTGATGTCGTTTCTTGATGTTTCATTCTAACACCCCTTATGGATAAACTGGTGATTGTTTTAGGCCAGTCGTAACTTCAAAATTATATAATATATTTAAGTTTTGAATGGCTTGACCACTTGCCCCTTTGACAAGGTTATCAATCACTGATACTAAAATTGCTGTTTGCGTTGTTTCATCTACATAGATACCGATATCGCAGTAGTTACTACCGAGTACTTCTTTTGTGGTTGGAAAAGTCCCAATATCTCTAATTCTGACAAATGGCTGATTAGCATAATAAGAGGTCATTAATTTATGTAATGATTCAGTTGTATATTCAGATGATAATTTGACATAAATTGTTGATAAAATACCTCGTGTCATTGGTACGAGATGTGGTGTAAATATGACTGATACATCTTGACCCGCAACGATAGATAAATATTGCTCGATTTCCGGTTTGTGTTTATGGTTTCCGATTGCATAAGCGCTTAGATTTTCATTCATTTCTGAAAAATGAACACGTTGTGATAATGAACGACCAGCACCTGACACGCCGGTCTTAGCATCAATAATAATAGATGACAAATCTACTATTTTTTCGCTAATAAGTGGATGTAATGCTAATAATGTTGCTGTAGGGAAACAGCCAGGATTAGAAATGAGCTTCGTTCCATTGTTATCAAACGATTGCCATTCTGAAATGCTGTAAATAGCATGATTCAAATCATCTTGTGCTGCAGCAGTTTCTTTGTAATATGCTTCATATATTTCACGATTCTTAATTCTAAATGCGCCAGATAAATCGATAACATGAATACCTTTTTCTACTAAGGGAGGGATACATGTTTTACTTACGGGTGCTGGTGTCGCAAAGAAAATTACATCACAGTCATTATTGTCCACTGTAAGTGCTTCGAAATGTTGCATAATATGTTGTAAATGTGGAAATGTTAATTTCAACGGTTCATCTACTTTTGAATGTGAGTAGATGTGTGCAATCGTTATATGAGGATGTGTTTGTAATAATCGAATTAATTCAATTGCGCCATAACCGCTACCGCCAACGATACCTACTTTAATCATCATGAATCCCTCCTATGTCATATATAAATGATTAATTGTTAATTTTTAAAAACGTCTTGAAAAGCTGCAACAATTTGATTGATTTCCTCTCTATCAATGACTAGAGGTGGAGACAATCGAATGATAGTACGATGCGTGTCTTTGCATAAGATTCCACGTTGAATCAGTTGATCCACAAAAGGTGCAGCATCTGTGTTAAGCTCTATGCCTATAAATAAACCACGACCTCTAATTTCTTTAATACTAGGATGTTTAAGTTGTAGCAACGCTTTTAATAAAAATGAACCTAAGCGTTCTGATCGTTCAACCAGTTGTTCATCTTTAAGTACATCAAGCGCTGCCGTCGATATTGCAATGGCTAAAGGGTTACCACCAAATGTTGAACCATGTGTACCTGGTGTTAGAACACGCATGACATCATTATTTGCAAGTACAGCAGATACAGGGTATAAGCCGCCACCCAATGCCTTACCTAAAATATAAATGTCTGGAACGACTTGCTCCCATTCCATAGCAAACCATTTCCCAGTTCTACCAAGACCAACTTGAATTTCATCTGCAATCAATAATATTTGATGTTTATCACATAGTTGACGCACAGCTTGAATATATCCTTTCGGTGGTATATTAACGCCACCTTCACCTTGAATTGGTTCCAAAATAATTGCTGCTGTATTCGGTGAAATAGCTTGTGTTAATTGTTCAATGTCTCCAAAATCTACTGTTGTAGTGCCTTGAAGTAGGGGGTGAAATCCTGCTTTATATGCGTCGTGGTTAGATAGTGATAATGAGCCAAGTGTACGACCGTGAAAATTGTTATTCATAGCGATGATTTCAACTTGTCCGTCAGTAATGCCTTTAACTTCAGAGCCCCATTTTCTAGCAATTTTAATGGCTGCTTCAACAGCTTCAGTACCAGAGTTAAGGGGGAGTACTTTGTCTTTCTTAGCAAGATGACAAATTTTTTCTTCCCATTTCCCGAGATTGTCACTATAAAGGACACGTGAAATGATAGACAACTTTGAAGCTTGTTCAGTCATCGCTTTAACAATTGTTGGATGACAATGGCCTTGGTTTGCAACTGAAAAACCTGAGATGCAATCTATATATTGTTTGCCATCAGTATCCCAAACTTTGACACCTTTACCTTTAGAAATGACAAGCTTAAGTGGTGCATAATTATTAGAGCTATAATAATCAGTTAATTCAATGATTGAATTCATCGGTCTCCCTCCTTTATATTTATACAATTTAAAGAATTAATATTAATATATTACAGTTGTTCAATATAAGTGTCAAATGTAAATTTAATAATATAAAGATAAGGTTGTGTTTGTATTAATGTGATTTGTAAAATGAAAGTACTAATATTTTTTGTGGATAATCATTGATATGTATGTATACGATTGCAGTTTAATGTAGTATGAATAAAAAATGCCACAAGCATATGTTTAACATATGACTGTGGCATAGTATTATGCTTGTGGAATTTTACGATGCTTAATTTTAAAAATAATGAAGCCGATAATGAAACCAATCAAACTGAGAACAACCCAGCCCATACCAATGTCTGATAATGGTAAATATTTTTGGCTGAAATTAATCAAAGTTTGTGAGAATGATGTGCTTGAAATGAACTCTGGACTAGCTTTTAATCCATCTACTAATGCAGCAATCATTGTAAAGAAAATGGTACATTGATAAATAATTTTTGAATGATGGAATTTGCTACTAAATAATGTTAGTACAATCAAGGCAATTGCTAATGGATATAAGAACATTAACACTGGGACTGAGTACATAATAATCTTAGTTAAACCAACATTCGCGAATAAGAACGAAATAAAGCTTACAACTGTTGCAATCGCTAGGTAATTCATTTTAGGGAAAAGGTGTTCGAATGTTTCTGAAAATGCCGTAATCAAACCGATGGCTGTTTTTAAACAAGCAACCATAACGATAAGTGACAACAGGACAATACCGTAGTTACCTAAGTAGTATTGCGTAATTTGCGCTAAGGCAATACCACCATTTTCACTAAGTTTGAAATGACCAATACTTAATGTACCCATGATTGCTAGTAGGGTATAAATGATCCCCATCATAATGATACTGATAGTACCAGACTTAATTGTTTCTTTAGCGATATCAGTTGGATTTTCGATACCTAACTTTTTAATCGTTGCAACAATGATGATACCAAATGCCAATGACGCTAGCGCATCTAAGGTATTGTATCCATCTAAAAAGCCGTTAAATAAGGCATGTGATTGATATTGTTTACTAATAGGTGCATCAGATATGCCACCTAATGGATGGATAAAAGCAAATAATAAAATAATTGCTAATAATACTAAGAATACCGGATTTAAAAATTTACCGATATATTCTAAAATTCTTGATGGCTTTCTCGCAAAAAACCATGCAATCACAAAGAAGACGAAGCTAAAAATAAATAAATATAAAGTGATTTGCTTTGGTGATAAAAATGGCGAAAATGCAATTTCAAATGATGTCGTTGCCAGTCTAGGTAAGGCGAAAAATGGTCCGATAACTAGATATAAGGCAATCGTGAAAATGTAAGCATATGTTTTATTAACACGCGATGCAATTTCAAATAAACCAGATGTCTTTGAAATGCCAATAGCAATGATACCTAGAAATGGTAAGCCAATTGCTGTAATTAAAAATCCTAAGTTAGCGATAAAAACGTTAGAACCAGCAGCTTGACCCAAGTGTATTGGGAAGATAAGATTGCCGGCACCAAAGAATAAACCAAATAACATAGAACCTATAAACATGTTTTCTTTAAATGTTAGTTTCTTCTTCATATATGTATTTGTTCTCCTTTTTAGAACTTATAAAAATCTACTTAATTAAGATAATATCAAAAATTAAACATAAAGTGATACATAATTTTGCAATAAATACTAAATTTTTTGAAAATTCCGGAATAAATACTGTTTCTTATGTAGTAGGGGCGTAAGTTAAGAACGATTTAACAGATATAGAATATGTTAAATATAGAAGGTTAGACAACCCGACGTATTAATACTTTGTGAAATAAAGATCCCCCTCAACATGATCGAAGGGGGGAAGTATATGTTTAGTTCAATATATTTAGAAAGTCGTTTGTAGTTATTGTTTGTCCCATCAATGGGAATACATTATCTATTGGAAATTGATGTAGCGTTTCGTTTTGTGCACTCATCATATCTGTAACAAAAAACTGATTGTAGTTTAATTGATAGGCATCTCGCGCTGTCGTATCTACGCCAATATGCGTTGCGACACCACCAAGAACAATCGTATCAATTCCTCGACGTCGCAATTGTAAGTCCAAATCTGTTCCTACAAATGCACTAAAATGTCGTTTGTCTATGACAAAATCGTCATCTCTCTTGTCTAATAAATGATGGAAACGACTGTAGTCGTCGCCTTCTTTTGGTGGTAATGAGATCATTGCATTTGGTTGCAATACATCTTTACCATCATAGAAATTCACGCGAACAAAAGCGATAAAGCCATTGTTTTTTCTAAAAACATCTATTAATTTATTAGCGTTTTGAACGACATTTTCAGCTGTATGTGGCGCATAATCCATCTTAAGTATACCTTCTTGCAGGTCGATTAACACTAAAGCGGTTTTATTAAAATTAATCATCTTATATCAGAGTCCTTTTCGTTTAATAAAGTATTCGCTTAAACTTATACCCTGTATACGATGAAATTATTTATTTTGTTGTGAAAAAGCTTTAGCGATATCGATCAGTTTCTTCGGTGCGTCTTCGACAGACATTTTGACTTCGACAAAATGCATCACATCGGGATGACCATTAATTGCATTAAACGTGTCTTGTAAATCTTTTGATGATTCAACGTCATGAATTTCAACATTTTTACCACCAAATACAGCTGGTAAAGCTTTATAATCCCACATGTGAATTTCATTATAAGGTTCATACATGCCGTGAATAAGTCGTTCTACCGTATAGCCGTCATTATTAATCACAAATAATACCGGTTTAATATGCTGTCTAATCATAGTTGAAATAGCTTGAACAGTTAGTTGCAATGAGCCATCACCAATTAATAATAAGTTACGACGATCTTTGTCTGCTAATTGTGAACCTAATGTTGCAGGTAATGTATAGCCGATAGAACCCCATAACGGTTGCCCTATAAAAGTATTGTTTTTGTATAATGCTAAATCATAAGCACCAAAGAATGATGTACCTTGATCAGCAATAATGACATCATTTGGTTTTAAGAAATTTTGCATCATTTTAAAATAAGTTTGTTGTGTTAATGGTTCTGTGCCAACAGTATAATCGGGTGATGTTGGACGATGATAAGCAGGGAACGATGCGTTATTCGTATATGAAATATTGGATAACTGTTTTAACAACGATGGTAGAGATATTTCGTCATTTGTAAAATCGTCAATTTTGATATTATGATGATTTAACATAACGACATCATCGATATTGAATTGGTATGAAAATCCTGCTGTTGCTGAATCTGTTAATTTGGCTCCAATATTTAAAATTAAATCGCTGTTGTCCACATAATCTCGTATTTTATCTTCGGCAATTTTCCCATCGTAAATACCCATATAATATGGATTTTCCTCATTAAAAGCACCTTTTCCTAATGAAAGTTGTGCTACTGGTATCTGTGTTTGATTTACAAAATCTTCTAATTCTTGATGGAGGTGAAAACTGTTAATTTCATGTCCAGTAATGATGATAGGCTGCTTCGCTTGATGCAGTTTAGTTGCTAATAACTCTATATATGTTGATGCATCCGTATCTTTAGTTGCCGTCACTTCAAATGGTGTCGGTATCTCAATTTCAGAGATTGCGACATCGATTGGTAAATGTAAATGAACTGGGCGTCTTTCGGCGATTGCTGTATTAATTAAACGTGGTATTTCGGTTGTTGCATTTTCAGGTGTGATATAACCTTGTGCAACGGTTATATGTGCAAACATTTTTCGGTAGTCGTCAAATGTACCTTCACCAAGTGAGTGATGTACATATTTACCGGCTTGTTCAACAGCACGTGTCGGCGCACCTGTAATCGCAATGACAGGTATGCGTTCAGCATATGAACCTGCGATACCGTTGACGGCACTTAATTCGCCAACACCAAATGTAGTAACTAATGCAGCGAGTCCATTAAGACGGGCATAACCGTCCGCTGCGTAACTTGCGTTTAATTCATTTGTATTTCCTACCCAATCTACATTGGGATTGCTGATAATATCGTCTAGAAAAGCGAGATTAAAATCACCAGGAACACCAAAAATTTTATCGACGCCTGCTCGATGAATAGCGTCAATTAAGTAAGCTCCAATGCGTTGTTTCATAAAAAAACCACCTTTTCTCTATATTTACACTTAAAATGATAGCCTCGAATACAGTGTAAGGTCAAGTAAGTTGACTTTGTTGTGAAAACGCTAACGATAGTGAACAATTAATATTTTTTAGGAAATGAGTATGAAGGGGGGCTTTAATTGATGATCTTAAAATTCAAAATTTAAGGGGAGAGCGAACTATCAATGATACCGCAAAATACAATAGCAAAGAAAAAACAGGCGCGTCACCTTATGAAGGTATACGCACCTGTTTATAGTAAGCATTATTTAGCTTCAAATAATTGATTGCCAAATGAAATGTTGCCATGTTCACCTTGTTTAAAATCAAGGTTTGTAATGTTTCCTTGTGTCACGATAATAGGCGTAATATCACTCTTTGCATGATTGCGGATGTAGTCTAAATCAAAGTTGATTAATAAATCACCTTGTTTAACTTCTTGACCTTCCTCAACATGTAAAGTAAAGCCTTCTCCGTTTAATTTAACAGTGTCTAAACCGATGTGGATTAATAGTTCTAAACCACTATCTGATACAAGACCAATTGCATGTTTTGTTGGGAAAATCATTTGTACTTTACCGTTGAATGGTGCACGAACTTCACCTTGTGAAGGTTTGATAGCGATACCGTCACCCATCATTTTTTCGCTGAACACTTGATCAGGCACTTCTGATAATGGTGTTACTTCACCAGTTAATGGTGCATGCACGATATGGCTCAATTCGCTTGTTGCAGATTTATCTTCTGCAACAACAACAGTTTCGTCTTTATCGTCTTCCATAGTAGTAGGATTTTCTACTACTTGACCATTCATAATCTGTTGCATTTCATGTTTGATTTGGTCAGATTTTGGACCAAAAATTGCTTGCATATTATTACCGACTTCTAATACACCGGATGCACCTAAATTTTTCAAACCAGGAACATCAACTTTAGATTTATCGTTGACTTCAACACGTAGACGTGTGATACAAGCGTCTAAATGTTTAATGTTTGCTTTGCCACCCATAGCTTCTAATACTGCATATGGTAATTCAGTTGCTGAAGCAGTAGCCGCTTGTGATTGTTTATCTTCACGACCTGGTGTTTTGTATTTTAATTTTACAATTAAGAATCGGAATACGAAGTAGTAAATAACTGCGTATACAAGACCTACAGGAATAACTAACCACCATTGTGTCTTATTAGGTAGTATACCGAGTAAGAAGTAGTCGATGAAACCACCTGAGAATGTATAACCTAGATGAAGATCTAATAAGTACAATGTTAAGAATGATAAACCATCAAGTACTGCGTGAATAAAGAATAATAATGGTGCTACAAATAAGAATGAGAATTCTAAAGGTTCTGTAATACCAGTTAAGAATGATGTTAAAGCAGCAGAACCCATTAAACCTGCTACTACTTTCTTGTTTTCAGGTTTAGCTGTGTGATAAATTGCTAAAGCTGCTGCAGGTAAACCGAACATCATAACAGGGAATTCACCTTGCATGAATTTACCAGCTGTCAAATGTGCGCCTTCACGAATTTGTTCGATAAAGATACGTTGGTCACCGTGAATAATTTCACCAGCTGCATTTTTCCATGAACCAAACTCGAACCAGAACGGTGCGTGGAAAATGTGATGTAGACCGAATGGAATTAATAAACGCTTGATGAAACCAAATAAGAATACGGCAACACCAGTATTTGAGTCTAATAATCCTGTACTGAATGCATTTAATCCTGTTTGAATCGTTGGCCAAATTAATGCCATTGGGAATGCTAAAATAAATGATGTTGTAGCCATCATAATAGGTACGAAACGCTTACCAGCGAAGAAACCTAAATAAGATGGTAAGTTAATGTTATAGAACTTGTTATAACACCAAGCTGCCAGGGCCCCGATTATAATACCGCCGAACACACCTGTTTGTAATGTTGGGATACCTAAAATGCTAGCGTAACCACTCGCTGGATCACCAATGTTCTTAGGTGTTACTTGTAAAAAGTCACCCATTGTTTTGTTCATGATTATGTAACCGACGAATGCTGCGATAGCTGCTACACCATCACCGCCAGCTAATCCGATTGCGACACCTAATGCGAAAATCATAGGCAAGTTATCAAAAATGATACCACCAGCACCCGTCATTAATTTAGCGACAGTTTGTACGCCACCATTTTGTATAAACGGCAAGTAGTGTTGTAATGATTCACCTTGCATAGCTGTACCGATAGCTAATAACAGACCAGCTGCTGGTAAAATCGCAACAGGTAACATTAGCGCTTTACCAATACGTTGCAATTGACCGAAAAGTTTCTTCCTCACTTGTCCAACCTCCAAAGTTGTATTTATTATTTAAGATTCAATAAAAAAGGCACGAGCAAATAGACTGTGTTGGTAACCATCACAGCTTAATTTAACTCATGCCTAATCTTACTTAGTAACACGTTGGTGTATGTAATTAATGTAAAAGAAGCAATTGACTAAGTAGTATATAAAACGGATACGTTAGTTTATCTAGCTTACCATCACATCTTATTGAATCTTATTTGTTTGCGACTCCTATTTTAGCATGGTGAAGTATGCGTTTTCAATACAATTATTAAATTCAATTTCAAATCTCTTAATTGTTCACAGATTATTATTAAAACATAATATAAGATAATCTTGAATAAAATGTATAAAAGTTGTTGTAACAATTCAGCAATAGCAGCTATTATCAGCACTTAAAAGAAAGGATAATCTTTGATGGTGTAATAATTAACTTGTGACAAAAATATGTAAGATTATTACAATGAACAGGCTTTAACTGATTAATATTGTAATGTGTTTTCTCTTATAGTAAAATGTAAGCGATTACACAACTCAACTATATTTTCCTAATAATTATATTGTTAAGGAGGGCTACTTTGACAGGCTTTTCAGTGTATTTAGGACAACCTTTAGATGAAGCGTATATTAAGCGAATGATTAAACAAGGTTACCAAATGATTTTTACATCTGTACAAATACCAGAAGAAGATGACGAGACAAAATATCATTATTTCACAAAACTACTCAATTTATTAAAACATGAACAAGTGACTTACCTCATAGATGCTAATCCATCTATTTTAACACCATCTTTTTATGAGCATCTTCGGCAATATGATGCACAATTTATGATTCGTATCGATCATAGTACATCAATTGAGGCAATCGAAGCGATAATGGCACAGGGTTTAAAGTGCTGTTTGAATGCAAGTATTATTTCCCGGGAATTGTTAACAAGCTTACATCAACAATTGAATGATTTTACATTACTTTCATTTTGTCATAACTATTATCCAAGACCAGATACGGGATTATCTGTTGACTTGGTCAATAAGAAAAATGAACTCATTTATCAATTTAATCCAAAGGCACAAATATATGGTTTTATTGTAGGGAGTGGTTTGCGAGGTCCTTTGCATAAAGGCTTGCCAACAATTGAAGCAACGAGACATAGTCATCCTGTCGTTGCAGCTAAATTACTACAAGAAACTGGTGTATCTGAAGTGTTAGTTGGAGACTCATTGATTGAAATGAGGCAGGCAAAACAACTTATAGATTTTTGCAAGCATAGGCATTTCACGTTATGTATTGAAGAAGTGTTTGATACGACGGTGACTTACCTTTTCGATATGTGTCATAAAGTACGCCCGGATAATCCGGAAAATGTCATTCGTTCGGAAACGTCAAGACAAATATGTCCACATTCGATTCAACCACAGTTTACGACGCAACGACGCATTGGTTCAGTAACCGTTGATAATTTGAATAACGGACGTTATCAAGGTGAAATGCAAATTGTGAGACAAACGCTTAGTGCACATGACAATGTGAATGTTGTTGCACAAATTATTAAAGAAGACTTACCACTGTTAAGTTGTATCGAGCCGAATGATACATTTGATTTTCAAAAAACTAGGGAGTGTAAGAAGTGATGGAAAATAGTACGACCGAAGCGCGTAATGAAGCGACGATGCATCTTGATGAAATGACTGTGGAAGAGGCTTTAATTACGATGAATAAAGAAGATCAGCAAGTCCCGTTAGCAGTTCGAAAGGCAATACCACAATTGACAAAAGTAATTAAAAAAACAATTGCACAGTATAAAAAGGGTGGACGATTGATCTATATCGGTGCAGGTACAAGTGGAAGATTGGGTGTCTTAGATGCAGCGGAGTGTGTACCTACATTCAATACTGACCCTCATGAAATTATAGGTATTATTGCTGGTGGACAACATGCTATGACGATGGCTGTAGAAGGTGCGGAAGATCACAAAAAATTAGCGGAAGAAGATTTGAAAAATATAGATTTAACATCAAAAGATGTCGTTATAGGAATTGCCGCGAGTGGCAAAACGCCATATGTTATAGGCGGTTTAACATTTGCTAACACAATCGGTGCTACAACAGTATCTATTTCATGCAATGAACATGCAGTTATAAGTGAAATTGCGCAGTATCCAGTAGAAGTTAAAGTTGGTCCAGAAGTATTAACTGGTTCAACGCGTTTAAAGTCTGGTACAGCACAAAAATTAATTTTAAATATGATTTCAACCATCACAATGGTTGGTGTCGGAAAAGTTTACGATAACCTCATGATTGATGTTAAAGCAACCAATCAAAAACTGATCGACCGTTCAGTGCGTATTATTCAAGAAATATGTGCTATCACATATGATGAAGCAATGGCGTTATATCAGGTATCTGAGCATGATGTGAAAGTTGCGACAGTTATGGGTATGTGTGGCATTTCTAAGGAAGAAGCAACAAGACGGTTACTAAACAATGGTGACATTGTTAAACGAGCAATCAGAGATAGACAACCTTAGGAGGGATTTAAATGACCAAAGAACAACAACTTGCAGAACGAATTATTGCTGCAGTAGGTGGTATGGATAATATAGATAGTGTCATGAACTGTATGACACGTGTGCGTATTAAAGTATTAGATGAAAATAAAGTAGATGATCAAGAACTAAGGCATATTGATGGTGTCATGGGTGTTATACACGATGAACGCATTCAAGTTGTGGTTGGACCTGGTACAGTCAATAAAGTGGCTAATCATATGGCGGAATTAAGTGGTGTTAAACTAGGTGACCCAATACCACACCATCACAATGATAGTGAAAAAATGGACTATAAATCATATGCAGCTGATAAAGCAAAGGCGAATAAAGAAGCACATAAAGCAAAACAAAAGAATGGTAAGTCGAATAAAGTATTGAAATCAATTGCCAATATCTTTATACCGTTGATTCCTGCATTTATTGGAGCTGGATTAATTGGTGGTATTGCAGCAGTACTGAGTAACTTAATGGTGGCAGGTTATATTTCAGGTGCTTGGATTACGCAACTTATAACAGTATTTAATGTCATTAAAGACGGTATGTTAGCATACTTAGCTATTTTCACTGGTATTAATGCGGCTAAAGAATTTGGTGCGACACCAGGACTTGGTGGCGTGATTGGTGGTACAACGTTATTAACGGGTATTGCTGGTAAAAATATTTTAATGAATGTCTTCACTGGAGAACCATTGCAACCTGGACAAGGTGGAATTATTGGCGTTATTTTTGCCGTTTGGATTTTAAGTATTGTCGAAAAGAGATTGCATAAAATTGTGCCAAATGCGATTGATATTATTGTAACGCCGACTATTGCATTGTTGATCGTAGGACTATTAACTATCTTTATCTTTATGCCATTAGCAGGTTTTGTTTCAGACAGTTTAGTTTCAGTAGTTAACGGAATTATTAGTATTGGTGGCGTATTTAGTGGATTTATCATTGGTGCAAGCTTCCTACCGTTAGTTATGTTAGGGCTTCATCATATTTTTACGCCAATTCATATAGAAATGATTAACCAATCTGGTGCTACTTACTTATTGCCAATAGCAGCGATGGCTGGTGCTGGACAAGTAGGTGCCGCATTAGCACTTTGGGTAAGATGTAAACGCAACACAACATTACGTAATACTTTAAAAGGTGCATTGCCAGTTGGTTTCCTAGGTATTGGAGAACCATTAATCTATGGTGTGACTTTGCCATTAGGTCGACCTTTCTTAACTGCTTGTATTGGCGGTGGTATTGGTGGTGCTGTAATAGGTGGAATTGGACATATTGGTGCCAAAGCAATAGGCCCAAGTGGTGTGTCACTATTACCATTAATCTCAGATAATATGTATTTAGGTTATATTGCAGGGTTACTTGCTGCGTATGCTGGTGGATTCGTTTGTACATATTTATTTGGAACGACAAAGGCGATGCGACAGACAGATTTGTTGGGTGATTAATGATGACAAATATTTTATATCGCATTGATAAGCAGTTGAGTGATTTTACGAAGACAGAAAAGATAATCGCTGATTACATTTTAAAGAATCCACATAAAATCATTGATATGACTGTGAATGATTTGGCAGATGTTACGAATGTTAGTACAGCATCAATTGTTAGATTTAGTCGGAAAATGACACATCAAGGTTTTCAAGAGCTAAAGATTGCGATATCTCGATACTTACCCGAAGATATTGCAACCAATCCACATTTGGAATTGATTGAAAATGAACCTGTAGAAACTTTGAAAAATAAAATGATTGCTAGAGCAACGAATACGATGCGATTTGTAGCTACTAATATTATGGATGCGCAAATTGATGCAATTTGTGATGTGTTGAAAAATGCCAGGACAATATTTTTATTTGGATTTGGCGCATCGAGTTTGACTATTGGTGATCTTTTTCAAAAGTTATCTCGTATTGGCTTAAATGTCAGGTTATTACATGAAACGCATTTACTTGTGTCAACATTTGCGACGCATGATGATAGAGATTGCATGATTTTTGTGACGAATCAAGGTAGTCATAGTGAATTGCAGTCAATTGCACAGGTGGCCACACATTACAGTATTCCCATCATAACTATATCTAGTACAGCTAATAATCCAGTGGCTCAAATTGCAGACTATGCATTGATTTATGGCAGAACTGATGAAAATGAAATGCGTATGGCGGCTACAACGTCACTATTTGCACAGTTATTCACGGTAGATATATTGTACTATCGATTTGTAGCATTAAATTATCATGCGATTCTAGATTGTATAACCCAATCGAAAATGGCACTTGATAATTACAGGAAGCATCTTGCGACGATAGATTTTAAACATTAGATATTGTGCGCGTTCTAATATAAAGTTAGTTGCAACGTAAACAATTGAAGTTTTTGATGTGATTCAGTTGCTTGATGAAAAATTGTTGCTACAAGTTTGTAAAACTGGCATAGAGGCTATTTTGAAAATGATAAAGGCGTGACAAATTAAAGCAAAGTTCAGATTTGAGCTTTGCTTTTTTCATAGATGGAAATTAAATGCTGTTATTAAGGGGGAATTAATTTGGAACTTAACGAGATGATTAATTTTGTAAAAGAAAACAATAAGATAATGGTTACTTTATCGCTAACAATTTTCACGTCTGTAATATTTCCTGAGTTAAAAAGTTGGTATTCAAAAATCATTAATACTGAAAATAAATATAGAATATTCGATAGGGCAATTATTATGATTGGCACAGTGTTACCAATGTATTTTCTTTTAGGATTTTTGAATTATAAAATATATATTAAACTGCTAGAAAGACCTCATAGTGAATTTATTAATACAATATGGTTTTCATTAATAGGCATAAGTTATGGATTAATCTTATTTATAGCTATTTCAACTTACAGAAATTATTTAGCGATTGTTAATAGATTTCAATTATATAAAATGTGTGAAAATTGTGATTACATACATCCCTATAGGTTTGTTGTAAACAAAGAAAGTACATTAATTAAAGATTGTTTTAAAGTTGGCAATAATGACCTTTACGAACCTGGATCAAACTACAAAATAATTAACCTAAATCAAACCATATATGGACACTATGAAAAAGTTGAAAGTTTTTATCAAAATAAAAACGACAAAATATTCCATATCATTACGCTGAATAGAAAAAACTTAATAAGAAGTTGGCTTTTTATAAATAATTGGTCTATTATTTTATGTCGTTTTACAATGCCGATAGTGTTCACTTTATTTATTTTTTCTTTATCCTATTTTGATAATGGCATTTATAATGCTTTTATTCCAATTGTGATGTACATTTTCACTTTTGTTTTTCAATCAATCATATTCAATAAAATATATACAGAGAACAAACAATTGAGGACACAATATATTCAAAAGTTGAACTCTGGCATAGAAGTATAAAAATATAAAGGATAGTGTGTGTTGGTGTTTTTAGTATACGACTTACCTCAAAGACAAATATTAAAAGATAAGACAATAAAATTAGAATAAATTTACGTTTGAAGATAAAAAACAAACATTTTTCATTAAAGTTTATGATATATTTAGAGCAATAGAAAGTGTATGGAAGGGGATATGAATGGCATACCAAAGTGAATACGCATTAGAAAATGAAATGATGAATCAACTTGAACAATTGGGTTACGAAAGAGTAACGATACGTGATAATAAGCAATTGCTTGATAATTTTAGAACGATTTTAAATGAGCGTCATGCGGACAAATTAGAAGGCAATCCCTTAACAGATAAAGAATTTCAACGTCTGTTAACGATGATTGATGGGAAAAGTATTTTCGAGAGTGCCCGTATTTTACGTGATAAATTACCACTTAGACGTGATGATGAGTCTGAGATTTATTTGTCGTTTTTAGATACGAAAAGTTGGTGTAAAAATAAGTTTCAAGTGACGAATCAAGTATCTGTCGAGGATACATATAAAGCACGTTATGATGTAACGATATTAATCAATGGACTACCCCTTGTCCAAGTTGAATTGAAACGTCGAGGCATTGATATTAATGAGGCGTTTAACCAAGTAAAACGTTACCGTAAACAAAATTACACAGGCTTATTCCGCTACATACAAATGTTTATCATTAGTAATGGTGTTGAAACGCGATACTTTTCTAATAATGATAGCGAACTATTGAAGAGTCACATGTTTTATTGGAGTGATAAACAGAATAACCGAATCAATACATTACAATCGTTTGCTGAGTCATTTATGAGACCTTGTCAATTAGCTAAGATGATATCGCGCTATATGATTATTAATGAAACAGATAGAATACTGATGGCAATGCGCCCGTATCAAGTGTATGCGGTAGAAGCACTAATTCAACAAGCGACTGAGACAGGGAATAATGGATATATTTGGCATACAACTGGAAGTGGTAAGACGTTGACTTCTTTTAAAGCGAGTCAGATTTTATCACAGCAAGATGACATTAAGAAAGTTATCTTTTTGGTTGACCGCAAAGACTTGGATAGTCAAACAGAAGAGGAATTTAATAAATTTGCTAAGGGTGCTGTAGACAAAACTTTTAATACCTCGCAACTGGTACGCCAACTAAATGATAAAAGTTTGCCACTTATTGTAACGACGATTCAAAAAATGGCTAAAGCGATTCAAGGTAATGCCCATTTATTAGAACAGTATAAAACGAATAAAGTTGTATTTATTATTGATGAGTGTCATCGCAGTCAATTTGGTGACATGCATCGTCTAGTTAAACAACATTTCAAAAATGCCCAATACTTTGGGTTCACTGGTACGCCACGTTTTCCAGAAAATAGTAGTCAAGATGGTAGAACAACTGCAGATATTTTCGGTAGATGCTTACATACGTATTTAATTAGAGATGCCATTCATGATGGTAATGTACTTGGTTTCTCAGTTGACTATATTAATACTTTTAAAAATAAAGCTTTAAAAGCAGAAGATAACAGCATGGTTGAAGCAATTGATACGGAAGAAGTATGGTTAGCGGATAAACGTGTGGAATTAGTAACACGACATATCATCAATAATCATGATAAATATACACGTAATCGTCAATATTCAAGTATATTTACAGTCCAAAGTATTCACGCGCTTATTAAATATTATGAGACATTTAAGCGACTTAACAAAAAGTTGGAACAACCATTAACGGTAGCTGGTATATTTACGTTTAAACCTAATGAAGATGATCGTGATGGTGAAGTGCCATATCATTCACGTGAAAAATTAGAGATAATGATTAGCGATTATAATAAAAAGTTCGAGACGAATTTTTCAACAGACACAACTAATGAGTATTTTAATCATATTTCAAAAAACGTTAAAAAGGGCGTTAAAGATAGTAAAATTGATATCTTAATCGTTGTTAATATGTTCTTAACTGGTTTTGATAGTAAAGTACTGAACACTTTATATGTTGATAAGAATTTAATGTATCATGATTTAATTCAAGCGTATTCACGTACAAATAGGGTTGAAAAAGAATCAAAGGCATTTGGTAAAATTGTAAACTATCGTGACTTGAAAAAAGAGACAGACGATGCACTGAGAGTATTCTCACAAACAAATGATACGGATACAATTTTAATGCGTAGTTATGAAGAGTATAAAAAAGAATTTATGGACGCTTATCGTGAGCTTAAAATGATTGTGCCGACACCACACATGGTTGATGACATTCAAGATGAAGAAGAGCTAAAGCGCTTTGTTGAAGCTTATCGTTTATTAGCTAAAATAATATTACGTTTAAAAGCATTTGACGAGTTTGAGTTTACAATTGATGAAATTGGAATGGATGAACAAGAGAATGAAGACTATAAAAGTAAATATTTAGCTGTGTACGATCAAGTAAAAAGAGCGACGGCTGAGAAAAATAAAGTATCCATTTTAAATGATATTGATTTCGAAATAGAAATGATGCGTAATGATACGATTAATGTGAATTATATTATGAATATATTGAGACAAATTGATCTTGAAGACAAAGCGGAACAACGTCGTAACCAAGAACAAATTAGACGCATTTTAGATCATGCAGATGATCCGACATTGAGGTTAAAACGAGATCTAATTAGAGAATTCATCGACAATGTTGTACCTTCTTTAAATAAGGATGATGATATCGATCAAGAATATGTTAATTTCGAAAGTATTAAAAAAGAAGCGGAGTTCAAAGGATTTGCTGGAGAGAGATCTATCGATGAACAAGCCCTAAAAACAATTTCAAATGACTATCAGAATAGTGGTGTTGTAAACCCACATCACCTTAAAAAAATGATTGGTGATTTGCCATTAAAAGAAAAACGTAAAGCAAGAAAAGCCATTGAATCTTTCGTGGCAGAAACAACTGAAAAATACGGTGTGTAATGATTCAGCCCCCTCGCTAGATTAGTGTAGGGGGCATAATTATTTCATTAGAAAAGGCTCATTTATTTTGCAATCATCACTTGGTTTCAATAAAATTTTATCATCGTATGTGTATAGAAATAATGTCTATAGGCATTTAAAATAGTTTATAATATTAACAGGATAAGTATTAAATGTATGTTGAAGGAGGTGCGTAGCTATGGATAATAGAAATATGATTAATCGTGTTTTTAGTCAAAAGATATTACATCAAATTGCAATCAAAAATAAAAGTGATGTTGTTGATGAGGCATATGATTTTTATATACAGGGACCTAAAAATATCAATGTAATACAGAAAATGAAGTCTTTATATAACTATCTTAAAAAGTCTTATCGTAACGAATATTTTTACAAAAACACAATGCTTAATAAACTCCTTCTAGGACGACATTCTGTTAATACAACTACTGCACTTTCTGAGATGCCCATAGGGAAAAGTATTGCTGATTTTATATTGTTAAACGGCAAAGGCGTTGTCTATGAGATTAAAACAGAATTAGATAAGTTGGATAGATTAGATAATCAAATTAATGATTATTATGAAGTGTTTAATTATGTCGTAGTCATTACAAATAACAAACATCTGAATAAAGTTATGGCTAGATACAAAGATACAACAGTTGGAATTTTAGTGTTAACAACTAGAAATACACTGAGTGAAGTTCAAAAACCTAAAGAAAACAATAGTCTCTTAAACACGAAAGCGATGTACAACTTTTTACGAAAAGAAGAAAGAAAAAGAGTTATTGCACAAAATCATATGGATGTACCAACTTATAATGATTTCACAGAGTATGATGTGTTATTTGACGTGTTTAAAGAAATACCAATGACGAAACTGCATAACAATATGATTTCTGAGTTGAAAAAAAGAGGCAACATGAAAGAATACAAAGATGAATTTTTAGCAGCTCCGACTGAAATTAAGTTCTTGTTATATTTCGCAAAAATGACAAAGAAAGATAAAAATAAACTATATCATTTTCTTAAGGAGGATTAATATGTATTATCCTTATTTGCGTGGGAAACAAAATGAACTATTTGCAATTAAAGAATTGTTAGAGAAAGGTTTGATTGGTGATTGTATTCAACCTATAATTGAACCAATTAAATATACAACCACATTTAAAAATACTTTGCAATACTGTGGTGAAAAAGCATTCTCTATAAATTTAGTAGTAAATTCAAAGTTAACTGAAGAAGAGATTAGTAACGAAACTGTTGAACATTTAACTGAAATAATAACAAAAAACAAAAGTGTTATTCAAAAAGCTTACTTGGGTCCTTCTGATGAAGGCAATGATAGGTTGAAACAGCAATTTTCAAGTAATAGTTTAGCTATTTTAACAAGTGTAGATGACTGGGAAATGTTTGGAGATAAAAATAAACTTGAAATGGTTTTTATACCAGATGATAGACACATTAAACGTAAATTGCGTAATATTCCAAACAAAGGCATCATTATGGATCCTTTTAATAAACTAAGTCGTAATGTTGATTATTTAGATAATGATGACGAGTTTTATAGCGACGATCACCTTTATTATAAGGAAGATGGATACGTAGCATTTTCAGACTATTCTGTTATAGGTGGAGAATATGTAGACGGTGGCTTTTCGCCATTAGCTATTGCGATACATATTGTCTATTTTGATGAGGCTAATGAGCTAAGAGTTAAGCATTTTGTCTCTGATTCTAATAATGATAGATCAAATCCAGGTAAAAAGTTTTTTGAGGCTGTAGATAAATTAGTAACATGGTCAAAAAACTTAGATATTAAAAATAGATCTTATGCGCTTGGACAATTTGAAGAATTAAATGAAAATAATAAGTATCCAGGCTTAGGTTTAATTAAAAGGTTATCTATCATGCATCATCTAGAAATTATGAATAGATACTTGGAGTCTCAAAATGAAAATATGTGAAAAATGTTTTAATAATACTGAAATCGTAGAAATCATTGCAAATGATAATAGCAAAATTGACAATTGTGATATTGATAACAATCATCTTGGTGTTAAAATATTTGATACGACTAAGGACAAAGATAAATTAGAACTTATTAGAGATTATTTAAGACCAGCATTAGAATTATATGATATTAGTATAAATTTACCAGATACTTTTAGCCCAAAAGAAGGTAAAAAGATTGAAATAGCATTAAAAGACGACTGGAGTATATTTAAAGTTGAGGAAGCTCAAATAAGTTGTATTTTAAATGAACTTTTTAAAGATGATGAAAATTTAGATAGACGAGTGTTGGAAGATTTAGTAGGCGCTAAAATCATAAACGATAAAAAATATACAAATGAAAATCTAATTGTAGCAAATAATGACTGGGATGGATTTTGTGAGAGCTTGAAGTATAACAATAGATTTCATAATAATATGATTAATTTAGAGAATTTAGCGTTCTTTCTCGATATCACTACTAATTACTATAGTATTGAGGAATTTAGAGAAAGATTTGAACCATTATATAGATCTAGAATAGTTAAGTTCATTACAGAGAAAAGTGAACTAATGTCACCACCAAAGGGATTTGCAACGGCAGGAAGATTGAATTCTAAATGGATAAGCGTATTATACCTTAGTACAAAAGAACAGGTCAGTATAGAAGAAGTTAAACCTAAGCATAATGACATTATTTATATAGGTAAGGTTAAGTTACAAAAAAACGTTACAAAAGAGAAATTGAAAATTGCGAATTTAACTAATTTAACTAGTAATGCAATCAAAGCTGGCGATGATGGATTTAGAAAGTATTTTGTAAATTACCAAACATTAAAAAAGATTCATAAAGGAATAACAAATCCAAGCGATGAACAAGGAATAGATTATTTGCCATTTCAATATTTAGCTGATTATATTCGAAGCCTTAAATATGACGGGATAATGTATGAGAGCATATTGCAAGATGGTACTTTTAACTTTGTGTTTTTTGATCAAAGTTTATTTGAATGTGTTAATTATGAAAGAAAAAGAGTAAGTGATGTTAAATATACATTGACTAAGCTAAGTTGACACACTCAAAAATCTGAATATTCTAATAAAATATAAATAATCCCCCGCACTTCACATAGTAGCGGGGGATTTATTCTGGCGTCAAAATGCCCAAAGTATGGGGGTGACTCTTAAATCATGGCAAAGCACCTAAAACTTGATATGGTGCCGAGCCCTAACTTAACACAATATAGTTAGTATGACAAAGTCATCTAACATAACACATCAGAGATTGCCTGATTTATTCCAGACCATACAGTGATAAAGTTACACAACGCATGACTTTTATTTAGCAATAACTGCTACTTCTGAAATAAGTTGCTTTGCATAGTCTGACTGCGGATGTTTGATAATATCTTCTGTGTTATTAAGTTCAACGATTTCGCCATTTTTCATAACTGCAACGCGATCACATATTTCATTGATAACACCCATGTCATGTGTGATGAATAAATAAGTAATGCCGAAGTCTAACTGTAATTGTTTTAATAACTCGATGATATCTTTTTGAATTGAAACGTCTAAAGCGGACACTGCCTCGTCGCAAACAATCACTTTAGATTCTACAGCAAGTGCTCTCGCGATACTTACACGCTGGCGTTGCCCACCAGATAATTCGTGTGGATAGCGATATAAGAAACTTTGATCTAGGCCAACTTTTTCTAACAACGATACGATAATTTCAATAATATCATCATTATCTTTGACTTTCCCGTGAATGATTAGTGGTCGTTTAATCACATCAATGACTTTAAATCTTGGATTAATAGATGCGAATGGATCTTGGAAAATCATTTGTATCTCTTGTCGTAAAGCTTTCAATTCATCATCTTTAAATAAACTTAATGGTAATTCGTTATACCAAATAAAGCCTTCTGACACTTCCTTTAGACCGACGACCGTCTTAGCTAATGTCGATTTCCCTGACCCTGACTCACCGACAATGCCTAATGTTTCGCCTTTTCTAATAGCCAAGTTAATATCATTAACTGCTCGGTATAGGCTGCCACTTGGTAACTTGTAATCCACGCTCACGCGATCGAATTTTAATAAAATATCATTGTTTAACGGTCTTGGCGGACGCGTTTGATGAATATCTGGAATCGCATCTATTAAGCGTTTCGTATAGGTATGTTGTGGCGATTTAAAAATACTTTCAACCGTGCCACTTTCAACGACACTTCCATCTTTCATTACAATCACATCGTCGCAAAATTGATACACAGCGCCTAAATCGTGAGTGATAAAAATAATAGATGTTTCTGTGTACTCATAAAGGGACTTCATTAACTGCAGTAATTGATTTTGTGTACTGGCATCTAATGCCGTTGTTGGTTCATCTGCGATTAAAATTTGTGGCTTTAAAATCAATGCCATTGCTATCATGACACGTTGACGCATACCACCAGAAAGTTCATGTGGATAAGCATCAAATTGTCGAGTTGCATGTTTTATACCTACTTTTTCTAAAATGTCTATTGTCATCGACTTTGCTTCAGATTTAGATACACGTTTATGTTGAAATAGTACTTCTGTAATTTGTTTGCCAATCGTTAATCTTGGATTCAACGAAGAGAGTGGATCTTGAAAAATCATTGAAATATCCTTGCCTCGAATTTGTTGTAACGCTGAAGTTGATAAATTAGTTAACGATTGCCCATTAAAAATAATTTCTCCTGTTAATGTGTGATCTGGATAATCTGGTAGTAGCCCTAAAATAGATTTAGCAGTAATACTTTTTCCTGATCCTGATTCACCAACAATACCTAGGATATGTTTTTTTCGTAATTCGAAAGAGACGTTTTTTACCGCTTGAACTGTAGTTTCATCATAATTGAATTGTACATTCAGACTGTTGACTTCTAATAAATTTGACATGATGTTGTGCCTCCCTATTCACAAATGTGTAAATTTATTCTATACTTTTGTATATCATAGTAATCTACTCAAGATTATTTTACAAGGAGTGATTATCATAATTACTTATTTAGAATCTTTTAAGTCGTTGTATCACAAGGCATTTTACAAGTTTGTATTATCGGTATTAAGCTTGCCAATATTTTTATATGCAGTGATAAAGTTTTTCTTTTCTGCTAAGAGGAAAAATTTTTACGCTAATAATTCTGAAATTTCAGAAATCGAACAGGCGTTACATCAAAAATATAAATATTTATCGCAGCAAAAGTTATCCACACAAATACATAAAGAAGCATTAAAAATATTCAAGGCACAAAGTTCTAATACGAATTCAAAGAATATTGAACAAGCACATTTTTCAACATACTTTGAAAATGTATTATTTCATAAGTTCATCATTATCAAAGTGATATTGGCCTTGCCGATGTTCATCTTATTGACTATTTATTTACAGCCATTAGTTAGATATATTTTTGAGCGAATTGTCATGGCTGTGATTGTCATCATTGGTGTTATTGTCAGTGTGTTTACCATTCTGTATTTTTCACCGCTTGATGCGGCTTATAGCATACTGGGACAAAATGCAACAAAGGCACAGATACATCAATTCAATGTATTACATCATCTTAACGAACCTTATTTTATTCAATTGTGGGATACCATCAAGGGTGTTTTTACTTTTGACTTAGGTACGACTTACAAAGGGAATGAGGTTGTGACTAAAGCAGTTGGCGAAAGAATTCCAATTACAATAATTGTCGCAGTATTAGCGCTAATTGTGGCATTAATTATTGCGATACCAATTGGAATTATCAGTGCGATGAAGCGAAATAGTTGGCTTGATATCACGTTAATGATAATTGCATTAATTGGTTTATCTATTCCAAGTTTCTGGCAAGGGCTATTATTCATTTTAGCGTTCTCATTGAAATTGGATATTTTGCCACCATCTTATATGCCAGAACATCCAATATCGTTGATTTTACCTGTACTTGTCATTGGAACAAGTATTGCTGCTTCTATCACGCGTATGACAAGGTCTTCTGTACTTGAAGTAATGCGCAGTGATTATGTTTTAACTGCTTATGCAAAAGGATTATCGACGACACAAGTAGTTATTAAACATATTTTGAAAAATGCCATTATTCCAATTGTAACGCTAGTTGGTCTTCTAGTGGCAGAGTTACTAGGCGGTTCAGCAGTGACGGAACAAGTATTTAACATTAATGGTATCGGTCGTTATATCGTCCAAAAACAACTAATACCTGATATCCCAGCAGTCATGGGTGGGGTCGTATATATATCAATTGTAATATCTTTAGCAAACTTAATTATTGATATATTTTATGCTTTAATCGATCCAAAATTACGTAGTGAAATTAACGAAAGGAAGTGAGGCATATGGTAAAACTTACAACAAAGATAGCTTCCTTAAAACTATTCGCAAGTTATGCTATTGCAACTTATATTTTAGTTATATTAACGAGTGCATTAAATCTTTTTAAAGGTTATGTGGCCGATACGTTCTATATTGCTGAAACATTGCTAATCGTTTTAACTATCATTTTAATTATCATCTTAACAACGGAACAAACATGGAAGCATCATGACCTATGGCGACGTATTGTCGAAGTGTTGTTATTATTGATGACATTAACAGGCAACGTATTTACATTATTAATGTTTGTAAGTATTAGACGTTATGAACGTACATCGCAAATACATAGTTATAACGGCTGGGAATCGTTTATACGAAAAACTACTAGACATCGTATTGCGATTATCGGGTTACTTATTTTAGTCTACATGCTGACATTATCAATTGTGTCACAATTTACATTTGATACGACATTGGCTACTAAAAATCAGTTCAATGCACTGTTACATGGACCGAGTCTAGCCTATCCGTTTGGTACTGATGATTTCGGTAGAGACTTATTTACACGCGTAGTTGTCGGAACGAAGCTGACATTTTCAATTTCAATTATTTCAGTAGTTATTGCAGTTATTTTTGGTGTGTTACTAGGCACTATCGCAGGTTATTTTAATCATATTGATAATTTAATAATGCGAATTTTAGATGTAGTGTTTGCAATTCCATCATTATTGTTAGCGGTGGCAATTATTGCATCATTTGGAGCAAGTATTCCCAATTTAATTATTGCTTTAAGTATCGGTAATATACCATCATTTGCACGGACAATGCGTGCCAGTGTTTTAGAAATTAAACGCATGGAATATGTAGATGCAGCGCGTATCACTGGTGAAAACACTTGGAATATCATATGGCGTTATATTTTACCGAATGCGATTGCGCCTATGATTGTACGTTTTTCATTAAATATAGGTGTGGTTGTATTAACAACAAGTAGTTTAAGTTTCCTAGGACTTGGTGTTGCACCTGATGTAGCTGAATGGGGCAACATTTTACGTACCGGTAGTAACTACTTGGAAACGCACAGTAATTTAGCTATTGTACCTGGTGTTTGTATTATGTTCGTCGTTTTAGCATTTAATTTTATAGGTGATGCAGTGCGTGATGCACTAGATCCAAGAATTCATTAAAAAGGTAGGGATAGATGTGAAGAAAATCATTAGTATCGCAATTATAGTTTTAGCGTTGGTATTAAGTGGTTGTGGTGTCCCTACGAAATCAGAAGTGGCTCAAAAGTCATCGAAAGTTGAAGTGAAAGGCGAGCGACCAACAATACATTTCCTAGGACAAGCAAGTTATGAAAATGATATGAATATCGTCAAAGATCAATTGGAAAATGCAGGATTTAACGTGAAGATGAATATCCAACCAGATTATGGTAGCTATCGTACACAACGTCAAGCCGGCAATTATGATATCCAAATCGATGACTGGATGACAGTTTTTGGTGACCCGAACTATGCTATGACGGCATTATTTAGTTCTACAGGATCAAATAGTTTATTGAAAGATAAACATGTAGACCAGTTGTTAAATAAAGCTTCTACTCAAAATGAAGCAGATGTTAAACAAACATATAAGCAAATTGAAGATGAAGTTGTATTTGATAAAGGGTATATGGCGCCATTATATGGATCAAAAAAGAATTTAGTATATGACAATAAAGTGTTAGATAAAAATAGTGTTGGATTGCCAAATTCACGTGCATTAATATGGCAACAATTTGATTACAACAATAGTAGAGAACGAGATACGCGGCCACTTGTGATGACACAACAAGATGGTGAAATTCCTACATTGGATCCAATACGTTCAATTGCGCCGTCAGTATATTCAATTAATATGAATATGTACACAAGGTTATTATTATTAGATGAAAATGATCACTTAACAACGAAAGGTTCGTTAAGTCGTGATTATGCTGTGAATAAGGACAATAAAGCGTTTTATTTCTTGTTAAGAGATGATGATTATTTTGCGAAAGTGGTCAATGGACAAGCACGTAATACTGGAGAGCGTGTATCGGCTGAAGATGTTAAGTTTTCTTTAGATAGAGCACGTGATAAAAAGTCTGTGCCTAACAATAATACTTACAATATGCACAAACATATAAATGACATCAAGATATTAAAAGATGAGGACATCGATCAGTTGCGTAAAGAGAAAGACAAGGACGATAAATCAATCTATGATAAGTTGATTAAAGCGTATAACGTCAAATCGTTAACGACAGATGGTCAAAAAGTAAATAATAAAGACGGTATTTATCAAATTGTTAAAATTACGACAGATCAATCGATGCCTCGAGAGGTAAATTACTTAACACACTCTTCGGCAGGCATTTTATCTAAAAAATTTGTTAATCAAGTAAATCAAGAATATCCAAAAGGATATGGGGATAGCAGTACAATTCCTGCAAATTCAGATGGAAAAAATGCGCTTTATGCAAGTGGTGCATACATTATGACACAGAAAAATGCATATCAAGCAACGTTTCAACGTAATCCAGGATTCAACGAAACAGAAAAAGGTAGTTATGGACCAGCTAAAATTAAAAATATTACATTGAAGTTTAATGGTGACCCGAATAATGCATTGTCAGAACTTAGAAATCATTCAATTGATATGTTGGCAGATGTGAATCAAAAACATTTTGATTTAATTAAGTCGGATAAAAATTTAAGCATTATTCGCAAAAATGGACGCAAATCAGTCTTTTTAATGCTAAATATTAAAAAAGGTATATTTAAGACGCATCCAAACTTGAGACAAGCAGTAGTTAATGCGATAAATCAGGATCAATTTATTAAGTTTTATCGTGGCGATAAATTTAAAATTGCATCACCGATTACACCACTTGTCGATACTGGTAACGAGCAACGTCAAGATTTAGAAAAAGTAGAAAAAGCCATTAATCAATAATGTTTTAAATATTTAACAGAAAGTAGGAGGATATAGAATGGTCATTAACTTAAATGACAAACAGACAAAAACATCTAAAGAAGGGTTAATTTCCGTATCACATCCTCTTGCGGCTAAAATTGGTAAGGATGTATTAGATCAAGGTGGCAACGCCATGGATGCAGTGATTGCAATTCAACTGGCATTGAATGTGGTAGAACCATTTGCATCAGGTATTGGTGGTGGCGGGTACTTGTTATATTATGAGCAAAGTACTGGCAGTATAACTGCGTTTGATGCGCGTGAGACAGCCCCTGCACATGTAGACAAACAATTTTATCTAGATGATTCAGGCGAATATAAATCATTTTTTGATATGACTACACATGGTAAAACTGTCGCTGTGCCAGCAATTCCAAAGCTGTTTGATTATATTCACAAGCGTTATGCTAAATTGTCATTGGAAGATTTAATTAATCCTGCAATTGAACTAGCCATTGAAGGTCATTCAGCCAATTGGGCTACTGAAAAATATTCGCGCCAGCAACACGCACGATTGACAAAGTATCACGAAACGGCGCAAGTATTTACGCATGAAAATCAATATTGGCGTGAAGGTGATTGGATTGTACAACCCGAATTAGGTAAGACATTTCAAATATTAAGAGAACAAGGGTTTAATGCATTTTATAAAGGTGACATTGCGAAACAATTAGTCAATGTTGTCAAAGCATGTGGTGGGACAATCACTTTAGAGGATCTAGCCAAATATGACATTCAGATTAAAGCGCCAATCAGTGCAACATTTAAAGACTATGACATTTATTCAATGGGACCATCTAGTTCTGGCGGTATCACGGTAATTCAAATATTGAAGTTATTAGAACATGTCGATTTACCATCTATGGGTCCAAGATCTGTTGATTACTTGCATCATTTGATACAAGCGATGCATTTAGCATATAGTGATCGTGCGCAATACTTGGCGGATGATAATTTTCATGAGGTGCCTGTACAGTCATTAATTGATGACGATTATTTAAAAGCACGCAGTACGCTCATTGATAGCAATAAAGCAAATATTGATATAGAGCATGGTGTTGTGTCTGATTGCATTAGTCATACAGATGTTGAAGAAAATCATACCGAAACAACTCATTTTTGTGTGATTGATAAGGAAGGTAATATTGCTTCATTTACGACATCAATTGGTATGATTTATGGTTCAGGTATTACGATTCCAGGCTACGGTGTGTTATTGAATACGACAATGGATGGCTTTGATGTAGTAGATGGTGGTATTAATGAAATTGCACCATATAAACGACCACTAAGTAACATGGCTCCAACGATTGTGATGTATCACGGGAAGCCGATATTAACAGTAGGTGCACCTGGTGCCATAAGTATCATTGCTAGTGTTGCGCAAACATTAATCAATGTATTAGTGTTTGGCATGGATATTCAGCAGGCTATAGATGAACCTAGAGTTTATAGTAGCCATCCTAATCGCATTGAATGGGAGCCTCAATTTTCACAATCTACAATATTAGCATTGATTGCACGTGGACATGCAATGGAACATAAACCAGATGCCTATATTGGAGATGTACATGGACTACAGGTTGACTTGAATACACGTGACGCGTCGGGAGGTGCTGATGATACGAGAGAAGGCACAGTGATAGGTGGCGATGTATTATCAATTAGAAAAGAACCATTACCTAGTCCGAAAATATACGATAATGACACCCATCGAGTATATTTCAATGATATGCAGTTGCCATTATATGCTGAACAAGTGCGGTGGATGTATGACAAATATTGGGTTGATGAAAGTGTTATTAGAATCATTTTCCCTGAAGTTAGTGTGCATATTGAAGATTTAAGAAGTTATGAAATCGCCGGAAAAAATTATATAGATATTGCCTGGTTGGCACGGAAGAAAGGTTATCAAGTTACCTTAAAGGATGACAGTTTATACTTAACTGATGAAACGTATCATTCAGTGAAAGCAAACACAAATGCATACTATAGATATGATCGAGATAGTATCACAAGATAATTTATGTATTTGATATATAGTTTGAAGTGGATTTTGATTTTTGTTGAACGAAAGGGTTCGATTTCAAACTTTAGAGTGATGCTTGAGTGTAGTAATGTTGAAGTTGTTATAAGAAACGCTAGTCGCCTTTGTAAAATATAAAACGCCCCACAAATTCGTTTTTGATGTACACCACAATAGTTAGTCTAAAATCTAACTTGATGTGATTCGGTACAATTAAATGAATGATGTGAGGCGTTTTTATAATGTGTGATTTTAGTATGTTAAACGATAATAAATGATTTGGTTATTTCTATAATTATATCATAAGTATTAATGTTCACTTAATTTATTATAAGTAAGGCTTTCTGTGTATATAATTTGGTTTTTTCCAGGACTTGAAAAATAAAAATAAAGTTTCTGATCTTGATGATTATTGCCTTTTAAATCACTCATTCCCTTTAATTCCACCTTTGTTGATGCATTTCTGGGAATATTATATCTACGTTTTAATTGTTTAACGTTTGGATTATCATTCGACAACTTACCAGATAAATTATAATAATCAGTGGTAGGATCATGTGTGACTTTCAAATCATTGCTATTTAAAATGCTTGTTAAATCACCATTTTGAATCAAAAATTGATTGTTTTCGATTTTTTGTTTCAGCGTGGGATCTTTTACGTCTTTTGTGAAAACGATTTTATTATTAACTACTTTTACTGGATAACTTTTGTATGTCGAGTCAGTAGCATTTTTTCTATCGTTTGTAGTTGTGTCATATTCACCAGTTATTTTATGTGTGTTCTTATCTACCTTTAACAACATACGGTCTTCTTTAAAAAGCTCATCTGATCCAACAACTGAATAAGAGGATTCTATGTACCATGTGTCTTGATCATTATTTTCATAATGGGGATTATCGTGACCATCAATTTCATAAAGCGTTTCTAAGTTTTTAATAGGATATGTACTTAGTACTTTTTTAAGACCATCTTTCAAATGAATTTGTTCCCACTTCATTGCCAAAAACATACCGCCACTGACTACAATTGAAATAATAATAATTGCTGCTAAGTTTAACCAGAAAATTTTATGTGCTTTCATACATTCACACCTTTTCTTAAAATACTTAATTAACACTATAATAATATATTTTAAAAATATTTACATCAGTATTAAAGTGAATATCAAACTTTAAATGTGTGGAAATAATAGGTATTTATAAAAAAGTAGGAAATGCATACAATTAAAAACTGTGTGACGTTTGAGGAGTCACACAGTGTAATTAAAAATTTAAAAAGTTGTTGCTAATTTTTCAGCATTATTAATACTAGTTGCTTTAATTTCTTCAGTCTTATGAGGTTCAGCATTGTGTCCTTCAATAATGATTGTTTCATATGATGGCACACCTAAGAATGTCATAATTGTTCTTAAATAACGGTCACCCATTTCAAAATCAGCAGCAGGTCCTTCAGTATAATATCCACCACGTGATTGAATGTGTAATACTTTTTTGTCAGTTAACAAACCTTGAGGTCCTTCAGCAGAATATTTAAAAGTTTTACCTGCAATTGAAATGGCATCAATATATGCTTTGACTACAGGTGGGAAAGAAAGGTTCCACATCGGCGTTACAAATACATATTTATCTGCGCTTAAAAATTCTTCTAAAATGTCACTCAATCTTGAAACTTTCATTTGTTCATCATCAGTTAACGTTTCGCCATTGCTCATTTTTCCCCAACCAGTTAATACATCTTTGTCAATAACTGGAATATAAGTTTCAAATAAATCAATATGTTTCACTTCATCATCAGGATGTTGTTGTTGATATGTTTCGATAAATGCTTTACCAGCCGCCATAGAATTTGATACCAGTTCATTAAAAGGGTGTGCTGTAATATATAATACTTTTGCCATTTGAAAATTCTCCTCTGGTTCTGTTATTTTCTTAAGTATAATTATTATACTAGATATAAAATTTGATATCAATAAAAATATTCAAATTACCATCATTTTCTTCATCTATATTTGGCAGTACTACTAAAGTATGAGTGCATTTAATTATGAAATAGTTGATTTAGAATATATACTTAATACCCAAAATATATGAAGGATGGATGCCACTATGACAAAGCGACCAAAACGTATTTTGGCAACAATTATCATTTTTCTTTCACTATTATTTACGATTATTTATATAGATGACATTCAAAAATGGTTTAACCAATATACCGATAAATTGACACAAAATCATAAAGGACAAGGACACTCAAAATGGGAAGACTTTTTTAGAGGGAGTCGGATTACTGAGACTTTTGGTAAATATCAACATTCACCATTTGATGGTAAGCATTATGGCATTGATTTTGCATTGCCAAAAGGTACACCAATTAAAGCGCCGACGAATGGTAAAGTAACACGTTTCTTTAATAATGAATTAGGCGGCAAGGTATTACAGATTGCCGAAGACAATGGAGAATATCACCAGTGGTATCTACACTTAGACAAATATAATGTCAAAGTAGGTGATCGAGTCAAAGCAGGTGATATTATTGCATATTCAGGCAATACAGGTAAACAAACGACAGGCGCACATTTACATTTTCAAAGAATGAAGGGTGGCGTAGGTAATGCATATGCAGAAGATCCTAAACCGTTTATTGATCAGTTACCTGATGGGGAACGTAGCCTATATGATTTGTAGCTATAGAAGAGTGCCCGCAGTCTAAAAAATTAAGCAATCATTGTGTGAGTATGATACTTACACAATGATTGCTTTTTTCAATGAAAATCGAAATGCTAAGGCATAATTGTTTGATTTAGATATTACTTAAAATGTAAGACAAGGTTGTTAGCATTGGCAGTGAAATATCGCACGTAAAAAATCATTATTGCCACACCAAAAATAGTTGTGCGCTATATCAATTTTCTGTATAAAAGTTTAATTCTGACAGTAATGTAAACGTTTACAATTTATGATTGACATTAATAATAAGTGACTATATGATTTATGTAAGTATTTATGCAAACGTTTTCACAAAGTGTATTGCACAATCAAACTGTAAACAAAGTATGGGAGGCATAACATGGCAGAACTAAAGTTAGAGCATATTAAAAAGACGTATGATAACAACAATACTGTAGTGAAAGATTTCAATCTACATATTACTGACAAAGAATTCATTGTATTTGTTGGACCATCGGGATGTGGTAAATCAACAACATTACGAATGGTTGCTGGACTAGAGTCTATCACATCTGGAGATTTTTATATTGATGGGGAACGCATGAACGATGTTGAACCAAAGAATAGAGATATTGCGATGGTATTTCAAAACTATGCATTATATCCACATATGACTGTTTTTGAAAATATGGCATTTGGGCTAAAGCTACGTAAAGTAAATAAAAAAGAGATTGAACAAAAAGTTAATGAAGCAGCTGAAATATTAGGATTAACTGAGTATCTTGGTCGTAAACCAAAAGCGTTATCTGGTGGACAGCGTCAACGTGTTGCTTTAGGTAGAGCTATTGTTAGGGATGCGAAAGTCTTTTTAATGGATGAACCATTATCGAATCTTGATGCGAAGCTTCGAGTACAAATGCGCACAGAAATATTGAAATTACATAAGCGACTTAATACTACGACAATTTATGTTACACATGATCAAACTGAAGCATTGACGATGGCTAGTCGAATTGTTGTTTTGAAAGATGGCGACATTATGCAAGTCGGCACACCTAGAGAAATATATGATGCCCCTAATTGCATATTTGTGGCGCAATTTATCGGCTCACCAGCAATGAATATGTTGAATGCTACAGTTGAAATGGACGGATTGAAGGTAGGAACACACCATTTTAAATTACATAATAAAAAATTTGAAAAGTTAAAAGCTGCTGGCTACTTAGATAAGGAAATTATTTTAGGTATTCGAGCTGAAGACATTCATGAAGAACCAATATTTATTCAAACCTCTCCAGAGACACAATTTGAATCTGAAGTAGTTGTATCCGAACTGTTAGGTTCAGAAATTATGGTACATAGCACATTCCAAGGAATGGAATTGATTTCTAAATTAGATTCAAGAACACAAGTGATGGCGAACGACAAGATTACACTAGCATTTGATATGAATAAGTGTCACTTTTTTGATGAAAAAACAGGAAATCGTATCGTCTAAGGGGGAGTATTCATGTCTAAAATTTTAAAATGTATCACGTTAGCCGTGGTAATGTTATTAATCGTAACTGCATGTGGCCCTAATCGTTCGAAAGAAGATATTGATAAAGCATTGAATAAAGATAATTCTAAAGACAAGCCTAACCAACTTACGATGTGGGTGGATGGCGACAAGCAAATGGCGTTTTATAAAAAAATTACGGATCAATATACTAAAAAAACTGGCATCAAAGTAAAGCTTGTAAATATTGGTCAAAATGATCAACTAGAAAATATTTCGCTAGACGCTCCTGTAGGAAAAGGTCCAGATATCTTTTTCTTAGCACATGATAATACTGGAAGTGCCTATCTACAAGGCTTAGCTGCTGAAATCAAATTATCAAAAGATGAGTTGAAAGGTTTCAATAAGCAAGCACTTAAAGCGATGAATTATGACAATAAGCAACTAGCATTGCCAGCTATCGTAGAAACAACCGCACTTTTCTATAATAAAAAATTAGTGAAAAATGCACCGCAAACGTTAGAAGAAGTTGAAGCTAATGCTGCCAAACTAACTGATAGTAAAAAGAAACAATACGGTATGTTATTTGATGCTAAAAATTTCTATTTTAATTATCCGTTTTTATTCGGCAATGATGATTATATTTTCAAGAAAAATGGCAGTGAATATGATATTCATCAGCTAGGACTAAATTCAAAACATGTCGTCAAAAATGCTGAACGATTACAAAAATGGTACGACAAAGGGTATCTTCCTAAGGCAGCAACACATGATGTCATGATTGGTCTTTTTAAAGAAGGAAAAGTAGGACAATTTGTCACTGGACCGTGGAACATTAATGAATATCAAGAAACGTTTGGTAAAGATTTAGGAGTAACAACATTACCTACAGATGGTGGCAAACCTATGAAACCATTTCTCGGTGTACGTGGTTGGTATTTATCTGAATATAGTAAACATAAGTATTGGGCTAAAGATTTAATGTTGTATATCACTAGTAAAGATACATTACAAAAATATACAGATGAAATGAGCGAAATTACTGGACGTGTTGACGTGAAATCATCTAATCCAAATTTAAAAGTGTTTGAAAAGCAAGCACGTCATGCTGAACCGATGCCTAATATTCCTGAAATGCGACAAGTTTGGGAACCGATGGGCAATGCAAGCATATTTATCTCAAATGGTAAGAATCCTAAACAAGCGTTAGATGAGGCGACGAATGATATAACGCAAAATATTAAGATTCTTCATCCATCACAAAATGATAAGAAAGGAGATTAGTTATGACGAAACGTAACCCTAAATTAGCAGCATTATTATCTGTTATACCTGGTTTGGGACAGTTTTATAATAAAAGACCCATTAAAGGGACGATATTTTTTATCTTTTTCATCAGTTTTATTTCTGTATTTTATAGCTTTTTAAATATTGGTTTTTGGGGATTGTTCACATTAGGGACAGTACCTAAGTTAGACGATTCTCGTGTCTTACTTGCACAAGGTATTATTTCTATCTTACTCGTTGCTTTTGCAATCATGCTATATGTCATTAATATTTTAGATGCATATCGTAATGCTGAACGATTTAATCGCAATGAGGAAATAAAAGATCCGAAGGCACGTATGGTTGCAACATGGGATAAGACTTTCCCATACTTACTAATCTCACCAGGTACATTCTTATTGATATTTGTAGTTGTATTTCCATTAATATTTATGTTTGGAGTAGCATTTACAAATTACAATTTATACAACGCGCCTCCGAGACACACATTAGAATGGGTCGGTTTAGATAACTTCAAAACGTTATTCACAATTGGCGTTTGGCGTAAAACATTTTTCAGTGTTATTACTTGGACATTAGTATGGACGCTTGTTGCAACGACACTTCAAATTGCATTAGGGCTGTTTTTGGCAATTATTGTAAATCACCCTGTTGTCAAAGGTAAGAAATTTATCCGTACTGTGTTAATCCTACCTTGGGCTGTACCATCATTTGTGACAATTTTAATATTTGTAGCGTTATTTAATGATGAATTTGGTGCGATAAATAATGATATTTTGCAACCTTTATTAGGTGTAGCACCAGCATGGTTAAGTGATCCGTTTTGGGCAAAAGTGGCATTAATCGGCATTCAAGTATGGCTTGGTTTCCCATTTGTCTTTGCACTGTTCACTGGTGTACTGCAAAGTATTTCATCAGATTGGTACGAAGCAGCAGATATGGATGGTGCGTCTAGTTGGCAAAAGTTTAGAAATATCACATTTCCACATGTCATTTACGCCACAGCGCCATTGTTAATTATGCAATATGCAGGTAATTTCAATAATTTTAATCTTATTTATCTATTTAATAAAGGTGGTCCACCAGTGTCAGGGCAGAATGCTGGAAGTACAGATATCTTGATATCTTGGGTGTATAATCTGACATTTGAGTTTAACAACTTTAACATGGGTGCAGTTGTGTCATTAATTATTGGATTTATTGTTGCTATTGTCGCATTTATTCAATTCAGACGTACAAGTACGTTTAAAGATGAGGGAGGTTTATAAGATGACAAAGAAGAAAAACATATTAAAAGCAATCGGTATTTACAGTTTTATAGCGATGATGTTTGTCATCATTTTATATCCACTACTGTGGACATTTGGCATTTCCCTTAATCCAGGTACGAACTTGTATGGTGCCAAAATGATACCAGACAATGCAACATTTAAAAATTATGCATTCTTACTATTCGATGACAGTAGTCAATACCTGACTTGGTATAAAAATACGCTTATCGTAGCATCTGCAAATGCACTGTTTAGTGTGATATTTGTCACGTTAACAGCATATGCTTTTTCTAGATATCGCTTTGTTGGTCGTAAATACGGGCTGATTACATTTTTGATTTTACAAATGTTCCCTGTATTAATGGCAATGGTCGCAATCTATATTTTGCTAAATACAATTGGATTATTAGATTCTTTATTTGGACTAACACTGGTATATATTGGTGGATCAATACCGATGAATGCCTTTTTAGTGAAAGGTTACTTCGATACGATTCCAAAAGAACTTGATGAATCTGCCAAAATTGATGGTGCAGGGCATATGCGTATTTTCTTACAAATTATGCTTCCATTAGCTAAGCCGATTTTAGCAGTTGTTGCTTTGTTCAATTTTATGGGGCCATTTATGGACTTTATATTACCTAAAATACTATTAAGAAGTCCTGAAAAATTCACATTAGCAGTTGGATTGTTCAACTTTATTAATGATAAGTATGCAAATAATTTCACAGTGTTTGCAGCAGGGGCAATTATGATTGCAGTACCTATAGCAATCGTATTCTTGTTCTTGCAACGCTATTTAGTATCAGGTTTAACAACAGGTGCGACAAAAGGTTAGTTTGAAATTAGGAGTGGGGCAGAATTGATAAAGAACCACTAATGACGATAAAGATTAAAAGGAGGACGTTATGATGACGATTAAAGTTGGAATCATTGGGTGTGGTGGTATTGCGAATGGCAAGCACATGCCAAGTTTACAAAAAGTTGAAAATGTTGAAATGATCGCATTTTGTGACGTAGACATTTCGAAAGCAGCGAGTGCGGCAGAAGCATACGGAACTGACAATGCAAAGGTTTATGATGATTACAAAGCATTGTTAAAAGATGACACGATTGATGTTATCCATGTTTGTACGCCAAATGACTCGCATTGTGAAATTACTGTAGCAGGGTTGCATGCCGGTAAACATGTGATGTGTGAAAAACCAATGGCTAAAACGACAGCAGAAGCTCAAAAAATGATAGATACAGCTAAATCAACAGGTAAAAAATTAACAATAGGTTATCAAAATCGCTTCAGACCAGATAGTCAATTTTTACATCAAGCAGCGCAACGTGGCGACTTAGGAGACATTTACTTCGGAAAGGCACATGCCATTCGTCGTCGAGCAGTACCAACATGGGGTGTCTTTCTAGACGAAGAAGCTCAAGGTGGAGGACCATTAATCGATATCGGTACACACGCTTTAGATTTAACGTTATGGATGATGGATAATTATGAGCCAGAATCAGTGATGGGTTCAACATTCCATAAATTAAATAAACAGCATCATGCGGCAAACGCTTGGGGTTCATGGAATCCAGATGAATTTACAGTTGAAGATTCTGCGTTTGGATTTATTAAAATGAAGAATGGAGCGACGATCATTTTAGAATCCGCTTGGGCGATTAATTCTTTAGAAGTGGATGAGGCAAAATGTTCATTATCAGGAACGAAAGCAGGTGCTGATATGAAAGATGGTCTACGTATTCATGGTGAAGACATGGGCACACTTTATACCAAACACGTTGAATTGGAAAGCAAAGGCGTCGACTTTTATGAAGGTAATGAAGTGGATGAAGCTGAAGAAGAAGCAAAAGCTTGGATTGATGCAGTTGTAAATGATACTGAACCAGTTGTGAAACCGGAACAAGCAATGGTAGTTACAAAAATTCTTGAAGCGATTTATCAGTCTGCAAAATCAGGCAAAGCAATTTACTTTGAATAACATCATACGGTAAGGAGGCACATCATGACAAAATTAAAAGTTGGTGTGATAGGTGTTGGTGGTATTGCACAAGACCGTCATATTCCAGCATTGCTGAAACTCAAAGACACAGTCTCATTAGTTGCAGTACAAGATATTAATACAGTGCAGATGATTGATGTTGCGAAGCGCTTTAATATACCTCAGGCAGTTGAGACACCTAGCGAGCTGTTTAAACTTGTTGATGCGGTGGTCATTTGTACACCCAATAAATTCCATGCTGATCTTTCTATAGAAGCATTGAACCATGGTGTCCATGTCTTATGCGAAAAGCCAATGGCAATGACGACGGAAGAGTGTGATCGCATGATTGAAGCGGCTAATAAAAATCACAAATTATTAACTGTCGCTTATCATTATCGTCACACAGATGTCGCTATGACTGCTAAAAAAGCAATTGAAGCAGGTGTGGTTGGTAAACCATTAGTAGCACGTGTACAAGCGATGCGTAGGCGTAAAGTACCTGGGTGGGGCGTTTTTACCAATAAAGCGTTGCAAGGTGGCGGTAGTTTAATCGATTATGGTTGCCACTTGTTAGACTTATCTTTGTGGCTATTAGGTAAAGATATGGTGCCGCATGAAGTGCTAGGAAAAACATATAATCAATTGAGCAAACAACCGAATCAAATTAATGATTGGGGAACATTTGATCACACTAAATTTGATGTCGATGATCATGTTACTAGTTATATGACATTTGCCAATCGAGCAAGCATGCAGTTTGAATGTTCGTGGTCTGCAAATATAAAGGAAGATAAGGTACACGTTAGTTTATCAGGAGAAGATGGCGGTATCAATTTATTTCCATTTGAAATATATGAGCCCCGCTTTGGAACTATTTTTGAAAGCAAAGCTAATGTTGAGCATAACGAAGACATTGCTGGTGAGAGACAGGCGCGTAACTTTGTCAATGCGTGTTTAGGTATAGAAGAGATTGTGGTGAAACCGGAAGAAGCACGCAATGTAAATGCCCTTATAGAAGCGATTTATCGTAGTGATCTTGATAATAAGAGTATACAACTTTAATGATTATCATATATGATACAAAATTCTCAATATAAAAAGAAGGAGTGCTTTTCAATGAAAATAGGTGTATTTTCAGTATTATTTTACGATAAAAATTTTGAAGATATGTTAGATTATGTCGCAGAATCTGGATTGGATATGATTGAAGTTGGAACAGGTGGTAACCCAGGAGATAAATTTTGTAAGTTAGATGAGTTGTTAGAAAATGAAGACAAGCGACAAGCATTTATGAAGTCAATCACAGACAGAGGCTTACAAATAAGTGGTTTCAGTTGTCATAACAATCCAATTTCTCCAGATCCGATAGAAGCGAAAGAAGCCGATGAAACGTTACGTAAAACAATCCGTTTAGCAAATCTATTAGACGTGCCAGTTGTTAATACATTTTCTGGCATTGCAGGGTCAGATGATACCGCTAAAAAGCCTAATTGGCCTGTTACACCTTGGCCAACAGCCTACTCTGAAATTTATGATTATCAGTGGAATGAAAAGTTGATACCATATTGGCAAGATTTAGCTGAGTTTGCAAAAGAGCAAGATGTAAAAATTGCCATAGAGTTGCATGCAGGATTTTTAGTGCATACACCATATACAATGTTGAAGTTACGTGAGGCTACAAATGAATATATCGGTGCTAACTTAGATCCTAGTCATTTATGGTGGCAAGGTATTGACCCAATTGCTGCGATTCGCATATTAGGCCAAGCAAATGCAATTCATCACTTCCATGCTAAAGATACGTATATTAATCAAGAAAATGTAAATATGTATGGTCTAACTGATATGCAACCATATGGTAACGTTGCGACAAGAGCATGGACATTCCGTACAGTTGGTTATGGACATAGTCCATATGTATGGGCAGATATCATAAGTCAACTTATTATTAATGGATATGATTATGTATTAAGTATTGAACATGAAGATCCTATTATGTCAGTAGAAGAAGGTTTCCAAAAAGCTTGTCAAACTTTGAAATCTGTTAATATTTACGACAAGCCAGCAGACATGTGGTGGGCATAATACGAACTCGAGGTTAGTCTGAAGTTTGTCTGAAGTAAGACTGATGGCAGTGTTGAATGAATGCATATGTCGCCAAGCCATTGCCAAAAATTTCACACCTTAAATCATGTCATTGTTTGTAAAGAAGGTGTACTTTATATAAGTGTTTAGCGATGGTCATACCCATTCACAGTAACAATCCTCACCATTGAAAAGAGTATATAACCTTTTCGATAGTGAGGTATATGATAATAAAAAAAGCCTGTTGTCACAATGGTCATAGACACGACATACTTTAAAGGTTTCTGAATATAATATTTCAGAACGCACTTTAAAGATGGACGTCGATGTCGACTAATGTGATGACAGGCTTTCATCTTTTTAAATATTCATTAATTTCTCTTCTTGTTTAATACGTACATATAAGAAATACGCATACGGTACTAATAAAATAGTTGTATATGTTGCGTGTGTTAATAATAATACACCGATTAATTCAGGAATGATGTTTAAGAAGTAATTTGGGTGTTTTGTAATTTTATATAATCCAGATTTAATAATAGGATGGTTAGGTAAAATGAATAATTTTAATGTCCAAATACCACCTAAAGTTTTAATAACCATAAATAACATGATATAAGCAAAGATTAATATAACTAAGCCAATACCATTTGCAAAGCTAAATGTATCTTTATTAATAAATGCCTCTACACCAGCCAATACATAAATTAAAACGTGTGTTATTGCTAAAAACTTCGAATTTTTAACGCCATATTCAACTGCACCGTCTGCTTTTAATTGTTTTGAGTGATTAATAGATATCTTTAAGCTGACAAGTCTGATACAGAAAAAGATAAGTAATATAGATAGAATCATGATGTCCTCCGTCATTATGTCATATGTATAAACGTTGATTTTGACAACATAAAGTATTTTATAGATAAAACTTGTCAAATACTATTAACTATTTATTAATTTTAGTACATAAAAATGTTTCTAAGTATGTGTTTATGTTCAGTATTTTGGATAATTTAATAATTTTAAGGATATTAAGCGCTTACACCGACGTGATATATTTGGCTTAACGAAAATGATTGAGGTGACAGAGATGAACTTTTTTGATATCCATAAGATTCCGAACAAAGGCATTCCATTATCGGTACAACGTAAATTATGGCTTAGAAACTTTATGCAAGCTTTCTTTGTAGTGTTCTTTGTTTATATGGCTATGTATTTAATTCGAAACAACTTTAAGGCGGCACAACCGTTTTTAAAAGAGGAAATTGGATTATCTACATTAGAACTTGGTTATATCGGATTAGCATTTAGTATCACGTACGGTTTAGGGAAAACATTACTTGGATATTTTGTCGATGGACGTAACACAAAACGTATTATCTCGTTCTTACTTATCTTATCTGCGATTACAGTTTTAATTATGGGATTTGTTTTAAGTTACTTTGGTTCTGTAATGGGATTATTAATTGTACTTTGGGGACTTAACGGGGTGTTCCAATCAGTTGGTGGACCTGCAAGTTATTCAACGATTTCAAGATGGGCGCCAAGAACGAAACGTGGCCGATACTTAGGATTTTGGAATACATCACATAATATCGGTGGTGCCATTGCAGGTGGTGTTGCACTTTGGGGTGCTAATGTATTCTTCCATGGAAATGTTATAGGGATGTTCATTTTCCCATCGGTGATTGCATTACTTATTGGTATCGCAACATTATTTATCGGAAAAGATGATCCAGAAGAATTAGGATGGAATCGTGCTGAAGAAATTTGGGAAGAGCCGGTCGATAAAGAAAATATTGATTCTCAAGGTATGACGAAATGGGAGATCTTTAAAAAATATATCCTGGGAAATCCTGTTATATGGATTCTATGTGTTTCAAACGTCTTTGTATACATTGTACGAATCGGTATTGATAACTGGGCACCGTTATATGTGTCAGAGCATTTACACTTTAGTAAAGGCGATGCAGTTAATACGATATTCTACTTTGAAATTGGTGCATTAGTTGCAAGTTTATTATGGGGCTACGTATCAGACTTATTAAAAGGTCGTCGTGCAATTGTAGCTATTGGCTGTATGTTTATGATTACATTTGTTGTCTTATTCTACACAAATGCTACAAGTGTAATGATGGTTAACATTTCATTGTTTGCATTAGGTGCGTTAATCTTTGGTCCGCAATTATTAATTGGTGTATCATTGACTGGTTTTGTTCCTAAAAATGCCATCAGTGTAGCAAACGGAATGACAGGTTCATTCGCGTATCTATTCGGTGACTCAATGGCGAAAGTTGGTTTGGCGGCTATTGCTGATCCAACACGTAACGGTTTAAACATCTTTGGATATACATTAAGTGGATGGACAGATGTTTTCATCGTCTTCTATGTTGCATTATTCCTAGGCATGATTCTATTAGGAATCGTTGCTTTCTATGAAGAAAAGAAAATTAGAAGTTTAAAAATCTAATATCAATCGGATTAAAAGTATCGCCAATCTATTGCAATATAGTTGGCAATCCTGCCCCGACGGCATGTGCGTGAAGAGATGAAAGATACTGCTTCTACCCTTGCAAATATATCATCTCTATGTCTCGGGGCAGATCATAATTCCCTGTTATGAAGTATCCTTATTTGCCCGACTTAGGGTGACTCAATGAATTTACTCCTTACAATAAAGACATATAGCGGTGTCGATATTGTAGGGAGTATTGTTTTATATTTAAACTCTCTAAAAAGCGGACTGAAAGAAAAGTGAAAACTTCTCTATCAGTCCGCTTTTTCATAGAACAAAATGTAGGCGCCATAATCATTAGTTATTTGCTAATCTATTTAGCTTGCTTACAATAATCACTTGGCGACATTTGTAAATATTTTTTAAAATGATAGCTAAACATTTTATACTCTGAAAAGCCTACTTTGTCTGCAATTTCATAGTGTTTGTAATGTCGATCTAACAATTGCAGAGATTGTAAAATACGATAGCGATTTAAATAATCGACAATTGTAATACCAACATGATCTTTAAATGTTCGCATCGCATACGATTCACTAACATCGATATGTTGAATTAAATCTGAAACAGTCACTTTCGTTTGATAAGATTGCTTAATTTGATCAACAATCTGATTTACATAATAATCATCGTATTCTACTTTTAATAGTGGTTGGAAGGCATCATGACAAGATGCTAAGCTACGGCCGTTCTGTGATTGTTGCTCTAATAAGGTACGGACAAGTCTTCCTAAAATAACTTCTAATTGTGCATGGTCTACTGGTTTTAATAAATAATCAAGAACATGATGTTGAATGCCGGCTTTCATATATTCAAAGTCATCGTAACTCGATAATATGATGACATTACAATCTAGATGCGCAATATCATTGAGTAAATCGACGCCATTTTTACGTGGCATACGAATATCAGTAATTACTAATTCTGGCTGATGTTGTTGAATTAGTGATAATGCTTCAACACCATCTTTAGCAGTGTATATTGTATTGAAATGATAGTCTCCCCAAGGAATGATTTGCTTTAAACCTTCTCGAATAATTCGTTCATCATCACAAATAACTACCTTAAACATCTACATTCCCCCTTGAAAGTGGTATTTTATAACAAATTAACGTACCTTGATTACGCTTTGAAAAAATATGGAGTCGTGCATGTGAACCATATTGAATCATTGCTTTATTGTGTAAATGATTTAATCCCAAATGCTTAGTATCAAATACATCATTATTAAGAGATTGGCGTACATATTGCAGGCGAGATGACGACATCCCGATACCATTGTCGCAAACTAAAACATGTAAGTTCTGACGTGCCAATGTCAGGCGTATAGTAATGTCCAATGACTCAGTATCTCTACCATGTTTAATAGCATTTTCTATGAGTGGCTGAAGCATCATTTTACCAATTGTCTGGTGACGCGCTTCTTCAGAACTTTCGATATGGAGCTTAATCATGTCATCAAAACGGATGTTTTGTATCGCAACATACTGTTCAATGTAGTTCAACTCTTCGTTTAATTCCACTGTATGTGAGTTTGTACGTAATGAGTAACGTAACATTTGCGATAATTGTTGGACCACAGTTTGTGCTAATTTCGGAGATAACGTAATTAAATATTGTATTGTTTGCATCGTATTGAATAGGAAATGAGGTTGGAATTGGCGTTCTATTTCCTTTAACTGAATATCACGCAAGCGACGTTCTGTATGCTCGATAGAATGGATCAGTTGCTCATTTGATTCAAATAAATCGTAAATATAATTATTAATTTCTTCTAGTTCACTGTTGTTTTTTAAAGGCGTATATGTACCTAGATGACGATTTTTGGCATAGTAAATTTTTTGAATAATCGTTTCGATATCTTTTGTTTGTCGTTTAGCCATATTATCTGCGCTAATGAAACCAAATATTACTAGTAAAACAAGAACTACGGCCATAACAATTAACAACGTGATACCATCTTCAATGTTTTCATGTATATCTTTATAAATAATGAGACGATGGTCAGCATGGTTTAATTTTACAGATTCATTCATAAATCCGAATTGTTGTGGTCTATACTTTTCACCTATAGTAAAACGGTCATCATTGGCGTATAAAATATTGTCATATTGATCAACGATAAGTGCGAATTGTCGGCTATCTTTCTTAATTTCAATTAAACGTGGGGTGTTAGCCATATAAATTTTAAGCATATATGTACTATTTTTGAATTTAAGCTGATGCGTTGAAAACAAATACATATTTTTAGTGTTTAAATGTTCATAATTATTGGTTATAAACTGATTTGGTCCAGATAATTCATAATAAAGTGTTGCGGGCTGTTGGTGTATTAATTTTAATAATTCACGTTTTGTAGCGGTAACATCATGATGATTTGTTAAATCGAGCTCTTGAAACGAATTATTATGCTGTGTAATAAATGTCTGAATCTGCTTTTCAGTGTGATGTAAAGATGACTGACTTTCATCAACATGTTGATGAATCGTACGATGCTCTATCCAAATATAGATGGCATAGAAGCTTACTAGTCCAATAATAAGGACTAAAAATACTGGAAAAATAGTAGACGCAAATAACGATCGTCTCAATTGATGTCTATAAGGTTTGTATGCCGTCATTGAATCATCTCCAAAAATTTATGATGTGGAATGTCCGGTAATTTAGATTTCGGTATTAAAGGTATGTTCTTAAGATTTTCGATAGACTGATCGCTTTGTTCACTAACATCCTTTCGAATTGACTTGGCATCGAACTCTGCAACTAATCGTTGTTGTACTGAGCGGCTTGTTAAATATTGCACTAACTTTTTACGCTTAGGATGAGGGTGTGCATTTTTAACTAAAGCAATACCATCGACATTTAACATTGTTCCTTCAATAGGATAAACGATTGATACAGGATAACCTTTGTTTTTCCATGTGCGTGCATCTTGTTCGTAGCTTAGACCTGCGTAATATTTACCTTTAGCAACATCTTCAATGACTTTAGACGTCTTTGACAGTTGCATCGCATGGTCTTGGAATTGATGCACATCACTTACTCGATGATGCATGCTATAAATAGCACGCATATGTTGATAGCCTGTCGTTGTTGTATTTGGATTTGAGTACGCAATTTTACCTTTAAGTATAGGTTTTAATAAATCTTGATAACCTCGAATCGTAATATCTCCTTGTAAATCTGAATTAACTACTATAACTGTTGGCATTAATAGAAAACTAGTAACATATTTATTGTTCGAGCGATAATCCTCTAATTGCTGTGTTACAGATGTATCTTGATAGGGAACAAAATCTTCTGGATGATCAATTGTTTCTGACAACACACCACCCATAAAGACATCACCACGCTCCGAAAGATCTTCATTATGCAAGTTTGAAAGCAGTACTTGAGTAGATCCATGTTTGATTTCAATTTTGACATGCTCTTGTTTTTCAAAATCATTTAAAATTGGACGAATCAAGTTTGATTGATACGGAGAATAAACTGTTAATACATTTTTATCGGATTCAGAGTGACGCGTATTAGCGCATGCTGATAAAAAAATGAGAAATAATAGCAAGATATAAATTTTTGATTTCATGATATCCCATCAATTCTATGTATATTTTAATACAATAATTTTAGCAATAAATGACGCATAAGTAATGTTAAATATTTAGAAATGTTTATAGATGACTTGTTAAGACGTTGCAAATGTTGTGATAGCAAAAAATTTTTGTTTGTCAAGACGATTTACCGAGGCTGTAAAATCAAACTGTTATATTTTATTTGTAGCTGTTATATAAAAATCGGCAAGATATTGAACGGTTCAAAAGTGAATTTTTACGTCAATAAAAGTATTTAATCCAGTCTCTTCATATATAAAAGTAAATCTTTCTAAGTGTTGATTTAACGCTTATCAACAATCATTTTTTATAAACAAATATATACTCCTAAATTAACTTTTAAAGCAATGAAAATAGTGAACATTATAACTGTTGTGTAACAGAATGCAATTAGCATATTACTGTTACACAAATTAGTACAGTTTCTATGTTTTGACATACATTTGATGAAAATTGTACATAATTTATGTGAAAAAAATCACAACAAACATGCTACAATGACTATGAAAACGTTAACATAGCATTTCAAATTCACAACATTATACAGATGGAGGCGTTTAGTATGTTAGAAACAAATAAAAATCATGCAACAGCTTGGCAAGGATTTAAAAATGGAAGATGGAACAGACACGTAGATGTAAGAGAGTTTATCCAATTAAACTACACTCTTTATGAAGGTAATGATTCATTTTTAGCAGGACCAACAGAAGCAACTTCTAAACTTTGGGAACAAGTAATGCAGTTATCGAAAGAAGAACGTGAACGTGGCGGCATGTGGGATATGGACACGAAAGTAGCTTCAACAATCACATCTCATGATGCTGGTTATTTAGACAAAGATTTAGAAACAATTGTAGGTGTACAAACTGAAAAGCCATTCAAACGTTCAATGCAACCATTCGGTGGTATTCGTATGGCGAAAGCAGCTTGTGAAGCTTACGGTTACGAATTAGACGAAGAAACTGAAAAAATCTTTACAGATTATCGTAAAACACATAACCAAGGTGTATTCGATGCATATTCTAGAGAAATGTTGAACTGCCGTAAAGCAGGTGTAATCACTGGTTTACCTGATGCATACGGACGTGGACGTATTATCGGTGACTATCGTCGTGTAGCTTTATATGGTGTAGATTTCTTAATGGAAGAAAAAATGCACGACTTCAACACGATGTCTACAGAAATGTCAGAAGATGTAATTCGTTTACGTGAAGAATTATCAGAACAATATCGTGCATTAAAAGAATTAAAAGAACTTGGACAAAAATATGGTTTCGATTTAAGCCGTCCAGCAGAAAACTTCAAAGAAGCAGTTCAATGGTTATACTTAGCATACCTTGCTGCAATTAAAGAACAAAACGGTGCAGCAATGAGTTTAGGTCGTACATCAACATTCTTAGATATCTATGCTGAACGTGACCTTAAAGCAGGCGTTATTACTGAAAGCGAAGTTCAAGAAATTATTGACCACTTCATCATGAAATTACGTATTGTTAAATTTGCTCGTACACCTGATTACAATGAATTATTCTCTGGAGACCCAACTTGGGTAACTGAATCTATCGGTGGTGTAGGTATTGACGGACGTCCACTTGTTACGAAAAACTCATTCCGTTTCTTACACTCATTAGATAACTTAGGTCCAGCACCAGAACCAAACTTAACAGTATTATGGTCAGTACGTTTACCTGACAACTTCAAAACATACTGTGCAAAAATGAGTATTAAAACAAGTTCTATCCAATATGAAAATGATGACATTATGCGTGAAAGCTATGGCGATGACTATGGTATCGCATGTTGTGTATCAGCGATGACAATTGGTAAACAAATGCAATTCTTCGGTGCACGTGCGAACTTAGCTAAAACATTACTTTACGCTATCAATGGTGGTAAAGATGAAAAATCTGGTGCACAAGTTGGTCCAAACTTCGAAGGTATTAACAGCGAAGTATTAGAATATGACGAAGTATTCAAGAAATTTGATCAAATGATGGATTGGCTAGCAGGTGTTTACATTAACTCATTAAATGTTATTCACTACATGCACGATAAATACAGCTATGAACGTATTGAAATGGCATTACATGATACAGAAATTGTACGTACAATGGCAACAGGTATCGCTGGTTTATCAGTAGCAGCTGACTCATTATCTGCAATTAAATATGCACAAGTTAAACCAATTCGTAACGAAGAAGGTCTTGTAGTAGACTTTGAAATCGAAGGCGACTTCCCTAAATACGGTAACAATGACGACCGTGTAGATGATATCGCAGTTGATTTAGTAGAACGCTTTATGACTAAATTACGTAGTCATAAAACATATCGTGATTCAGAACATACAATGAGTGTATTAACAATTACTTCAAACGTTGTATACGGTAAGAAAACTGGTAACACACCAGACGGACGTAAAGCTGGCGAACCATTTGCACCAGGTGCAAACCCAATGCATGGCCGTGACCAAAAAGGTGCATTATCTTCATTAAGTTCTGTAGCTAAGATCCCTTACGATTGCTGTAAAGATGGTATTTCAAATACATTCAGTATCGTACCAAAATCATTAGGTAAAGAACCAGAAGATCAAAACCGTAACTTAACTAGTATGTTAGATGGTTACGCAATGCAATGTGGTCACCACTTAAATATTAACGTATTTAACCGTGAAACATTAATAGATGCAATGGAACATCCAGAAGAATATCCACAGTTAACAATCCGTGTATCTGGTTACGCTGTTAACTTCATTAAATTAACACGTGAACAACAATTAGATGTAATTTCTCGTACATTCCATGAAAGTATGTAACAAAATTTAAGGTGGGAGCACTATGCTTAAGGGACACTTACATTCTGTCGAAAGTTTAGGTACTGTCGATGGACCGGGATTAAGATATATATTATTTACACAAGGATGCTTACTTAGATGCTTGTATTGCCACAATCCAGATACTTGGAAAATTAGTGAGCCATCAAGAGAAGTCACAGTTGATGAAATGGTGAATGAAATATTACCATACAAACCATACTTTGATGCATCGGGTGGCGGTGTAACAGTCAGTGGTGGCGAACCATTGTTACAAATGCCATTCTTAGAAAAATTATTTGCAGAATTAAAAGAAAATGGTGTGCACACTTGCTTAGACACATCGGCTGGATGTGCTAATGATACAAAAGCATTTCAAAGGCATTTTGAAGAATTACAAAAACATACAGACTTGATATTATTAGATATAAAACATATTGATAATGACAAACATATTAGATTGACGGGAAAGCCTAATACACACATCCTTAACTTCGCGCGCAAACTGTCAGATATGAAACAACCTGTATGGATTCGACATGTCCTTGTGCCTGGTTATTCTGATGATAAAGACGATTTAATTAAACTAGGGGAATTTATTAATTCTCTTGATAACGTCGAAAAGTTTGAAATTCTGCCATATCATCAGTTAGGTGTTCATAAGTGGAAAACATTGGGCATTGCATATGAATTAGAAGATGTCGAAGCGCCCGATGATGAAGCTGTTAAAGCAGCCTACCGTTATGTTAACTTCAAAGGGAAAATTCCCGTTGAATTATAAATACAATTCAGACCGAAAAGAAAGCATATGTAACTTCAAGAGTGAAGGGGCATATGCTTCTTTTTCAATTGAGTATAGAGTAATAGCAAGACGTAGTAGGTATATGAGACAACTTCTACAATGGTTGAAGGAAGACATTTTTGTAAGTAGCTATGCTGATAAAGAATGTGAAGCCTTGTTAAAGGTGGGGTTCCAATATCATCATTTAGCTGATGTTGAATGGGTTATTATTTGCTACTTGCATATGAATATGAGTCTTTTCAAATTTTTATTGACCCTGAGTAATGAAAAATATTAAGATGAAACTTAATATTAAAGCAATGCGGAGCGTGATTATGAAGAGAATTAGTAAAGATATATGGGCAGTATTTAAATTACTGTATCAAAATAAAGGGCGTTTTAGCATTAACGCCTTACTATTGCAGTTAATCATGATTTTTATTAGTAGTACATACTTAATTTTACTATTTAATATGATGTTAAAAGTAGCTGGGCAAAGCCAACTTACGATTAACAATTGGATGGAAATCGTAAGTCACCCTGCCAGTGTGATACTTCTTATTATATTCATATTAAGTGTTGCCTTTCTGATTTATGTAGAGTTTTCATTGTTAGTTTATATGGTTTATGCCGGCTTTGATCGACAGATTATTACATTTAAATCCATTTTTAAAAATGCCTTTGTAAATGTGCGTAAACTCATAGGTGTACCAGTTATTTTCTTTGTCATTTATTTAATGTTAATGATACCCATTGCTAACCTAGGACTAAGTTCAGTATTAACAAAAAATATTTACATACCTAAATTTTTAACGGAAGAACTTATGAAAACGACAAAAGGTATAATCATTTACGGTACCTTTATGATTGCTGTATTTATATTAAACTTTAAATTAATATTTACTCTACCGTTAACGATTTTAAACCGCCAGTCGTTATTTAAAAATATGAGACTAAGTTGGCAAATTACGAAGCGAAATAAGTTTCGACTTGTTATAGAAATAGTTATATTGGAACTCATCATTGGTGCGATTTTAACATTAATTATTTCAGGAGCAACATATCTTGCTATTTGTGTAGATGAAGAAGGAGATAAGTTTTTAGTCTCATCAATTTTATTTGTTGTATTGAAAAGCGCATTGTTCTTCTATTATTTATTTACGAAATTATCATTAATCAGTGTGTTAGTACTGCACTTAAAACAAGAGAATGTATTAGACCAACCGGGCTTAGAATTTAAATACCCAAAACCGAAACGGAAATCTAGGTTCTTTATAATTTCAATGGTGCTTGCAGTGACATGTTTTATCGGTTATAACATGTACTTACTTTACAATAATACTATCAATACAAATATATCCATTATTGGCCATCGTGGTTTCGAAGATAAAGGCGTTGAAAATTCTATTCCGTCATTGAAAGCTGCTGCAAAAGCGAATGTCGAATATATTGAGTTAGATACAATTATGACGAAAGATAAACAATTTGTTGTTAGTCATGATAACAATTTGAAACGTTTAACAGGTGTTAATAAAAACATTTCTGAATCTAATTTCAAAGATGTCGTCGGTTTGAAAATGCGTCAAAATGGACATGAAGCAAAACTGGTATCCTTAGACGAATTTATTGAAACGGCTAAACAATCAAATGTGAAGCTACTAGTAGAGTTAAAGCCACATGGTAAAGAACCAGCAGATTATACACAACGTGTTATTGATATTTTGAAAAAGCATGGTGTTGAACATCAATATCGTGTGATGTCATTGGATTATGATGTGATGACTAAGTTAAAAAAAGAAGCGCCATATCTCAAGTGTGGTTATATCATCCCGTTACAGTTTGGTCATTTTAAAGAAACATCATTAGATTTCTTTGTCATCGAAGATTTTTCTTATTCGCCAAGACTTGTTAATCAAGCACACATGGAAAATAAAGAAGTCTATACTTGGACCATTAACGGCGAAGAAGATTTAACGAAATACTTACAAACCAATGTTGATGGTATTATCACAGATGACCCAGCATTAGCTGATCAGATTAAAGAAGAAAAGAAAGACGAAACATACTTCGATCGTTCTATAAGAATTTTGTTTGAATAATATAAACAAAGACCTCTAAAGTTATCAAGATGATACCTTCAGAGGTCTTTTTAACATTGTCACCTATGGGATAGGCAATCGTTTCATTCGTTTATAATCATATGACAAGGATTTATAAGGAAATTTGGCGTCACAAACACTTACATGATTTATTGGTGAATTATTAATTTTTTTGTGAATGCAAAGGGTTAGAAATTGAATCGTAAATACTTTCTAATCTATGTTTCGCTTTAGTCATTTGATCTAAATTTTTAGTGCGTATAGCTGATTTTGCAATATAGTGCGCAGCTAAAATATCGCGTTTTTGAAACGCATCTAAATTTAGGTACGATAATTTATTTAAGTCAGTGTTTGCTATTAATTCATATAATTGATCTACAAGCGCTTGATGTTGATACGTATGTGATGTAGTTTCAGATTTGCTTGCTAATTTAATACCAGTCGTATCAAGGAGCGCCGCTTTAATACCAGCAACTAAATATGTTTTGATTTTCATTTGTGTTGTCATGCTTTGTTACTCCTTTGATGTACATTAATCAAAAAAATTATACACTATTGTATATTGCAAAGCTAATTAACTATAACAAAAAGATAGTTAATGCTTTGTTTATTCTAGTTAATATATAGTTAATGTCTTTTAATATTTTGTTTCTTTAATGTAGATTGGGCAATTACATTTTGGAGGAATTAAAAAATTATGAAAAAGCAAATAATTTCGCTAGGCGCATTAGCAGTTGCATCTAGCTTATTTACATGGGATAACAAAGCAGATGCGATAGTAACAAAGGATTATAATGGGAAATCACAAGTTAAAAAAGAGAGTAAAAATGGGACATTAATAGATAGCAGATATTATTGGGAAAAAATAGAAGCTCTAGAAAAGCAGTTTTCAAGTGCATTGGCATTAACAGATGAGTATCAATATGGTGGTAATGAATATAAAGAGGCAAAAGATAAATTAATGGAAAGGATATTAGGAGAAGATCAATATTTATTAAAGAAAAAAATAGATGAATACGATTATTATAAAAAATGGTATAAAGCAACTTACCCAAACGATAATTCAAAAATGTATTCATTTCATAAGTATAATGTTTACTATTTAACAATGAATGAATATAATGAAATCACAAATTCATTAAAAGACGCTGTGGAAAAATTTAATAATGAAGTAAGAGATATTCAATCTAAAAATGAAGACTTAAAGCCTTATGACGAAAATACTGAAAAACAAGAAACTGATAAAATATATGAATTTGTTAGTGAAATAGATACAGTTTTTGCAGCGTATTATAGTCATGAAAAATTTGGTATACATGCTAAAGAATTACGAGCAAAATTAGACATAATACTAGGTGACGTGCATAACCCGAATAGAATCACTAATGAACGTATAAAAAAAGAAATGATGGAAGACTTAAATTCAATAGTCGATGATTTCTTTATGGAAACAAATCAGAATAGACCTACAACAATAAAGAAATATGACCCCAATATTCATGATTATACAAAGAAAAAAGAGAATAAAGAAAATTTTGATAAGTTAGTTAAAGAAACAAGAGAAGCAGTTGAAAAAGCAGACGAATCTTGGAAAAATAAAACTGTCAAAAAATACGAGGAAACTGTAACAAAATCTCCTTTTGTAAAAGAAGAGAAGAAAGTTGAAGAACCTCAATTACCTAAAGTTGGGAACCAGCAAGAGGTTAAAACTACGGCTGGTAAAGCTGAAGAAACAACACAACCATTAGTTAAAATTCCACAGGGCACAATTACAGGTGAAATTGTAAAAGGTCCAGACTATCCAACTATGGAAAATAAAACGTTACAAGGTGAAATCGTTCAAGGTCCAGATTTCCCAACAATGGAACAAAACAGACCATCTTTAAGCGATAATTATACTCAACCGACGACAACGAACCCTATTTTAGAAGGTCTTGAAGGTAGCTCATCTAAACTTGAAATAAAACCACAAGGTACTGAATCAACGTTACAAGGTACTCAAGGAGAATCAAGTGATATTGAAGTTAAACCTCAAGCAACTGAAACAACAGAAGCTTCTCAATATGGTCCGAGACCGCAATTTAACAAAACACCTAAATATGTTAAATATAGAGATGCTGGTACAGGTATCCGTGAATACAACGATGGAACATTTGGATATGAAGCGAGACCAAGATTCAATAAGCCATCAGAAACAAACGCATACAACGTAACGACAAATCAAGATGGCACAGTAACATATGGCGCTCGTCCAACACAAAACAAGCCAAGCAAAACAAACGCATATAACGTAACAACACATGCAAACGGTCAAGTATCATACGGAGCTCGTCCGACATACAAGAAGCCAAGCGAAACGAATGCATATAACGTAACAACACATGCAAACGGTCAAGTATCATATGGCGCTCGTCCGACACAAAACAAGGCAAGCGAAACAAATGCATACAACGTAACAACACATGCAAATGGTCAAGTATCATATGGCGCTCGTCCGACACAAAACAAGCCAAGCAAAACAAACGCATATAACGTAACAACACACGGAAATGGCCAAGTATCATACGGAGCTCGCCCGACATACAAGAAGCCAAGCGAAACAAATGCATACAATGTAACAACACATGCAGATGGTACTGCGACATATGGGCCTAGAGTAACAAAATAAGTTTGTAACTCTATCCAAAGATATACAGTCAATACAAAACATTACGTATCTTTACAACAGTAATCATGCATTCTATGATGCTTCTAACTGAATTAAAGCATCGAACAATCGGAAGCATATTTCTAAATTATTTATTCATTATAGTCTTAAACATAACATGACCTAATATATTACTAACCTATTAAAATAAACCACGCACATCTAAGTGATATACGACAATCACAGCAATAATAATTGCTTTAGAAAGTCGTACCGAACTGGAACTTACAAGTCTAGTTCGAACACACACTGATGTGAGTGGTTTTCTTTATTTTAAACATGAACAATCAGATAAGTTACTAGCATTAGCAAATATTATTAAATCAAAGGGCTTCGATTCATAAAATTTAAAACAATGATTAAAATTAGACGTGTAAATGTTAAATTCTAAAACGGAAATACCCACCATCCCATTAAACCACTTTTTTGTTCAATCACTATGTTTCACATAGCTTCATTAATAAAACGAAATTGCTTCAACCCGCTTCAACTTCAACCTGCTTCAACTTCAGCCTACTTCATTTAATAACAAAACGAATCCGCTTCATCCAAAATCAACCATTCTAACGCACATACTCAAATATAGCAGCTGCACCCATACCGACACCAATACACATCGTAACCATGCCGTAACGGCTATCGGGACGTCTACCCATTTCATTAAGTAAACGCGCGGTTAACATTGCGCCTGTAGCACCTAATGGATGACCTAAAGCAATAGCGCCACCATTCACATTCGTACGTGATATATCTAGACCTACTTCTTTAATAGATGCAATCGTTTGAGAAGCAAATGCTTCGTTCAATTCGATCAAATCAATATCTTCAACAGATAGATTGCTGAGTGACAATACTTCAGGAATCGCATATGCAGGCCCAATACCCATAATTTTCGGGTCAACGCCTACTGCCTTATAACCAACGAATCGTGCAATAGGTGTCACGCCGAGTTCTTTCACTTTATCTCCAGACATTAAAACTACAAATCCTGCACCATCAGAAAGTGGGGCAGATGTTCCCGCAGTCACAGTGCCGTCAGCTTTAAATACTGTACGTAATTTGGCTAATGCCTCCATCGTGGTGTCAGGTCGTATAAATTCATCTTGGTCAAAGATATTTGTGTGTACTTTTGGTCCTGCGTTTGTATATTCAACTGAGTTTACTTGTATTGGAATAATTTCATTTTTGAACCGACCATCACGTTGTGCGTCATAGGCACGTTGATGACTTCTGACAGCATAAGCATCTTGATCTTCGCGTGATACGTCAAATTGGGATGCTACATTTTCAGCAGTTAAACCCATAGGATATGACGCACCTATATCATCATATTGTAAGGTGGGATTGTTTGTGGGCTCGTTGCCACCCATTGGTACGGCACTCATCAATTCAACGCCACCAGCTACAAGTATATCTCCTTGACCAGCCATAATTTGATTGGCTGCAATCGCGATGGTTTGTAATCCTGATGAGCAGTAGCGATTCACTGTTTGACCCGGTACCGTGTCAGATAATCCCGTACGCAATGCAATCGTTCGTGCAATGTTTTGTCCTTGTAATCCTTCTGGAAAAGCCGTACCAACAATGACATCTTCAATCATATTCTTATTGAATTTTCCGTCAATACGTTTCAATACGCCTTGTAATACTTTGGCTGCGACATCATCAGGTCTTTCGTGGAATAATGCGCCTTGCTTTGCTTTCGCTGCGGCTGAACGCCCATAAGCTACAATGTATGCTTCTTGCATGGTTATCATCCTCTCTTAATGACTATCTTTTAATTACGTAATGGCTTACCAGTTTTTAACATATGTGCAATTCTTTCATATGATTTTTTAGATTTTAGTAAGTCAATAAAGCCAATTTTCTCCAACGATTGAATGTAACGTTGATTGATAAATGTATTTCTTGGTAAATCACCACCCGCTAAAATTGTGGCAATATTTAAGGCGATATGATAATCATGGTCGCTAATAAAATGACCCCGTCTTTGCGCATCTAATTGTCCTTGGATAAATGCTTTGAAGTCTTCACCTAAAGCGATATATTGATGTCTAGGATTCGGAATATAGTTTGTTTCTGCTTCATATTTCGCACGTTTGAGCGCAACTTCGACACGTTGTGCTGTATTGAAAATAATCGTATCTGTATCACGTAAATAACCATAACGACGTGCCTCAAAGGCATTTGTAGAGACTTTCGCAAATGCGATATTCGTCAGTACTTTTGTCATGGAAGCTTGTTTGTCATCAAACTTATGCGATGTGCGTAATATGCGATCAGCCATTTCTGCAAGGCCACCGCCACTCGGTAATAAGCCAACGCCTGCTTCAACAAGACCGATATACGTTTCACTTGCAGCGACAACAATAGGTGAGTAAAGTACAAGCTCACAGCCACCGCCTAAGGCACGACCTTGAACAGCTGTGACTACTGGTTTCAAACTATACTTCAAACGATTAAAGCTATAATGTAATTTATCAATTGATTGTGCAACGACATCATCTACAAGACCGTCTTCATGCGCCTTTTTCATTAAGAAAAGGTTAGCACCCACACTGAAATTGTTACCATCTGCATAAATAACCATACTTGTGTAATGGTCATTTTCCAGTAAATCAATCGCATCAACTAACGCATCGTTGAATTCATCGGTAATGACATTATTTTTACTTTGTAATTTCAGTAACAGTTGATCATCATGAGTTACGGAAAGTTTGGCATCACCTTTATCCCAAAGTTCATCTTTTACGAAGTGAGAAACAGGTGTTGCATATTCGATGGTCTCATCTTTTTTATAAAAGCCACCATCTAAATCACTAATCCATTGTGGTAAGTCTCCAAATTCGTCTTCCATACGTTTTTTAACACGTTCATATCCCATTGCATCCCATAATTGGAATGGACCAAGTTTCCAGTTGAACCCCCAGACAAGCGCACGGTCTATGTCTCGGAAATCATCGGTAGCTTTAGGTACATTGATAGCAGAGTAATAGAAATTATTACGTAATGTCTCCCATAAAAATAGTCCCGCTTCGTCTTGCGCATTGAATATGACATCAAGGTTATGCGCTAAGTCTTTATTAAATTCATTTAAAATTGGTAATTGTGGTTGCGATACAGGTACATAATCTTGTTTTTCAACATCGTAAACAAGTCGAGCTTTAGTTTCTTTATCCTTTTTGTAAAATCCTTGTTTCGTTTTACGTCCGAGTGCGCCATTGTCAAACAACGTATTTACAATTTTGACATCATGAAAATAAGGTGTTTCTTCAGGTACTTGTTGCATGCCTTTAATTACAGACACTGCAATATCTAAACCGACTAGGTCAGATAGCGCATATGTACCTGTTTTAGGACGACCAATCGCTTGTCCAGTTAAAGCATCCACATCTACAATGCTTAACTTGTGTTGCTCGGCGCGATACATAATATCATTCATTGTTTGCGTGCCGACTCTATTTGCGACAAAGCCAGGTACATCATTGACGACAATGACACCTTTACCTAACACATTTTGCGCGAAATTTTTTACATCTAATATGATAGATTCCTTCGTGTGTGACGTAGGTATTAACTCCACTAATTTCATAATACGTGGTGGGTTAAAGAAATGTAGACCAAAGAATCGTTCTTGATCCTTCTCGTTAAATACTTGAGCAATCGCATTAATTGGAATACCTGATGTATTTGTAGCGAATAAAGCATCTTCTTTAGCATGTTGTAGAACTTGTTGCCAAACAGCATGCTTAATTTCAATATCTTCTTTGACTGCTTCGATATATAAATCAGCATCATCATTTACCAAGTCATCATCAAAATTACCATATGTTAAATGACTCGCTAGATTTAAGTCGAATAGTAGCGGCCGTTTCTTATCTGTAATTTTATCGTAAGATTTTTTCGCAATGAGATTTGGATCGTTTTTGTCTACTACAATATCTAATAGTTTTACTTTAAGTCCAGCATTCACAAAGAGTGCTGCCAGTTGAGCGCCCATTGTGCCTGCGCCAAGAACGGTTACTTTATTAATTGTCATAGTGATTCCTCCAATTTAGTTGAGGATAAGATAACTATTAAGATAATTGGAATAACGTTGCTATTTTATAAAATTAATTAGGTATCTTTGACAGTCATCTTAGCCTCTTATTTAAGGAAAAAGCTTTATGCTTAAAATAAGTCTGTTTTTAGTGAAATTACTGTATCTTATATAATTCTTTGCTATTTATACGAAAGCAGAATCTCCAGTCAAAGCGCGTCCAATTACTAAGGCATTAATTTCATGTGTACCTTCGTACGTGTAAATCGCTTCTGCATCAGAGAAGAAACGTGCAATATCATAATCGTCAGCTAGTATGCCATTACCACCTGTAATACCGCGGCCCATAGCTACTGTCTCACGCAAACGTAAGGCATTCATCATCTTCGCCGTTGAAGTTGCAACCTCGTCATATTCACCATGTGCTTGCATATTAGCTAATTGAGCACATGTTGCCATTGCTTGAGCTAAATTACCTTGCATCATTGCTAGCTTTTCTTGTATTAACTGATATTTACTAATTGGTTTGCCGAATTGCTTACGCTCAGTGACATAATCTAATGTGGCACGTAAAGCGCCAGCCATACCACCTGTAGCCATATAAGCAACGCCTGCTCTCGTTGAATAAAGAATTTTGGCAATATCTTTAAAGCTTGTTATGTTTTGTAAGCGATCCGCTTCATCTACTTTGACATTAGTTAATTTAATTAGTGCGTTAGGAACAATGCGAAGTGCGATTTTATTATCAATGACTTCAATATCGACGCCATCTTGTTCTGGTCTGACTACAAAGCAATGGGGTTTGCCAGTTTCTTTATTTACTGCGAATACTGGAATGACATCAGATACATGTGCACCACCAATCCATTTCTTTTCACCATTGATAACCCAAGTATCGCCCTGGCGTTCAGCGACTGTTTCAAGACCTCCCGCAACGTCCGAACCGTGTTCTGGTTCAGTTAAAGCAAAGCATGTACGCAGTTCATGTGACTGTAATTTAGGTACATATTTCGCAATTTGTTCTTTGCTACCTCCGAAATAGAAAGTGTTATGCCCTAAACCTTGGTGAACACCGAGTAGGGTAGCTAAGGAAATATCAAATCGCGCGAGTAGGTAAGACATGAAAAACTGAAATAGTTGACTAGGCATTTTGGCGTTTGGACGATCCTTGTAAAGTAATGGATTGTTAAAATAATTTAATTCTCCCAGATTTTTAAAAAAGTCCTCGGGTACAGTAGCGTCTATCCAATGTTGATTAATATTTTCACGGTACTTACTTTCTAGCAATGAATCTACTTGTTGTAAAAATTCGACTTCACCGTCTGTTAAACCTTTAGCAATACTAAGTACATCTTCAGGAAATAATGTTTTTAAGACTGTTTCTTTTTCAAATGTCATATAAATTCCTCCTAAAAATAATATGAATACTAATGTGAAATGCATTTAATTCAAAAACAACACGCTTTATTTGTAAACGCTTACACTAAATACTAAAAATTTTTATCACCTTTAAAGTGTTTGTGAGACTTTGTCATTCATCATTTGTCGAATCGCAAGTTTATCTGGTTTCTGCGTACTGTTTAACGGCATATGTGTCACTGGTACATACATTCTTGGGACTTTATAACCTGCTAAACGACTTCGCATATGTTGATCTAAAATTTCAGCGTAATGAGGTTCATCTTCGCGAAGTATAATGGCTGCAGCAATTGATTCACCATATTTTGGGTGATCATAGCCAACGACCACACACCGGTCTACTAGTGGATGCTCAGCTAAAGCATTTTCGACTTCGGATGGTAAGACATTTTCGCCACCAGTTATGATTAATTCTTTTTTGCGGTCAATAATAAATATATCGCCATCGTCGTCCATCTTCGCTAAGTCACCAGTTAATAAATAACGACCATGAAATGCTTTGGCAGTCTCTGCTGGTTTATTCCAATATCCTGGCGTGACATTTTTAGCCTTAATTGCAAGTTCGCCAATCTCACCAGTAGGTACTTCCTCACCGTTATCATCAAGGATACGTGCATCAACGAACATGACTGCTTTACCAATACTCATTGGCTTACGTTTTGAATTTTCCGGTGTATTAACAAGTACAAGAGGTGCTTCAGTTAAACCATAGCCGTTAATAATGTTTATGCCATATTGTTTAAAAGCTGCTTGGATACTTGGTAATGGTTGTGAACCACCTTGGATGATATAATCCATAGCTTTAAAATTTTCAGGATTAAAATTACTAGCACGTAGCGTACTATAATACATTGTCGGAATCATGATAATAAATGTAGGGTGATATTGTGCAATCATGTCATTCAATTCTTCGCCGTTAAAGTAACGTTGAAGAATAAGTGTGCCACCTGACATTAATACTGGTAATACAGTATCGTTAAACCCTAAAACATGGAACATTGGTGTTGATACAATCGTAATATAGTTTGAATTGAACTTATACGTCAGCTCTAAGTTTGCGCCGTTATGAACAAATGATTCATATGAGAACATCACACCTTTAGGTGATCCGGTTGTACCACTTGTATAAATTAATGCTGCAAGATCTTGTGGTTCAACAGGTGTTGCTTGAAAAGGTTGGTGATAATCTGGATTTACGATTTCATCATATTGCGCTACATCAATATCCATATGCAATAAGTTTTGGTCAATATCGGTGAGTGAACTTAAATGTTTTTCAGCATAGAAGAGCAGTTTTAATTGTGCATCTTCCACAATGGCTGCAATTTCTTTTGGGTTAAGCCGCCAATTCAATGGTAAAAAAACCGCACCTGTTTTAAAACAAGCAAATAGTAAATCTAATATTGCAATATCATTTGGCGCAAAAATACCGATAACATCGCCTTTTTTAACACCTTGAGATGTTAAATAATGTGCCATATTATCAGCGCGTGCATTGAGTTGTTGGTATGTCCAAGATGTTTGTTTTGCGTGATCAATAACGGCAGGCTTGTCATCATCGAAGTCTGAACGTGTTTTTATCCAATCGAAATTCATTAGTATACCCCCTTTAGCTTCACTTTCATACTTTATGAATTGATTGTTTAAGTTGTCCCCATTTTTCTTTGTAAATGCTGGTATCAATTAATTTTAAATGATCAGCAATAATTGGTTTAAAAGCCATTTGATTCAAAATATCTTTATGCAAATCAAGACCTGGAGCAATTTCAATTAGTTTCAAGCCTTGATTGGTGAGCTCGAATACTGCACGATCAGTAACAAAATAGACTTCTTGCTCGAGTGATTGTGAATATTGTGCATTAAAGTCGATATGGCTCACATCTGATACAAATTTCTGGTTTTGTCCTTCAGTTTCAATGTTTAATCGTTGATTATGACATGAGACATGACTACCGGCTACAAAAGTACCTGAAAAGATAATTTTATTTACAGATTGCGTAATGTCTATAAAGCCGCCACATCCATTTAGTCGGTCATTGAAGTATGACACGTTGACATTGCCGTGTTGATCAACTTCAGCAAAGCTAAGATAGGCAACTGATACACCATTGTTATAAATAAAATCCCATGCTCGATCATGAGGCATGCGCACATCTGCATTGTAATTCATACCAAAATGTTCACGACTCCCAACGAATCCACCGAAAATGCCAACATCTAAAATCGGTTGCACATCATGTTCAACACATTCTTCATGCAATAAATTAGAGAGTTCATTATTGATGCCATAACCGATGCTAATTGTATCGCCATAAGTTAAAAACTGAGCAGCACGTCGGAGAATCAATTTGCGACTATTAAAAGGTAATGCGGGTTCAGGTATTCCATCAATTCGTTCTTCTCCAGACAAGGCTGGTAAATAATGACTCTGAATTACTTGACGGTGATTCTTTTCATCTTCTGTGACGTATACATAATCGACAAGATTTCCTGGGATAACAACTTCATTCGGCTTTAGTTGATAGTCGTCAACTAAAGCTTTAACTTGTACAATAACTTTCCCATGATTGGCTTTCGTGTTTAATGCGACATGATAACACTCGCTCAAGTACGCTTCTTGAGTTAAATAAATGTTACCTTGTTGATCTGCGTATGTTCCTCTCAGTAGTGCCACATCAACGCTAGGGAATGTGTAGTGTAAGTATGTTTCATCGTTGATGGTTACTAATGAAACTAAATCATCAGTTGTTCGTGTATTTACTTTACCGCCACCGTATCTAGGATCAACAGCTGTGTTTAATCCGATTTTAGTAATAACTCCAGGTAATAATTGATTACTCTGACGATAATGAGTTGCAATGATACCTTGTGGTAAAAAATAAGCTTCAATGTCATTATTTTTCATTGCTTGTGCCGTTTTGGAAGAAGCCGTTAAAATACTCATAATGACACGTTTAATCATGCGACGTTCTATAAAATCATCTAAATCCGGTGCGGCACCTAAACTATGGATATCATTCGCTAATATAAACGTTAAATCATTGGGCGTATGATATGTGTCATGTTGCGCTAACACAGCACGTAGAACTTCGGCGGGTAAGTTGGCTACAGCTAATGCTGGTAAACCAATCACATCACCATCTTTAATGATATGTTGTAAGTCGTGCCATGTGATTTGTTTCAAGCAAGTCACCTCCATCACATTTGATAAAATATAGCGTTTTTACACTTTGTGTAAACCCTTACAAGAAATATAACATAACGACATTTAAAATCAATTAGAAATATCTTTTTATTCTGATAATAGACACAGTATAGACACATTTTGATGGTTGATAACAATTGTAATATCAAGGGTTTGTAATGAATTGAATATCATTAAAATACTTATATAAAAATATTGCTCGGAATATAAAAAACAACCCATATTTATTTAAAAAATGCAAAGACTAATTATCATTTTGATGCATCAGTAAGGTGAGGATGATCAGCGTACAATCAGTGGTGTATAATGTAACTGATGAAATCATTGGAGAGTTGAAGGAGATGTTGAACATATGAGAGTCAATGTTTTACAACATACACCAAATGAAGGTGTTGGATACATAGGTGAGTGGGCGAAGGAAAGCGGGCACGAAGTCTATATTTATCACCCATATATGAATGATGGCGTGCTACCTCTTGCGGAAGAAACAGATATGTTAGTGATACTTGGTGGGCCAATGAATCCAGACGATGAGATGCCTTGGATTCAATCAGAGCGCGAATTAATTTTAGTATTGATGGCACAAAACAAACCAATTTATGGTGCTTGCTTTGGTGCACAACAAATTTCGAAAGCATTAGGTTATGCGGTGTTAAAATCACCAGTAAAGGAAGTAGGTTGGGATGATGTTTACTTAGAATCAGAAATCATTCCGAATATACCAAGTCGATTGAAGGCACTACATTGGCATGAGGATATGTTTCAAATACCGCAACAAGCAGAATTATTATTTTCAGGGAATCATATTAGAAACCAAGGATTTATCATCGATCATCATGTGATTGGATTACAATTTCATTTTGAGCCTGGTCCAGACGATGTCAGAGAAATAGTACTAAATGATGCCCAATACATCAATCATTCTATTTTAGAGCAATCGGCGGAGGACATATTAGCCTTTGAGGTGCCTAAACAGAATAGGCAGGCCATTTTCCGAATACTTGATTTTATTACTCAAGCGTAAGATGTGAGTTGTATTTTAAAATGAGTAAAAAAACGAATGTACACAATCGAACAAAGTAGTTATATAAATATATGGAAAATCCATCAATATTAAATTAAAATAGTTTTATTATGAAAAGTGAAAGTAGGTAAGTCTATGGAAGGTCTTAATCATCGAAGAAATACAGAAAAAGAAGAGACAACACAAACGCAATCAGTTGCACCTAATACAGGTGAAGAGGGGATGTCATCAGCAAGTACACAATCAACTAAGACGTCCGACATACATAATGAATCTATCGATAAACAAATGGAAGCCAAAGCGCATGAAACAGCGCAAAATACAGATTTAAAAAACGAAGCAAGAAGTTTATTTGATAATGCAACCAAATCAATCGGTAGACTAGCCGGCAATGATGAAAGCTTAAATCTTAATTTAAAAGATATGTTTTCAGAAGTATTTAAGCCACATACTAAAAACGAAGCAGATGAAATATTTATAGCGGGTACTGCTAAAACTACGCCAGCAATTTGTGACATATCAGAAGAATGGGGGAAGCCATGGCTCTTTTCTCGAGTATTCATCGCTTTCACAGTAACATTTATTGGATTATGGGTCATGGCAGCGATTTTTAATAACACTAACGCGATTCCGGGTCTCATTTTTATTGGGGCTTTAACAGTACCATTATCGGGTTTGTTCTTCTTTTATGAATCAAATGCGTTTAAAAATATTAGCATTTTTGAAGTTATTATCATGTTCTTTATTGGCGGAGTATTTTCATTACTAAGTACGATGGTATTATATAGATTTGTCGTTTTTAGTGATCAATTCGAAAGGTTTGGTTCTTTAACATTTTTCGATGCATTTTTAGTAGGATTAGTTGAAGAAACTGGAAAAGCACTCATTATTGTTTATTTCGTCAATAAATTGAAAACAAATAAGATTTTGAATGGATTATTAATCGGTGCTGCTATTGGTGCAGGGTTCGCAGTTTTTGAATCAGCAGGTTATATTTTGAATTTCGCTTTAGGGGAAAATGTCCCATTATTAGATATTGTCTTCACACGTGCGTGGACTGCGATTGGTGGCCATTTAGTTTGGTCAGCGATTGTTGGTGCTGCAATAGTTATTGCGAAAGAACAGCATGGCTTTGAATTCAAAGATATTTTTGATAAACGCTTTTTAATATTCTTTTTATCAGCCGTTGGTTTACATGGCATTTGGGATACATCTTTAACTGTACTTGGCAGTGATACGTTGAAAATATTTATTTTAATCGTTATTGTGTGGATACTTGTATTCATTTTAATGGGGGCAGGTTTAAAACAAGTTAATTTACTGCAGAAAGAATTTAAAGAACAACAGAAAAAAGTAGACGAATAATAATTAAAGCTTATGTTGCTCATATGTTTGTGACATAAGCTATTTTTATAATTTGTCTCTAAAAGAGTGGAAGTGGAATACTTTTTGGAGTTAAAAAGTGTTTCACGTTAAACAAATAGTGACAATTAGATTTATATAAAATGAACATGATTCACTAAAAATATGTAATAATCATTTTATTGAAATTCATCAAACAGAAAGTAATACAATCATATAAGCAAATTAAACCACGCCATAATCATATTGAATGACCTCGGCGTGGTTTTTATAGTTGAAGCGGGGCTGAGACATAAATCAATGTCCCACACTCCCTTATCGTTCAATCGTTGTTCGATAATCGATTAAATAGATACCTTCAGGTGTTACTTTATAATTTTTAACCTTAGAGTTAGCAGCGACTATTTGATCGTTGTAAGCAATATAACTGTTTGGTACATCTCGACTTGATAATTTAATAATATCATTAGAAATATTGTGACGTTCCTTAATATCTACAGTATGATTCAATTGATTAATTAAATCATCAACGTTGCTATTATTGTAGTCTCCTTTATTAATAGCACCATCTTTTTTATATGCTTGATTAAAGAAATAGCCTGTATCTCCACGAGGAATCGTTCCGAAACTATACATCGTTGCATCCCAGGCAGAACGGTCTTTTAAGTAACCTTCTATGTCATCAACACTTTTAATGTCGATTTCAATATTAGCTTTTTTAGCATCTGATTGTAATACTTGCGCAATTTTCGATAGCTCTGGACGACCGTCATACGTAATTAACTTAATTTTTAAAGGGTGTTCTTTTGTATAACCATCTTTAGCTAATAACGCTTTTGCTTGTTCGATATTTTGTTTGGTTAACTTAGGTTCTTTAATATATGGAATTTTATCATTAAATGGACTCGTTGCAGGTTTCGCGTAACCTTGATAAATATGATCTGCAATACCTTGTCTATCAATGATATGATCTAATGCTTCACGAACGGATTTAGTCATTTTTTTATTAGTATGATTATACATAAGTAAAGAAGTTCTAAATCCAGATTCTTTTGACACTTTTAAATTTTGATTATTTTCTATGTCTTGAACTTTATTAACTGGGACATCAGTTATTAAATCATCTTTTTGAGATTCTAAATTTCTGACGCGATTATTGCCGTCTTCTTGGTACGTCACAGTAATATGATCAAGTTTCGGTTTACCTTGCCAATAGTCCTTAAAATTCGACAATGATATTTTTCGAGATTGCTTATAATCTTTTATTTGGTAAGGGCCTGTACCAACAGGAGTTTGATTAACATCTGATTTAGCATCTGTATCATAAATTGCCATAAAAGGATTAGCTAATTCAGATACAAGTTCAGGGTAAGCGTAGTTGGTTTTAATTGTCAGTTTTTGACCTTTAGCGGTAATTGATGATATTGGTAATGAATATTTGACCAAGTCGCTTTTTTTCATGCTATTTTCAAGGCTAGATTTCACTTTTTCTGCAGTCAATTTTTGACCGTTTTGAAATTTAATATTATCTTTTAATTCTATATCTAACGTTTTATCATTTGGTTGATGATACGATTTCACTAATACTTTTTCTATTTTTCCTTGATCATTTGTTTTAAATAATGATTCTGCAGCACCAATCTTAACTGGTACATCTGTTTCATAAGGTGCAATAGACTTTGTTTTTAACGGTAACGAAATATTCAAGTCTTTGCCAGATGAATGCATTGAGCCACATCCTGATAACACTAATACTGCTGAAAATATAGTTGCTAGTCTTTTAAACTTCATTTCATTAACACTCTCTTTCTAATTACTATGTAAAACCCAATAATTAATATTTTAAAACTTTATTTTGTTAGAGTAAAATGTTGTTCAAGTTTAGTGATTATTAAAGTTCAATTAATTGTAGTAATTATGCTTTTTAAAAATAAATATTAGAAATGAAGTTAGCGACATGTATAGTGATTCAAGACAAACATATATACCTAAGTATTGAGCAACTGCTGTAGTACTACAGCTTGGTTATGTTTAGTATCTTTTGCTGAATATAACAATAGAACATGATTATGCTGATTTACAATATCCTTTAATTTTTCAAAAGCCTCTTTTTGCACATCCTGATCACGTAATTCTTTTTCATATTTTTCTTTAAAAGCTCCAAAAAGTTTAGGATCATGTTGGAACCATTGTCGCAACTCAGTAGAAGGGGCAATGTCTTTTAACCAATAATCTAGGTTAGCAGTTCTTTTCGAAATACCTCTCGGCCAGACTCTATCGACTAGGATACGAATAGCGTCGGTATTATCTTTATTGTCATAAATCCGTCCAATATCTACGGTCATCTTGTGAACTCCTTTCTTATGAAATTCAGTGAGCATACATCAATGCATGTTGTGGTGGGACGACGAAATAAATTTTGCGAAAATATCATTACTGTCCCACTCCCAATTAAAAAACAGCCATGACAAAGTAAAGTCATAGCTGTTTTTGTATATATGTTATTTATTTTTACGTTTAGTTAAATACTTCAAACCAACTGCAAAGACGGTGTAACCGGCAAGTGTTTGAATCAATGTTTTGATTAAATTGTTATTTTTGACAACAATATTTGCAGTAACAATACTTACGAAATATAATGCAAATACTTTAACGTAACGTTGATTAAGTTTCATATGAGTACTAAACCTCTTTTCTCAGTTATACTGCAACGCTTAGTCTTGGAATAAATGTTTCGTAGTGTACGCGATCCATATCGTAATTTAAAGATTTAAGTGCTTCAATCATAGATTGTAAGAATTTTGTACCACCACAGATATAAATTTCAGGTTTATTTGCTAAAAATGCTTTTAATTCTTCAGCGCCAATATAGCCTTGTTTATCTTTTAAGTGTGTATATAATTTAGCGTTGTCATGATGGCTTGCGATACTGTTGAAGTTGTCTTTGAAAGGTAAATGTTGTTCATTTTCAGCAACTTGAACCATCTGTGTATCTAAACCTTTGGCAGAGGCAGCTTCATACATAGCTACTAAAGGTGTAACACCAATTCCTGAACCTAAGAAAAGTTGTGGTTCAGTCGTATTCTCTAATACGAATCCACCTACAGGCGCAGCTAGATTAATCATATCGCCTTCTTTAATCTCGTCGTGTAATATTGTTGAAACTTCGCCTTCATGTTCTGTTGTGACATCACGTTTAACGCCAAAAGTTAAATGGTTTTTATCACCTGATACGATAGAATAGTGACGTTTAGCTCTATATGGAAGTTTATCACTAGAAACATCAACTGTGATGTATTGGCCTGGTGTAAATTCACTAAAGTCATATTCTTCAGTTTCAACTGTAAATGATTTAATGTCTTCAGATTCTTGTTTAATATTGGTAATTTTGAAAGGTTTAAAACCAATCCACATCATTTGATCATAAATTTCTTTTTCAATTTGGATGAACACATCCGCAATGACGCCATATGCTTTCGCCCAAGCTTGAATGACAGGGTCGTTTTCTTCTAATCCTGTCACGTCTTGAATGGCTTTTAATAAATTTTCCCCCACAATTGGATAATGCTCAGCATAAACTTGTAATGCACAGTGTTTATATGCGACTGGCATAATGACTGGCTTAATAACACTTAAGTTATCGATATTAACCGCTGCGGCCATTACAGCTTGTGCTAATGCTGAAGATTGCATGCCTCGTTTTTGGTTCGTTTGATTAAACATGTTTAAAAGTTCAGGATGCGCTTTAAACATTTTTGGATAAAAGATTGACGTAATTTCTGTTCCTTTCTCTTTAAGTAAAGGCACCGTTTGTTTGATAATGTCTTTCTCTTGTTCTGTAAGCATGATACTCCTCCTTTAATCTGTCTACTTTGATTATTCTACTAAAAATTTCGATATTCAATTAATTGGTTTGAGAAAATATAAATAAAATGGCAAATTTGATAATTGTATGACATTTTTAATTTTTTAAATACTTATCAATAAGCATTGTGTACAATTGTGTATTTGAACCCCAACGATTGCGTGCACTTATTTGACTAATTCAAAAAACATTGTTGTTTTCTTAGAAAAAATTAAACATGATAATAAAAATGTGAAAGTGTAAAAAATCACTGGCGAAGTACGAAGACTAAAGACATCTAAGATGTAATCGTATACAAATTAAAAAGGTGTAAAAATTAAAATAAAATGTGAAATAAATCACAATTTAATATTGACCCAGTACTTAATGCGTGTTACATTTTATATGTGAAATAAATCACAAACTTAAAAGCGGATGACACATGACCTTTTAAGTTATGCGTTGAAAATAAAAGAGATGTTTATTTGCTTTTGTATCGTCAATAAGCAGCATTAAACTAACATATTTGAAGCTACACGTATGTTAGTGAATTAATCATAAGGGAGTTTTTGTAATGAACAAATTTAAAGGGAACAAAGTTGTATTAATAGGTAATGGTGCAGTAGGTTCAAGCTACGCATTTTCATTAGTGAACCAAAGCATTGTTGATGAATTAGTCATCATTGATTTAGACACTGAAAAAGTTCGAGGAGATGTTATGGATTTAAAACATGCCACACCATATTCTCCAACAACAGTTCGTGTGAAAGCTGGCGAATACAGTGATTGTCATGATGCGGATCTAGTTGTCATCTGTGCTGGTGCTGCACAAAAACCTGGAGAAACACGTTTAGATTTAGTATCTAAAAACTTGAAAATATTTAAATCAATTGTTGGTGAAGTAATGGCATCAAAATTTGATGGTATTTTCTTGGTAGCTACAAATCCTGTTGATATTTTAGCGTATGCAACATGGAAATTCTCTGGTTTACCTAAAGAACGTGTTATAGGTTCTGGTACAATTTTAGACTCTGCACGCTTTAGATTATTGTTAAGCGAAGCGTTCGATGTTGCGCCACGTAGTGTCGATGCTCAAATTATTGGTGAACATGGTGACACTGAATTACCAGTATGGTCACACGCTAATATTGCGGGTCAACCTTTGAAGACATTACTTGAACAACGTCCTGAGGGCAAAGCGCAAATTGAACAAATTTTTGTTCAAACACGTGATGCAGCATATGACATTATTCAAGCTAAAGGTGCCACTTATTATGGTGTTGCAATGGGATTAGCTAGAATTACTGAAGCGATTTTCAGAAATGAAGATGCCGTATTGACTGTATCAGCATTATTAGAAGGCGAATATGATGAAGAAGATGTTTACATTGGTGTTCCAGCAGTCATCAATAGAAACGGTATTCGCAACGTCGTAGAAATCCCATTAAACGACGAAGAACAAAGCAAGTTCGCACATTCAGCTAAAACATTAAAAGATATTATGGCTGAATCAGAAGAACTTAAATAACTTTTTATAAAATCTATACCATTCCAAAAATTGTAAAACCTTACCCCAAAAAATTGTATAAAGGGCTATTTGATACAACTATATGTGTCGAGTAGCCCTATTTTTAATGTAGTGAAAGTCGTTGTTGAAATTAAATTCAAATCTGGCACTTAAGCGTTAATCATAGCATTAAGATGATTGTCTAGCAGAGGCGATTTGCGGGCTCACTACAGTGCATGATGAACTTAATGCTTCAAATGTAACATTAAAAATAAAAGCAACGATGTCACTTCTTACTTCGTACATCGTTGCCATTAGTTCTGTTGATATTTCGGTTAGTCTTAATCCCCGAGCAATTCTTCAATTTCATTTTTGATAACTGTAACGTGAGGCCCATAAATTACTTGCACACCAGTGCCTTGCTGGATTACACCTTTGGCACCAGTACTTTCGAGTAATACTTTATCGACTTTGTCATTTTGATGAAGTGTGACGCGTAGTCTCGTTGCACAACAGTCAACGATTTCAATGTTATCTTGGCCTCCCAAACCAGCAACAATAGTTTGTGCTCTTTCAGTAGCCTCAACTTGTTGTGCTGCAGCTTTATCTTCTCGACCAGGTGTTTTGAAATTAAATTTCGTAATTAAGAATCTGAAAACGATGTAATACAAACAGAACCACACAATTCCAATAGGTATGACGTATAGGTAGTTTGTTTTACTATTACCTTGTAGCACACCAAAAAGTAAGAAATCGATAAAGCCTCCACTGAAGGTTTGACCAATTGTAATGTTGAAAATGTCTGCCATCATAAATGCTAATCCATCAAAGAAGGCATGGATTACATAAAGAATAGGTGCGACAAACAAGAAACTAAACTCTAAAGGTTCGGTAATACCTGTTAAAAATGAAGTGAGTGCAGCGGATAACATTAAACCGCCGACAACTTTTTTATGTTCAGGTTTAGCTGTGTGATAAATTGCAAGTGCGGCACCACATAAGCCGAACATCATCGTAATAAAACGGCCTGACATAAAGCGTGACACACCTGAATAATACTTCGTCACATCTGGATCACCGAGTTGAGCAAAGAAGATGTTCTGCGTACCTTGAACTAAGTGCCCTTTGACTTCTAAAGTACCACCAAGTGCCGTCTGCCAAAACGGTAAGTAAAAAATATGATGTAAACCGAGTGGACCTAACAATCTTAAGATGAAGCCATAAACAAAAGTACCGATGGCACCTGTTTTCGTTACAAATCCACCAACATGATAAATGCCGGCTTGTATGCTTGGCCAAATGAAAAACATCAATACACCTAAAAAGATTGCGGCAAATGCTGTGACAATAGGGACAAATCTAGAGCCACCAAAGAAACCTAAATACGGTGGTAATACCACTTTGTGATATTTGTTGTGAAGTATTGCGGTCATAATACCTGTGGTAATACCGCCAAAAACACCGGTTTCAACCGTTTGTATACCGAGCACCATGCCTTGTCCATTTTGTGCAAGCTGATCTTTTGCCAATGTGCCCGTGATAGTTAATAAGCCATTCATAGTTGCGTTCATAATTAAGAAACCGAGCAGCGCAGCTAAACCTGCAGTACCTTTATCGCTTCTAGATAATCCGATTGCGACACCAATTGCAAAGATGACCGGTAAATTTTGGAAAACAATACTACCTGCAGCTGACATTAATGTAAAAATATTTTGTAATAAGGTAATATCTAAAATAGGGTATGCTTTAACGGTGTTTGGATTACTTAATGCACCACCGATACCCAACAATAGACCTGCAGCTGGTAAGATTGCGATAGGTAGCATAAAGGACTTGCCGAACTGCTGTGCTTTTTCAAATAAAGATTTCATCAACATCCCTCCTAATTATTCTCAATATAGCTTTTGAGAAATTTAATATCAATATATATTCTGTGTATGAAAATATTTTTCATAAAAATTGTTTGAATCATGTAACAATCATATAAATTGCTGTTTATATTGTTGTGAAAATGAGTTGACAAAAGTCGGTATAGATATGTAGACATCCTATTTTTAGCGAGGTAGGTTGATAAGGCATATCGGATAAATTTATAAGCCATAAAATAGATAAATAGTGTTTGTATCCAAAAATATGAGAAAGTTAAAACTATTTTTCAAAATAAACATGATTCACCACATAAATAAATATACATAAGCTATCGATAACAACTTAAGAAAGGTGGATATATAAATGAAAAGAAAGATTATTATGGATTGTGATCCAGGACACGATGATGCAATAGCATTAATTTTAGCGGGGGCAATTGACAGTCCACTAGAGATATTAGCTGTAACAACAGTCGCAGGTAATCAATCAGTTGACAAGAATACGACAAACGCCTTGAACGTATTGGATATTATGGGACGTCAAGATATAGCAGTAGCGAAAGGTGCGGATAGGCCGTTAATTAAATCAGCTGCCTTTGCTTCTGAAATACATGGGGAATCTGGATTAGATGGCCCGAAACTACCGTCGACACCATCACGTCAAGCAGTTGCAATGCCAGCATCAGATATGATTATAAACAAAGTGATGACGAGTGATACACCTGTAACAATTGTAGCGACAGGTCCTCTTACGAATGTAGCAACGGCATTGATTCGTGAGCCAAGAATCGCTGAGCATATTGAATCTATTACTTTGATGGGTGGTGGTACATTTGGAAATTGGACGCCTACAGCAGAATTCAATATTTGGGTTGATGCTGAAGCAGCGAAGCGCGTTTTTGAAAGTGGGATTACTATAAATGTGTTTGGTTTAGATGTAACACATCAAGTTTTAGCCGACGATCTCGTGATTGAACGCTTTGAAAGTATCAATAATCCTGTTGCACAGTTCGTCGTAGAATTATTGCAATTCTTTAAGAAGACATACAAGACTCACTTTAATATGGACGGTGGTCCAATACATGATGCTTGTACAATTTTGTATTTGTTACAACCAGAATTGTTTACAATGGTACCCGTTAATATCGACATTGAACATCAAAGTCCACTAACTTATGGTACTATGGCTGTCGATTTAAATCATGTTACAGGTAAGCCTGCCAATGCTTATTTTGCTACAGCAGTTGATGTTGAAGAAGTGTGGAACTTGATAGATTATAAGTTACGTACTTACGAATAATAATACTTAATTAAATAGATACAGTTAGCCCTAAGGCGCCTGATATAAGCGTCCTTAGGGTTTTTGTATTGGATTACAATGGTCATGACAATTTGATAATGATTGAGATATGTATGTTAAAAATGCTTCAAAAAAACACAAAAATATATGTAAAAATTTCAATTGCTTTATTTTAAAAGATTAAAATCACAAAGAATACCGATATAATTGGAATGTTGTCGAAACATCACAATGATGTACATACTCATTTTGAAAATATGTGTTCAAAGTGTGTACATCGGTGTGACGATTGATGATAAATTGAGCTCAGATGCTCAAAGGAGGATCGAACATGAACGGGGATAATCAGCAAATACTCAGAGAAATTGTATTGAATCCTACTATTCATGGTAAAGAACTTGAATCGATATTTGGTTTATCTCGTAGACAACTAGGATATCGCATTCAAAAAATCAATTTGTGGCTTGAACAAGAGGGTTATCCAAAACTTGAAAGAACAAGCCAAGGAAATTTTATTGTAAGTTCTGAAATCATGACGTTATTCAAGCGAGATGTATCGGAGCAGCAAATGTTAAACGGTAACAATGTCATTTTTAGCATAGAAACACGTCGTTATTATTTAATGCTCATGCTTTTTAGTAAGGAAAACGCAATGTCTCTAAACCATTTTTCAATTGATTTACAAGTCAGTAAAAATACTGTCATTCACGATATAAATCATGTGAAAGAGCAATTGGAAAATCATGGTTTGTCACTTAAGTATTCTCGAAAACATGGTTATGAAATTGTTGGTGATGAATTTGAAGTTCGCCGTTTCTTCATTAAATTGATTGATCAAAGGTTGAATCATGATATTACTAAAAGTGAAGTTTTAAAGGCGCTCAACTTAACATTCGAAGATATCGCATATCAAAAAGACAAAATCAAACAGGTAGAACAATTTTTGAAGAGTCGCTTTATAGACAAATCACTTAGTTCACTGCCTTATGTCCTTTGTGTGATTCGTAGACGAATTCAAAGTGGTCATGTGATGAATCCATTAAATATTAATTATCAGTATTTGAGGGATACGAAAGAATATCAAGCAACGGAGATTATGACGCAACATGAGCCGGATTTGCCAGAAGCGGAAAAGTTATATTTGACATTACACTTACTTTCAACAAGTGTGCAATGGACTGATTTGCAAGAATCAGATAGCATATCGAATTTAACGATGGCCATCGCTCAAATGATTCACCATTTTGAACAAATCACTTTTATTAACATTGAAGATAAGGAGAAATTATCACAGCAACTCTTGTTACATTTAACGCCTGCTTTTTATAGGATTAAATATAACTTAACGGATCGTGATGAATTAATCAATCCTTTACAAGGAAATTATCAATCCTTATTTCATATGGTGAAACAATCATGCCAATCGTTAACTGAATATTTCGGAAAATCGTTGCCTGATAATGAAATAGCATATTTAACCATGTTGTTCGGAGGTAGTTTGAGACGTCAAGATGAAAACTTCGATGGCAAGATAAAAGCTATTATCGTGTGTACACAAGGCACGTCAGTATCACAAATGATGTTATACGAGTTGCGAAACTTATTTCCAGAAATTATTTTCTTAGATGCGATTTCACTTAGAACATTTGAAAATTACACATTAGATTATGACATCGTCTTTTCACCAATGTTTGTCCTAACACATAAAAAATTATTTATCACAAAAGTAGCTTTATCTGAAAATGAGCAACGAAAGTTACGTAAAGAAGTGATGAAGTACATTAATAAGGAATCGGCTGACATTGATAAGGAAATAAACAAGTTAATGGCATTAATTGAACGCACAACGACAGTTAATGACATTACAGAACTACGTGATGGTTTAGAAGATTTTATTGCGAATTATAATTCAATTTCAACCATTAATGGATCGATTGTCACACAAAATAAGACATTAGATTTAGCTGACTTGATACCAGCAAGGCACGTGAAAAGAATACATCATGTTGAAAATATTGATGAAGCTATTGCTAAAGCAAGTGATGTGTTAGTTGCTAATCATTTTATTGATATTAAATATATTCATGAGATGCAACAGGTATTTGATGATTCGTATATGGTTATCATGCAAAATATTGCTATTCCACATGCATACTCTGAAAAGCATGTACATAAAACGGCGATGAGTATGTTGATATTACAAGAACCAATATACATGTCAGATGGCACAGCAATCCATATTATTGTACCTATTGCTGCTGTTGATAAAGTGACACACTTAAGAGCGTTACTACAATTGAGAGATGTGGCGCAAGACAATGATGCAATTAAGCGCATCATACAAAGTCGCAAAAATTCTGATGTAAATGAGATTTTAAAAAATTATTCAAATAAAGAAGCGAGGGAAAATGGATGGGACAGCAATTAGTGCATAAAGAAAATATAATGCTCAATTTGTCGGCAACTGATAAAGAATCCGTATTGTCACAAATGTCAGATGTGTTATTTCAAAATGGGTTCGTGAAGTCAACGTTTAAAGATGCAGTCATCGACAGAGAAAAAGAATTTGCTACTGGTTTACCAACGCATCTATGTTCGGTCGCTATACCGCATACAGATGTCGAACATATTAACCATAGAACGATAGGTGTGGCTGTTCTAGAAAAAGAAGTGCCGTTTATTGAAATGGGAACACTTGATCAACAGACAGAAGTGAAAATCGTTTTTATGTTAGCAATGGATAAAGTAGATGATCAACTTAAGCTGTTACAACAGTTGATGCAAATTTTTCAAAGTGAAGAAAAATTGGAGCAGATTCTGCGAACGAAAGATGAAACAATTTTAGCAACACTAATCAATGATTATTTGGAATATAACTAAAAATTAATTGGAGGAATTGAAAATGAAACAAGTATTAGTAGCATGTGGTGCAGGTATTGCAACGTCAACAGTAGTAAATAATGCAATTGAGGAAATAGCAAAGGAACACAATATTAAAGTAGATATTAAACAAATCAAAATTACAGAAGTTGGACCTTATGAAGACACTGCAGATTTATTAGTTACAACTGCAATGACAAAAAAAGAATATAAATTCCCAGTTATCAACGCACGTAATTTCTTAACTGGTATTGGTATTGAAGAAACAAAACAACAAATCTTAACAGAGTTACAAAAATAACGGAATTGATATGTAACGTGGTTCAATAACATATAAATATATGCAAATTGCATATAAATGACTATCACGACAAATGATTGTTGATGACATAGAAACGCAGTGACTGTAATTCAAAGGGACTGCAGTCGAATGTAGCAAGGGTTGTCGTTGAAATGACTGTAACGTCAAATGTAATCACAATCGGAAAGTATCGTGACAATGCATATATAACAGGGAGGGTTTAAATATGAGTTACTTCACTGATTTTGTAAGGGGATTTTTAGATTTAGGTGCAACTGTTATTTTACCGGTTGTCATATTCTTGCTTGGCCTATTCTTTAGGCAGAAAATTGGAGCGGCATTTAGGTCTGGTTTAACAATAGGTGTGGCTTTTGTAGGGATTTTCTTAGTCATCGATTTATTAGTTAAAAATTTAGGGCCAGCAGCACAAGCGATGGTTAAAAATTTAGGCGTCAGTCTGAATGTGATTGATGTAGGTTGGCCAGCAACATCATCTATCGCTTGGGCATCATCTGTCGCAGCATTTATTATTCCACTCGGAATCATAGTTAACGTTGTATTGCTAGTAACTAAAGTGACAAAGACGATGAATGTAGATATTTGGAATTTTTGGCATTATACGTTTACAGCAGCAATGGTTTATGCCGTATCAGGCAGTATTTGGCAAGCGTTATTAGCAGCAGTTATTTTCCAAGTTATCTGTTTGAAAGTAGCAGATTGGACAGCACCGATGATGAGTGAGTTCTTTGATTTACCAGGTGTATCGATTGCTACAGGAAGTACAATTTCTTATGCACCAGGTATTTACTTAGTTAAATTGTTACAAAAAGTACCCGGTCTGAATAAGTTAGATGCTGATCCTGAAACAATTCAAAAACGTTTTGGCGCATTTGGAGAATCTATCTTTGTCGGCTTAATTTTAGGTTTAGGTATTGGTGTGTTAGCAGGTTACAAACCTGGAGACATCATTAATTTAGGAATGTCAATGGCTGCAGTAATGGTATTAATGCCTAGAATGGTAAAAATCTTAATGGAAGGTTTAATGCCAGTTTCAGAGTCTGCAAGAACATGGCTAAACAAACGTTTTGGCGAACGTGAAATTTATATTGGATTGGATGCGGCTGTAGCATTAGGTCATCCAGCGGTTATTTCGACAGCCTTAATTTTAGTACCTATCACTGTTTTATTAGCCGTTATTTTACCAGGAAACCAAGTACTACCTTTTGGTGACTTAGCAACTATACCATTTGTTGTCGCGTTTATTGTTGGTGCAGCAAGAGGAAACATTATTCATTCTGTCATTGTGGGTACGATTATGATTGCAATTTCACTATATATTGCAACAGACGTAGCACCCATTTTCACAGATATGGCGAAAGGTACGAATGTACAAATGCCAAAAGGTTCATCTGAAATTTCAAGTATTGATCAAGGTGGTAATATCGTTAACTATCTTATCTTTAAACTATTTAGTCTATTCAATTAAAAATCGAGGTGTTTGTGGTGAAAGCTTTAGTAAAAACAAGAGAAGGACATGGCAACTTAGAACTTCTTGATAAAGAAGTTGCAACACCGCTAGATGATAAAGTAAAGATTAAAGTACATTATGCAGGAATTTGTGGCACAGATATTCATACTTATGAAGGTCATTATAAAGTTAATTTTCCAGTGACATTAGGTCATGAATTTTCTGGTGAAATCGTTGAAGTTGGAGCAGACGTTAAAGATTTTAAAGTTGGTGACCGTGTCACTTCTGAAACGACATTCTATATTTGTAATGAGTGTGAATACTGTGAATCAAAAGACTATAATTTATGCAACCATCGAAAAGGTATTGGAACACAAGTTGATGGCGCATTTACTAATTATGTCATTGCACGTGAAGAAAGTTTGCATCATATTCCAGACGAAGTATCGTATCAGTCTGCAGCTATGACAGAACCATTAGCATGTGCACATCATGGTGTTTCTAAGATTCAAGTCAATTCAGGCGATGTAGCAGTTGTAATGGGACCTGGGCCAATCGGATTACTTGTAGCACAAGTGTTGAAAAGTAAAGGCGCAACTGTTGTGGTAACTGGATTGGACAATGACAAAGTCAGATTAGATAAAGCAGAAGCATTGCACATGGATTATGTAGTCAATTTACAACAAACAGACTTAAAAACGTATATCAATGGCATTACAGACGGTTACGGTGCAGATGTTGTTGTTGAATGTTCAGGTGCAGTTCCAGCAGCACGACAAGGTTTGGATATTTTACGCAAAAAAGGTTTCTACAGTCAAATAGGTATTTTTAAGGATGCTGAAATTCCATTTGATATGGAAAAAGTGATTCAAAAAGAAATAACAGTTGTTGGTAGTAGAAGTCAAAAGCCAGCAGATTGGGAACCTTCATTGCGACTTATGGCGGATGGTTTAGTAAATGCTGAAGCTTTGGTGACAAAAATATATGATATTTCGAAATGGGACGAGGCGTATCAACATTTAAAATCAGGCGAAGGTATTAAAGCATTACTTAAGCCGCTCGATTTAGATGAAAATGAAGGAGAGAATTAATATGGTAGAATCAATGCTAACTTTTATGCTTGGGCCATTAAGACAAATCACTGATTTTTATATGGAACATTTACTCGTAAGTAATTCCATTGTCATTGCAGGTTATTTTGCGACAGGTATTTTTAAAAAGAAAAAAGTTGTGAATTAAATCAGAGTTGAGGTGATTTACAAGTGAAAGCTTTGAAATTATATGGCGTGGAAGATTTACGGTATGAGGATAATGATAAGCCAGTCATTGAAAGTGCGAATGACGTTATTGTTAAAGTGCGCGCAACGGGTATATGTGGTTCAGTCACGTCACGATACAAAAAAATGGGCCCATACATTCAAGGTATGCCATTTGGTCATGAATTTTCAGGTGTTGTAGATGCCATTGGAAGTGATGTTACGCATGTTAAGGTCGGCGACAAAGTGACAGGTTGTCCAGCCATACCTTGTTATCAATGTGAGTACTGTTTGAAAGGTGAATATGCACGATGTGAAAAGTTGTTCGTCATTGGCTCATATGAACCTGGATCGTTCGCGGAATATGTCAAATTGCCAGCGCAAAATGTTTTAAAGGTTCCAGACAATGTTGATTACATTGAAGCAGCAATGGTTGAGCCATCAGCCGTTGTTGCGCATGGATTTTATAAATCGAATATACAACCTGGTATGACTGTTGCAGTAATGGGGTGTGGCAGTATAGGATTGTTAGCTATTCAATGGGCACGAATATTTGGTGCTGCACATATCATCGCTATAGATATAGATGCGCATAAACTAGATATTGCTACATCATTGGGCGCACATCAAACAATCAATTCAAAAGAAGAAGATCTTGAGAAATTCATCGAAAATCATTACGCCAATCAAATCGATTTAGCTATAGAATCATCAGGTGCTAAAGTTACGATTGGTCAAATATTGACGCTACCTAAAAAAGGTGGCGAGGTGGTATTACTCGGAATACCATATGATGATATTGAGATTGATCGCGTTCATTTTGAAAAAATTCTGCGTAACGAGTTGACAGTATGTGGCTCTTGGAACTGTTTGTCCAGTGATTTTCCGGGCAAAGAGTGGACGGCAACCTTACATTATATGAAGACGAAAGATATTAATGTAAAGCCTATTATTTCTCATTTTTTACCGTTAGAAAAAGGCCCAGAGACATTTGATAAATTAGTTAACAAGAAAGAACGATTTGATAAAGTCATGTTTACGATTTATTAGTATGCACCTTCGAGGACGAAAACGCTGGTATAGTTATAGCTATGAAAGTGCGAATGCCGTCTGGTCTACAGATACTATCGAAATAATTCATCTTCGAATATACGTTGCTAAATAGCTGGTTTACTTGTGTGAAATATGCTTGTGAATCGGTTGTTTTGCATTTTGTATACTTAAAATGAGATGGCAATATTTGATAATTTTTAAAGTGAAAATCAAGTACAGCCACTTAATAAGATAAATTTATTATAATATATGGTAAAATGATGGCAGTAATAATGAATTTGAAAAAGAGTAAACATTAATACCTTTAACAATTTAATATCGTCAGTGTTAATGATTAACTGCATGGCAAAACAACTTAGAATGGTCAGTTACAAAAATACATTTTTATAAAAAATTATCACACTATTGTGACAACTACCTTTGGCTTAATAATAGAGGCAAGTGAGCAATAGGTTAGGCTTATGTGCGGGCATAGGTCAGTAATGTATAAATGGAAATGATGTAATGACAGAATGGAGGACAACATGATTTATGCAGGTATTTTAGCAGGAGGTATTGGTTCGAGAATGGGGAACGTGCCATTACCAAAACAATTTTTAGATATTGATAATAAACCGATTTTAATCCATACAATTGAGAAGTTTATTTTAGTGAGTGAATTTAATGAGATTATTATCGCAACGCCAGCACAGTGGATTTCCCATACACAGGATATTTTAAAAAAATATAACATTACAGATCAACGTGTCAAAGTAGTTGCAGGTGGCACGGATCGAAACGAAACAATTATGAACATTATCGACCACATTCGCAATATAAATGGAATTAATAATGATGATGTGATTGTAACTCATGATGCCGTAAGACCATTTTTAACTCAACGTATTATTAAAGAGAATATTGAAGTAGCAGCAAAATATGGTGCAGTAGATACAGTCATTGAAGCAATTGATACGATTGTAATGTCTAAAGATAAACAGAACATACACAGTATCCCTGTAAGGAATGAAATGTATCAAGGCCAAACACCACAATCATTTAATATTAAATTATTACAAGATAGTTATCGCGCCTTAAGTAGTGAACAAAAAGAAATCTTATCAGATGCATGTAAAATCATTGTCGAATCTGGACATCCAGTTAAATTGGTACGTGGAGAACTATACAACATTAAAGTGACAACACCGTATGATTTAAAAGTAGCAAATGCCATTATTCAAGGTGATATTGCCGATGATTAATCAAGTATATCAACTCGTTGCACCGAGACAGTTCGACGTCACATATAATAATGTTGATATTTATGGTAATCATGTCATCGTAAGACCTTTATACTTGTCTATTTGTGCAGCTGATCAAAGGTATTACACAGGTCGAAGAGATGAAAATGTACTGCGCCAAAAATTACCAATGTCATTAGTTCATGAAGCTGTTGGTGAAGTTGTATTCGATAGTACAGGGGTATTTGAAAAAGGTACGAAAGTAGTAATGGTGCCGAATACACCTACAGAGCAACATCATATTATTGCGGAGAATTACTTAGCCTCTAGTTATTTTAGATCTAGTGGTTATGATGGTTTTATGCAAGACTACGTTGTGATGGCACATGATCGTATCGTTCCGCTGCCTAATGACATTGATTTGAGTACGATTTCATACACAGAATTAGTGTCAGTAAGTTATCATGCTATACAACGATTTGAACGTAAATCTATACCTTTGAAAACCAGCTTTGGTATTTGGGGTGATGGTAACTTAGGTTATATTACTGCTATTTTGCTACGTAAGTTGTACCCAGAAGCTAAAATTTATATATTTGGTAAGACAGACTATAAATTAAGTCATTTTTCATTTGTAGATGACATCTTTACAGTAAATCAAATACCAGATGATCTTAAAATTGATCATGCATTTGAATGTGTTGGAGGTAAAGGAAGTCAAGTTGCACTTCAACAAATAGTTGAACATATTTCACCAGAAGGCAGTATTGCTTTGTTAGGCGTAAGTGAATTACCCGTGGAAGTGAATACACGATTAGTACTTGAAAAAGGATTAACGTTGATTGGTAGTAGTCGAAGCGGCTCTAAAGATTTTGAGCAAGTTGTTGATTTATATCATAAGTACCCAGACATTGTTGAAAAGTTAGCCTTATTAAAAGGACATGAAATTAATGTATGTACGATGCAAGATATCGTCCAAGCGTTTGAAATGGATTTATCGACATCTTGGGGAAAAACAGTATTGAAATGGACGATTTAATAAACCAATGGGGGAATAACAATGACAAAAACGAAACAAGCAATACATATTGATAACATATACTGGGAACGTGTTCAGTTATATATTGAAGGACATAGTGAAGGTGTAGATTTAACATCAGGACAATTTGTTCTGAGGAATTTAACCGAAACAAAAACATTAGAAGCAAATGAAATGAAAATAGACGGTAATACATTTATATGTAGATTCAACGTCGCAATATTAGACGATGGGTATTATTTACCAATGGATAAATATTTGTTTGTTTATCATGACCAGTTAGAGTATATTGGACAACTTAATCCAAATATTATTGATCAAGCTTATGCGGCATTAAATGAAGAGCAAATTGAAGAATACAATGAGCTGACTACACAAAATGGAAAAGCAAACTATGTGTTAGCCAACGAAGCTAAAGTTTTCCGCAAAGGTGGCGTATCACAACATACGGTTTATACCATTACTCCAGAAATAGCAAGTGACGTTAACGAATTTGTATTTGATATTGAAATCACCTTACCTCAAGAGAAATCAGGGGTCATTGCGACAAGCGCACACTGGCTTCATAAACAAGGCCATAAAGCTTCATTTGAAAGTAGAAGTTTCTTATTTAAAGCTATTTTTAATATTACAAAGTTACTACATATTAAAAGAAGCAAAACAATATTATTCACATCAGATTCACGTCCGAATTTATCAGGTAACTTTAAATATGTATATGATGAGTTACTACGCCAAAAAGTAGATTTTGATTATGATATTAAAACGGTATTTAAGGCGAATATTACGGATAGACGTAAATGGAGAGACAAGTTTAGATTGCCATATTTACTTGGTAAGGCCGATTATATTTTTGTCGATGATTTCCATCCATTAATTTATACGGTTCGCTTTAGACCATCACAAGAAATTATTCAAGTGTGGCATGCAGTTGGTGCTTTTAAAACAGTTGGCTTTAGTCGTACAGGTAAAAAAGGTGGTCCGTTTATCGATTCATTAAACCATCGTAGTTACACGAAAGCATATGTTTCATCAGAAACCGATATTCCATTTTATGCTGAAGCATTTGGAATTAGAGAAGAAAATGTTGTACCAACAGGTGTACCACGTACTGATGTACTATTTGATGAAGCTTATGCAACACAAATTAAACAAGAGATGGAAGATGAATTGCCAATTATAAAAGGTAAGAAAGTTATTCTATTCGCACCGACATTTAGAGGTAATGGTCACGGTACGGCACATTATCCATTTTTTAAAATTGATTTTGAACGTTTAGCAAGATACTGCGAGAAGCATAATGCAGTTGTGTTATTCAAAATGCATCCGTTCGTAAAAAATAGACTTAATATTTCACGTGAACATAGACAATACTTTATCGATGTGTCAGATCATCGTGAAGTTAACGATATTCTCTTTGTTACAGACTTGTTGATTAGTGATTATTCATCTTTAATATATGAATATGCAGTATTTAAAAAGCCGATGATTTTCTATGCATTTGACTTAGAAGATTACATTACGACGCGTGATTTCTATGAACCATATGAATCATTTGTTCCAGGTAAAATTGTACAGTCCTTTGATGCATTAATGGATGCTTTGGACAATGAAGATTATGAGGTTGAAAAAGTTGTGCCATTCTTAGATAAACATTTTAAATATCAAGATGGTCGCTCAAGTGAACGTTTAGTCAAAGATTTGTTTAGACGCTAATGTTGGCATATATTACTTGCCATGCAAATGAGTCATAAGGCATAGTTTTCAAGAAGGGTTCTGACAATGAAGTGAGCAACATGTCATGATGAGAAGCAGGACTATACAATGAGAATAACCTTTTGATTTTTCATGCATAAGGCGATTCAATCAAAAGTAATCACCCTTCCAACTGAATTGTCATTTTGTAAAATAAAATAATCAATCCAATCGTTATCTAATTCATAAACGTGTAAACACATACGTTATGAATGGATAACGATTTTTTGTTATGTTAAAGTGGTACATTAATCATGTATTTCGTATGATAATTAACGACAAGTGTAATGGTTAAATGTATTTTATGATGAAATGCTATAATAAGCATGGTTACAATGAGCTTGCTCATACATATTAATATAATTACAAAAACACGTCGGAGGTACGACATGATTAAAACTACAATTAAAAAATTGATAGAACATAGTATATATACGACATTTAAATTACTATCAAAATTGCCAAACAAGAATCTAATTTATTTTGAAAGCTTTCATGGTAAACAATACAGCGACAACCCCAAAGCATTATATGAATACTTAACTGAACATAGTGATGCCCAATTAATATGGGGTGTGAAAAAAGGATATGAACACATATTCCAACAGCACAATGTACCATATGTTAAAAAGTTTTCAATGAAATGGTTTTTAGCGATGCCAAGAGCGAAAGCGTGGATGATTAACACACGTACACCAGATTGGTTATATAAATCACCGCGAACGACGTACTTACAAACATGGCATGGCACGCCATTGAAAAAGATTGGTTTGGATATTAGTAACGTTAAAATGCTAGGAACAAATACTCAAAATTACCAAGATGGCTTTACAAAAGAAAGCCAGCGTTGGGATTATCTAGTGTCACCTAATCCATATTCGACATCGATATTTCAACATGCATTTCATGTTAGTCGAGATAAGATTTTGGAAACAGGTTATCCAAGAAATGATAAATTATCACATAAACGCAATGATACTGAATATATTAATGGTATTAAGACAAGATTAAATATTCCATTAGATAAAAAAGTGATTATGTACGCGCCAACTTGGCGTGACGATGAAGCGATTCGAGAAGGTTCATATCAATTTAATGTTAACTTTGATATAGAAGCTTTGCGTCAAGCGCTGGATGATGATTATGTTATTTTATTACGCATGCATTATTTAGTTGTGACACGTATTGATGAACATGATGATTTTGTGAAAGACGTTTCAGATTATGAAGACATTTCGGATTTATACTTAATCAGCGATGCGTTAGTTACCGACTACTCATCTGTCATGTTCGACTTCGGTGTATTAAAGCGTCCGCAAATTTTCTATGCGTATGACTTAGATAAATATGGCGATGAGCTTAGAGGTTTTTACATGGATTATAAAAAAGAGTTGCCAGGTCCAATTGTTGAAAATCAAACAGCACTCATTGATGCATTAAAACAAATCGATGAGACTGCAAATGAGTATATTGAAGCACGAACGGTATTTTATCAAAAATTCTGTTCATTAGAAGATGGAAAGGCGTCACAACGAATTTGCCAAACGATTTTTAAGTGATAACTTAAAAACAATAAAAAATTATAAATTAATTAGTTAAGTGATATAAATAATAAACGAAATGTTTGCTTGTATGTTATTATTTGTGTATGAAAACGTCTGATATAATGTAATATAGGTTTAAACAAAATATGCTAAAATATAAGCAAAATATGTATAATTTTAAGTAATACATAGACATTTAGAGTTTTGATTTTAAAATGAGTTTTCAATTGGAAAATGCAACGAAATTTAAATAATTAAATATAGATATAGTTGAATGGAGGAAGTATTTTATGAAATACGCTGGTATTCTAGCTGGAGGTATAGGCTCAAGAATGGGTAACGTACCTTTACCTAAACAATTTTTAGATTTAGACAACAAACCGATTTTAATCCATACATTAGAAAAATTTATTTTAATTAATGATTTTGAAAAAATTATTATCGCGACGCCACAACAATGGATGACGCATACGAAAGATACACTTAGAAAATTCAAAATTTCTGATGAAAGAATTGAAGTCATTCAAGGTGGTAGCGATCGTAACGATACAATTATGAATATCGTTAAACATATTGAATCAACAAATGGTATTAACGATGACGATGTTATTGTGACACATGATGCAGTTAGACCATTTTTAACGCATCGTATTATTAAAGAAAATATTCAAGCTGCTTTAGAGTACGGTGCAGTAGACACAGTGATTGATGCTATAGATACGATTGTTACATCTAAAGATAATCAAACGATTGATGCAATTCCAGTGCGTAATGAAATGTACCAAGGTCAAACACCTCAATCGTTTAATATAAATTTATTAAAAGAAAGCTATGCACAGTTGAGTGATGAGCAAAAGAGTATTTTATCTGATGCTTGTAAGATTATTGTAGAAACAAACAAACCGGTTCGACTTGTAAAAGGTGAGTTATATAACATTAAAGTAACAACACCTTACGATTTAAAAGTAGCGAATGCTATTATTCGAGGTGGTATTGCCGATGATTAATCAAGTATATCAATTAGTTGCACCTAGACAATTTGAAGTTACGTATAACAACGTAGATATTTACAGTGACTATGTCATTGTACGTCCTTTATATATGTCAATTTGTGCTGCCGATCAAAGATATTATACTGGTAGCCGTGATGAGAATGTCTTATCTCAGAAATTGCCAATGTCTTTAATTCATGAAGGTGTTGGTGAGGTCGTATTTGACAGTAAAGGTGTGTTTAATAAAGGTACAAAAGTAGTTATGGTACCGAATACGCCGACAGAAAAAGACGATGTCATTGCTGAAAACTATTTAAAATCGAGCTACTTCAGATCAAGTGGACATGATGGGTTTATGCAAGATTTTGTGTTGCTAAATCATGATAGAGCTGTACCACTACCTGATGATATTGATTTAAGTATTATTTCATATACAGAGCTTGTAACAGTAAGTTTGCATGCTATTCGTCGTTTTGAAAAGAAATCTATTTCAAATAAAAATACATTTGGTATTTGGGGTGATGGTAACTTAGGTTACATTACAGCCATTTTATTACGTAAATTATATCCAGAGTCTAAAATATATGTCTTTGGTAAAACAGATTATAAATTGAGTCACTTCTCATTTGTTGATGATGTCTTCTTTATTAATAAAATACCTGAAGGCTTAACATTTGATCATGCATTTGAGTGTGTGGGTGGTCGCGGTAGTCAATCAGCCATAAATCAAATGATCGATTACATTTCACCAGAAGGAAGCATTGCACTGTTAGGTGTAAGTGAGTTCCCAGTAGAAGTTAATACACGTCTAGTATTGGAAAAAGGACTAACGTTGATTGGTAGTAGTCGAAGTGGTTCAAAAGATTTCCAAGATGTTGTAGACTTATACATTCAATACCCAGATATTGTAGATAAATTAGCGTTGTTAAAAGGCCAAGAATTTGAAATTGCAACAATTAATGATCTTACAGAAGCTTTTGAAGCAGACCTGTCTACATCTTGGGGTAAAACAGTATTAAAATGGATTATGTAAATAGAAAAGGATGAATTAACGTTGGTTAAAAGTAAGATATATATAGATAAAATCTATTGGGAACGTGTTCAGTTATTCGTTGAAGGACATAGTGAAAACCTAGATTTAGAAGATAGTAATTTTGTATTAAGAAATTTAACTGAGACACGTACAATGAAGGCGAATGATGTCAAAATAGATGGGAATCAATTCGTTTGTCGTTTCAATGTAGCTATCTTAGATAATGGTTATTACTTACCTGAAGATAAGTACTTATTAGTGAATGAGCAAGAACTTGATTATATTGCACAGTTAAACCCAGATGTGATTAATGATGTATATCAAAATCTAAAGCCAGAACAAGAAGAAGAATACAACGAATTAGAAACACAAAATGGTAAAATCAATTTCTTATTGCAGACTTACCTAAAAGAATTTAGAAAAGGCGGCATTTCGAAGAAAACGGTTTATACTGTTACACCTGAAATTTCTAGCGATGTTAATGAATTTGTCCTTGATGTTGTTGTAACGACTCCGGAAGTTAAAAGTATTTATATCGTTCGTAAATATAAAGAATTACGTAAGTATTTCCGCAAACAATCATTTAATACAAGACAATTTATTTTTAAAGCGATATTTAATACGACGAAATTTTTCCACTTGAAAAAAGGGAATACGGTGTTGTTCACATCAGACTCTAGACCAACGATGTCTGGAAACTTTGAATACATCTATAACGAAATGTTACGTCAAAATTTAGATAAAAAGTATGATATTCACACTGTTTTTAAAGCGAATATTACAGATAGACGTGGCATCATCGACAAGTTTAGATTGCCATATTTACTTGGGAAGGCAGACTACATCTTTGTTGATGACTTTCACCCATTGATTTATACAGTGCGTTTTAGACGTTCTCAAGAAGTTATTCAAGTATGGCATGCCGTTGGTGCCTTTAAAACAGTTGGCTTTAGTCGTACTGGTAAAAAGGGTGGACCATTTATTGATTCATTAAATCATCGTAGCTATACAAAAGCTTATGTATCATCTGAAACCGATATTCCATTCTACGCTGAAGCATTTGGTATTAAAGAGAAAAATGTAGTGCCTACAGGTGTTCCACGTACTGATGTACTATTTGATGAAGCTTATGCGACACAGATCAAACAAGAGATGGAAGATGAATTACCAATTATTAAAGGTAAGAAAGTCATTCTTTTCGCACCAACATTTAGAGGTAGTGGTCATGGTACAGCACATTACCCATTTTTCAAAATTGATTTCGAACGTTTAGCAAGATATTGCGAAAAAAATAACGCGGTTGTATTATTTAAAATGCATCCATTTGTGAAAAATAGACTTAATATTGCAGACAAACATAAACAATATTTTGTTGACGTTTCTGACTTTAGAGAAGTTAATGATATACTGTTCATAACAGATTTATTAATTAGTGACTATTCATCTTTAATATATGAATATGCAGTATTTAAAAAGCCAATGATTTTCTATGCATTTGATTTAGAAGATTATATTACGACGCGTGATTTTTATGAACCATATGAATCATTTGTTCCAGGTAAAATTGTGCAATCATTTGACGCATTAATGGACGCCTTGGACAATGAAGATTATGAAGGAGAAAAAGTCATTCCATTCTTAGATAAACATTTTAAATATCAAGATGGCCGATCAAGTGAGCGTTTAGTCAGAAATTTATTTGGTAGCTAAGTTTATATAGTATTCAAAGTGGGAGAGGTATAATGATGAAATTTTCAGTAATAGTTCCAACATACAATTCAGAAAAGTATATAACAGAATTACTTAATAGCCTTGCGAAACAAGATTTTCCGAAAACTGAATTTGAAGTGGTTGTAGTTGATGACTGTTCAACAGATCAAACGTTACAAATAGTTGAAAAGTATCGCAATAAATTGAACTTGAAAGTAAGTCAACTCGAAACAAATTCTGGTGGTCCAGGTAAACCTAGAAATGTGGCGTTAAAACAAGCAGAAGGTGAATTTGTATTATTTGTGGACTCCGATGACTATATAAACAAAGAGACTTTAAAGGATGCAGCAGCATTTATTGATGAACATCACTCAGATGTCTTATTGATTAAAATGAAAGGTGTTAATGGTCGTGGTGTACCACAATCTATGTTTAAAGAAACAGCACCTGAAGTTACATTGTTAAATTCAAGAATTATCTATACTTTAAGCCCGACTAAAATCTATAGAACAGCATTACTAAAAGATAATGACATTTATTTTCCAGAAGAATTAAAGAGTGCAGAAGATCAATTATTTACAATGAAAGCATATTTGAATGCAAATCGAATCAGTGTGTTAAGTGATAAAGCGTATTATTATGCTACAAAGCGTGAAGGGGAACATATGAGTAGTGCGTATGTTTCACCTGAAGACTTTTACGAAGTCATGAGATTGATTGCTGTAGAAATATTAAATGCAGATTTAGAAGAAGCTCATAAAGATCAAATCTTAGCAGAATTTTTAAATCGTCATTTTAGTTTTTCTCGTACGAATGGCTTCTCACTTAAAGTTAAACTAGAAGATCAACCGCAATGGATTAATGCTCTAGGAGACTTTATACAAGCAGTTCCAGAACGTGTAGATGCATTGGTGATGAGTAAATTACGACCATTGTTGCACTACGCGAGAGCGAAAGATATAGACAACTATAGAACTGTAGAAGAAAGTTACCGTCAAGGTCAATACTACCGTTTTGATATTGTAGATGGTAAATTAAACATTCAATTCAATGAAGGCGAACCATACTTTGAAGGCATTGATATCGCTAAGCCAAAAGTGAAAATGACAGCATTTAAATTTGATAATCATAAAATTGTTACAGAGCTAACGTTAAATGAATTTATGATTGGCGAAGGACATTATGATGTCAGACTTAAATTACATTCACGAAACAAGAAGCACACAATGTATGTACCTTTAACTGTCAATGCGAATAAACAATATCGTTTTAACATTATGTTAGAAGATATTAAAGCGGATTTACCTAAAGAAAAAATTTGGGATGTTTTCTTAGAAGTCCAAATAGGTACGGAAGTATTTGAAGTGCGTGTTGGTAATCAACGTAATAAATATGCATATACTGCAGAAACAAGTGCATTAATTCATTTGAATAATGATTTTTATAGATTAACACCGTATTTCACAAAAGACTTTAATAACATTTCGTTATACTTTACAGCTATTACATTAACGGATTCAATCTCAATGAAGTTAAAAGGTAAAAACAAAATCATTTTAACCGGTCTGGATCGTGGTTATGTATTTGAAGAAGGTATGGCTAGTGTCGTGCTAAAAGACGACATGGTGATGGGAATGTTAAGCCAAACGTCAGAAAACGAAGTGGAAATCTTACTTAGTAAAGATATTAAGAAGCGAGACTTCAAAAATATTGTTAAGTTAAACACTGCACATATGACTTACTCGCTAAAATAAATAATAAATGCCCTCAAATCTATGTGAACTAACATGATTTGAGGGTTTTATTTTGCTGTTTATGACATGATTATGACATTTCCTCGTTTATCATTTTCAAATACATTAAATTGTATACACTGAAAATGAGGAGGTTATCTATAATGATAAATAAAAATGACATAGTAGCAGATGTAGTAACTGATTATCCGAAAGCAGCAGATATTTTTAGAAGTGTGGGAATAGATTTTTGTTGTGGCGGACAAGTAAGTATAGAAGCAGCAGTCTTAGAAAAGAAAAATGTAGATTTGAACGAATTATTACAACGTCTCAATGAAGTTGAACAAACGAATACACCAGGTTCGTTAAATCCTAAATTTTTAAATGTTTCATCACTTATTCAATATATTCAAGCAGCATATCATGAACCTCTAAGAGAAGAATTTAAAAATTTAACACCTTATGTGACAAAGTTATCGAAAGTACATGGACCTAATCATCCATATTTAGTTGAGTTAAAAGCAACATACGATACATTTAAAAATGGCATGTTAGAGCATATGCAAAAAGAAGATGATGTTGATTTTCCAAAACTCATTAAATATGAACAAGGTGAAGTAGTAGACGATATTAATACAGTGATTGATGATTTAGTATCTGATCACATTGCAACGGGACAATTGTTAGTGAAAATGAGCGATTTAACATCAAGCTATGAACCACCGATAGAGGCATGTGGTACTTGGCGACTCGTTTATCAGAGATTAAAAGCACTTGAAGTGTTAACACATGAGCATGTTCATTTAGAGAATCATGTTTTATTTAAAAAAGTATCATAAATAACGCGATTAGAAACTGTTGGCAAAGTAATGTCAGCAGTTTTTCGCTATACTTAACAGAAATTTAGTGACATGATAGTCATTATTTTGAAAAGGAAAATTGTCAACTTAGCATAAGAATTGATATGAAATTTTAATGGTATAGGTAATTAAATAGTATCGTGTTTTTTTAATAATTTATTCATGAATTTTACATGCACTATTATGATAAAATAAACATAATTATAATTCACTGAGGTGCTATCGTGCTATCGCTAACAATGTTATTACTTGAGCGTGTAGGTTTAATTATTATTTTGGCCTATGTGTTGATGAATATTCCATATTTTAAAAACTTAATGAATCGTCGACGTACATGGAAAGCACGTTGGCAATTATGTATTATTTTCAGTTTGTTTGCCTTAATGTCTAATTTAACTGGTATCGTCATCGATCATCAACATAGTTTGTCAGGAAGTGTGTACTTCCGTTTAGATGATGATGTATCTTTAGCTAACACACGTGTATTGACAATAGGTGTCGCAGGATTAGTTGGTGGCCCTTTTGTAGGTCTATTTGTTGGCGTTATTTCAGGTATTTTCAGAGTGTATATGGGTGGGGCGGATGCACAAGTTTATCTTATCTCATCTATATTTATCGGTATAATTGCTGGTTATTTTGGTTTACAAGCTCAAAGACGCAAGCGTTACCCGAGTATTGCGAAAAGTGCCATGATTGGAATTGTTATGGAAATGATTCAAATGTTGAGCATTTTAACATTTTCCCACGACAAAGCATATGCGGTTGACCTCATATCATTAATTGCACTACCAATGATTATTGTTAATAGCGTTGGTACGGCGATTTTTATGTCTATTATCATTTCAACATTAAAGCAAGAGGAGCAAATGAAGGCTGTTCAAACACATGATGTACTGCAATTGATGAACCAGACATTGCCGTATTTTAAAGAAGGATTGAATAGAGAATCGGCACAGCAAATTGCGATGATTATTAAAAATTTAATGAAAGTATCTGCCGTAGCAATTACAAGCAAAAATGAAATCTTATCGCATGTAGGTGCAGGTAGTGATCATCACATACCAACAAATGAAATATTAACAAGTCTGTCTAAAGATGTATTGAAATCAGGAAAGTTGAAAGAAGTTCATACTAAAGAAGAGATTGGTTGTAGTCATCCGAATTGCCCGCTTAGAGCAGCTATCGTGATACCACTTGAGATGCATGGTTCTATCGTCGGTACATTGAAGATGTATTTTACAAACCCTAATGATTTAACTTTTGTGGAACGTCAACTTGCAGAAGGATTGGCAAATATTTTTAGTAGCCAAATTGAACTTGGTGAAGCCGAAACGCAAAGTAAGTTATTGAAAGATGCTGAAATTAAGTCATTGCAGGCACAAGTGAGTCCGCATTTTTTCTTCAATTCAATTAACACGATTTCAGCTTTAGTTAGAATAAATAGCGAAAAGGCACGAGAGTTACTATTAGAATTGAGTTATTTTTTCAGAGCGAATTTACAAGGCTCAAAGCAACATACGATTACTTTAGATAAAGAGTTAAGTCAAGTGCGTGCATACTTATCACTCGAACAAGCACGTTATCCAGGAAGATTTAATATCAATATTAATGTTGAAGACAAGTATCGCGATGTGCTTGTACCACCATTTTTAATTCAAATTTTAGTTGAAAATGCCATCAAACATGCGTTTACGAATCGAAAGCAAGGTAACGATATTGACGTGTCAGTGATTAAAGAAACTGCAACACATGTACGTATTATTGTACAAGATAATGGTCAGGGTATTTCTAAAGATAAAATGCATTTGTTGGGAGAAACATCTGTAGAATCAGAGTCTGGAACTGGTAGTGCTTTAGAAAATTTAAACTTACGCCTAAAAGGATTATTTGGAAAATCCGCAGCATTACAATTTGAATCGACATCGAGCGGTACCACTTTTTGGTGTGTACTTCCTTATGAAAGACAAGAGGAGGAATAAATATGAAAGCATTAATCATAGATGATGAGCCATTAGCACGTAATGAATTAACATATTTATTAAATGAAATTGGTGGTTTTGAAGAAATTAATGAGGCAGAAAATGTAAAAGAAACATTGGAAGCACTACTGATAAATCAATATGACATTATATTTTTAGATGTCAATTTAATGGATGAAAATGGTATCGAATTAGGAGCTAAAATTCAAAAGATGAAAGAGCCACCTGCGATTATTTTTGCAACTGCACATGACCAATACGCAGTACAGGCATTTGAATTAAATGCGACAGATTATATTTTGAAACCGTTTGGTCAAAAACGTATTGAACAAGCAGTCAATAAAGTTCGTGCGACTAAAGCCAAAGATGATAATAGCGCAAGTGCAATTGCGAATGATATGTCGGCGAATTTTGATCAAAGTTTACCTGTTGAAATTGACGATAAAATTCACATGTTAAAGCAACAAAATATTATTGGGATTGGCACACATAATGGTATTACAACCATACATACAACAAATCATAAATACGAAACAACAGAGCCATTGAATCGTTATGAAAAACGATTGAATCCCGCTTATTTCATACGTATTCATCGTTCATATATTATTAACACGAAACACATTAAAGAAGTGCAACAATGGTTTAACTACACTTATATGGTAATATTGACAAATGGTGTCAAGATGCAAGTTGGACGTTCATTTATGAAAGATTTTAAAGCGTCGATAGGATTACTTTAACAGTAATCCTTTTTTTTATGCATTTTACCTATGATATTTTGTATTTCGGACTAAAAATCACGCAAATCGAAGTGAGCCATCTATACTTTAGTTAAATCAAACGTAGGAGGCAATGGTCGTGAAACAACAAAAAGACGCATCAAAACCAGCACACTTTTTTCACCAAGTCATTGTAATTGCTTTAGTACTCTTTGTATCGAAAATAATTGAATCATTTATGCCAATTCCTATGCCTGCATCAGTAATCGGTTTAGTATTATTATTTGTATTATTATGTACTGGTGCTGTTAAGTTAGGCGAAGTCGAAAAAGTAGGAACGACACTAACAAATAACATTGGCTTACTCTTCGTACCAGCCGGTATCTCAGTTGTTAACTCTTTAGGTGTCATTAGCCAAGCACCATTTTTAATCATTGGACTAATAATCGTCTCAACAATACTATTACTTATTTGTACTGGCTATGTCACACAAATTATTATGAAAGTTACTTCGAGATCTAAAGGTGACAAAGTCACAAAAAAGATCAAAATAGAGGAGGCACAAGCTCATGATTAACCACTTAGCACTAAACACACCTTACTTCGGAATACTGTTATCCGTTATACCATTTTTCTTAGCGACCATATTATTTGAAAAAACTAATCGTTTCTTCTTATTCGCACCGCTATTTGTCAGTATGGTATTTGGTGTGGCCTTCCTCTATTTAACAGGCATTCCGTATAAGACTTACAAAATAGGTGGAGATATTATTTACTTCTTCTTAGAACCGGCAACAATCTGTTTTGCGATTCCGTTATATAAAAAGCGTGAAGTGCTTGTTAAACATTGGCATCGTATCATCGGAGGTATTGGTATCGGTACAGTTGTAGCGTTATTAATTATTTTAACTTTTGCGAAGTTAGCACAATTTGCCAATGATGTTATTTTATCAATGTTACCTCAAGCAGCAACTACAGCGATTGCGTTACCAGTATCAGCTGGTATCGGTGGTATAAAAGAATTAACATCATTAGCAGTTATTTTAAATGGTGTCATTATTTATGCCCTAGGTAATAAATTCTTGAAGCTTTTCCGAATTACTAACCCTATTGCCCGAGGATTAGCACTTGGAACAAGTGGTCACACATTAGGTGTAGCACCAGCCAAAGAATTAGGACCTGTAGAAGAATCAATGGCAAGTATAGCTTTAGTGTTAGTTGGTGTAGTTGTTGTAGCAGTTGTGCCTGTCTTTGTAGCAATATTCTTCTAAAACGAAAAACCTAAGCAAGATAATAGCAATTTGAGCCATTGTTATTATCGTAAAAAAACGTCTATACTCCGGTTTATAACTGGGATATAGACGTTTTTATGTATGTATTACTTTTTACTAGGAATTATGGTATTTAGGCGTTCGTTTTATGTATTGCCACTTTTGAAAAATGGTAGAACGAATTAATTTAAACAAGAATTAAAATGTAAGTTATATCATTTGTGAAATTTCAATTAAATATTTTTCGACAAATTCTTGAAATTACTTAATGTCATCAACACTTTATAAAAAAACGGCGTATGCTTATATGTAAGAATGCAATTAAGAGGAGATTTTATAAATGAGTATGCAAAGTTCATATAAACGTTTAGTTAAAGTGCTACTAACGATTTTAGTGATTGTGTTTTCAATTTTACTAGTAGGTGGTTGGTATATTTTTAAAAATGAAGCACCTCGTCCAACAAAGATAGTAGATCAACAAGGTCATACGCTTGTTACAAAAGGCGAGCTGATCAGTGGGCAAGCGATATATGAGAAATATGGGTTAACAGATTATGGCTCCTACCTAGGCAATGGTTCCTATTTAGGTCCAGATTATACAGCAGAGGCATTACATCATTACCTGATTGGCATGCGTAAATATTATGCACAAGATATTTATCATAAGCAACTTCATAAATTAAATCATGCAGAGTTAGCCGTAGTTAAAGATAAAGTGATGAAAGAAATACGGATTAATCGTTATTCTGAAAAAGAAGATCAACTTGTATTAACGCCAGGACAAGTATACGGTCTAAAATATTTGCAAGATTATTATAAAAAAGAGTTTGTTAATAACCCTAAACAAGTAGGGTTAAATGAAAATATGATTAAACAGTTTCAAAATGATGATTATATGGTCGCAGGAAATAAAGTTGAACATTTAAGTCAATTCTTTTTCTGGGGTGCTTGGCTATCGTCAACAGATAGACCTGGAAAAACATTTTCATATACAAATAATTGGCCATACGATGTGGATGCAGGAAATACGTTGCCTAGTGCAGGGATTTTATGGACTGCTATATCTGTAACATTACTGATTGCAGGCTTGGCATTCATTATATATATTCAAAAGCGTTATCAATTTGACATGAAGCCGACGTATGAGTCGGAACGGGAACTACCAAAGATTGAAGTGGATCGTAAAATCACTGATAGTCAACGAAAAGTTGGGAAATATTTAGTCGTTGTCATGTTACTATTTTTGGTTCAAATATTATTAGGCGAATTACTGGCACATTATTATGTAGAGAATAAATTTTTTGGTATAGAAATACAAAGGCTCTTTCCATTTAATATTGCGAAGACATGGCATGTGCAATTAGTTATTTTCTGGGTTGCTACGACTTGGTTAGCAGCAGGAATATACATTGTACCTAAAGTATTGGGCAAAGAACCAAAGAAACAAGGCGTATTAGTAGATATCTTGTTTTGGGCCTTAATCATAGTTGTGATGGGCAGCATGATTGGAGAATGGGGTCATATTTTAGGTTGGATTGATTCTCATTGGTGGCTATTCGGGCACTTTGGTTGGGAATATATAGAATTAGGTAAATTTTGGCAAATATTATTTATAGTAGGTATGGTCTTATGGGTTATCATTCTTTGTCGAGGTTTTTTACCAGCTATTCGCAACAAAGTACAAGTGAATCATGATAAACGTCACTTATTGACGCTATTGTTTGTTGGAGCAATTGCAATTCCGTTATTTTATCTTGCATCATTATTTATAATGCCGAATTCACATGTGACGTTTGCCGATTACTGGCGATGGTGGATTGTTCACTTATGGGTTGAAGGTATATTTGAAGCATTTGCCGTAGTGTTGATTGGTTTCTTAATGGTTAATATGAAATTAACTACCATTGAAACGACGATTCGTGCATTATATTTTCAATTAATCTTATTACTAGGTACAGGTATTGTTGGTATGGGTCATCATTACTATTGGCAAGGTGATCATTCCATATGGCTAGCACTGGGTTCTTGTTTTTCAGCATTAGAAGTCGTGCCGCTTTGTTTATTAATTTGGGAAGCATACACACACTATCGCTTATATAAGAATAGTGACATCGCTTTTCCTTACAAAGGTACATTTATTTTTCTTGCTTCAACAGGATTGTGGAATGCAATTGGTGCTGGAGCATTAGGCTTTTTAATTAACACACCAGCAGTTAACTACTTTGAACATGGTACGCAATGGACTGCAGCACATGCCCATGGTTCTATGGCTGGCGTGTATGGTATGTTCTCAATTGCAATTGCGTTGTATGTTTTTAAAAATATTACTAAAAAAGAATTTTGGACACCGAAAGTTGAAAAATGGATTAAAATATCATGTTGGGCTTTAAATATTGGCTTGGCAGGTATGGTGTTCGTTACATTAATGCCAGTAGGTTATATCCAACTTAAAGATGCATTAGAACATGGTTATTGGCATTCAAGACTAACGTCATTTTATGAACAACCACTTGTAAAAGCAATCATGTGGGGGAGAATGCCTTGGGACATTATATTCACAGTAGGTGTCATTATATTAGTAGTTATTTTTATAAGGGGATACAGACACTTAAAACCAAAATACAGAGTATAGATCATCATATTACCGAGTGATTTTAGTGTGTTTTAACGTTTGAGGGGAAGAGATATTATACAATAGGATTCAAACTATAAGTTCTTAGATCATGTAAACATAAAGAACAGTATAAAGTAATTTTCTGATTAAAAATGTACTTCTCACTGTTTTTAAAGAAATTATGTCTTATAAAACGTCTATACTCCGGTTTATAACTGGAATATAGACGTTTTGATGTATGTATTACTTTTTACTAGGAATATAAAACTGTGCATGACGATAATGAAATACGATGTCAGACGAATCAAAAGGTTTGCCAGTCATTGTATAAAACGTTTGGTGATAACGTAAACATGGTTCGCCCTTAGATAATTGTAGTAATGCCGCTTCACTTGAATTGAGTTGATCTACATTAAAGAAAATATCTGAAAAACCAATACGAAGTTTCATGTTTGATTCTAAATAGTCGAAGATAGAGCCCTTAGCAATATCATCATTTAAATATTTCACGATTTCTTTATGATAATAAGAATATTCGATACATAAAACATCATCGTCCACGAATCTTAATCGCTCTAAATAGTAGACGGTATCATCTGCATTTAATTGGAGTTCATCTTGTACAGATTTAGGTGGCGTTGCAATCTCCTTAAAAACAAGCACCTTACTTGTCATTCGATGTTCGCCTAAACTTTTAGAAAAACCATTGGTCTTAAAAACATTGATACGATTTGCATCTGCAATATTTCTCACATATATACCGCTACCTTGTGCCTGATAGATCAAACCATCTTGTTCCAATAAGCCTAATGCTTTAATGATAGTACTCTTACTTACTTGATAACGTTCTTTTAATTGCGTTACACTTGGCAACTTATCACCAGGTTTGAAATTAGAATGATGTATAAACGCATTAAGTTGCTTAGCAATATGTTCGTACTTTAACAATATTTTATCCTCATTTCACTTTGTCTGTAATTATTATAGCACAAAATATTATAATTGTATCGTCATTTACAAAATGAACCGGTACAATTATAATTGGAGGTAAGTAAATACATTTTCATTCTACTATCAAGTTGAGGGGGTAATATTTATGAGTAATAAATATAAAGACCAAGCCCAAGACATTCTTACAGCTGTGGGTGGTGTCGAAAACATTGTTGATGTAACGTATGACACGAAGGGCATTACAATTCATATGCAACATACAATTCCTTCTACAGCAAATGAAGTGAAACAAATAGTTGATGTGACATCTGTAGCAGAAAATGATGCGCAGTTAGTCATAAAATTAAACGGAAATGTCGATGAAGTGTATCAGCAATTACAGCGATTAATTAAGGATGCTAATGTTGAAGAGGGTGCGAATACTGACAATATTAATAGCCAAGATACAAGTTATACACCTCAAGCAAAAGTGACAACACCGATTTTAGTGAAAGCACCAATCGCTGGTCGTCGTATTTTACTTAAAGAAGTAAGAGATTCAATTTTTAGAGAGAAAATGGTAGGTGAAGGCTTGGCAATCAAAGCTCATGAAGAATCCAAAGTAATCGCACCGTTCAATGGTTTAATATCTATGATTGTACCTACTAAACATGCTATCGGTATTCGTTCAGAAGAAGGTGTGGACATAGTCATTCATATTGGCGTGAATACAGTTGACTTGGAAGGTAAAGGATTCAAGTGCTTTGTAAAGCAAAATGATCGTGTTGAAGCTGGGCAAACACTGTTACAATTCGATCAACAATATATTCAGGAACAAGGTTATAACTCAGACGTTATTGTCGTTATTAGCAACTCTGCCGATTTAGGAAAAGTAGAACTGACAATGAATGAAATCATTACGACTGAAGATGTTATTTTTAAAATATTTAAAAACTAGGAGTGTGTTGTAATAATGACAAAATTACCGCAAAATTTTATGTGGGGTGGCGCTCTTGCCGCAAATCAATTTGAAGGTGGATATGATAAAGGTGGCAAAGGATTAAGTGTAATTGATGTTATGACGAGTGGTGCACATGGCAAAGCACGTCAGATTACAGAATCTATAGATCCAAATCACTATTATCCAAATCATGAAGGTATTGATTTTTATCATCGTTATAAGGAAGATATTGCCTTGTTTAAAGAAATGGGATTGAAATGTTTACGTACGTCGATTGCGTGGACACGTATCTTTCCGAATGGGGATGAAGATGTGCCAAATGAAGAAGGACTTGCCTTTTATGATCGTATCTTTGATGAATTAATTGCACAAGGTATTGAACCTGTTGTGACGTTATCACATTTTGAGATGCCACTTCATTTAGCGAAACATTATGGTGGATTTAGAAATAGAGAAGTTGTCGATTATTTTGTGCATTTTGCGCGTGTTGTATTTGAAAGATATAAAGATAAAGTGACATATTGGATGACGTTTAATGAAATTAATAATCAGATGGACACATCAAATCCTATCTTTTTATGGACAAATTCTGGGGTAGCATTAACAGAAAATGATAATCCCGAAGAAGTCTTGTATCAAGTAGCACATCATGAACTTTTAGCCAGTGCTTTAGCGGTTCGTCTTGGTAAAGAGATTAATCCGAAATTTAAGATTGGAACAATGATTTCACATGTACCCATTTATCCATATTCGTGTCATCCGAAAGATATGATGGAAGCACAAATTGCGAATCGCTTACGTTTCTTTTTCCCGGATGTTCAAGTAAGAGGTTATTATCCAAGCTATGCTAAAAAAATGTTGGCACGAAAAGGATATGATTTTGGATGGCAAGAAGGGGACGACAGTATTTTACAGCAGGGCACGGTTGATTATATTGGCTTTAGTTATTACATGTCTACGGCTGTAAAACATGATGTTGATACTACAGTTGAAAACAACATCGTCAACGGTGGTTTGAATCATTCTGTGGAGAATCCGCATATCGCAACGAGTGATTGGGGTTGGGCGATTGATCCAGATGGCTTAAGATATACATTGAATGTGTTATATGATCGTTATCAGTTGCCACTTTTTATTGTGGAAAATGGTTTTGGTGCAGTTGATGAAGTGGTAGATGGACATATTCATGATGATTATCGCATTGAATATTTAAAAGTACATATTACAGCAGCGATAGAAGCAGTTGATCAAGATGGTGTAGATTTAATCGGTTATACGCCGTGGGGAATCATTGATATTGTTTCATTTACAACTGGTGAAATGAAGAAACGCTATGGTTTAATATATGTTGATCGAGATAATGATGGTCATGGCACGATGGAACGCTTGAAAAAAGATTCGTTCTATTGGTATAAACAAGTGATAGCATCAAATGGAGATAAATTATAAAGGTATATTATAAGTATTTTAGAGTTAGAGCCCGAGACATAAATTAATATAGTAGGACCTAAAGTGTTGTATTGGCGGGCCCCCAACGCAAAAGCTGGCGGAAAGTCAGCTTACAATAATGTGCAAGTTGGCGGGGCCCCAACATAGAGAATTTCGAAAAGAAATTCTACAGGCAATGCAAGTTGGCGGGGCCCCAACATAGAAGCTGGCGGAAAGTCAGCTTACAATAATGTGCAAGTTGGGGAGGGACATAAATAAATTTTGCGAAAATATCATTTCTGTTCCAATCCCGTGATGTTAAAATTTTAAGAAAAAAATAATGCCACTAACTAAGTATGTATAGTGTTAATGTTTGAGTGTTTATAAAAGTCTTTAACCAAAATTGATGACCTACTAATCAACGATAACGATATTGTTAAGTAGATGATTAGTGTCACAAAGAAATTAAAGTAACAGTCAAACATAGATATAAAGTACAGTTAGTGGCATTATATTTAGTGCTCTTTTTTAGCGACAAAAGTAATATAATTCATATCTTTTCGCAGTTTAGTCATCGTTTTAAACATTTTACAAAACATTGGTCGATTTTCTTTTTTTAAAGCATTGTTGATAATCTTTAAAGTTCCGACAATACCTTCATCATAAATTAAACCTTTAGGTGTCATTAAACTCATTGGACCAGTATGATAATGTACATGATTAAAACCAGCTTGATGATATAAATCTAACCAGCCAAGTTTCGTCTGCGGTGAGACATTGACATTAATTGCTGCAGATAATGATTTAACTACATGTGTGGCATGTGATTCATTAACGATGACAATATCATGTGTTAACAAGATACCCCCAGGCTTTAAGACTCGGTAGTACTCGCGTAATGCTTTTTCCTTTATGGCGATGGGTAACATTGTTAACATTGCTTCATTTAAAACGATATCGAATTGATTGTCATCAAAGGGCAATTTAACAGCATTCGCTTGTTGAACTTGAATATATGATTCAAGACCTGCTGCTGAGATATTTTCTTGTGCTTTTTCTAATGCTTTCTTATTTATATCAACGCCTTGAATGTGACAGCCATATGTATGAGCTAGATAAATAGATGTCGTACACATATTACATGCCACTTCTAACACTTGTTTATCTTGTGAAAATGCCCCTTGTTGTATTAACCAATCTGTTGCTTCTTTACCACCGGGGCGTAGACGAGTTTTTCCTAATTTAGCTAAAAATGTATGACCGGCTTCTTTAGACATAACATAACCTCCTTATTAATTGATAATCATTATCATTAATATAGCATATTTATATGCGATAATTTGAAAGTTAAACAGATGACAAAAAATTGTCACTTCATTTATAACTAAACATGAGTCATCAAGCATAGGTTTAGTGGAAAATTATTTCTAGTAGATGATGTTTTATAAAGATAAAAAGCACAGCCATGATATACGAATGTTGCATGTTATATGCTAAACCTTCAAATCATAGCTGTGTTTGATTCATTTAAACTTGATTTACTTCTTCTAGTAGAGGAATAGATGCTTGCGCGCCGTGTTTTTGTACAGTGAGTGAGCTCGCTTTATTACCAAAATCAATAGCATCTGCTAAGTTATCTTGCGACTTGTTTAAGCGACTGACAAATGCACCAATAAATGTGTCGCCTGCAGCAGTTGTATCAATCGCATTTACTTTATAAGCTTCGATGTGTTGGCTTTGATTTTTAGTAGCAAAATATGTACCTTGCTTACCTAACGTAATCAAAACAGTCTTAATGCCTAAAGATAAAAAGTAATTAGCATTGTCTTTCATAGATTGTTCATTAGTTACTTTAATCCCAGATAACAATTCGGCTTCTGTTTCGTTTGGCACAATAATATCGATTAGTGACAATAATTCATTAGGTAATGCTTTCGCTGGTGCAGGATTTAATACTGTCGTCACACCATGTGACTTGGCAATTTCAAATGCAGATATAATAGCCGGGATGGGTACTTCTAATTGTGCAACGACAAAGTCTGCATTGATTATAGCGTCTTTTGCGTTAATAACATCTTCAGGTGTCATCGTCATATTCGCACCACCATAAACATAGATGGTGTTTTGTCCTTCTGCATTCACAGTGATAAAGGCTTGGCCCGTTTTTGCCTCAGCTGTTTTGATAATATATGATGTATCAATATGAGCCGCTTTAAAATCTTCTAAGATGAAATCAGCAACGCCATCAGTGCCAATTTTAGTAATAAATGTTGTGTCTGCTTGCATGCGTGCAGTGGCAATAGCCTGGTTGGCACCTTTACCTCCGCCGAATGCTTTTTGTGCTTCTTCAACATGTAATGTTTCGCCTGGTTGTGCATATCTTTCAACTGTTAAAAATTGATCGACATTCGTTGAACCTAAAATAACAACTTTGTTGGTCATGTGTACGCTCCTTTCAAGTTATAACTTTTAAAAAGTAACATTCGATTCTAATGCAATATTAGAGTAGGGCGTTGTTTCACCAGTACGAATATTACCTTTATTTAATGGGTGAGCTAAGTTACTTTTCATTTCTTCGTGAGGAATGAAAATGATTTCGATTTCCGATGAAATCAATTGTTTAATTTGTTGCAATTGTGTAGGGTTATGTTCTTTTATTTCTTCTGCTAAGTATATTTTTTGGATTTCCATTTCTTCTAACACTGTAGCTAAGACATCAATAAAGCGTGGTAAGTTTTTAGTTACAGCTAGGTCGATACGACGATGATCATTTGGAATTGGCATGCCAGCGTCATTAATCGTTAATAGATCAAAATGACCAATTGTCGCGATTGCTTTTGAAATATGTTCATTTAAAACAGCTGTTTTTTCATGACATCTACACTCCTTATTTTATAAATACTGTAACAGAAGCGGCTACTAAAATGAGTACTAAGCCGATGATTGTAATAACCATTTCTTTTGACGTTTTATGTTGTTTTAAGAAATAAATACCAGTTAATGTAGCAAGCACAACGGATGTTTGAGAAAGAATAAATCCAGTTGCTAAACCATTCATATTAGGTTGTGCTGAAATAAGATATGTTAAGGCACCAAATGCAAAGAAGAAACCTGAAATAATTTGTAACCACGTAATTTTATTACGGAATGGATTCTCTGCTTTCATATTCATAAAGCCATAAATGACTGCAACAATTACCATACCCATTGCTTGAGGTAAAAAGGCAGTTAGGCCATCAATAGAAGTTGCTTGCGGTGCAGCTGAATATAACCAGTATCCAAATTCACCAATTAACAGAAGTACCACTGCACGACGTAAATTTTTGGCGTTACTTGCTTCTTTGCGTTCACTCCAAACTGTCATACGCGCACCAATTAGAATAACGACTAAAGCTGTAAATCCAATGATTTTATGACCAATGCCTGGCCAATTTCCTAATGCAAAGACACCCCATAAAGATGCGCCTAATAATTGGAATGCTGTTGTGACTGGCATGGCACGAGATGAACCGACTAATTCGAACGCTTTAAATGTAATGATTTGTCCGAATCCCCAACCAGCACCTGATAATAAGGCGAATAGCAAATTGGTTCCAGTAGGGAAGCCGCTTGATGTGACTACGGCTAATATAATAGCGAAGATTAACGTACCTACAGTAGCACCGATAATTTGATGTACAGGTTTACCACCAAACTTTGAAGCGACTGTTGGGAAGAATCCCCAGCCAATTAAGGGGCCTAACCCGATAAGTAATGCAACAATGCTCATGTTATACACCTCACGATTTGTTTTTAGTAAAACGTTTTACCAGTGCCATCGTACCATTTTTATTTGTAAAATGCATGCGTTTTCATAAAAGCTGAAAACATTTAAATCATATTTAAAAATTCATACATTATTATTTTAATTTCTTAGTGAAATAATTATGATTAAAAACCCTCAGCATTAAAGCAACGCTAAGGGCCTAACAATGATGAGTATATTTCGGAAGATACGTAGTTAGTTTGAAAGATGATAGCCAGTTGTTGCACGAATTTTTAAAGTCGTTGGTAATTCAATCATATCAATGGATTTATCTAAGTGCTGTAATCGTTGAAGTAATAAGGTTAAAGATGTTTTGCCAATATCAGTTATAGGTTGTGCCACAGTAGTTAAAGGTGGCGAGACGTACGCTGCATAATCAATGTCGTCATAACCTATTAATGAGATATCTTTCGGGATACTGATGCCATGTTCAATTAGTCCTCGTAAAATGCCAATAGCGAGTTCATCGTTAATAGCGAAGATTGCAGTGGCAGATTGAACCATGATGTCATCAACAATGGTTAGCCCACCGCGCTTAGATAATTCAGTATGGACGATTTGTGGTTCTGGCAATTGATTCGCGCGCAAAGTATCGACAAATCCAGCGACACGAGTCGACATATTCGCCATCATGTCATATGGTGCAACAACTATCATATTGTTGTGACCGAGTTCTATTAAATGTTGTGCTGCAAGTTGTCCACCTTGATATTCATTTGTCCGAACAAAATCTGTATAGCCTTGATGGTCATTTTGATCCAGTACGACATAAGGTACATGATGTTTCTTTAGATAGTTATTTAGGGCGTCCGGGGATGATATGTATTGTGCGATAATTAATCCGTCAATACCTCGATCAATTAAATGTTTAATATTGTCATACAAATCAGTTGCTGTAGATGTTAAAAAGCATAAATCAACATCAGATGGTTTATGGTCATGAATACTTTGCATTAGTGCTGAGAAAAACGGATTTGTTAAGCTAGGTAAAATGACGCCAATAGTTTGAATTTTACTGCCGCGCAATTGTTTTGCATGTTTATTAGGGGCATAGCCTAAACGTTCTGAAACAGCATGTACGTTTTTTATCGTTGTTGCGGAAAAACGACTATCATTATGATTTAAAATATGTGACACAGTTGTAACTGATACACCAGCTTCTCTAGCAACATCTTTAATTGACACTTTTTTCATATTATATTCCTTCTCTTTATTGTGTAATTAATCATACAGTTATATACCCGATTATTATATTCATCATATCATGATAAACATTTGATGACATATGAAGACGTGAATGACTTTTATTGTCTACAAACAGACGCCTATAGTATGCGATTAAGGTTGAGGCGAGAGAATATATTATTAAGGTTAATACCTTTGAATGATTATGATAACTAGAATTTTAAAATGTTTATTGTGATGAGGAATACAAAAGTCATTATTTTAAAGAATAAAATATTTGTTTTTGAAAAAAAGTATTAAAAAATATAACGAAATGATGTATATTGAACTATGTGATTGAAAAAATTTTTAATTAAGGCTTGTTAAAACTTAAGAGAGGATGTTTTTAAATGCAATTCAAATTAAAAGAAGAAGAGATTATTAGTTTTTTAGAATTGAAATATCCAGAAAAAGAGTTCGAATATGGTCGTTTGTTAGTTGGACAACATAAACGTGATGATTTAGATGTTTATTACTTTGGTGATACGTTTTTAATGTGCACGATTATTTCATTCAAGACATTTGAAATTAAAGAAACAGTAGAATTATCATATGATGCTGTTAATCGTATTGTGTTAAAAGATGGATGGTTATTTAGAAAAATGAGAATAGAAACAATGCAAAAAGTGTTAAAATACGGTACATCTAAATTAATGTTAACTGATTTTCAAAAAGAGAATTATAATAAATATATTCAAGGTCAGAAACAACGCGTGATATTTGAAAATGGCCATTTTGTCTAATTGATAGTGAATATAATTAGAGTAAGCGAAGAACAGAGAAAAACGTTCTTCGCTTATTTTTCTTGAATTTCTTGTATATCATTTTAAAGTGATAAAGATATTTCGAAACATAATTCTTCTATTATATTTAAGATTTAACTGTTTTTGGAATGATCATGTATGCAGACAATGAGCCAAGGATCATCAATACAATGCTGACGATAAATGTTACGGTTGCAGCTACACTTGGTGCATAGTTTAGTTGTAACATACTGAAAACTGTAGTACTTAGTGCTATACCAAAGGCGCCACCTAATGTACCACTCATTTTATATAATCCTGTAGCTAAACCAACTTTTTCATTTGGCATACTGAAAATTGCAATTGTAAGGCCGGGTGTTGCGACTAAACCATTTCCAATTGCGCAAATGACGAAACCAATGATAACTGCAATGACATATTGTGATGCCGATAATTGAGTCATGCTAATAATAGTGATGCCGATGACAGGGAACAACGGACCAATGATGAGCATCAATTTGCCACCGAAACGTAATGTTGCTTTTTCACCTAAACGAATCATCGCAACTGCCACAATGGCATATGGCAATGTAACAAGTCCAGATTGCGCAGCTGATAAACCAAGGTGTGTTTGAGCATATATGAAAAAGACCACTGTTACGCCTAGACCGCTATTTAAAACAAAGTTATTTAAAAATGCACCAATGAACGGACGGTTGCGTAATACTGAAAAATCAATAAAAGGTACTTCATGTCGACGTTCGATGATGATGAATATCAACGTAGTGATGATAAAAATGCTCAGACAAATGAATGAAAATGTACTAAACCAACCTTGTTCGAATCCTTGTGTTAACAATAATGTAAAGCTACCAATCATAACAGCGAAAATCGACATACCTTTGTAATCGAATGGATGACGATGGCTATGTTGACTTACTTTTTCAGGTGTGCCTTTTAGAAGCAATATGGCAATGAAAGCAATGACTATACTAATGATGAAATTCGTTTGCCATCCGAAATTTGTGGCGATTAAACCGCCGATAACACCAGCTAGGCCGATGCCACCAACAGTACTAATCATTAGATAACTAATCGCTCGTCTTAAATGTTCTCCTTTAAATTGATTATTTAAAACGCCAACTGTTGAAGGTAACAAGATAGCTGCTGATAGACCTTGTAAAATTCTACCGATGATGAGCAGTGCAGTGATGTCCGATATAATTAATAGAAGAGATGCAAACATACTGATTATGAGACCCATGTATGTCATTCTCAGTTGTCCTATTTTATCAGCAATATCACCTGCAGCCACCATGAAGATACCTGTGGCGAAGGAAGTTAAACTAATAGATAAATTTAACACGGCAGGAGAGGTTTGATACGTTTGACCAACGAGAGGTCCTATATTAATAAATGATTGTGCAAACAACCAATATGTTAATGCAGACAACATAATCGCAATAATAATATTACTGCGTGGTGAAGATTGTGTGTTATTCACAGATGTCACTCCTTGTAAAAATTAAATATAGAAAGTCATGAGATGAAGTGAACGGATGTATAGATGATCGTTCACTCACACATAAGTCATGATTTCCTTACATATCATACCACAGTTATTGAGAATGAATATCAATTAATTGCTTGTATGATTGATTTTTTATAGTATGTTTAAGTGAAACAGCTTTATTTGAAAGTGATTAAAGTAAATGAAGGTACAGAGGAGTGAGAACAATGTGCACAGGATTCACAATACAAACTTTAAATAATCAAGTACTTCTTGGACGCACGATGGATTATGATTATCCATTAGATGGTTCGCCAGCAGTGACGCCTAGAAATTATCGTTGGACATCTCGCACTGGCACGACAGGCCAAACGCAATATGGCTTTATTGGCACAGGAACAGATATGGAAGGTTTTATTTATGGTGATGGTGTTAATGAACATGGCGTTGCCATTTCAACACAATATTTCCGAGGTTATAGTTCATATGGATCAACACACAAAGCGGACGCGATGAATATTACGCAAAATGAAATTGTAACATGGATTTTGGGATATACAACAAGCATTGAAGATATGAAACAACAAGCATCCCAAATACATGTTGTAGCTGTATATTTAAATGATATCGGTGAAGTTCCGCCATTGCATTATCATGTTTCCGATGCAACTGGACAATCAGTCGAAGTTTCATTTAAAGAGGGTGAAGTGGTTATAAAAGATAACCCTATTGGTGTCTTAACAAATCATCCAGACTTAGATTGGCATTATAGTAATTTAAGGCAATATATCAATATTTCTCCTTATCCAGCAACAGCAAATTTATTGGAAGGTGTAACGATTGAACCTTTAGGCAATGAAGCAGGTACATTTGGATTGCCAGGTGGATTTACTTCAACTGAGCGCTTTGTGAGAATGGCATTTATGAAAGCAAACATTGCTCAAAACAATGATAAAGAAATGGATTTAATGAATGCATTTTATTTATTAGATGCGGTAAATATACCGATTGGAATTGTACGTCCGCATGATGCTGACAATCACTATACGATGTATCAGACCGTAATAAATTTAACTACAAGAACGTTATATATTAAGTATTATGGTAGCAATGAAATAGTAGCATTAAAGCTCACAGATGATTTAATTAATAGAAAAGATATGACGATTTTTAAGCCTGAGAAGCATATCACTATTAGAAAGTTGAATGACAATCAATAGCGATTGATAATGGAATTTGGTTGATATGATTTGATGGATGATTACTATCATACATTAGCGTTGAACCGCGAACATGGACGAATGATTAGTTGTTAGTTTTGAAAATTTATAAAAGGTTAAACGAATGCAGTGAGAGATGTCATTTTAATATCAATGTATGGCTATTTTGTAATGACAATGTAATGAGTTTAGTAAAACATTTCGGGAATATTAAATAGTTGGAAAATGAGAATTAAATCCTTTACTCAGTTGTCTAATTCTTTTAGTATGTGCAGTACAGTTTAATTGAAAACTAACTTTAACTTTAATGGAGGATGTTTTATACATGAAAAAATTAACAGCAGCAGCGATTGCAACGATGGGCTTCGCTACATTTACAATGGCGCATCAAGCAGATGCAGCAGAAACGACAAACACCCAACAAGCACATACACAAATGTCAGCACAATCACAAGACGTATCTTATGGTACTTATTATACAATTGATTCTAATGGGGATTATCATCACACACCTGATGGTAACTGGAATCAAGCAATGTTTGATAATAAAGAATATAGCTATACATTCGTAGATGCTCAAGGACATACGCATTATTTTTATAACTGTTATCCAAAAAATGCAAATGCCAATGGAAGCGGTCAAACATATGTGAATCCAGCAACAACAGGAGATAACAATGACTACACAGCGAGTCAAAGCCAACAGCACATTAATCAATATGGTTATCAATCAAATGTAGGTCCAGACGCGAGCTATTATTCACATAGTAACAACCAAGCGTATAACAGCCATGATGGTAATGGAAAGGTCAATTACCCTAATGGCACGTCTAATCAAAATGGCGGATCAGCAAGTAAAGCGACAGCTAGTGGTCATGCGAAAGACGCAAGCTGGTTAACAAGTCGTAAACAACTACAACCATATGGACAATATCACGGTGGTGGTGCGCATTACGGTGTCGACTATGCAATGCCTGAAAATTCACCAGTTTACTCATTAACTGATGGTACAGTAGTACAAGCAGGTTGGAGTAACTATGGTGGTGGTAATCAAGTAACGATTAAAGAAGCGAACAGTAATAACTACCAATGGTATATGCATAATAATCGTTTAACTGTTTCAGCTGGTGATAAAGTCAAAGCTGGTGACCAAATTGCATATTCAGGTAGTACGGGTAATTCAACAGCGCCTCACGTACACTTCCAACGTATGTCTGGTGGCATCGGTAATCAATATGCAGTAGACCCAATGTCATACTTGCAAAGTAGATAATACAGAAAATCCCAAGTTGCGATATCATACGCAGCTTGGGATTTTTTCGTTTTAATAATAGGTATAAGTCCATTGTTTGTCCTCTAAAACATGTTGATAAAAAGGATCTTGGCCAATTAACTTGATATCATCTGCAAGTGCTTCAACTTCATCTAAATGATGGGTAGTTAATATAATTAAACATTTAGATTTCATAATGTTAAGTAGTTGGTGGATGTCATGTCTAGATTTTAAATCAATACCAACTGTCGGTTCATCTAAAATGAGAATTCGAGGTTTACCTAGTAAACCTACTAATATATTAATTTTACGTTTATTCCCACCGGACAATGTAGATACTTTGGCAGACGTATCATCAAAATTTAATTGCTGTAAATATTCGTTGATAGTTGTATCGTTAATTGGATTTTTACAAAGTGATTTAAAAAATTTAATGTTTTCAGCCACTGTCATGTGTTCAAATAACGCAATGTCTTGTGGCACATAACCGATGTGATTTTGTATTTGTCTTTGATTCCATTTTTCGCCGAAATAGTTGATAGTTCCATCATTAGCTTTTTCAATACCAGCAATCATACGAAGTAATGTTGATTTTCCAGCGCCATTATCACCAAGTAATACGGTTAATCGATTACTATCAAAGGACATGGTTAAATGATTGAAAATCTGTTTGTTACGGTAACGCTTTGAAAGGTTATTAATTTCTATCATCAGTTACGCTCCTTTACATGAAAATGGTCAAGTATACGATACCCATAGCAAGTGCATATATAAATGTCATGAATAATCGATGACTTATTGTTTGAATATGGAATAAGATAAAGACGATACCTATCTCATAAATCAATATAAGTAACAGTGATTTTAAGTAAAATATTAAGCTGAGTGGTTGAGACAAATATAGACTAACTGCCAATAGTACCAACAATAACAAAATCGTATGTGTCATTACATAAGTACTATATAGTTTGAAACGGCTTAAATGATATTGTGATAATCGTTGCAATGCTGCTTGTTGGTTTAAACGATAATGAAGTACTACTTGAACAGCGCTAACAAATAAAATCACCGCAAAGATTAAGCTAATTGAAATAGAGTGTTGTGCTTGTTTAGTAAGCGACACAAATTTGATTTTAGATTCAGGTGTATGTTTATGATAGGACTTGTTGATAGCATCGATGGATTGATGCTGTTTCATATCCTCAAGGTGTTCATAAATAATGTTAGGAATTTGCTGCTCATATAATGAACTACTAACAATTTCTACAGCAATACCACCTATAAAGTCATCTCTACCATATAACTGTATCGTTTCTTTTAAACGGTTCTCTTTTAATTTTTGAGAGAAACCTTTAGGAATTTGCATACTTAAAATAGCTTCCTTTTTAGTAACATCATCTTCAATATAGCTTTCATCTTCATCGACTTTTTTAATAGTTACATAGTCAGATTGTTTAATTTTATTGACGAATGATTTTGATGCAGTGGTTTGGTCTAAATCTTGAATGGTAATCGGTATTTTGAAGTTGTCATGTGCTACACGGTAACCGATACCAATAAGTACGAGTGCGATGACAATGGTTGTTACGAGCAAGATGTATTGTAACCATTGCTTGAACACAACAAGTTGTATATAAGGCTTCATTGACGATACCTCCAAACCAATACAGCTAAATTAATTATCAAAAGTGCGATGAAGCTAAGATAGAAACTAGGGTGCAGTTCTAAAATGTAGTTGTTTAAAATAATTTCTAACAATTGATTTGTTACAACTGCGAACGGTTGAATATTGAAAACGCCATTTGCTATATGTTGTAAAAAAATCGTAGGTATTGTTAAACCAGATAACACCAGGATGACAATAGCTAATATGACTTTACTAATACTATTCAACAAGCCTGTAGTTAAAAGTTCGATGAGTAATAACCACAGTATTAAAAAGGTAACATAATAGCTTAAATGAATGGCTAACGTTGGCCAATTATATAATTCAAAGGTATTCGGAATACTGAACACAATCCAAACTACACCAACGATACTCCATAACATAGTATAAAACCATGTAATCAACGCACGAATGATTAACAAACGCTCTTTAGAAAAATGAAACATTTTCAATCGCGCTTTCAATACAGTATCTTGATTCATTTTCAAAACTGTAAATAAAGATAGTGCAAAGATGAATACCGTTGTTAAAAATCCTGTAATTGCATAATAACTGCCCGTATCGTATAAATGAATCGGTTCTAAGTTAAATGCACCTGAACGGTTTAATCCTGTAATCAGCAAATCAGTCATAACATTGATACTGTCAGAATGTGATGCTTTCGGTGCTAAGTCTTGAAAAGCTAAGATGCCACCCATTGATCGCATAAGACGTTGGTAAACAGAATCTGTTAGCTGAGATAGCACGACACTTTTCATGGATTGTTGATCATATGTATATACTGAAATTGGTAGTTCGCCTTGTTTATAAAATGCCTTGGTCATACCTTTATCAAAAACAAAATAACCTTGAAGTTTATGTTTTTTTAACAAAGTATGTGCTTGCTTATCATCATATGCTTTAATGCTCACATTTTTTCCTAGGTTACTCCCTTTACCAATAGAGTTTAAGATTAATTTCGTTTCACTTGATTGATCTTTATCTACGACACCTATATTAAAATGATTGTCATCTTCTGTTACATGTTGGATTGTCGTTAATGTAATAACGAGTGCCGCTAATATAAATAGTAAATAGATAATCAAATACCACTTTTTCAATAAAAAAGAGTGGTAGATGCGAAACAAATGTATTGTTTTCATTTAACCACTCCTCCAATGATAAGATTGAAAGGCAAGATGACCTTCCAATCTTATTTTTATATTTTAGTTATTTAGATGCCTTTTTTAAAATTGATTCAAACATTTTGCCGCCATTTTTTTCGATTTCTTTTTCAAGTTTTTCACGATCTTTTGAAGATAGACTATTGAAATCTTTCGCACCACTATCATCAAAATCAATATCTGCTTTCAATTTTGTGCTAGATTTTAAAATGAAATTAATTGGTTCTTCAGCATATTTGATGCCGATATTTAACGTAGATTTCTGAGTGTTATTTTTTACGTCAGAATCTATATTATTTTCAAAAGTGAATTCATTTTCGTCGCTATATTTATCTAATGCGACAGTAATTTTACCTTTATCTTGACGTTTTGTGCCATCTACTTTCTCTTGGTTATCTAATTTGATTTTTGATTCATCATATTCTGTCTTTTTACCAAATTCGTATTTATCACTGTATTTATTGTCTTTTTCCTTAGAAGATACGCCTTTAATTGTATATTTCGCTTCAGCATACGTGTATTTATCTTGATCGAAATCAAGTGCGTAATCTAGTTTTAACTTATTGTCTTCTAAAGTATTAGTACCTTTGATTTTAGTTTTATTATTTTCTTTGTCTGTAATAGTAATTTCTCGTTTTACAATCGTATGTTTTTCGGTATAAATTTTAGATTGAATTTTAGCAAATTCATCTTTTTTAGTTTCTTTGACATCGTCAATTGCTTTTTTGATGTCTTTTTCAAAGTCTTTTGTAGCACCTTGTTCTTCCATTAATTTTTTAAGGTCTTTATCCTTTTTAGCTTCTTCTAATACAGCTAATGTAATTTTTTTAGTGTCAGCTCTGCTAAGTGTTAACGTGACAGGTCTAACTTTGTACTTTTCACCATTAACCTTAATTTCTTCTTTTTTACCTTTATCAAAATTATCGTCATCTAATTTGTCGACAATAAGTTCGGAATATTTTTCGGCAATTTTGCTGTAGTCACTTTGTTGTGCTTGAGCATTACTAAAAAGAGTATTTAAATTTAGTTGTTGGTTTGTAATACCATTTTCTTTTGCTGTTTCTTCATCTTCACCTGTAAGTTTTGAATAAGTTGATAATAAATCAGAATTATTAACACTATATTTCCCTTTAAATAATGGTGATTCGAAATAATGCTTATCTTTATCTGCAGCTAACTGGAATTTCCCTAATTCAGAGTCTGCTATTGTTGGTTCAAGATTAATCATTGATTTCTCTTTTTTAGGATCATGTCCATATGACATTTTAATTTTCGAAGCATTAACAACAGATTTAGGAATACCAAGCCCCTTAACAATTTCATCTGATGCATCTGCGCTTAATTCTAATGAAGATAAAAATGAATTATCTTTCATCTTTTCTTGGAACTTCACTTCGTTTTCAAAACGGTCATTAAAATAATCTTTATACATTTTTGCAGTTTGTTGTTCACTTTTTAAGTATGTATTTTTCGGTGTGTTTGCAAAAAATGCATAAACTCCCCATGCGATTCCACCTATTAATAATAAGACAATAATAATAGGAATTATAATTTTTAACTTTTTAGACATTTTGCCTCCTCCCAATTATTTATGAGTTAATCATATCAGAACAATACATTTTATTAAATGGTTTATTTTAAATTTTGTTTAAATTAATAGAATTTTAGTTATAATAATGTTTAATAAGTTATTGAAAATCTAATAAACTACAAAAAATAGTTTGATTACATAATGATTCTTGAAAAATGTCGGTTAACTTTAAGGTGACAAGTTATTGCAATTTTGAAGGTAAACATCATATTTTATAATCGAATAACATACAAAATAAAGCGACCAATTTTGCAGTGTTACGAATTGTAAACTGCGAACTGGTCGCTTTTTATTGATGTCATGATTAATTTAATGGATGTAACTATATGATGAAACTTCTGAAGCAGAGATGGTTCTTGATGAAACGATATATTCACCAATCCAATTCATTTCTGAAATTAGAATACTTCCATCAATATTAACTTTCTCAACGTAGGCTACATGACCAAATGGACCGTTTACTGTTTGCAAAATTGATCCTCGTGTTGGGTGTCTATCTACTTTGAAGCCATTGCTTGAAGCTTGGCCTGCCCAGTTTTTAGCATCTCCCCAAAATGTACTAATCGTGTGTCCATCTTTGGCACGTTTATCAAAGACATACCATGTACATTGTCCAGCAGTATATAAGTTGTTCTTACTTGTGATAAGAGGCTGATCAATGATTTTACCGTTACCTAATGCTAAAGGTTTACCGTCAGCAGTCTTTGCTTTGTCATTAAATTCGGCGATTTGTAATTCGTCATACAATTCGTCTAAATCGATGCCTGTAATAAGCCCTTTGTTATCTTTTGAAAAAGCGTTATTTAATTCATCGTCATTGTCTTCGACATTCGGTATGGCTGGTGTCAAAGGATTGCTTGGTGACGTTTGAGGCGGTGTGTGTGAATCAATTGCGTCATTAATGTGCGTATACTGACCACTTAATGAAGAATGGTACTGATTGTTGTTAAAATCACGTTGATTTGCGTGTTGATGATTGTCGTTTGTACGTGACTGATTTTGATGATTGTTGTTTGGCGCGTTGTTTTTGTCATAAGTATAAGTATACGCGCCGGTGTCTTTATTCACTTTGAACTGTGCGTTTGGGTGTGCTTTCTTTGCTTCTTCTAATGTTTTGCTATCATTCGTGTATGCTTGAGCCGAGTTAGGCGACATACTAAATAAAGTAAGAGTTGTCATCGTCAGTAAAATTGTTTTCTTCATAATAACCATTTAATCCTTTATGTATTTAATTTAATTTTAGTATACACATTTATATTACAAAAATGAATGGTTAATTAAAAATATATGGGTATATTCAATATATTTATTTAAAAAAAGCTAAAAATACTTAAAAAACTATATACATATACTAATAATTTATATATTATTTGAGTAAGGAGCACTTTTTCAAAAAATAGTGTCCCTAAAAAGTTTTGATAAACTTAAAATATTCAGGAGGTTTCTAGTTATGGCAATGATTAAGATGAGTCCAGAGGAAATCAGAGCAAAATCGCAATCTTACGGGCAAGGTTCAGACCAAATCCGTCAAATTTTATCTGATTTAACACGTGCACAAGGTGAAATTTCAGCGAACTGGGAAGGTCAAGCTTTCAGCCGTTTCGAAGAGCAATTCCAACAACTTAGTCCTAAAGTAGAAAAATTTGCACAATTATTAGAAGAAATTAAACAACAATTGAATAGCACTGCTGATGCCGTTCAAGAGCAAGACCAACAACTTTCTAATAATTTCGGTTTGCAATAAGCATTCTGAAATTGGCAAAGTCACATTTTCTAATGTGGCTTTGCTTATCATTTTTTAAGAAAACAACTGAAAGGAAATAAGCATGAAAAAGAAAAATTGGATTTATGCATTAATTGTCACTTTAATTATTATAATTGCCATAGTTAGTATGATATTTTTTGTTCAAACAAAATATGGAGATCAATCAGAAAAAGGATCCCAAAGTGTAAGTAATAAAAATAATAAAATACATATCGCAATTGTTAACGAGGATCAACCAACGACATATAACGGTAAAAAGGTTGAGCTGGGTCAAGCATTTATTAAAAGGTTAGCAAATGAGAAAAACTATAAATTTGAAACAGTAACACGAAACGTTGCTGAGTCTGGTTTGAAAAATGGTGGATACCAAGTCATGATTGTTATCCCAGAAAACTTTTCAAAATTGGCAATGCAATTAGACGCTAAAACACCATCGAAAATATCACTACAGTATAAAACAGCTGTAGGACAAAAAGAAGAAGTAGCTAAAAACACAGAAAAAGTTGTAAGTAATGTACTTAATGACTTTAACAAAAACTTGGTCGAAATTTATTTAACAAGCATCATTGATAATTTACATAATGCACAAAAAAATGTTGGCGCTATTATGACGCGTGAACATGGTGTGAATAGTAAATTCTCGAATTACTTATTAAATCCAATTAACGACTTCCCGGAATTATTTACAGATACGCTTGTAAATTCAATTTCTGCAAACAAAGATATTACAAAATGGTTCCAAACATACAATAAATCATTATTGAGTGCGAATTCAGATACGTTCAGAGTGAACACAGATTATAATGTTTCGACTTTAATTGAAAAACAAAATTCATTATTTGACGAGCACAATACAGCGATGGATAAAATGCTACAAGATTATAAATCGCAAAAAGATAGCGTGGAACTTGATAACTATATCAATGCATTAAAACAGATGGACAGCCAAATTGATCAACAATCAAGTATGCAAGATACAGGTAAAGAAGAATATAAACAAACTGTTAAAGAAAACTTAGATAAATTAAGAGAAATCATTCAATCACAAGAGTCACCATTTTCAAAAGGTATGATTGAAGACTATCGTAAGCAATTAACAGAATCACTGCAAGATGAGCTTGCAAATAACAAAGACTTACAAGATGCGCTAAATAGCATTAAAATGAACAATGCTCAATTCGCTGAAAACTTAGAAAAACAACTTCATGATGATATTGTCAAAGAACCTGATACAGATACAACATTTATCTATAACATGTCTAAACAAGACTTTATAGCTGCAGGTTTAAATGAGGATGAAGCTAATAAATACGAAGCAATTGTCAAAGAAGCAAAACGTTATAAAAACGAATATAATTTGAAAAAACCGTTAGCAGAACACATTAATTTAACAGATTACGATAACCAAGTTGCGCAAGACACAAGTAGTTTGATTAATGATGGTGTCAAAGTGCAACGTACTGAAACGATTAAAAGTAATGATATTAATCAATTAACTGTTGCAACAGATCCTCATTTTAATTTTGAAGGCGACATTAAAATTAATGGTAAAAAATATGACATTAAGGATCAAAGTGTTCAACTCGATACATCTAACAAGGAATATAAAGTTGAAGTCAATGGCGTTGCTAAATTGAAAAAGGATGCTGAGAAAGATTTCTTAAAAGATAAAACAATGCATTTACAATTGTTATTTGGACAAGCAAATCGTCAAGATGAACCAAATGATAAGAAAGCAACGAGTGTTGTGGATGTAACATTGAATCATAACCTTGATGGTCGCTTATCGAAAGATGCATTAAGCCAGCAATTGAGTGCATTATCTAGATTTGATGCACATTATAAAATGTACACAGATACAAAAGGCAGAGAAGATAAACCATTCGATAACAAACGTTTAATTGATATGATGGTTGACCAAGTTATCAATGACATGGAAAGTTTCAAAGACGATAAAGTAGCTGTGTTACATCAAATTGATTCAATGGAAGAAAACTCAGACAAACTGATTGATGACATTTTAAATAACAAAAAGAATACAACCAAAAATAAAGAAGATATTTCTAAGCTGATTGATCAGTTAGAAAACGTTAAAAAGACATTTGCTGAAGAGCCACAAGAACCAAAAATTGATAAAGGCAAAAATGATGAATTTAATACGATGTCTTCAAATTTAGATAAAGAAATTAGTAGAATTTCTGAAAAGAGTACGCAATTGCTATCAGATACACAAGAATCAAAATCAATTGCAGATTCTGTTAGTGGCCAATTAAATCAAGTCGACAATAATGTTAATAAGCTACATGCGACAGGTCGAGCATTAGGCGTAAGAGCGAATGACTTGAACCGTCAAATGGCTAAAAACGATAAAGAAAATGATTTATTCGCTAAAGAGTTTAAAAAAGTATTACAAAATTCTAAAGATGGCGACAGACAAAACCAAGCATTAAAAGCATTTATGAGTAATCCGGTTCAAAAGAAAAACTTAGAAAATGTTTTAGCTAATAATGGTAATACAGACGTGATTTCACCGACATTATTCGTATTATTGATGTACTTACTATCAATGATTACAGCATATATTTTCTATAGTTATGAACGTGCCAAAGGACAAATGAATTTCATTAAAGATGATTATAGTAGTAAAAATCATCTTTGGAATAATGTCATTACGTCAGGTGTTATTGGTACAACTGGTTTGATAGAAGGATTAATTGTCGGTTTAATTGCAATGAATAAGTTCCATGTATTAGCTGGCTATAGAGCGAAATTCATCTTAATGGTGATTTTAACTATGATGGTCTTCGTACTTATTAATACGTATTTACTAAGACAGGTAAAATCTATCGGTATGTTCTTAATGATTGCTGCATTGGGTCTATACTTTGTAGCTATGAATAATTTGAAAGCAGCTGGACAAGGTGTGACTAATAAAATTTCACCATTATCTTATATCGATAACATGTTCTTCAATTATTTAAATGCAGAGCATCCTATAGGCTTGGCGCTAGTAATATTAACAGTACTTGTGATTATTGGCTTCGTACTGAACATGTTTGTAAAACACTTTAAGAAAGAGAGATTAATCTAATGTTGATGAATAGCGTGATTGCTTTAACTTTTTTAACAGCATCTAGCAATAATGGCGGACTTAATATTGACGTGCAACAAGAAGAGGAAAAGCGAATCAATAATGATTTAAATCAATATGATACAACGCTATTTAATAAAGACAGCAAAGCGGTTAATGATGCGATTGCTAAGCAGAAAAAAGAAAGACAACAACAAATAAAAAATGATATGTTTCAAAATCAAGCGAGTCACTCGACTCGCTTGAATGAAACTAAAAAAGTGTTATTTTCCAAATCTAACTTAGAAAAGACTTCGGAGAGTGATAAAAGCCCCTATATTCAAAACAAGCAGGAGAAAAAAATATTCCCGTACATTTTGATGTCTGTAGGGGCTTTTTTGACTTTAGGATTTGTCATTTTTTCAATTCATAAAGGGAGACGAACGAAAAATGAATCAGCACGTAAAAGTAACATTTGATTTTACTAATTATAATTACGGCACATATGACTTAGCAGTACCAGCATATTTACCGATTAAGAATCTAATAGCATTAGTGTTAGACAGTTTGGATATTTCGATTTTCGATGTGAATACACAAATTAAAGTGATGACGAAAGGTCAATTACTTGTTGAAAACGACCGACTTATTGATTATCAAATCGCTGATGGAGATATTTTGAAGTTACTATAGGAGGAAAAATAGATGGTTAAAAATCATAACCCTAAAAATGAAATGCAAGATATGTTAACACCTTTAGATGCCGAAGAAGCAGCTAAAACAAAATTACGTTTAGATATGAGAGAGATTCCTAAGTCTTCAATTAAACCAGAACATTTTCATTTAATGTACTTATTAGAACAACATTCTCCATATTTTATAGATGCTGAACTAACTGAACTACGTGATAGTTTCCAAATACATTATGACATTAATGACAATCATACACCTTTTGATAATATTAAATCATTTACTAAAAATGAAAAATTACGTTACTTACTTAATATCAAAAATTTAGAAGAAGTAAATCGTACACGCTACACATTTGTGTTGGCACCAGATGAATTATTTTTCACAAGAGATGGATTGCCGATTGCCAAAACGAGAGGATTACAAAATGTTGTTGACCCTTTGCCAATGTCGGAAGCTGAATTTTTAACAAGATATAAAGCACTGGTTATATGTGCATTCAATGAGAAACAATCATTTGACGCATTAGTTGAAGGAAACTTAGAACTACATAAAGGAACACCATTTGAAACTAAAGTTATTGAAGCGGCAACGTTAGACTTATTAACTTCGTTTTTAGATGAACAATATCAGAAACAAGAACAAGATTATAGTGAAAATTATGCATATGTTCGTAAAGTAGGGCATACCGTTTTTAAATGGGTCGCTATCGGTATGACAACGTTAAGTGTGTTATTAATTGCATTTTTAGCTTTTTTATATTTTTCAGTAATGAAGCATAATGAGCGCATTGAAAAAGGATACCAAGCATTTGTAAAGGATGATTATACGCAAGTACTAAATACGTATGATGATTTAGATGGTAAAAAATTAGACAAAGAAGCGCTTTACATTTATGCCAAAAGCTATATCCAAACGAACAAACAAGGTTTAGAAAAAGATAAGAAAGAAAACTTGCTTAATAATGTGACGCCAAATTCGAACAAAGATTACTTATTATATTGGATGGAATTAGGACAAGGACATCTTGATGAAGCGATTGACATTGCAACATATTTAGATGATAACGATATTACGAAATTAGCGTTGATTAATAAATTAAATGAGATTAAAAATAATGGTGATTTATCGAATGATAAACGTTCTGAAGAAACTAAAAAATATAACGATAAATTGCAAGATATTTTAGATAAAGAAAAGCAAGTTAAAGATGAAAAAGCAAAATCTGAAGAAGAGAAAGCAAAAGCGAAAGATGAGAAATTAAAGCAACAAGAAGAGAACGAAAAGAAACAAAAAGAACAAGCACAAAAAGATAAAGAAAAACGTCAAGAAGCTGAAAGAAAAAAATAGTATAGGACTGAGGCAAAGACAATGCATAAATTGATTATAAAATATAACAAACAATTGAAGATGCTCAATTTGCGAGATGGTAAGACATATACTATTAGCGAAGACGAGCGTGCAGATATTACGTTGAAATCGTTAGGCGAAGTCATTCATTTAGAACAAAATAATCAAGGTACTTGGCAAGCGAATCATACTTCTATTAATAAGGTGCTTGTTAGAAAAGGTGACCTTGATGACATTACATTACAACTTTATACAGAAGCTGATTATGCATCATTTGCTTATCCTTCAATTCAAGATACGATGACAATTGGGCCAAATGCGTATGATGATATGGTTATTCAAAGCTTGATGAATGCCATCATTATTAAAGATTTTCAATCAATACAAGAATCACAATACGTACGCATTGTGCACGATAAAAATACAGATGTGTATATTAACTATGAACTACAAGAGCAATTAACAAACAAAGCTTACATTGGTGATCATATTTATGTTGAAGGGATATGGCTCGAAGTACAAGCTGATGGTTTAAATGTATTGAGTCAGAATACAGTGGCATCGTCATTAATTCGCTTAACACAAGAGATGCCACATGCACAGGCAGATGATTACAATACGTACCATCGTTCGCCAAGGATTATTCACCGTGAACCGACCGATGATATTAAGATTGAAAGACCACCACAGCCAATACAGAAGAACAATACAGTGATATGGCGTTCCATTATACCGCCATTAGTAATGATTGCTTTAACTGTTGTCATCTTTTTAGTGAGACCAATTGGTATTTATATTTTAATGATGATTGGTATGAGTACAGTAACGATAGTATTTGGTATTACAACGTATTTCTCTGAAAAGAAAAAGTATAACAAAGATGTTGAAAAACGAGAGAAAGATTACAAAGCTTATTTGGATAATAAATCTAAAGAAATTAATAAAGCGATTAAAGCACAACGTTTTAGTTTGAATTATCATTATCCAACGGTTGCTGAAATTAAAGATATCGTTGAAACGAAAGCACCAAGAATATATGAAAAAACATCGCATCATCACGATTTCTTATATTATAAGTTAGGTATTGCGAATGTAGAAAAGTCATTCAAATTAGATTACCAAGAAGAAGAATTTAACCAACGTCGTGATGAACTATTCGACGATGCTAAAGAATTGTATGAATTTTACACAGATGTAGAACAAGCACCATTAATCAATGATTTAAATCATGGGCCAATTGCATATATTGGTGCACGACATCTCATTTTAGAAGAATTGGAGAAAATGCTAATCCAATTGTCAACGTTCCATAGTTATCATGATTTAGAGTTTCTATTTGTGACACGTGAAGATGAAGTTGAAACATTGAAATGGGCACGTTGGTTGCCACATATGACATTGAGAGGTCAAAACATTAGAGGGTTTGTTTACAATCAACGAACACGTGACCAAATTTTAACGTCAATTTATAGCATGATTAAAGAACGTATCCAAGCTGTGCGTGAACGCAGCAGAAGTAATGAGCAAATTATTTTCACACCGCAATTAGTGTTTGTCATTACAGATATGTCATTAATTATTGATCACGTCATTTTAGAATATGTAAACCAAGATTTATCAGAATATGGTATTTCATTAATCTTTGTTGAAGATGTGATTGAAAGTTTGCCAGAGCATGTAGATACCATTATTGATATCAAGTCTCGTACTGAAGGCGAACTGATTACGAAAGAAAAAGAATTAGTTCAATTGAAATTTACACCTGAAAATATTGATAACGTCGATAAAGAATATATCGCGCGACGTTTGGCGAATTTGATACACGTCGAACATTTGAAAAATGCAATTCCTGATAGTATTACATTTTTAGAAATGTATAACGTGAAAGAAGTAGATCAGCTTGATGTGGTTAATCGATGGAGACAAAACGAAACATACAAAACGATGGCAGTACCTTTAGGTGTAAGAGGTAAAGATGACATTTTATCATTGAACTTACATGAAAAAGCACACGGACCACATGGTTTAGTTGCTGGTACCACTGGTTCAGGGAAATCTGAGATTATCCAATCATACATTTTATCTTTAGCTATTAATTTTCACCCGCATGAAGTTGCATTCCTATTGATTGACTATAAAGGTGGGGGTATGGCGAACTTATTTAAAGATTTAGTCCATTTAGTTGGTACGATTACAAACTTAGATGGCGATGAAGCGATGCGTGCCTTAACATCAATCAAAGCCGAATTGAGAAAACGTCAACGTTTATTCGGAGAGCATGATGTTAACCATATTAATCAATACCATAAGTTATTTAAAGAAGGTATTGCGACAGAACCAATGCCACATTTATTCATTATTTCCGATGAATTTGCCGAATTAAAATCAGAACAACCTGATTTTATGAAAGAACTTGTATCAACGGCACGTATTGGACGTTCGTTAGGTATTCATTTAATACTTGCGACACAAAAACCATCGGGTGTTGTTGATGACCAAATTTGGTCTAACTCTAAATTTAAATTGGCATTAAAAGTACAAGATAGACAAGACAGTAATGAAATTTTAAAAACACCAGATGCAGCAGACATTACATTACCAGGTCGCGCGTATTTACAAGTTGGTAATAATGAAATTTATGAATTGTTCCAATCTGCATGGAGTGGAGCAACATATAACATCGAAGGCGATAAATTAGAAGTTGAAGATAAGACGATTTACATGATTAATGACTATGGTCAACTTCAAGCAATCAACAAAGACTTGAGTGGACTTGAAGATGAAGAAACGAAAGAAAATCAAACTGAGTTAGAAGCGGTTATCGATCATATCGAATCTATTACAACACGATTAGAAATTGAAGAAGTTAAGCGTCCATGGTTACCACCATTACCAGAAAATGTATATCAAGAAGATTTAGTAGAAACAGATTTCAGAAAATTATGGTCAGATGATGCAAAAGAAGTGGAATTAACATTAGGACTTAAAGACGTACCAGAAGAACAATATCAAGGGCCGATGGTATTACAATTGAAAAAAGCTGGTCACATCGCGTTAATCGGAAGTCCAGGATATGGTAGAACAACGTTCTTACACAACATTATTTTCGATGTTGCAAGACACCATCGTCCTGATCAAGCACACATGTACTTGTTCGATTTCGGAACTAATGGTTTGATGCCAGTCACAGACATACCACATGTTGCTGATTATTTTACAGTAGATCAAGAAGACAAGATTGCGAAGGCGATACGTAAGATACATGATATTATTTCTGAGCGAAAAAGACTATTAAGTCAAGAGAGAGTAGTTAATATAGAGCAATATAATAAAGAAACTGGAAATTCAATTCCAAATATTTTCTTAATTATCGATAACTACGACACGGTGAAAGAATCACCATTTATGGAAGAATATGAAGAAATGATGTCTAAGGTAACACGTGAAGGTTTAGCATTAGGGGTATACATCATTCTTTCAGGATCAAGATCAAGTGCAATAAAATCAGCTATATTTACTAACATTAAAACAAGAGTTGCACTATACCTCTTTGAAAATAATGAATTAACAAATATTATTGGTTCTTATAAAAAAGGTGTGAAAGATGTTAAAGGTAGAGCTGCAATAAATGATGATAACTTCACACAGTTCCAAATTGCGCAACCATTTGAATTAGCAGAAGGACAAACATATAACGAGCGCATTAAAAATGAAGTAGCACAAATGAAAGAATTCTATGTAGGAGATTATCCAAAACATATCCCAATGATGCCAGATAAGGTATTAATGGATGATATTCAAGAAACATATGATTTGGAAAAAATCATTCATGAAGAACACAAATTACCATTAGGATTAGACTTTGAGGATGTGGAACTAGTTGGTTTCGACTTAAGTCAAACAAATATTTTCACTTCAGTTAAACCTGTTGATATAGATAATGGTTTAACTTTATTAGAGAAACAGCTAAATATAATTTCAAATGAATATGAAATTGCAACTTTAGACACAAAAGGCATATTAAAAAATACAGGGTATGAAGATTATTTGTACTGTGGAGATAAGAAAGAAATTATTAGTTTTAAAAATGAATTAGTGAGTTTTATAAAAAATGTAGAACCACGAAAAAAATGGATAGTAGTTATATCGGATTTTAAAGAATTTATAAATATTGCATCACCAAATAATGATGAAATAAAAACTATATTTTTAGACGGACCAAAGAATAATGTCTTTCCAATTATTTACGGATTGTATCAAGAAACAATTGGAGGATTTAGTTCTCAAATAAAGTTACTTAAGGAAATAGTCAGTAGCGCTTTTGTAGGAATTAGTATTAGCGAACAAGAATTAATAAAAGTTCGTTATAAAGTAAATGAAAAAAACCTTAAGAATAATGAAATGTATTATATATATAACTATGAATATAAAAAAATTAAATTATTTGAATAAAAGGAGAGTATTATGAGATTTGATTTTAATGCGAAAAATGGTGAGATTTCTGACAATAATATTTATACAAATATAATTATAGGTACTGGAGTTGGACATTCTAAAGTTATATTTGATAACGGGAAAGAAATTAATTTTTCTAATGCAACGCCAATTATCTTCGCACAATATTTGAAAATTGAATTGAAAAAGAGAAATATAATTGTAGATATTAATAATTATTTTAATAGCACTGTTATTTCATTTGCGCATGATAAAAAATATAGATATAAGGATATGTATATTGAAAAATACAATGAAATTATTAAAGTGATGAGTGAAGAAGATTTAAATGAGGCATCGGTTTTAGAAGCTAAAGAGTTAGCCAAGAAAGACATGAATTATAATTTTAAAATTAGTGAGTACAGAGCTACTATGAAATTCATGGAATTATTTAGTGACTATACATTTTCTTTTAAAAAGTTGATTTCTGATTTATGGATTTTTGATCAAAAGAATTTGGAAGTATTTAAAAAATATATGCTAAATTACGAAAATTGTTTGATTAATATAAGTGAAAAAATTGACAATAAAGAAAAATTAAAGAATTTTAAAAATAAAGGTGAAAAATTTAATTATTTATATATACCAAAGTTTAACGGTCATAATTATATAGTTGAAAAAGCACGTAGGAACTCTTCATTTATTGGATACTTATTTAAAGAGTTTGATAATAAAAATAAACATTATGATTATGCAGTAATTTTGGCTACTGGATATTACTTATTTGGCGATAATTTTGAAGTGCACAAGTCTAGAAAAGAAATAGGTATTTTAGGTAGGGAAGATGAATGTATAAATAATATAAAAAAAAATAGAAAATTACAACGTTGGAAAATTTGAAGATTTTAAAAATAATATCATGGAAAGTATTAGGCGATTATATGAAAAAGATAGAAAAGAATTTTACGAATTGCTATCTAAACTGAATGGTGATGTGTTGGATTTGAATGAAATAATAAAATATATGAAAACTTTAACCGTAGGAGATGTTATAAAAGTTATTAAGAGTTCTAGTTTTGTTAATTTTAAAATTAACTTTGAGGAGGTTTAAGTATGGGGAAAGAAATTTATTTAGATCCAATTGAATTTCAAAATGTATTAGAGAAATTTGAAAAAGGATCAAGTGAGATTAGTGAAGTTTCAATTTCTAGTATAAAAGATGCTAAAAATGAAATTATATTAGAAAGTATAGTTGAACTAGAAAAAATAATTGACGACTTATCGAAAGCGATGAAAACGTATTCTAAGATGATTGGCAGCGATAAAGAAGCAATGGATAAAATAGCATCAACAATGCAACGGAATGATAAAGATAATGCAAATAAAATTGCAAATAGGAATTAGGGAGGGGAAAATATGCCTAGATTAGTTAATTCAGAGTTAGAAGAATATTTTAATAAAACAAATGATGTGAAAACGAAATTAAATGAAGTATTATATAATCATTACACTCAATGTTATTTTTTATCTAAAACTGGTAGTATAAAAGGAAAAACAGCGGATAGTATAAAGAAATATGTTGAATCAGCACATATAAGCACAATTTCTAGAGCTATTAATTTAATGGATAAGTTGGAAGCATCAGTAAAGCACTTAAAAGAACTTGGAGAAAAATGCGATAAAAGTAGTAATGCCAAAATTGGTTTACAAACTTTGAATGAAACTAAAAAAGGTGTGGTCTCAAAAAAGAAGGAATTCATAGATCTTACAAGTAATTCCCCAGCAATTCTATCTGAAGCATCAGAATTTATTGATACTGTGTCTTTAGGGAAAGATAATGTAGAAAGTGATTACAATGAAAGTTCCAAAAAAATAGATAGAACTAAAGAAAAACTTAAGACTATGGATCAAACAGGTAAGCAATCACTAGAAAGTCTAAGCAATGATGTAAGAGGATTAATAACTCAAATAAATAAATTGAATAATGAATATCATGATAAAAATGGAATTATCGTATCAAAGATAAACTCCATTACAAAAGAAAATTGGTATAAAAATGAAACTAACAAGGGTGAATTTAAAAAAATGAAAGCGGATCATCCTGTTGCTTATGCAGAAGGAGATGAGACAATAGGTAGAACTCAAGCAATTTCTAAAGATGGACATATAGTTGGTACAGCTGAAATAGGTAAAGTTAGTGGAATAGCATATCGAAGCGACGATTCGATGGGGGTTAAAGGAGATGCTAAAGTAGCTGGATTAGATGGTAAGGTAAAGTACGAGAATGTTGAAGGTAAGGCAGGACTCGAAGTAGGGAGTGTAAAAGGTTCAGCTGAAATTAGTAACTCGCATATATCTGCTATTGCAGAAGCGCAATTAATTGATGCGGAAGCACAATTAAGATTTGGATCAGAAGATAATAATTTGCATGTAAAAGGAGATGCAAAAGTTTTGTCAGCAAGTGCGAGTGGATCTTTAGGTGCTGATGGAGTAGAAGCGAAAGCTGAAGCAGTCGGAGCTAATACAGGGGTTGAAGGTGGTTTTGCACTTAGTGGATTAAATTTTGATTTTGGCGCGAGTATTGGGGCTCAAGCTGGGGGAGGTGTAAATGTTGGCAAAAAAGGAATTGAAGTTGATGCTAAATTTATACTTGGAGGAAAAATTAAAATTACATGGTAAAGGAAGAATAAAATGTCGAAATCATCTTTAATATTGGAAAAGAATTATAAACTTCAACAGTCAGCAGAAACTAAAACCAAAATAGCAGAATTAAATGATAAAATAGAAAGAGCAACACGAATTAAGAATAAATTAAATGATTTAAAAAAGGAAGTGAAAGAGCATAGAACAAATTCAAAGAATATTTTCAAAGAATATTCCTATTGGAAGGGAGAAAATAATTCGAAATGGGAAGAGAAAAGTGAGAGTGAACTCATAAGTGGTTCAATAACAAATTGTATAAAAAATATTGATGATAATATCGATAGACTCATCGATAAAATTACCGAGATGCAAAATGAAGTTAATTCATTGGGTAGTACATTATCTGTACTAGAAAATGCAATAAATTCAATAGCTGCTGCTATTGAAAAATTAACTAATTAAAGGAGTAGAAATGGAAAAAATAAAGAGAATAAACAAAATATTTTTATCATTTGAAGTTATTCCATTTGCAATGATGATTTTACTGGCGTTTCTACCAGTTATTGCAGGTATAATTAATAATCGTTTGCAGTATGGTAGGGATTTTGGCGATAGAGTAAGCTTTTATTGTTATATTTCAATTATGGTTGCATATGCAATTACCATTTTGTTAGAAATTATTTTTTACTTTATTTTATTGAAAAACTATCAATATGATCAAAATAATATTGAATTGGCTAATAGAGTGAAAGTTACAAAAGTACTGTCGATTTTGTATATGATTCCCGGATTATATGCGATTGCATGCTATTTTAGATTTATACATGTTCGCTCATTTAGAGAAAATAAAAAATCTGGACAGCCTGCTTACCACTTTTGGGAATTTTTTATAAAACCTAATCGAAAACCGATAGAGTTGAAAGACTTTTTTATTAAAAATAGATAATTAAGGAGTAACCAATGAAAAGATTAATTATAGGAGTGTTAATTATAATGATGAGTATAATCAATTATGGTTGTGGTAATGAGCAAAATGAAAATAAATATCAAAGTCAAATTAATAAAGTAATGAAAATTCAACAAGAAACTCATAAAGAGATGGTTAAAAAGAGTAATGAAGTTAATCCTGAATTTAATAAGGATAAAGTAAATACTTATGTATTTGATGATGGCAAATTAATTATCATCAGCTATAAGTTATTTAAAGATAAAGATCAAATGTTTTACGCGACTTACGAGTTTAAAAACGACAAAATTTATTATAAGAGAGATATTAATCCTAAAACATACGTGAAAGAACACCAATCAGATTATAAAGATATTAAAGTAAAATAATTTTAAGGAGTAGGAAAATGGAAAAATTAATCAAAGTGACGTCTTTAATTGGAATTATTATTCAAAGTTTTTTAACATTGTTATTTTTAATATTTTTAATTTTATCAGCAACAGGGATTATACAGCCAGAATTGACCACAACTGTTAATGGTGAACAAACTATACAAAGTCCAGAAACTGCTCAAGCAACATTCGTGACAATATTTGCAATATTATTTGTTGTTTCTTTAGCTTCAGATTTATTAGGCATTATAGCTATGAAAAAGTTGTTTGTGAATAATAGAGCGAGTGGCATTTTGTATATTATTGGTGCAGTAATCAGCGCCAATTTATTAACATTTATTGCTTGGTTAATAAGTGGGATTTCTGTTTTAAGATATAACAAAATAGGAAAAGAAGTGTCATAGCATGAAATATACTTGGTGGATACTTTTAACAATTGCAGGGATTTTAAGTTTAACAAGTGTTTATGGATTTATTTTATGTTTAGGTAGCTTTGGAATGTTGGCACTGAATGTCATGTGGCTATTTGTTTATACACCGCATAAAAATTCTAAAGCACTTGAATCTATATCAAAACCAACGATAATTTTATCAATCATTGGGACATATGCAGTATTTATATTTATGTCTATCTTATTTTACTTCGTAATGAAAGCTAGGTTTATGGAAATTGGAATAAAACTTTACGGTGAACCTTTTAATATGTTTGGAATACCATTATTCATTATTGGCATCATTTTATTTACAATCGGTACAGTATTCGTTTATAAAATACAGCAATCAAGATTAAAGCAATAGAATATATTAATTTAACATGGGACGGGTTTAAAAGAAATCCGTCCTAATGATTTATACATAATAGATGTAGTTGAATCTAAATGACTTCAAGCAATTTGAAGATAAAAAGATAATGACAATGAATGTAAAATGTGATTTTTTCAATATTAAAATATAAAAATGTAATGGTTGTCAATAGCGGTTTAAAAATGCTGTTTTATGGCGGTTTGAAAATGTCGTTTTTTAGCGGTTTAAGATTGTCGTATATTTAATGATTTTTCGGTTTTATAATCTTTTAATCGATATGATTCTCCAGTCTCAATCAAATAACCTCCAATCGAAGATTGAGTTAAGACATGATTATATAATTTAAAAAAGAAAAAATGTAGGAAAAACAGCATTTTCATTTCGCCATTTTCCTACATTTTATAACCGCCATTTACAATGGTTTAGAAAGCGGATCTAAATTTTAATAATGATTAATGAAAGGTAGATGAACATGAGTAACTCAAACGGTTTGTTAAATTTGTCCCTTCATTTATTTGCGTTGAACATCACGAGGCTGTTTCCATTTTCGAAAAATGGAAACGAGTATTGTAAGTAAAAACTCTGAAGAATCTAAGGAGATTATATAGTTTCAAGATGATGAACCAATTTAGGATGAAAATTTAAATGGATGGATATATTTAGATCTTACTGAATTGTAAAAATAGAATTTCAAGTTATTTGAATGTATTTATAAATATATCGTTATTATTAAAGTAGAGATTAGGGGCGATAACATGACTTTCGAAGAAAAATTAAGTGAAATGTACAATGAAATTGCGAATGAGATTAGCAGTATGATACCAGTAGAGTGGGAAAAGGTATATGCAATTGCCTATGTAGATGATCAAGGTGGAGAGGTCGTTTTTAATTATACAAAACCAGGTAGTGATGAATTGAATTATTACACGAATATATCTAGAGGTTATAATGTTTCGGAAGAAATATTTGATGATTTATGGATGAATCTGTATTACTTGTTTAAGAATTTAAGGAATTTATTTAAAGAAGAAGGACTCGAACCATGGACATCATGCGAATTTGACTTTACAAGAGACGGCAAATTGAAAGTATCATTTGATTATATAGATTGGATTAATACAGAGTTTGATCAATTGGGCCGTGAAAATTACTATATGTACAAAAAGTTTGGTGTTTTACCAGAAATGGAATACGAGATGGAAGAAATTAAAGAAATCGAGCAATATATTAAAGAGCAAGATGAAGCTGAACTATAGGGGAGATAATATGACTTTCGAAGAAAAACTAAGTCAAATGTACAACGAGATTGCGAATGAGATTAGCAGCATGATACCAGTAGAGTGGGAAAAGGTATATGTAATTGCCTATGTAGATGATGGAGGTGGAGAGGTCATTTTTAATTATACTAAACCAGGTAGCGATGAATTGAATTATTACACATATATCCCTAGAGAGTATAATGTCTCTGAAAAAGTATTTTATGATTTGTGGACGGATTTATATAGATTGTTTAAGAAGTTAAGAAATGCATTTAAAGAAGAAGGACTTGAACCATGGACATCATGTGAATTTGACTTTGCAAGAGATGGCAAATTAAATGTATCTTTTGATTATATTGATTGGGTAAATACAGAGTTTGATCAATTGGGCCGTGAAAACTATTATATGTATAAAAAGTTTGGTGTTTTACCAGAAACGGAATATGAAATGGAAGAAATTCGAGCAGTAGAGAAGTATGTTAAAGAGCAAGAGTAGCAGACATGTTATAAAAGGCTGTGCAAAACCAACCTTGTTTTACATTTGACTCAAAGAAGAAGGTAAAAGATAAGATTATTTGCAACTTAAAAAGTCAATTAGTTTATCGGTATCCATACATCATGGATAAATGAGTTCAACTAATTAACAAATTACGATATAAATTTAAAATTGTCATTAATTGAAAAGGTTATTGTAGTGTATTTTATAAAGTTGATGTACATCGACTTATTTTTTAAAACTTATATCAAAAAAATATGAGAAAAGTATATACTATTAAAATGTTTTTTACTATAATTATAAATAGTTAAATATTTGGTTATGAAATAAATGTGTGGGAGGCAATTTTTAGAGATACATAGCAATGTAAAGGTATCAAATAGTTATTGCATAATTTATTATGATGACATAATTTTCAGTGAATAGTTGTAAATTAACACTGAAATAGATGTTTATATTAAGAAGACTTTAATATCATAATTAATCAAAATCTTGCGTCAAACATTTAAACGAATTTTAAGTTGATAACAATTGGTTAAACATTGTTCAAACATCACAATGATAAAGCATATTATCAGTATTGTAGTGTGTGGAAAATGACAGCCATCTAAGGAGAAAAATGATGAAAAGAATATTGGTAGTATTTTTAATGTTAGCAATTGTATTAGCAGGTTGTTCTAATAAAGGAGAAAAGTATCAAAAAGATATTGATAAAGTGTACAAAAAACAGAATCAAATGAATAAAATTGCCTCGAAAGTGCAAAACACTATTAAAACAGACATTAAACAAGAAGACAGTAATACACATGTTTATAAAGATGGTAAAGTCATTGTTATTGGTATTCAATTATATAAAGATCGTGAAAAAATGTATTATTTCGCATATGAAATAAAAGATGGTAAGGCAGAGATTAATAGAGAAATAGACCCAATTAAGTATATGAAAGACCATAAAGCAGATTATGAAGATGAAAATGTAGAAGTGGAAAAAGATTAACGTAGGCTTTCTTTAAAACTTTTAACCAGTTTCAAAAAGTAAATGAGCTTTAGCGACAATAATTTTTAAAATAAATACGATATAAATTTAAACATTTATATATAAGAACACAAACGTAAGTTTGTGAATAATAATAAAGGAGTAAGACAATGGAAAAATCGATCAAAATAATGACAATAATAGGAATTGTTGTTCAAGGTTTAGCAACGGTATTTAGTTTACTATTTATGGTTTTAGCAGCATCAGGTGTAATGACTACAGATGTGTCAACAACAGTTAATGGTGAGGTTGACCCAGTTGATGCAGAAACAGCAGCAGCAATTTTCACTGTATTATTCTTATTCCTATTTATATTTGGAATCATTTCAATTATTTTAGGTGCAATCGGTATGTTTAAAGCATCTAAAAACAAAAAAATGAGTGGTATATTGTTGATTATTGGAGCTGTAATAAGTGGTAACATAATTACATTTGCTTTATGGTTAATCAGTGGTATTAAACTACTTACTAATAACAAGCCTAAAGATGAAATAAGCGACTTATCATAAACATCGTATATTGAAATTTCAAGATTTCTTAAGTAATTATATTTCTGTTAGTTTTTAACAAATTAACCGATTAAATAAAGTGCTCTCTTAGAAGTAGATTTTCAGTCAATAACTGCTTTTAAGAGAGCATTTTGTATTTGATAATGCTCATAGCATCGGACAAAAAGCATTGACGAACTTAAAAAAATACGTTAGACAATGCACTTCTAAATATTAAAGGCATCGACTAACGCATTGTTCAAATATAGTTAATTATTTTTATAAAATTGATGATGATCATTCAAGTAAGCATAGAATAAACCTATAATGAGTCCGCCTCCAATATAGTTACCGATAAAAGCCGCAGCGATATTCGAAATAGCTGGTATGAAGTGCAATGTATCAACTTGATAAATTAAACCACCCATAAATAAGCAACTGTTGTAAACGACATGTTCATAACCCATAAAGGCGAATATGGTAACACCGAACATCATGACAAACATTTTTGCAAGTACATCGTCAATTTGCATGGCGATAACTAATGAAATATTAATAAAGAAGTTGGCGAATATCGCTTTCATTAATATACTTACAAACCCAGTAGACAACGTTTTATGTTCTATAACTGCTGATAATTGATTTAACATATCTGGCGTCATTACATTTGAAAAACGCATGAAACTAAATAAAATAGCAGCACCTAAAATATTTCCTGCAAAGCACAATAAAAATATTTTCAATACTCTAGTTGGTTTAATTACTTTATAATACAGGCCTACAGTAAAGTACATGAAGTTACTGGTTAGTAGTTCGGAGTTTGTAAATAAAATGAGTACTAACGCAAAGCTGAATGTAATGGCACTGGCCATATTCACAATGCCTGGCGGTAAATCTGGTTCGTGTGTTGCTTTAACTGATAATACGAAGACCGTAATAATTCCGATAATAAATCCTGCCATCATCGCGCGTAATAAATAACGTTTTAAATAAACGCTTTGTAATATATCTTTTGTTCTTATTGTTTCGACTACGTTATTTACCCAGTCATCCCCATAAAATATTTTATCCCATTTAATATGTTTCTCCTTCACAATGACATCCTCACTTTTCATTTGTTAATCAGAGTATACTATGAATCACTTTATTTGTGAATAATTTCACAAAATTAATTTTAAAAACTAATATTTTTGAATAACAGCTAGGATTTTTTAACAAATCATTTATTTTAAAATAATTAATCGTCAGTTAGTATCAATGAATAAATACAGATTTTCATGCAAAAAAACCTAGTAATGATGCGACGATCATTACTAGGAGATTATGCGTCTATTAAGTTGTCGCTTGTTTCGGACGGCGTATAACTACATCGATGATGAAACCGATAATAGCAAAGAGCATGAATGGTACAAGCCAAGCTAAATCGATATCTGCTAAAGGTAACATCATAAACCATTTCAAAATAACACCGTGTAATAAGTTGAAACTATTTAGTATTTGTAAAATTGAAATAATCAATGTAATAACAGTTGCGAGTCGATAGGCCCAACTGAATCTGAATGTGCTAAACATGTTAGCAAATGATATCAGTACAAGTGCAATAGACACGGGATATATTAAAGTCAATAATGGTACAGCAATTTTTAAAATCATTTCTAAACCAAGTGTTGTAAATAAGAACCCTATGATAGAGAAAATAAGTGCAAATATTTTATAAGAAAACTTAGGTACGTGTTTCTTAGTAAATGTGGCGCAAGCATTGACGAGTCCTATACATGTTGTTAAACATGCAAGTATCACTGTCATACCAAATACTATGTTGCCAAATGAACCAAATACTCGTAATGAGTTGTACGTCAATATATCTGTACCATCTTTAAAGTTTCCTGGAGCTGTTGATGCCCCAACGTATGCAAGTGCAAAGTAAATCATTCCAAGTAATATGGCTGCAATAAGACCTGAAAAGCAGACATATTTTAAAATTTTCATGCGATCTGTGAGGCCTTTAAACTTATAGCCATTGACAATGACTACGGAAAAAGCTAACGCAGCAACAAGATCCATTGTAAAATAGCCTTCCAAACTTCCTGAAATGAAAGGATGTGTTATATATTTATCCTTAGGTGCACTTAGTGCAGATTCAGGGTTGAAAATGACAGCAATACTTAATAGAGCGACCATTAATAGTAATAACGGTGTTAATAATTTACCTAAATTATCAACGATTTTCGATGGATTTAAACTAATCCAGTAAACGATGGCAAAAAAGATTGCTGCGAATATAATTAAAGTCCATTGGTTGTGCACAGGTAAAATGTGTCTTGTACCAATTTCGTACGCGACATTTGCAGCACGTGGAATACCGTAAAATGCTCCGATAGACATGTAAATCACGACAGCAAAAATAAACCCGAACCATGGATGTATACGATTGCCTACACTTTCAACACCTTCATCATAAAATGCAACAACAATAACAGTAATAAAGGGGAGTAATATGCCTGTAAGAGCAAAGCCTAGCATACCAATCCACATATTTTGACCCGCTGTATGGCCAAGCATGGGCGGGAATATTAAATTTCCGGCTCCAAAAAATAGTGAAAATAACATGAGGCCCGAAATAATAACTTGTTTTTTCAATGTAATTTCCTTCCTAAAACTAGATATTCATAATAATTTAAAAAATCTGAAAAATAAAAACGTTCTTACTTTATCTTTAAATGACAATACTATGATTCTATTATTTTATAAAAAAGATTGCAATAATAACGTCTTGCTATTATTGGATAATGACAATTAAAGTGTCGTTTTTATGAATTAAAATAGGTGAAAGTAAGTTGGAAATACGTTGAAGCGTTGTGATTTTTATGAGAAATTGTATGAGTGAGGACTGCTATTTATAAAAGGTAAACTATGGATGAGTTTATGGTTGTTCCAATAGGTAAATAAGAGATAGCACACTGTACACATAATGATACGTGGATGAGTGAATATGTCTGATAGGAAGGCCTAGTCACTCAAATGAATTTAAGTTTATTACGTGATAAATCACAAATCTCTCTCATGTGATAGGTCTCCCATTAAATCATGCTTATATGAAATGTTCACATATTTGTTAGCTTTTCAAGAAATAATATTAAATATCTTTTCATAGTATAGCAATATTAAATAAATGCATTTATAATTTTAACTGTATTTTAAATATTAATCATGAGGTGATAAGATGAATAAAATTTCAAAGTATATTGCAATAGCATCATTATCGGTAGCGGTTACAGTTTCAGCGCCACAAACGACAAATTCTACAGCGTTTGCCAAAAGTTCTGCTGAAGTTCAACAAACGCAACAAGCTTCTATACCAGCATCGCAAAAGGTGAATCTTGGTAATCAAAATATTATGGCAGTGGCTTGGTATCAAAATTCAGCTGAAGCAAAAGCATTATATTTACAAGGTTATAACAGTGCAAAGACTCAGTTAGATAAAGAGATTAAAAAGAATAAAGGTAAACATAAGTTAGCTATTGCTTTGGATTTAGATGAAACAGTTTTAGATAATTCTCCATATCAAGGCTATGCATCAATACATAATAAACCTTTCCCAGAAGGTTGGCATGAATGGGTACAAGCTGCTAAAGCTAAACCTGTCTATGGCGCAAAAGAATTCTTGAAATATGCTGACAAAAAAGGTGTCGATATCTACTATATTTCTGATAGAGATAAAGAAAAAGATTTAAAGGCAACACAAAAGAACTTAAAACAACAAGGTATCCCTCAAGCTAAGAAGAGTCATATTTTACTAAAAGGTAAAGATGATAAGAGTAAAGAATCACGCAGACAAATGGTTCAAAAGGATCATAAACTTGTCATGCTATTTGGAGATAATTTATTAGACTTTACAGACCCAAAAGAAGCTACAGCTGAATCTCGTGAAGCATTAATTGAAAAACATAAAGACGATTTCGGTAAGAAATATATCATTTTCCCTAACCCAATGTATGGTAGTTGGGAAGCTACAATTTACAACAATAACTATAAAGCAAGTGACAAAGCAAAAGATAAATTACGTAAAAATGCTATTAAGCAATTCGATCCTAAAACAGGCGAAGTTAAATAATATATGAATTGGACGTCTACATGTACTTAAAGGTATATGTAGGCGTTTTTAAATTGATCCTTAAATTTTAAATGTACCGTACAAAAATAATAGACAATTAATTGCATTTTCCATAAATTTGCTTTTAATATAAAAAGTTCGGGTATAATGAAGGATAAGTGTATGTATAACATTACAGAGCGCAACACGACGTACGTGCATCTAAGAATATAAACAATGTTTAAATCATAGTAGTAGGGAGAGAAATGCATGTTTTTAGCTTGGAATGAAATACGGCGCAACAAATTGAAGTTTGGACTAATTATTGGTGTGTTAACGATGATTAGTTACTTGCTATTTTTATTATCTGGATTGGCGAATGGTCTTATCAATATGAATAAAGAAGGCATTGATAAGTGGCAAGCAGATGCCATTGTTCTAAATAAAGATGCCAATCAAACTGTGCAACAATCTGTTTTTAACAAGAAAGATATTGAAAATAAATACAAGAAGCAAGCTACTTTGAAGCAAACAGGGGAAATTGTGTCTAATGGCCATCAAAAAGACAATGTTTTAGTGTTCGGTGTTGAAAAGTCATCATTTTTAGTTCCGAGTTTAATAGAAGGGCATAAAGCGACTAAAGATAATGAAGTGTTAGCTGATGAAACACTTAAAAATAAAGGATTTAAAATTGGCGACACATTATCACTATCTCAATCAGATGAAAAATTGCATATCGTAGGTTTTACAGAAAGTGCAAAATATAATGCGTCACCAGTCATTTTCACGAATGACGCTACCATTGCCAAAATCAATCCTAGATTGACTGGAGATAAAATTAATGCAGTTGTTGTACGTGATACAAATTGGAAAGACAAAAAATTAAACCAAGAGCTTGAAGCGGTAAGTATTAATGACTTTATTGAAAATTTACCAGGTTATAAACCACAGAACTTAACATTAAACTTTATGATTTCATTCTTATTTGTCATTTCAGCTACAGTTATAGGCATTTTCTTATATGTCATGACATTACAAAAAACAAGTTTATTTGGCATATTAAAGGCTCAAGGATTTACGAATGGCTATTTAGCGAACGTAGTTATTTCGCAGACGCTCATATTAGCATTATTTGGTACGGCATTTGGCTTACTGTTAACAGGCGTTACAGGTGCATTTTTACCTGATGCAGTACCTGTCAAATTCGATGTACTAACATTGCTCGTATTTGCAATTGTGTTAATGATTGTCTCTGTATTAGGAAGTTTATTCTCCATTTTAACAATTAGAAAAATAGATCCGTTAAAGGCGATTGGGTAGGAGGTGTAGCAAATGTTGAAATTTGAAAATGTAACAAAGTCATTTAAAGATGGGAATCGTAACATTGAAGCGGTTAAAGATACAAATTTTGAGATAAATAAAGGTGATATTATAGCATTGGTTGGACCTTCTGGCTCTGGTAAAAGTACATTTCTAACTATGGCAGGTGCTTTACAAACGCCGACATCTGGGCACATTTTAATCAATAACCAAGATATTACGACAATGAAGCAAAAAGCATTGGCAAAAGTTAGAATGTCTGAAATAGGTTTTATTTTACAAGCTACAAACCTTGTACCATTTTTAACGGTAAAGCAACAATTTACATTATTGAAAAAGAAAAATAAGAATGTTATGTCTAATGAAGACTATCAGCAACTTATGTCACAATTAGGTCTAACTTCATTGCTTAATAAGTTACCTTCAGAAATTTCAGGTGGTCAGAAACAACGTGTGGCGATAGCCAAAGCGTTATATACGAATCCGTCGATTATTTTAGCGGATGAACCTACCGCGGCGTTAGATACTGAAAATGCGATTGAAGTCATTAAAATTCTACGTGATCAAGCCAAAAAAAGAAAGAAAGCATGTATTATTGTTACACATGATGAACGACTTAAAGCATATTGTGATCGTTCATATCATATGAAAGATGGCGTCCTTAATCTTGAAAATGAAACAGTAGAATAGTTTTATTAAGCCGGTACATCATGTGCCGGTATTTTTATGTTTATGTATTATTTGAATAAACTTTCACATTCAATTAATAATAATTATTATCGAAAATTAGAAATATTCCGTGAAATATAATATTTTTTGTAGTAAAATGGCCTCTAAGTATTCAATATTTAAATATGGGGATTGAATATAAAATTATCGTAATGGGGGTCAATGGTTATGGATTTATTGATAGGTACATTATTTTTATTTTTGGTCTTAGTGATTTTTACATTATTTACATATAAAGCACCTAATGGTATGCGTGCCATGGGAGCATTAGCTAATGCAGCAATCGCAACATTTTTAGTAGAAGCATTTAATAAATATGTTGGTGGCGAAGTATTCGGTATTAAATTTTTAGAAGAGCTAGGAGACGCTGCGGGAGGTCTAGGTGGTGTCGCTGCCGCTGGATTAACAGCATTAGCTATCGGTGTGTCACCAGTATATGCATTAGTTATAGCAGCCGCGTGCGGTGGTATGGATTTATTACCAGGTTTCTTTGCGGGTTATATGATTGGATATGTGATGAAATATACAGAGAAATATGTGCCGGATGGTGTCGACTTAATTGGATCGATTGTCATCTTAGCGCCATTAGCTCGTCTTATTGCAGTATTATTAACGCCAGTAGTGAATAGTACATTGATTCGAATTGGTGATATTATCCAAAGTAGTACGAATACGAATCCAATTATCATGGGTATCATTTTAGGTGGTATTATCACGGTTGTCGGCACAGCGCCATTGAGTTCAATGGCATTGACAGCATTATTAGGTTTAACGGGTGTACCTATGGCTATTGGTGCCATGGCAGCATTTAGTTCGGCATTTATGAATGGGACGCTATTCCATCGCTTAAAATTAGGTGATCGTAAGTCTACGATTGCAGTAAGTATTGAACCTTTATCACAAGCAGATATTGTATCAGCCAATCCAATTCCAATCTATATTACAAATTTCTTTGGTGGTGCGATTGCTGGTTTAATTATTGCTATGTCAGGTTTAATTAACGATGCGACAGGTACAGCTACACCGATTGCAGGATTTTTAGTTATGTTTGGATTTAATCATCCGACGACAATTGTGATTTATGGTGTAGTAATGGCGATTGTAGGTGCGCTTGCAGGTTATCTTGGTTCAATTGTATTTAAAAAATATCCAATTGTTACTAAGCAAGACATGATTAATCGAGGTGCAGTAGACGCATAGCATCATCATATTGAATAGTAAAAACAAATAAAACATAGTAACGTGATTCAGTCGATGTAACAGTCGATAATGAGTCACGTTTTTTTATAGAAAAATATAAGACATAAAAATGTCATAATTTATTGTCGACAAATATCATACTGTATAAACATTTATCATTTTCTCAAGTACCTTTTACACGATGGAATGAACTTACTTTTTACGAAATTATGCGTATTTTATAAACAAATATCATTGATATAACGGTAAATGTAAGCGTTTACAACAGAAATAACAGCATGCTACGATATTTTTGTAAATTCACTGATTCAAGTATTTTAAGTCAATATGAGGAGGGATGTTATGAGCGATTCTGAGAAAGAAATTTTAAAAAGAATTAAAGATAATCCGTTTATTTCACAACGTGAACTTGCTGAGGCAATTGGATTATCTAGACCCAGCGTAGCAAACATTATTTCAGGATTAATACAAAAGGAATATGTTATGGGAAAGGCATATGTTTTAAATGAAGATTATCCTATTGTTTGTATTGGCGCAGCGAATGTAGATCGTAAGTTTTATGTGCATAAAAATTTAGTTGCAGAAACATCAAATCCTGTAACGTCAACACGCTCTATTGGTGGCGTAGCAAGAAATATTGCTGAGAACTTAGGTAGGCTTGGCGAAACGGTCGCTTTTTTATCTGCTAGTGGACAAGATAGTGAATGGGAAATGATTAAACGATTGTCCACACCATTTATGAATTTGGATCATGTTCAACAATTTGAAAATGCGAGTACAGGTTCATATACAGCTTTAATTAGTAAAGAAGGCGACATGACATATGGCTTAGCAGATATGGAAGTGTTTGACTACATTACGCCTGAATTTTTAATTAAGCGTTCACACTTATTGAAAAAGGCTAAGTGCATTATTGTAGATTTGAATTTAGGCAAAGAGGCATTAAACTTCTTATGTGCCTATACCACGAAACATCAAATCAAATTAGTTATCACCACGGTTTCTTCCCCAAAAATGAAAAATATGCCTGATTCATTACATGCTATTGATTGGATTATCACGAATAAAGATGAAACAGAAACATACTTAAATTTAAAAATAGAATCTACTGATGATTTAAAAATAGCTGCTAAACGCTGGAATGATTTAGGTGTTAAAAATGTTATTGTGACAAATGGCGTGAAAGAACTCATTTATCGAAGTGGTGAGGAAGAAATCATTAAGTCAGTTATGCCATCAAATAGTGTGAAAGATGTTACAGGTGCAGGCGATTCATTCTGTGCTGCAGTAGTGTATAGCTGGTTAAATGGGATGTCTACTGAAGATATATTAATTGCTGGTATGGTTAACGCAAAGAAAACGATAGAAACAAAATATACAGTTAGGCAAAACCTAGATCAACAGCAACTTTATCACGATATGGAGGATTATAAAAATGGCAAATTTACAAAAGTATATTGAGTATTCTCGAGAAGTTCAGCAAGCACGGGAGAACAATCAACCGATTGTAGCGTTAGAATCAACAATTATATCGCATGGTATGCCGTACCCACAAAATGTTGAAATGGCAACAACAGTAGAGCAAATTATCAGGAATAATGGTGCCATTCCAGCAACCATAGCCATTATAGATGGCAAAATTAAAATTGGTTTAGAAAGCGAAGATTTAGAAATACTGGCAACTAGTAAAGACGTTGCTAAAGTATCTAGAAGGGATTTAGCAGAAGTTGTTGCGATGAAGTGTGTTGGTGCTACTACTGTAGCGACGACGATGATATGTGCTGCAATGGCTGGTATTCAATTTTTTGTTACAGGAGGTATTGGGGGCGTCCATAAAGGTGCAGAACATACGATGGACATTTCAGCAGACTTAGAAGAACTGTCTAAAACAAATGTCACTGTTATCTGTGCAGGTGCCAAATCAATTTTAGACTTACCTAAGACGATGGAGTATTTAGAAACAAAAGGCGTTCCAGTTATTGGATATCAAACGAATGAATTGCCAGCATTCTTCACTCGCGAAAGCGGTGTTAAGTTAACAAGTTCGGTTGAAACGCCAGAACGACTTGCTGACATTCATTTAACAAAACAGCAGTTAAATCTTGAAGGTGGCATTGTTGTTGCTAATCCAATTCCATATGAGCATGCCTTATCAAAAGCATATATTGAAGCAATCATAAATGAAGCTGTTGTTGAAGCGGAAAATCAAGGTATTAAAGGTAAGGACGCCACACCGTTCTTGTTAGGGAAAATTGTAGAAAAAACGAATGGTAAAAGTTTAGCAGCAAATATAAAACTTGTTGAAAACAATGCGGCGTTGGGTGCTAAAATTGCTGTCGCTGTTAATAAATTATTGTAGGTGATGATACATGAATATTTTATTCGCTATCACAGGGATAGCATTTGCACTATTTGTTGCGTTTTTATTCAGTTTTGATCGTAAAAACATAGACTTCAAAAAGACGTTAATAATGATATTTATTCAAGTGTTGATTGTGTTATTTATGATGAACACAACGATTGGTTTAACAATCTTAACTGCATTAGGCTCATTTTTTGAAGGGTTAATAAATGTTAGTAAAGCAGGTATAAACTTTGTTTTTGGAGATATACAAAATAAAAATGGCTTTACGTTCTTTTTAAATGTGTTGCTGCCATTAGTGTTCATTTCTGTATTAATAGGCATCTTTAATTATATTAAGGTATTACCATTTATTATCAAATATGTAGGTATCGCTATTAATAAAATAACTAGAATGGGGCGCTTAGAAAGTTACTTTGCTATTTCAACAGCAATGTTTGGACAACCAGAAGTATATTTAACAATAAAAGATATTATTCCAAGATTATCTAGAGCGAAATTATATACAATTGCGACGTCTGGTATGAGTGCTGTTAGTATGGCAATGTTGGGTTCATATATGCAGATGATTGAGCCCAAGTTCGTAGTTACAGCTGTAATGTTAAATATTTTTAGTGCGCTTATCATCGCCAGTGTAATCAATCCCTATAAATCTGATGATAGTGATGTTGAAATTGATAACTTAACTAAATCAACGGAAACGAAATCAGTGAATGGAAAAACAGGAAAACCTAAGAAAGTTGCCTTTTTCCAAATGATTGGTGATAGTGCGATGGATGGGTTTAAAATCGCTGTTGTAGTAGCCGTAATGTTGTTAGCATTTATTTCATTAATGGAAGCAATTAATATCATGTTTGGTAGTGTTGGTTTGAACTTTAAACAGCTTATTGGCTATGTGTTTGCACCAATCGCATTCTTAATGGGGATTCCATGGAGTGAAGCAGTTCCAGCTGGCTCTTTAATGGCGACCAAATTAATTACAAATGAGTTTGTAGCAATGCTTGATTTTAAAAATGTCCTGGGTGATGTATCTGCTCGAACACAAGGTATCATTTCAGTTTACTTAGTAAGCTTCGCTAATTTTGGTACGGTTGGTATCATCGTAGGTTCAATTAAAGGCATTAGTGATAAACAAGGAGAAAAAGTTGCATCCTTTGCAATGAGGCTGTTACTTGGTTCAACTCTAGCTTCAATCATTTCAGGATCAATTATTGGCTTAGTATTGTAAATTAATCGAAGTATCTAAATTAAATTCATGGCAAAGCTAAACCCCATCACCAAGTTGGCGCAACAGCGCATCATAACTTGGTGATGGGATTTTATCATAACAATCTACTTTTTCGTAGCCGTTTTTGAAATGTATGTTGATGGTTTATCTTTTTCAAAAATTGTTAATCCCGTTATATCTTTTTTATGTTTTGAAGGGACAATGAAGCTAAGTATATAAGCAAAGACAAAAGCAACTGTAAATGAAATGGTAGATACATAGAAAGGTGAGTTACCTTTGCCAACACCATTATAGACATAAGCAAAGATGATACCCAATATTAATCCACAAATAACACCGAATGTATTCGTACGTTTAGTGAAAATACCAACTGCAAATACACCAGCTAATGGAACACCGAATAATCCAGTTACAAACAAGAATAAATCCCATAAGTCATTTGAATTAGAAGCAATTAAGTATAGTGACATTCCAAAACCGAAAATACCTGCAATGATGATAATGAAACGTGCAAAGTTAACTTCGTGTCGCTCGCTACCTTTTCCGAAGAAGCGTTGCTTAATGTCGATTGAAATACAAGCAGATATAGAATTTAAACTAGATGAAATGGTAGACTGTGCAGCGGCGAAAATGGCTGCAATAAGTAATCCTGCTACAAATGGTGGCATCTCAGTCAAAATGAAATATGGCACTACAGATGATGTATTGAAGCCTTTTGGTAAAACAGCTTCATGTGTATAAAATGAATACAGCATTGTACCCATACCATAAAATAAGGGTGCTGAAATTAAAGCTAGGATACCATTTGTCCATAACGATTTATTTGTTTCTTTTAAACTATCAGAAGCTTGATAACGCTGCACGACGTCTTGACTCGCTGTGTATTGATACAAGTTGTTGAAAATATTTCCTAGGAAAATAATTGGAATGGCAGCTGCCGCAGTATTTAGTTTCCAATTGTCTGCACTAATTAATTTTTTGTGCTCAATCGCATCTGCAAAGACAGTGCCAAAACCGCCTTTAATGTTCATAACACCTAGAATAATGATAACTAAAGCACCACCTAATAAAATGACGCCTTGAATGAAATCACTCCAAACCACACCTTCGAATCCACCTAAAAATGTATATAAAATACATAGTAAACCAACGAGTGATGCAACGATATAAGGGTTCATGTCTGATACAGATGTAATCGCTAATGTTGGTAAGTAGATAACGATTGCTACACGCCCTAGATGATAAACGACAAATAATAATGAGCCAATAACACGTATGCTAGGGCCGAATCTAGCTTCTAAATATTCATATGCAGATGTTACCTTTAACTTTTTAAAGAATGGAACATAGAAATAAATGAGTAATGGAATAATTGCTACGATAGCGATGTTACCTGCAATATATGACCAATCTGTTAAAAATGCTTTCTCTGGTGTAGACATAAACGTAATTGCACTTAATGTAGTAGCATAAATGGAAAAACCAACTACCCAAGATGGCAAGCGACCACTTGCAGTAAAGAAACTATTCGTACTTTGACTCGCGCGCTTGGTAAAATAAACGCCAATGAACAACATAGCTAGTAGATAAATGATAACGGCAACCCAGTTTAGTGTGCCAAATCCAACTTCTTTCATGGGCAACATCCCCTTTACAATGTATTGATTCTTTGATGTCTATAAATCGTATTTTGCAATGAGTTGATCTAATGTTTGTCGATGTGCTTCGTTAAAAGGTTTGAAAGGTCTTTTCGGTAATCCTGCATCAATGCCACGATGACGTAATATTTCTTTCAATGTTGGATAAATCCCCATTGATAACACTGTTTCGATAATGTCGTTTGAATCATGTTGTAGTTGGTAAGCTTCTTGAATTTGACCTTGTCTTGCTAAGTCGAAGATTTTTCTTGCACGGCGACCATTAACGTTATATGTAGAACCAATTGCACCATCTACGCCAGAAATCGTAGCTTGAACTAACATTTCATCAAAGCCAGATAAGATTAATTTGTCTGGGAATGCTTTTCTAATACGTTCGAGTAGGAAGAAGTTCGGCGCTGTATATTTAACACCAACAATTTTTTCGTGATTAAATAGCTCGCTGAATTGTTCAATAGAAATATTCACACCTGTTAAATCTGGTATTGCATAAATAATCATATTGTTCTGTGTTGCTTCGATAATATCGAAATAGTAATCTCTAATTTCTTCAAAAGTAAATGGATAGTAGAATGGTGTTACGGCAGAAAGTGCATCATAACCGAGTTCTGTGGCATATTTCCCAAGTTCAATGGCTTCATTTAAATCTAACGAACCTACTTGAGCAATCAATTTCACTTTATCCCCAACTGCCTCTTTGGCAACTTTGAAAACTTGCTTCTTCTGCTCTGTATTTAATAAAAAGTTTTCGCCTGAGCTACCATTTACATAAAGACCGTCTAATTCTTCAGTTTCAATGGCATTTTGAGCAATTTGTTTAAGTCCTTGTTCATTTACTTGACCATTTTCATCAAAAGGAACGAGTAACGCTGCATATAAACCTTTTAAATCTTTGTTCATTATGAAGTCCCTCCAAAAATCATTTGATAATATAGTTTACAGTTATAATTGTAAACGCTATCATAAAATGTAACAATATCTTTTTGAAAATTGAAGTCATATTTATGTATAATTAATGAAAATATTTTTCAAAATCAATAGAAATGGAGTGAGTAAGGTGTATTACATCGCAATCGATATTGGAGGCACTCAAATTAAATCGGCGGTTATTGATAAGCAATTAAATATGTTTGACTATCAACAAATACCAACGCCGGACAACAAAAGTGAGCTTATTACTGACAAAGTATATGAGATTGTAACAGGATATATGAAGCAATATCAGTTGATCCAACCTGTCATAGGTATTTCATCAGCAGGCGTTGTTGATGAACAAAAAGGCGAAATTGTATACGCAGGGCCAACCATTCCGAATTATAAAGGTACTAATTTTAAGCGATTATTAAAATCACTGTCTCCTTATGTCAAAGTAAAAAATGATGTAAACGCTGCATTACTAGGCGAATTGAAATTACATCAATATCAAGCAGAACGGATCTTTTGTATGACGCTTGGTACAGGCATTGGGGGTGCGTACAAAAATAATCAAAGTCATATTGATAATGGTGAACTTCATAAGGCAAATGAAGTTGGGTATTTATTGTATCGTCCAACTGAAAATACAACGTTTGAGCAACGTGCTGCAACGAGTGCATTGAAAAAGCGCATGATTGACGGAGGATTTACGAGAAGCACACATGTGCCAGTGTTGTTTGAAGCAGCTGAAGAAGGTGATGATATTGCAAAACAAATATTGAATGAGTGGGCAGAAGATGTAGCAGAAGGGATTGCCCAAATACAAGTCATGTATGATCCAGGGCTTATATTAATTGGTGGCGGTATATCTGAACAAGGAGACAATCTCATTAAATATATCGAGCCGAAAGTTGCACACTATTTACCAAAAGACTATGTTTATGCACCAATACAAACGACTAAGAGTAAAAATGATGCAGCATTATATGGCTGTTTGCAATGATGATTGAAAGAAGGAGTCATTCTAAAATAGAATTTGAAACCGTTACGAGAGATGAGAGCTGTTGTTAGTTCCACACATCACACTCTATCTAGGACCAATCTAAACTATATCAACCAACAGTGTGCCACGGGCATATTAAATTGAAGACGCTTGAACGTATAGATCTCAAAAATGTAAAAAAATATTTGGTATTGAAATTAAAAAAGCACCTAGCAACTCGTTGGGACAATCACGATGATTATCTACAGTTGCAGGTGGATTTGAATATACAACTAGTTATTTGTTGTCTAGGATAATAGATTTAGTATGTTGATAAGTTTGACTCAGATTCGTATTTTCTAATAAATGATAACTTACGATATCGATTAAAAAGAGTGTCGCAATTTGTGTGTTGATAAATTGATGGTCGGTATTACGCGATTGATCCGTTGTTAAAAGTACTAAATCTGCACAATCTGTAAGTTTACTACCTTCGAAATTTGTGATGGCAACGACATATGCACCATGAGATTTGGCGACTTCCGCTGCAGAAATTAATTCCGAAGTATTACCACTATTTGACATAGCAATAAACATATCCGAATGAGATAGTAGGGATGCCGATATTTTCATTAAATGTGAATCGGTAGTAACATTACCTTTTAGCCCCATACGAATCATACGATAATAAAATTCAGTCGCTGATAAACCAGAGCTACCTAGTCCAGCAAAGAGTATATGTCGACTTGATTGAAGTTTGTCGATAAAGGTTTGGATAATGTCGTTATCAATAAATTCACCAGTTTGTTGAATGATTTGTTGATGATATTTATGAATTCTTTGAATAATTGGGCTATTTTCAATAACTGTCTCTGTCATTTCTTGTTGAATATTAAATTTTAAATCTTGGAAATTCTCATAATCCAGCTTATGACTAAAGCGTGTCATCGTTGCTGGTGATGTACCAATCGCATGGGCTAAGGAGTTAATCGTTGAAAAGGCATCGCTATAGCCATTTTGTCTTATATAATTGACGATGCGTTTATCAGTTTTTGTAAATAAATGTTGATAACGTTGAACACGATTCTCAAATTTCATTGTGTCACCCCTTCATCTTAATGATTACTATTATATATGAAAAATATTTTCAAGATAGTAAAAAGCATTGATAAAAATTATCTTAATGATATATTGTAAATGACTTTACGTGAAAAAACGACTTATGGAGTGAGGAATAATGTTACCACATGGATTAATAGTATCTTGTCAGGCACTACCAGATGAACCATTGCATTCATCTTTTATTATGTCGAAAATGGCATTAGCTGCGTATGAAGGTGGTGCTGTTGGTATTCGCGCAAATACTAAGGAAGACATTTTAGCAATTAAAGAAACGGTAGATTTACCAGTTATTGGCATTGTGAAACGTGACTATGATCACTCAGATGTTTTCATTACTGCAACGTCAAAAGAAGTTGATGAACTGATAGAAAGCCAATGTGAAGTCATTGCATTGGATGCAACGTTACAGCAACGTCCGAAAGAAACGTTAGACGAATTAGTATCATATATTAGAACACATGCACCGAACGTTGAAATCATGGCTGATATCGCGACCGTTGAAGAAGCTAAAAATGCCGCACGACTTGGCTTTGATTATATTGGCACGACGTTACATGGCTATACTAGTTATACGCAAGGACAATTACTTTATCAAAATGACTTCCAATTTCTAAAAGATGTACTACAAAGTGTTGATGCAAAAGTTATTGCGGAAGGTAATGTCATTACACCGGATATGTATAAACGCGTGATGGACTTAGGCGTTCATTGTTCAGTCGTTGGTGGTGCGATAACACGACCAAAAGAAATTACGAAACGTTTTGTTCAAGTTATGGAAGATTAAATGATAACGATAAAAAAACGAGATGACCATCATTAATTAAAGGTACCTAATTATCTTAGGTGGCTGAATGAATGTAATGGGTTCATCTCGTTTTGTTTGTTTACGATAGTGATTTTATTTTCAATTTGAATTATCCAAAAATAAGTAAAGCGACGGGGATGGTGATTAATAGCGACAATGCCACGCGTAAAAACCAAATGATGATGAGTTTCCAGACAGGTATTTTAATTTCAGTTGCTAGTATACATGGCACTAATGCTGAGAAAAAGATAATGGCTGATACGCTTACTACACCGACGACAAATTTAGTACTCATTGCAGCTTTAGTTACTAACAAAGATGGTAGAAACATCTCTACAATAGAAATCGCTGACGCTTTTGCAAGTAAAGCCTGATCAGCAATTGGGAAAATATAAATAAATGGATAGAAGATATAGCCAAGCCAATCAATGAATGGTGTATAGTTCGCTACAATCAGTCCTAAAAAACCAATCGATAATATAGAAGGCAAAATACCAACAGTCATTTCTAAACCGTCTTTCAAATTGTCCCAAACGTTCTTCACGAGGGATGGTGTTAATGCATTTTGTTTCATCGCCTCTGCATATGCAGTTTTCAGTCTGCTTCCTTCAATAGCAACTTCTTGTTCTCCTTCTTGTCCGTTATAATATTCTGTTGATTCATTGGTGATTGGCGGTAGCCATGCAGTAATTGCAGTCACGACAAATGTGATGACTAAAGTTATCCAAAAGTATAAATTCCAATGCGGCATTAATCCTAAAGTTTTAGCAACGATAATCATAAAAGTTGCTGAAACTGTTGAAAAGCCAGTCGCAATAATCGTGGCTTCTCGTTTGTTGTACATTCCTTGCTTATAGACACGATTAGTAATCAATAATCCTAAGGAATAACGGCCGACAAACGAAGCTACTGCATCGACAGCGGATTTTCCTGGTGTTTTAAAAATAGGTCTCATAATAGGCTCCATATAAACACCGACAAATTCTAATAAGCCATAGCCTACTAATAAAGAAAGCGCAATTGCACCTACTGGAATTAAGATACTTAATGGCATCATTAATTTTTCAAACAAGAACGGACCATAGTTAGCTTTAAATAGTATTGATGGACCGATTTTAAATACATACATTATACCAATCATTGCACCTGCAACTTTAAATAATGTAATGACCAAGTTTGTGATTGAAGTCATAAAAGTACGTCTCACTATTGGTAACGCTGTACCAATTAAAATCATAATCAGTGCAACATAGGGCATAAGTGGACCTATGATTGAGCGAATGGCTAGATGAACATGATCGACGAAAATAGTGTTGTTACCATTAATCGTAAAAGGAATAAAGAAACATAGTATGCCCACTAAACTATAGACAAAAAAACGCCATGCACTTGGTTGTTGTGCATTAGAATGATATTGATTCATTAAAGCAACCCCTTTGTTTAAATGAATACACAAAACTGTATGATGCATCTTCCCCTTGATGAGATGAATCATTATTTTAATTTAGAAAAATCTGAAAACTTACTATAATTGTATAGTTTGAATTATTTTCATACCAATACAAATTAACTAATTATATATAGATTGAAACTATATTACTTAATAAAATATTTATCTTAAATGTTGTTGTGTTGATTCAACGCCACAACTAAAAGTGTTTATAAATTATTTGGAAATGTACATATTTGTAAATGATTAGTATCGATTTAATATCGTATTATTAAATTTTTATTAATTTTGTAGTCTTAATCAAAAAATAATATATGTCATGTTATATTGAAGGTGCAGTTGTTTTTCATTCTCAAGAGGGGGTCAAAAAAATACTTTTGAGGTGATTATATGTTAAGAGGACAAGAAGAAAGAAAGTATAGTATTAGAAAGTATTCAATAGGCGTGGTGTCAGTGTTAGCGGCTACAATGTTTATTGTGTCATCACATGAAGCGCAAGCCTCGGAAAAAACACCAACGTCTAATGCAGCGGCACAAAAAGAAACACTAAATCAACCGGGAGAACAAGGGAATACGATAACGTCACATCAAATGCAGTCAGGAAAGCAATTAGACGATATGCATAAAGAGAATGGTAAAAGTGGAACAGTGACAGAAGGTAAAGATACGCTTCAATCATCGAAGCATCAATCAACACAAAATAGTAAAACAATCAGAACGCAAAATGATAATCAAGTAAAGCAAGATTCTGAACGACAAGGTTCTAAACAGTCACACCAAAATAACGCGATTAACAAAACTGAACGCCAAAATGATCAGGTTCAAAATACCCATCATGCTGAACGTAATGGATCACAATCGACAACGTCACAATCGAATGATGTTGATAAATCACAACCATCCATTCCGGCACAAAAGGTATTACCCCATCATGATAAAGCAGCACCAACTTCAACAACACCCCCATCTAATGATAAAACTGCACCTAAATCAACAAAAGCACAAGATGCAACCACGGACAAACATCCAAATCAACAAGATACACATCAACCCGCGCATCAAATCATAGATGCAACGCAAGATGATACTGTTCGCCAAAGTGAACAGAAACCACAAGTTGGCGATTTAAGTAAACATATCGATGGTCAAAATTCCTCAGAGAAACCGACAGATAAAAATACTGATAATAAACAACTAATCAAAGATGCACTTCAAGCGCCTAAAACACGTTCGACTACAAATGCAGCAGCAGATGCTAAAAAGATTCGACCACTTAAAGCGAATCAAGTACAACCACTTAACAAATATCCAGTTGTTTTTGTACATGGATTTTTAGGATTAGTAGGCGATAATGCACCTGCTTTATATCCAAATTATTGGGGTGGAAATAAATTTAAAGTTATCGAAGAATTGAGAAAGCAAGGCTATAATGTACATCAAGCAAGTGTTAGTGCATTTGGTAGCAACTATGATCGTGCTGTAGAACTTTATTATTACATCAAAGGTGGTCGCGTAGATTATGGTGCAGCACATGCAGCTAAATACGGACATGAGCGCTATGGTAAAACATATAAAGGAATCATGCCTAATTGGGAACCTGGTAAAAAGGTACATCTTGTAGGGCATAGTATGGGTGGTCAAACAATTCGTTTAATGGAAGAGTTTTTAAGAAATGGTAACAAAGAAGAAATTGCCTATCATAAAGCGCATGGTGGAGAAATATCGCCATTATTCACTGGTGGTCATAACAATATGGTTGCATCAATCACAACATTAGCAACACCACATAATGGTTCACAAGCAGCTGATAAGTTTGGAAATACAGAAGCTGTTAGAAAAATCATGTTCGCTTTAAATCGATTTATGGGTAACAAGTATTCGAATATCGATTTAGGATTAACGCAATGGGGCTTTAAACAATTACCAAATGAGAGTTATATTGACTATATAAAACGCGTTAGTAAAAGCAAAATTTGGACATCAGACGACAATGCTGCCTATGATTTAACGTTAGATGGCTCTGCAAAATTGAACAACATGACAAGTATGAATCCAAATATTACGTACACGACTTATACAGGTGTATCATCTCATACTGGTCCATTAGGTTATGAAAATCCTGATTTAGGTACATTTTTCTTAATGGATACAACGAGTAGAATTATTGGTCATGATGCAAGAGAAGAATGGCGTAAAAATGATGGTGTCGTACCAGTGATTTCGTCATTACATCCATCCAATCAACCATTTATTAATGTTACGAATGATGAACCTGCCACACGAAGAGGTATCTGGCAAGTTAAACCAATCATACAAGGATGGGATCATGTCGATTTTATCGGTGTAGATTTCCTAGATTTCAAGCGTAAAGGTGCAGAACTCGCCAACTTCTATACAGGTATTATAAATGACTTGTTGCGTGTTGAAGCAACTGAAGGTAAAGGTACACAATTGAAAGCAAGTTAAATTCATCTTCTGAATTTAATATGCTATGTATTTCGTGCTACTAACATGGCACAGCAGATATAAGTAACATCACAGTGTTGAATTTCAAAATAGTAAAGTGAAATAAAGCGCCTGTCTCATTAGCGAAAACTAAAGGGACAGGCGTATCTTTTTATGAGCTTAATAAATTGTATGAATAATATGGTTGATCGAATAACTGTTTATCATGATGATAAATTGAGTTTTTTAAAATAATGATATATTACACCATTGTTATAGCGTTTAAGAAATCAACAACTTTACGATAAATAGTGATTGCTTCGTCATTAGGTCTACGATCAAAATCATGCTCGTTTTTATTCACGCGTTCAGATGTTGAATGTGGAACATGATTCATGATATGTTCGCTTTCCTCAACGGGAACATCATAATCGCCATTACAATGCGCAATGAAAACAGGTGGAAGTGTTTTAAGTTCATCTGGTGCAATATTATATTTTGAATCAGTATAATCAGCAATGTTAATCATATTTATCCATTTACCTGTGCCACGTGCATAAACGTAGATTAAAAAACGTTGTGCGATCTGATCTTGAACAACCGGTGTTGGTGAAGTGAGTTGTGCAATCATTGTTTCGTTTACGCTTTGAGCTATTTTTGCGTAATAACTATTAGTTGTTTTAAAAGGTTCAGTGTTGATGCGACTATAACCATAAAAATCAATAACACCATCAATATCTCTGTCTCGTGCAATTAATAGACTTAAATATGCACCTGATGATCTGCCAAAGGTAAAAATAGGGCAATTAGAATATTGTGATTGAATCGCATCGAATGATGCGTAGACATCCTCAATAATGCAATCGAGACTTACTTCTGGTAATAAACGATAACTTAGTTGAATTAAATCGTAATGTTCCGTAAGGATATCGATATACTGTGGGGATAAATCGTTAGCTTTACCGAACATTAATCCACCACCGTGGATGTAGACAATGGCACCTTTTGTTGGTTGATGCTTCGCTTTAATAATTGTGTAGGGTAATTCAAACGCATCTTTAGTAATTACTTTATCTTTAATTTCAGTCACGACTATACAGGCTCCTTATTTTTGATATTGATGTCATTATAACACTGTCTTAAATTTCCATGAAAAATAGTCTTAAGACGATGAGTCATGATAATTCTGTTCCAATTGACGTAAAGCGTCACGGGTATGCTTCTTTAGACCTTCCCCATAATCCATCATTTTAACAATATCTTTAAAAGCAGCATGTGGAATGGCTAAATCTTCTAAATCTGCCATAGAAAATTCAAGATTGATATCATGAGGTCGCTGTTCAGCAAGTTTATGCACAAAGTCAGGTTCTGTGACAAAAGGCGAAGACATGCCGACCATATCTGCATGTTGTAAAGCATCTAAAGCAGACTCTGGAGAATTAATCCCGCCACTTGCAATTAAAGGGATGCGACCAGCTAAATGTTCATAGACAATTTGGTTAACTGGTCGACCGAAATGTTCACCTGGTGTACGAGACGTATTTTGATAAATATGTCGCCCCCAGCTAGCGATTGCTAAATATTGGATGTTTGAAACGTCCATGACCCAATCGATTAATTGATTGAACTCGTCAATGGTATATCCTAAATCACTACCTCTGGTTTCTTCTGGCGTTGCTCGAAATCCTAAAATAAAATTGTCAGGTGCTTCTTTATCAATCACTTCTTGTACCGCACACATAACTTCTAAACATAATCTTGCACGATTTTTTAATGAGTCGGCACCGTAATGGTCTGTACGTTTATTCGAAAAAGTTGAGAAAAATGTTTGAATCAGCAAACGTTGTGCAATCGAAATTTCCACACCATCAAAACCTGCTTTAATCGCGCGTAATGTAGCATCGCGATACTGCTGAATGATGCTATTGATTTTCTCATGAGACATGGCGATAACATCGTGTTCAATCGGTGAATGTAACGTCATAGGGCTTGGTCCATACACCTTTCCAAAATTTAAAATTGCTTGATTTGAAAAACGACCAGCATGCGCTAGCTGAATAATAGCGAGGCTACCATGTTGTTTCATCGTAGATGCCATGTTAGTTAATCCAGGGATACAAGCATCATGATCAATATTAAAGCCGTATTCAAACAATTGACCATATGGCTCAATGTAAGCAGCGCCGGTGACTTGCATACCAGCTGAATTAGAGCGACGTGCAGCATAAGCCAAGTCTGCTTTTGTAATATAGCCTTCTTTTGTTGATGCGTTTACGGTCATTGGTGATAATACAAAGCGATTCGAAATTTTGATGCCATTAGGTAAGTGGATTGATTGTAAAAGTGGTTTGTATCGGTACATACTATGATTCCTTTTCTATTCAATATTGTTTTCAAAGTACCATGGAAAGAATGAATAATCAATGATGAACAGTCTTGATAGAATAGAATTGGTACATGGAAAGCATTTTTAAAATTAAAATTGAACTAATGAATGTCATTTGTAGGTCTGAAAATATGAATATGAAAAAGAAAAATACAAGCGAAAAGATATAAAAGTTAATTGAAAAACGTTATCATATACGTGGGTATATGAAGAGGGAATGGTATTAAGAACGCTAAAATGTTATGTCTGTTTGACATGACAGGATAAGTTTGGAGATGACGGATTGGTTAAATTAAGCGTATTAGACTATGCCTTAATAGATGAAGGTAAGGATGCACAAAAGGCGTTGCAGGATTCAGTGACACTTGCAAAATTAGCAGATCGACTTGGCTTTAAGCGAATTTGGTTTACGGAACATCATAATGTACCAGCGTTTGCGTGTAGTAGTCCAGAACTTTTGATGATGCATACATTGGCGCAGACAAATCACATACGAGTTGGTTCTGGTGGTGTGATGTTGCCGCACTATCGCCCTTATAAAATTGCTGAGCATTTTAGAATGATGGCAGCGTTATATCCAAATCGTATTGATTTAGGTATTGGTAATAATCCAGGTACTACTATGGTAAAGCAAGCTTTAGATGGAATAAATCCTACATATGATAGTTACGATGAATCGATTTCGTTATTACGTGATTATCTTACAATAAAGGATAAACCAAGTGCGCATACGTTAGGTGTCCAACCACACATTGATCATTTTCCAGAAATGTGGTTATTAAGTAGTAGCGCAACATCTGCCAAAATAGCTGCTGAACTAGGTATAGGACTTTCTGTTGGAACATTTTTGCTACCGGATATAAATGCGATACATGCAGCGAAGGATAACATTGATATTTACAAAAAACATTTCCAAGCATCAACGATTAAAATGGACGCAAAGGTGATGGCATCTGTATTTGTCATTGTAGCTGATAACGAAGCGGAAGTAGCAGCATTACAACATGCCTTAGATGTTTGGTTATTAGGTAAATTACAATTTGCAGAATTTGAACATTTTCCATCGGTAGACACAGCGCAAAAGTATAAGCTTAATGATCGAGACAAAGAGATGATTCAAGCACATCAAGCACGCATCATTGCAGGTACACAAGAACAGGTTAGAGCACAATTAGATGATTTCATTGCTACGTTTGAAGTTGATGAGGTGTTAGTAGCACCGCTTATTCCAGGCATTGAACAGCGTTGTAAAACATTAAAATTACTCGCGGAAATCTATTTGTAGCATTTTAAATAGAAGAGAAAGGATGAAGATAAGATGAAAAAGTTAGCCAATTATTTATGGGTAGAAAAAGTAGGAGATTTGTATGTGTTTAGTATGACACCTGAATTGCAAGATGATATTGGGACAGTAGGTTATGTTGAATTCGTAAGTCCAGATGAAGTTAAAGTGGATGATGAAATTGTGAGTATCGAAGCATCGAAAACGGTCATTGATGTGCAAACGCCATTGTCAGGAACGATTATTGAGCGAAATACAAAAGCGGAAGAAGAACCGACAATTTTAAACTCTGAAAAACCAGAAGAAAATTGGTTGTTCAAATTGGATGATGTCGATAAAGAAGCATTCCTAGCATTACCGGAGGCTTAAATGGAAACGTTAAAATCAAATAAAGCGAGACTTGAATATTTAATCAATGATATGCGTCGAGAGAGAAATGACAATGACGTATTGGTAATGCCATCTTCATTTGAAGATTTGTGGGAATTATATCGAGGCTTAGCAAATGTCAGACCGGCATTACCTGTAAGTGATGAATATTTAGCTGTACAAGATGCTATGTTAAGTGATTTGAATCGTCAACATGTTACGGATTTGAAGGATTTGAAGCCGATAAAAGGTGACAATATCTTTGTTTGGCAAGGTGATATCACGACGTTAAAAATCGATGCTATTGTTAATGCTGCAAATAGTCGTTTTCTAGGATGTATGCAAGCTAATCATGACTGCATTGATAATATTATTCATACAAAAGCGGGTGTTCAAGTTCGACTTGATTGTGCAGAGATCATTCGACAACAAGGGCGCAATGAAGGTGTAGGTAAAGCCAAAATAACACGTGGATATAATTTGCCAGCAAAGTATATAATTCATACGGTTGGTCCGCAAATACGTCGATTGCCTGTTTCAAAGATGAATCATGACTTGTTAGCTAAATGTTATCTTAGCTGTCTTAAATTGGCTGATCAACATAGTTTAAATCATGTCGCTTTTTGCTGTATATCTACAGGTGTATTTGCTTTTCCTCAAGATGAAGCAGCAGAAATTGCTGTTCGAACAGTAGAAAGCTATCTCAAAGAAACAAATTCAACATTGAAAGTCGTGTTCAATGTATTTACAGATAAGGATTTACAACTGTATAAGGAGGCATTGAACCGTGATGCAGAGTAGTAAATGGAATGCAATGTCTCTGTTAATGGATGACAAGACAAAGCAGGCTGAAGTATTGCGTACTGCGATTGATGAAGCAGATGCGATAGTGATTGGAATTGGTGCAGGCATGTCTGCATCTGACGGATTTACATATGTAGGAGAGCGTTTTACGGAAAATTTCCCGGATTTTATTGAAAAATATCGCTTCTTTGATATGTTGCAAGCGAGTTTACATCCTTATGGCAGTTGGCAAGAGTATTGGGCGTTTGAGAGTCGTTTTATTACATTAAACTATTTAGATCAACCTGTAGGTCAGTCTTACCTCGCTTTAAAATCCTTGGTGGAAGGTAAACAGTACCACATTATAACTACGAATGCAGATAATGCTTTCGATGTAGCTGATTATGATATGACGCATGTATTTCATATACAAGGCGAGTATATACTGCAACAGTGTAGTCAGCATTGTCATGCTCAAACGTATCGCAATGATGATTTAATTCGTAAAATGGTTGTTGCGCAACAAGATATGCTTATACCTTGGGAGATGATTCCAAGATGTCCAAAATGTGATGCTCCAATGGAAGTGAATAAACGTAAAGCGGAAGTTGGCATGGTTGAAGATGCTGAATTTCATGCGCAACTGCAACGTTATAATGCTTTTCTAGAGCAACATCAAGATGATAAAGTGTTGTATTTGGAAATTGGAATTGGTTTTACTACACCACAATTTGTGAAACATCCTTTTCAGCGTATGACACGTAAAAATGAAAATGCACTTTATATGACGATGAATAAAAAGGCATATCGCATTCCGAATTCAATTCAAGAACGTACCATACATTTGACTGATGATATCTCAACATTGATTACAACAGCACTCCGGAACGATAGCACAACGAAAAATAACAACATTGGAGAGACAGAAGATGTACTTAATAGAACCGATTAGGAATGGAGAATATATTACTGATGGTGCGATTGCACTCGCCATGCAAGTTTATGTTAATCAGAATATCTTTTTAGATGACGATATTTTATTCCCTTATTATTGTGATCCAAAAGTGGAAATTGGACGTTTTCAAAATACTGCTATAGAAGTGAATCAAGATTATATAGATAAACACAGTATTCAAGTAGTTCGCCGAGATACTGGTGGTGGCGCTGTGTATGTTGATAAAGGTGCCGTTAATATGTGTTGTATTTTAGAACAAGACACTTCAATTTATGGTGATTTTCAACGATTTTATCAACCAGCTATAAAGGCATTGCATACATTAGGTGCAAGAGATGTGATACAAAGCGGTAGAAATGATTTAACATTGAACGGCAAAAAAGTGTCAGGCGCCGCAATGACATTAATGAACAATCGTATTTATGGCGGTTATTCGCTATTACTTGATGTTAATTATGAAGCAATGGATAAAGTGTTAAAGCCTAATCGCAAAAAGATTGCATCGAAAGGGATTAAATCTGTGCGCGCACGTGTTGGTCATCTTAGAGAAGCATTGGATGAAAAGTATCGTGGTATAACCATTGAAGAATTTAAAAATTTAATGGTGACGCAGATTTTGGGAATCGATGACATTAAAGAGGCAAAAAGGTATGAATTATCCGAAGCAGATTGGGAAGCGATTGATGAATTAGCTGATAAAAAGTATAAAAATTGGGATTGGAATTATGGCAAGTCACCCAAATATGAATATAATCGAAGTGAAAGATTATCATCAGGTACTGTAGATATTACCATTTCTGTTGAACAAAATCGTATTGCAGATTGTAGAATTTTTGGTGATTTCTTTGGACAAGGTGATATAAAAGATGTGGAACAAGCGCTACAAGGAACAAAAATGACAAGAGAAGATTTAACGCATCAGTTAAAGCAATTAGACATCGTTTATTATTTTGGTAATGTTACGGTTGAATCATTGGTTGAGATGATTTTAAGTTAATTTTGTTTAGGCGTTAATGTCGCACCCTCGTTGAATATGTGTATTTGCTTTTAAAATGGTGACTATGTAGTTATGTAATTTGAACATACGATTGAAAATGAATTTAGTTAATTAGCAAAGACATCATATTTATAGCGTTTGTGTTTATTAGTGATTGGGTATTTGAAAATGGTCAATGATAGTTTTTAAAGGAATAAATTCATTTTCATTTATACCAGTAAGATTAAATACTAGCTACCAAAGTCTATTTATATACGTCAAAATATAATGACTGCTATAATGAGTAATCAATAGACACAAAGAGGAGATTATGTGATGAATAATAAAGTATTAGTGACGGGTGGTACAGGGTTTGTTGACATGCGAATCATTTCACGATTATTAGAACAAGGTTATGAGGTCAAAACGACGATACGTGATTTAAGTAAAGCTGATAAAGTAATTAAAACAATGCAAGACAATGGTATTTCCACAGAGCGATTAATGTTTGTCGAAGCGGATTTATCACAAGATGAACATTGGGATGAAGCAATGAAAGATTGTAAATATGTGTTGAGTGTGGCATCTCCAGTGTTTTTCGGTAAAACAGACGATGCAGAAGTGATGGCGAAGCCTGCCATTGAAGGCATACAACGTATTTTAAGAGCTGCAGAACATGCTGGCGTGAAGCGTGTGGTGATGACTGCAAACTTTGGTGCAGTTGGTTTTAGTAATAAAGATAAAAATTCAATCACAAATGAAAGTCATTGGACAAATCAAGATGAACCAGGCTTATCAGTATATGAAAAATCAAAATTGTTAGCTGAAAAGGCAGCGTGGGATTTTGTTGACAATGAAAATACGACAGTAGAATTTGCCACAATCAATCCAGTTGCAATTTTTGGACCATCATTAGATGCACATGTTTCAGGAAGCTTTCATTTATTAGAAAATTTATTGAATGGTTCAATGAAACGTGTACCTCAAATTCCATTAAATGTTGTTGATGTGAGAGATGTAGCAGAACTACACATTTTGGCAATGACAAATGAACAGGCTAATGGCAAGCGATTTATTGCTACGGCTGATGGACAAATTAATTTATTGGAAATTGCAAAATTAATTAAAGAAAAACGACCTGAAATAGCTCAAAAAGTTGCTACTAAAAAATTGCCAGACTTTATTTTGAGTCTAGGTGCTAAATTTAATCATCAAGCTAAAGAAGGTAAACTTTTATTAGATATGAACCGCAATGTAAGTAACGAACGTGCAAAAACATTACTTGGTTGGGAACCGATTGCGACACAAGAAGAAGCAATTTTAGCAGCAATTGATAGTATGGTTAAATTTCATTTAATATAATACAAAAACACCGTCCATAAGTAAGTGGCTTTCCTCTTGATAAAAGGGGCATTCACTCAATATGTGACGGTGTTTTATATTTTTACGTTAACACTATTGCTGTGGCTTTTGACGACCTTTTAATAAAATTGCTGTCGCACCTACGATAATAATAAATAGAATCGCACCAAATAATCCCATATATTTTACTGCGTTACCGAACACGATACCGACAGCTAAAAAGTCTGTATCTGAGAATGTTGTTGCAGCACCACCTAATTCGCCTAAAAATGGCAAGAATAATAATGGTAAAAACGTGATTAGGATACCATTTAGAGCGGCGCCAGCAACAGCACCTTTAATACCGCCTCTTGCATTACCGAATACAGCAGCCGTTGCACCTAAGAAGAAGTGTGCAACTACGCCAGGTAAAATGACGACGCCACCAAATAAGAATAAGATAAACATACCGATGACACCTGTAATAAAGCTGACAAAGAATCCAATTAATACTGCATTTTGTGCATAAGGGAACACAATAGGGCAGTCTAATGCAGGTTTAGAATTTGGTACAAGCTTTTCAGAAATTCCTTTAAATGCTGGGACGATTTCAGCTAAGATTAAACGAACGCCGGTTAAAATAATAAATACACCAGCAGCAAATGTCACACCTTGAATTAATGAAAAGACAATAAAGTTTTGACCATCACTAATAGATTCGTGTACATAACTAACGCCCGCAAATAAGCATGCGATGAAGTAAAGTAATGCCATCGTAATCGAGATACTAATTGTACTTTCTCGTAAGAAACTTAAGCCTTTTGGAAATTTAATCTCTTCCGTTGATTTAGACTTACCTTTGAATAATTGACCTACAGCACCTGCGGCAAAGTAACTGATTGAGCCAAAATGACCTAACGCTACTTGGTCATTCCCTGTAATTTTTCGCATCGTAGGTTGGAGTAATGCAGGTAAGACTGCCATGATTAATCCTAATACGAGTGCGCCGATAACAATCGTTAGCCAGCCTTTAATATGACTGACTGTTAAAATGATTGCTAAAAACGCAGCCATGTAAAATGTATGATGACCTGTTAAAAAGATATATTTTAAATTAGTGAAGCGGGCAATTAAAATATTAACAATCATGCCACAGACCATGATGAGTGCAGCTGTTGTTCCAAAATCTTTTAAGGCTAGTGAGACGATAGCTTCGTTGTTAGGTACGATACCTTGCACACCGAATGCGTGTTGAAATATTTTGCCGAATGGCTCAAGAGATCGAACGACGACATCAGCACCTGCACTTAAAATTAAGAAGCCTAATATCGTTTTAATGGTTCCTGAAGTGATCGTTGCGGCAGGTTTTTTCTGAACGATTAAACCTATAAAGGCAATCAGTGCAACAAGAATGGCTGGTTGACTTAAAATATCGACTATAAAATTAAGGATTGCTTGCATAGGTCGTACCTCCTTTAAATCATGTTAAGTTGTTGTAATTTTTCTGAGAGCTTTTGTTGTAATTCAGCTTTATCTAAAATATTATCAAGAACTAAGACATCCCCTAGACGTTCGGCATTTTCAGCTAAATCTCTACCACAAATAAACAAGTCAGCCATCTCTGGACTTGCTGTCATAATGTCACTATGTTCAACTTCGATATCAGATGGTGCATTAAGTTGCCTAAGTGCTTCTTGTGCGTTCATTTCTACCATAAAACTACTTCCTAAACCGTGGCCACATACTACTAAAATCTTCATATTAATCATGCTCCTTTAAAATGTTTTTAATGTCTTGTGCGTTTGTTGCAGTTAATAGTTGCTGGACTGTTTGGTTATCGCCCAGTATGGTTGCTAAATTTTGTAATACAGATAAGTGTGAATGATTGTCGATGGCACTCAATACAAAAATGAGTGATGCGTAGTGATTTTCATCACAGAATGCCACATGTTGGTTCAACTTTAATAGACTTAAACCAACTTGATGTACGTCATTGTTCGGTCTTGCATGTGCAATTGCAATTTCAGGTGCGATAACGATATAAGGTCCAAGTTCATTAACGCTATCAATCATTGCTTGAACATAGCCTTGTTCAATAATTTGTTCTTGTAGTAATGGCTGAGAAGCTATAGTTATAGCTTCAGTCCAATCATTTACTTGTTCTTTTACAATGATGCGTGTTGTTGACAAAATGTCTAATGACACGTTATTAAGCCTCCTTTGTCATAGTTAAAGCAATGTGTTGTTTAATTTTAAAAATATTCCCATCTAAGAAATCTTGTCGATATAAGTCGCTGCTTAAGCATTCGCTTAACTGTCCCAATGCCTTTAAATGTGTATTGGGGTGGTCCGTTGCTAATGTAATTACAAGGTGAACGGGATCGTTAGCTTTACTACCAAAGATAATCCCTTCAGTGAAATATGTTAGTGCGAAACCTACACCATTCTGTACATAATCAGTACCAGCGTGAATAAGTGCAATATGTGGACTAATGACCATATATGACCCGAATTGTTCAAATTGTTTTAAAATTGCAGCTGTATAATTTGAATAGACAATGCCATCATTGATTAAAGGTTGCACAGCCACTGCAATTGCGGATTCAATTGATAATGGTTGTTTATTTATAATGATGCGATGTTCAGGCAATAAATCTGCGAGTGACTTGCCATCAGTTGCCATTTTCATGACTCGTTGTTCTCTTGAGTCATTGATAATTTGATTCAATTTTTGACGAGATTGTTGATTGATAAATGGATCGACATGAATAACTGGTACAGCTGATATTTCACAAGGTACTGTTGAAATGACATAATCAATGTTATCTTGCAATAATCGACTTTCTTCCAATTGATAAATGGAATAGGCATCCCAAATGTGAAACTCAGGATACAGATGATTTAGTTTTGATTTTAAAAGTTGCGACGTGCCTATACCAGAACCACATAGTAAGACAACCTTAATCATTGATTGCTTATGTGTTGCAACACGCTCTATACTTGATGCGAAATGAATTGTAATGTATGTTAATTCATCTTCGTTGAAGCGAATAGCAGCATCCTGTTCAATTGGGCTAATATGCTTGCTAACGGCTTCTATGATTTGAGGATAGCGACGCATAACTTCTTGCCTCAAAGGATTAGGTTGTAGCATATCGTATTTAATACGATGTATAGCTGGTTTGATATGTGTGATCAGACTGGTATGCAACTTGTTGTCTTTTGACATATCAATGCCTAATTCTTGGCTAACACAAGTGATCAATTCATGTATATTTTGCGATAAATCATGATATTCAAAGGTAATTGAAGATGCTGTATGTTCGGTCATTTTAGAGCCTAGTAAATGTAACGTGATAAAGATAATTTCAGACTCTGGAAATGTGACATTACAACTGCGTTCTAAGTTTTCTATCATTTTTGAAGCAATAGCATACTGATTAGTATGTCGCCATTTATTAATTTCATTGATAGGTATATCGAACGAAAAATTTTCATTTAGACGCTGAATGGCAATGAGTATATGATAGATTAAGCCATCGATAGCCGACTGAACTAAATGATAATTTTCACTATTTAATGTCTTAATAATGGCACGGCGAACCAATGCGATTGATTCTGAATTAAAGATATCAGCCTCTATAAAAGGTGCAGCTTGTTTCATATATTGATGTATAAAGTGTGCATACGCTTTACGATAATAATCTTCCTCACCAATAATATTGAATCCTTTATTGTGGACATAATTTAACTTTAAATGGTATTGATCTAGTTGGGCTTGAATCATTTTAATATCATCTGCAATTGTCCGACGCGAAACATTAACATCTTGCGCAAGTTGCTTTGTTGAAACAGGGTCAGTTGTTTCGAATAACTTTAAAGCGATATGTGTGAGTCGCTCATCTTTTGAAAAATGAATTTGATTCGTTAGATTGTGCTCTAATTCATTTAATAGTGTCGCGTGAGCTGTTGTTACTTTGATGCCTGCAGCTTTATTACGACTGACTTGGTAATGATAAGTTTCAGCATATTGCTCAATATATGCTATATCATATTGAATGGTACGAGGTGATACACCAAGTTGATTAGCAATGGTATTGATTGGAATAAACGTTTGCTCATGAATTAAAAGATACAAAATTTCGATTTGTCTATAACTTAACAACGTAATATCCTCCTATTTGTAATTGTAAGCGATTTCTCGAAAACGTAGATATGCAATCTCTTTCATATTTTAATCCGAAAAATTGCATATCAAAATGTTTATGGCGCAAGATTTTATAGGAATTTTTAAAATAAATTAGATATTCATGTTGACAATTTAAAAATGTCGCAGTATATTTAGTTAGACATCTAACGAAATGGTGGTGCAATAAATGGAATTCACTTATTCGTATTTATTTAGAATGATTAGTCATGAGATGAAACAAAAGGCTGATCAAAAGTTAGAGCAATTTGATATTACAAATGAGCAAGGTCATACGTTAGGTTATCTTTATGCACATCAACAAGATGGACTGACACAAAATGATATTGCTAAAGCATTACAACGAACAGGTCCAACTGTCAGTAATTTATTAAGGAACCTTGAACGTAAAAAGCTGATCTATCGCTATGTCGATGCACAAGATACGAGAAGAAAGAATATAGGACTGACTACCTCTGGGATTAAACTTGTAGAAGCATTCACTTCGATATTTGATGAAATGGAGCAAACACTCGTATCGCAGTTATCTGAAGAAGAAAATGAACAAATGAAAGCAAACTTAACTAAAATGTTATCTAGTTTACAATAAATGGTAAGCGTGACTGGTAGAAATCAGTCACTTTATCTTTAATATTATAGTTAGATATCTAATTGTTAGTAAGCTAATTATTGAAAAAGACAAGGAGTATTGAACAATGAAAGACGAACAATTATATTATTTTGAGAAATCGCCAGTATTTAAAGCGATGATGCATTTCTCATTGCCAATGATGATAGGGACTTTATTAAGCGTTATTTATGGCATATTAAATATTTACGTTATAGGATTTTTAGAAGATAGCCACATGATTTCTGCTATCTCTCTAACACTGCCAGTTTTTGCTATCTTAATGGGGTTGGGTAATTTATTTGGCGTTGGTGCAGGAACTTATATTTCACGTTTATTAGGTGCGAAAGACTATAGTAAGAGTAAATTTGTAAGTAGTTTCTCTATTTATGGTGGTATTGCACTAGGACTTATCGTGATTTTAGTTACTTTACCATTCAGTGATCAAATCGCAGCAATTTTAGGGGCGAGAGGTGAAACGTTAGCTTTAACAAGTAATTATTTGAAAGTAATGTTTTTAAGTGCACCTTTTGTAATTTTGTTCTTCATATTAGAACAATTTGCACGTGCAATTGGGGCACCAATGATTTCTATGATTGGTATGTTAGCTAGTGTAGGCTTAAATATTATTTTAGATCCAATTTTAATTTTTGGTTTTGATTTAAACGTTGTTGGTGCAGCTTTGGGTACTGCAATCAGTAATGTTGCTGCTGCTCTATTCTTTATCGTTTATTTTATGAAAAATAGTGACGTTGTGTCAGTTAATATTAAACTTGCGAAACCTAATAAAGAAATGCTTTCTGAAATCTTTAAAATCGGTATTCCTGCATTTTTAATGAGTATCTTAATGGGATTCACAGGATTAGTTTTAAATTTATTTTTAGCACATTATGGAAACTTCGCGATTGCAAGTTATGGTATCTCATTTAGACTTGTGCAATTTCCAGAACTTATTATCATGGGATTATGTGAAGGTGTTGTACCACTAATTGCATATAACTTTATGGCAAATAAAGGCCGTATGAAAGACGTTATCAAAACAGTTATCATGTCTATCGGCGTTATCTTTGTTGTATGTATGATTGCTGTATTTACAATTGGACATCATATGGTCGGACTATTTACTACTGATCAAGCCATTGTTGAGATGGCGACATTTATTTTGAAAGTAACAATGACATCATTGTTATTAAATGGTATAGGTTTCTTGTTTACTGGTATGCTTCAAGCAACTGGTCAAGGTCGCGGTGCTACAATTATGGCCATTTTACAAGGTGCGATTATCATTCCTGTATTATTTATTATGAATGCTTTGTTTGGACTAACAGGTGTCATTTGGTCATTATTAATTGCTGAGTCACTTTGTGCTTTAGCAGCAATGTTAATCGTCTATTTATTACGTGATCGTTTGACAGTTGATACATCTGAATTAATAGAAGGTTAAATATTTCGTACACCTCTGGCTGAGTATATTTCGGTCGGAAGTGTATTTTTCGAAAAAAATAAATATATGATACGATTATGAAAAATAAAGTGAGATTGGCATATGTATAAATCTAAAATACTGTTGAAATATATTTTTAGTGAAGAATTAGACGTTAAAGATTTAACTGAAGAAAAATATAATCAAGATTACGAAGCATTAACATTTAGCTTTAAAGAGGAAACATATCAAAGTAGGTTAGCTAAGAAAACACCGACTAAAGCAGGTTATTTTGTTGCATGTTGGACAAAAGATGAGAACAATTGTAATCAACCATACTCGAAAGAGGCGTTTGCAGATTACTTAATGATTATAGTTATTGATGAAGAATTAAGCGGTTATTTTTTATTTCCTAGGGAATTATTGGTAGAAAAAGGTATCTTAACTACATTTGAACATAAAGGTAAGATGGCTTTTAGAGTTTATCCTAAGTGGTGTAATCAATTGAATAAAACAGCAGGGCAAACACAAAAGTGGCAATGTAAATATTTTTTATCATTTAATGATGAACGGTTTCTTGTCCTACTTTATTCCAAGTGAGGATAAAGCTCAACATTGCAAACACACTGATTGCTGTTAATAAAATAAAACCGACATCCCATCCGAATTTATCAACTACAGCACCTAAGACGATGTTGGCCATTACAGCACCAAACAGATAACCAAATAATCCTGTTAATCCAGCTGCTGTGCCAGCTGCTTTTTTAGGTACATAATCTAATGCTTGTAAACCAATTAACATAACTGGTCCATATATTAAGAAACCAATGGCAATTAATGAGACATTGTCTAACCAAGCATTGCCTGGAGGATTTAACCAATAAATTAATACAAATACTGTGACACCTAACATAAAGAAGAAACCTGCAGGTCCACGACGACCTTTGAATAATTTATCAGAAATGTAACCACATAATAATGTACCAGGAATTCCAGCCCATTCGTATAAGAAGTATGCCCAACCTGATGCTTTTAAGTCGAAATGTTTTTCTTCACTTAAGTAGACTGGCGCCCAATCAAGTACACCATAACGCACGAAATAAACAAATATATTTGCAAAGGCAATTGCCCATACCCATTTATTGTTTAGTACATATTTAAATAAAATTTCTTTTGTAGTTAATTCTGTTTCTAATGTTTTCTTATCGCTTGTAGCAAAGTCATTTTTATAAATTTCGATTGGAGGTAAACCTTGAGATTGAGGTGTGTCTCTAATCAATACGTATGAAATTGCGGCAATGATAAGTGCTAAGAGTGCAGGGTAAATGAATACACCTTCGAAACCTTTTAAATAACCAAAGTTGATAAATGCTGTTGTTGTAATACCCCAAGCAGCAATAGGTGCCATAATACCTCCACCAACATTATGCGCAACGTTCCAAAGGGCAGTCTTACTTCCGCGTTCACTTACACTAAACCAGTGAACGAGAACACGACCTGAAGGTGGCCAGCCCATACCTTGAAACCATCCATTTAAGAATAATAGGACAAACATAATACCGATACCTGATGTAAAGAACGGTACAAATCCCATTAACAAATTGACGATAGCAGTGAGTGCTAATCCAAGAACTAAGAATATCCGAGCATTGCTCCGATCACTTACAGTACCCATAAAGAACTTACTAAATCCATATGCGATGGAAACAGCAGAAAGTGCAAAACCTAGTTCCGCTTTTGTAAAACCTTGCTCTTGCAATGCCGGCATCGCTAATGAAAAGTTTTTACGTAATAAATAGTACCCAGCGTAACCGATGAAAATCCCAAGAAATACTTGGAGACGTAATCGTTTATAGGTATCATCTATCTGATTTTCTGGCAAAGGCTTAATATGCTTTGCAGGTTTAAGAAAATTCATAAAATCCTCCTTAATATGTATTTATATGCATTTTGTGCGATAAACTTATATTAGACATGTATGAAAGCGTTGTCAATATACTTTTGTGAAATCTTGCAGATTTAGTTTTTGAAGCATTTTATAAACAGTCAGAAAAGTAAATGGTCGAACATAAATTAATAATTATGCAATTATTATGTCGTTATACTTACTAGCTGTGTATCTACGAATGGAGTGCAAACATATTTTTATTTGCAGAAAAGGGGTAAATGGCATATAACTATCTTTTTTATGTAGGTTGGTATAAAATTTATACTAATAGGAGGGATAGTATGAATATAGTAGGGCATCATCACATATCCATGTATACAAAAGACGCAAAACGTAATAAGGATTTTTACACAAATGTCCTTGGATTACGATTAGTTGAAAAGTCGGTTAATCAAGACAATCCGTCAATGTATCATTTGTTTTATGGGGACGAAGTAGGTACAGCTGGAACAATTTTAAGCTTTTTTGAAATTCCCAATGCGGGTCATAAGCAGCCAGGTACTGAAACGATTTATCGATTTTCATTATTAGTACCAAATCAAGCGGCACTTCATTATTTTGAAAAACGCCTTGATAATAATGGTATTAAGTCTGAACGTTTGTACTATCTTGGACAAGAAGGTATTGTCTTTAAAGATGAAGACGACTTAGAAATCATACTGCTTGTTAATGATAGTTTTGAAGTACCACATCAATGGCAACATAACGCTTATAGTGAAATACCTCAAGCATATCAAATTTTAGGAATAGGGCCAGTCGAATTAAGAGTTAGAAATGCAGCGCGTACGGTAGAATTTTTGGAAAATGTCTTAGGTTATCGCAAAAGAGATAATAAATCATTCGATGTGCTGACATTAGCACCACAAGGTTTATATTCGGATTTTGTAGTTATTGAGCAACAGGGACAACGTGAAAGACCTGGACGAGGTTATATCCATCATATTGCAGTTAATACACCTCAAATGAGTGACTTAGATGCAATTTACAAGAAATTACAACAACAACCACAAAGTAATTCAGGTATAATTGATCGCTATTTCTTTAAATCATTATACTATCGCCATAATTCAATTATGTATGAATTTGCGACTGAAGCGCCTGGATTTACTATTGATACACCTCTTGAACAATTAGGAAGTCAATTGAACTTGCCTGACTTTTTAGAAGCAGAACGTGAACAAATTGAAAGTAAGTTACACGAAATATAAAGGAGAATGTTTAATGGCAAAATTAGAAATGAATAAAAATACGCCTCTTGAGTTTGGTTTGTATTCCTTAGGTGATCATTTATTGAATCCATTGAAAGGTGAAAAAGTTAGTTATGAGCAACGTATTAATGAAATTATTGAAGCAAGTAAATTAGCAGATGAAGCAGGTATTGATGTTTTTGCAGTTGGTGAAAGTCATCAGGAGCATTTTACAACACAGGCACATACGGTTGTGTTAGGTGCAATTGCCCAAGCGACAAAGCATATTAAAGTTTCAAGTTCTTCAACGATTATTAGTGCAACAGATCCTGTAAGAGTATTTGAAGACTTCGCGACATTAGATTTGATTTCTCATGGTAGAGCCGAAATTGTAGCTGGCAGAGCATCAAGAACAGGTATTTTTGACTTGTTTGGCTATGATTTAAAAGACTATGATGAATTGTTTGAAGAAAAATTAGGTTTACTTTTAGAGTTAAATAAAACTGAGCGTATTACTTGGTCTGGAAAATATCGTCCAGAACTTAGAAATATGAAAATATTCCCAAGACCAATCGATAATACATTGCCAATATGGCGTGCTGTTGGTGGTCCACCTGCAAGTGCTATTAAAGCGGGAAAACAAGGTGTGCCAATGATGATTACAACTCTTGGTGGCCCAGCAATGAACTTTAAAGGTTCTATAGATGCTTATCGTCAAGCAGCAACTGAAGCAGGTTTCGATGCTTCGCCTAAGTCTTTACCAGTAAGTACAGCGAGTCTGTTTTATACAGCTGAAACAACTCAGGATGCTATGAGAGAATTTTATCCACATTTGAATACAGGGATGTCATTTATTCGTGGCGTTGGTTATCCGAAACAGCAATTTGCTAATTCGTCAGATTATCGAGAAGCGCTAATGGTTGGAAGCCCGCAACAAATTATTGAAAAGATATTGTATCAACACGAGTTGTATGGTCATCAACGTTTTATGGCACAGCTTGATTTTGGCGGTGTGCCATTTGAAAATGTTATGAAGAATATAGAGTTAATTGGCAACGACATTATACCGGCGATTAAAAAGCATTTATCAAAATAGGAGGGGCGTCATCATGAATATTGTATTATTGTCAGGTTCCACAGTAGGTTCTAAAACGAGAATTGCTATGGATGATTTAAAAAATGAACTAGAAGTCATCAATGAGGGACACCAAATAGAATTGATGGATTTACGAGACCTCGAATTAGAATTTAGTGTTGGAAAGAATTATCTAGATACTACAGGAGATGTATATAAATTAACGACGTCGTTAATGCAGGCTGATGTGATTTTTATTGGTTTTCCAATTTTTCAAGCTTCCATCCCTGGTGCTTTGAAAAATGTATTTGATTTGCTTCCGGTCAATGCGTTTCGTGACAAGGTAATAGGACTTGTAGCGACAGCAGGTTCTAGTAAACATTATTTAATTCCTGAAATGCATTTAAAACCAATATTGAGTTACATGAAAGCACATACGATGCAAACGTATGTATTTATTGAAGAGAAAGATTTTTCAAATCAACAAATTGTCAATGATGATGTTGTATTTCGTTTAAAAGCGTTGGCACAATCCACAATGCGAACTGCTAAAGTACAACAACATGTGCTTGAAGAAGAAAACAACCAATACGACTTTTAAAGTATAAAAATAAGACGCTCGGCACACTAAATTTGTAAGTGTTTGAGCGTCTTTTTATTTAACTATATAGCCAGTGAACGACGATAAAGGCAAGTGATGACAAGCATATTGAGGTAATAATGATTGTCATAAGCGGTTTAAGTGCGCGATTTTTAAGATCTTTAAATGCCACATTTAACCCTAAAGCAACCATGGCCATTAATAAGCAAATTGTTGATACAGTATTTAAAATATTTAGCAATGCTGACGGAATAGTTACATATGTATTCACTAAGGCCATAATGACAAATCCAATTAAAAAGTAAGGAATGCTTATTCGACCCTTGCTAGATGATTCTGATGAACGGAAACGCATAATTAAAATAAGTACAATGGTTAATGGAATCAGTAAGAATACTCTACCAAGTTTACCAAGAAGTGCAATTTTAAGTGCATCACTACCACCAAAGCCACCAGCTAAGACAACGTGTGCAATTTCATGAAGACTAACGCCGGACCAAGCGCCATAAACATTTGTCGTCATTGAAAAGATAGCATAGATAGCTGTATATATAAGTGAAAATATCGTACCAATCAATGCGATGATACCGATACTAATAGCTGTATCCTTTTCACGTGATTTGAATATTGGAGCTACTGCAGCAATAGCGGCAGCACCACAAACGCCTGTACCTACACCTAGTAATAATGCGATGTTTTTGTCACCATGCAACAGTTTGTTGACAAAGAGCATCATTACAATACTAAAAATAACGACACCTACATCGATGGCTAATAGTCTACTACCTTGACCGATAATATCAAATATATTGAGTTTAAGTCCGTACAGGATAATTGCAAATCTTAATAAATATTTAGATGAAAACGTAATACCTGAGCTATATTGTTCAGGATATCCTCTAAAGTGACGATATAGAATAGCGATTAATATCGCGATAGTTAATGCGCCAACCTTATCTAGGATTGGCAATTTAGCTGCTAAAAAGCTAAATAATGCGACTATAAATGTTAGTGATAGTCCAATCATAAAATGCTTATTTTTCAATGATGCCATGAGCAGTGCCTCCTTTAATAGCATTTTAGCACTGTTTTGTAGTATTTTTAAATATAAATTTGGAATGGTTAATAAAGTAGTTATTAAATTAAGTTGTGTGATAGGTATCAAGGACATCAATCAAAGTAATAGGCACTACAACCCTTATTGGTGGGGCCCCAACAAAGAAGCTGACGAAAAGTCAGCTTACAATAATGTGCAAGTTGGCGGGGCCCCAACATAGAGAATTTCGAAAAGAAATTCTACAAGCAATGCAAGTTGGGGAAGGACAACAAATTTAAGATACAAGGCGTAATATTAATATGTTATTATTATGATAATTTACAGAATTATATGAAAAATAAATGAGGGTGTGATGGTATGTTTGGAATGAAAGTGAATGAACAAATAAGATTAAAAATTTTAGAAGCCCATGACACAGAAGCGCTTTTCAATTTAATCAATCGTTCAAGAAATTCACTTAGGGAATGGTTACCTTGGGTAGATGCAACTGAGCAACCATCAGATACGCGTGCATTTATTAAAAGAGGACTTTTGCAATTTGCTGATGGTCATGGATTTCAGTGTGGTATTTGGTATGAGGGAATGCTAGTTGGTGTTATCGGTTTGCATGAAATTAATCACATGCACAGAAAAACTTCAATAGGGTATTATTTAGATAAACAATTTGAGGGTCATGGGATTATGACACAAGCAGTTGAGGCATTGATAAAGTATTGCTTCGATGAGATTGACTTAAATCGAATTGAGATCAGTGCCGCAGTTCATAATGAAAAAAGTCGAGCTATTCCTGAAAGGCTAGGATTTACTAGAGAAGGTATGTTACGTGACAATGAATTACTAAATGGTATTTATTCATCGAGTTACATCTATAGTTTATTAAAATCAGAATATAATGAAGGATGATAAATCAGACTACAAAAGAGTAATGACTTACATATAAGTATTACTCTTTTATTTATTTTCAAACTAAAAAGGTTGTTGACAGTATTATTTTATAACAATATAATGATTTTGATAATTATTATCAAGTAGATAATGTTCATGGGAGGATGCCTTAAAATCATCATTTTAAGAGCCACGTATTATCTTGGCATTTAGGGAGTGTGAGATAGTACGAATGAGGGCATGTCTATGGGGATAATAGAATTTCTATAATGAGGTGTCAAAATGAAAAAGTTAACAACGCTATTATTAGCATCAACGTTATTAATTGCTGCATGTGGGAACGACGATAGTAAGAAGGATGATTCAAAGACATCGAAAAAAGATGATGGTGTTAAAGCAGAATTAAAACAAGCAACAAAAGCATATGATAAATATACTGATGAACAGTTAAATGAATTTTTAAAAGGTACAGAAAAATTTGTTAAAGCGATTGAAAATAATGATATGGCCCAAGCAAAAGCGTTATATCCAAAAGTTCGTATGTATTATGAACGCTCTGAACCAGTTGCAGAAGCATTTGGAGATTTAGATCCTAAAATTGATGCACGTCTTGCAGATATGAAAGAAGAGAAAAAGGAAAAAGAATGGTCAGGATATCATAAGATTGAAAAAGCATTATACGAAGATAAGAAAATTGATGATGTGACTAAAAAAGATGCACAACAATTATTGAAAGATGCAAAAGAATTGCATGCCAAAGCTGATACATTAGATATCACACCAAAATTAATGTTACAAGGTTCTGTTGACCTATTAAATGAAGTTGCAACTTCTAAAATCACAGGTGAAGAAGAAATTTATTCACATACAGATTTATATGATTTTAAAGCGAACGTTGAAGGCGCACAAAAAATTTATGACTTATTTAAACCTATTTTAGAGAAAAAAGATAAAAAATTAAGTGATGATATTCAAATGAACTTCGATAAAGTGAATCAGTTATTGGATAAATATAAAGATAACAACGGCGGTTATGAGTCGTTTGAAAAAGTATCTAAGAAAGACCGTAAAGCATTTGCAGATGCTGTTAATGCATTAGGAGAGCCACTAAGTAAAATGGCTGTGATTACTGAATGACAAATTATGAACAAGTTAACAATAGTACGCAATTTTCAAGACGTACATTTTTGAAAATGTTAGGTATTGGCGGTGCCGGTGTTGCAATTGGCGCAAGTGGTGTTGGTAGCATGTGGTCTTTCAAATCAATGTTCAATACACCAGAAGATCCGGAAAAAGATGCGTATAATTTTATGGTAAAGTGCAACCAGGCATTACCACACCGACGCAAAAAACATGTAAATTCGTTGCATTAGATTTGAAATCAAAAGATCGGGATGCGATTAAAGCAATGTTTAAGAAATGGACGGTTATGGCTGATCGTATGATGGATGGAGATGCAGTTGGCAAGGCCAGTAACAATCCTTTAATGCCGCCAGTAGATACCGGTGAATCGATAGGATTAGGTGCAAGCAAGTTAACGATTACCTTTGGAATTAGTAAGTCTTTGATGAAGAAAATTGGGTTATCTAATAAAATTCCCGATGCCTTTAAAGATTTACCGCATTTTCCGAATGATCAGTTAATAGACGATTACAGCGATGGCGATATTATGATTCAAGCATGCTCAAATGATTCACAAGTGTCTTTTCATGCGGTTCATAATTTAGTTCGTCCGTTTCGAGATATTGTTAAGGTGCGTTGGGCGCAATCTGGTTTTATCTCTGCTAAAGGTAAGGAAACGCCAAGGAATTTAATGGCATTTAAAGATGGAACAATTAATCCTAGGAAGAATAATCAACTTAAAGATTATGTGTTTATTGATGATGGATGGGCGAAGCATGGAACTTATTGTGTTGTCAGACGTATCCAAATACACATTGAAACGTGGGATCGCACTGCATTAGAAGAACAAGAGGCGACATTTGGTCGGAAACGACATAGTGGTGCGCCGTTAACAGGCGGGAAAGAGTTTGATGAAATTGACTTAAAAGCGAAAGATAGTCACGGTGAGTACATTATAGATAAAGATGCTCATACGAGACTAGCGAAAGAAGCTAATACGTCAATTTTACGTAGAGCCTTTAATTATGTTGATGGTACGGATGACCGCACAGGTAACTTCGAGACAGGCTTGTTGTTCATTGCTTTTCAAAAAGCGACCCAACAATTTATCGATATTCAAAATAATTTAGGCAGTAATGATAAATTAAACGAATACATTACACATAGAGGTTCTGCTTCATTTTTAGTATTACCAGGTGTTAGTAAGGGAGGATACCTCGGTGAAACATTATTTGACTAAAATTATAGCAATGCTAATAACTGCTGCTATGGTGTGTAGCTTTGGGTTACTGAAAAGTCAGGCAGCAGCACAACAAAGTATTAGTGATGTATATAGTGTGATTACGGATGCGAAATCTGTACTTTCTAATAATTCGATATCGAATGACAATAAGCAGAAAGCAATTGAGCAAGTGGTAAGTGCAGTTAAGAAATTATCGCTTGAAGATAATAGTGAAGGTAATGCTGTCAAATCAGATGTGAGAAAGCTTGAAGATGCAAAAGCGAATGATGATCAAAAAGATACACTTTCGCAATTAACGAAGTCATTAATTGCTTATGAAGAGAAATTGGCTAGTAAAGATGCGGGTTCTAAAATTAAACTATTACAACAGCAAGTCGATGCCAAAGATGCAGCGATGACAAAAGCGATTAAAGATAAAAATAAAGCAGAGCTAGAATCGCTGAACAATAGTTTGAATCAGATTTGGACAAGTAATGAAACGGTGATTCGCAATTATGACGCAAATCAATATGGACAAATTGAAGTCGCATTATTACAACTTAGAATTGCAATTCATAAGTCGCCATTAGATACGACAAAAGTGTCACATGCTTGGACAACTTTTAAATCAAATATTGATCATGTCGATAAGAAAAGTGGTACGTCTGCAAATGATCAATACCATGTATCACAATTAAATGATGAGTTAGAGAAGGCGATTAAAGCTATCGACGACAATCAATTGTCGGATGCTGATGCTGCGCTTACACATTTTATAGAAATTTGGCCGTATGTTGAAGGTCAAATTCAAACTAAAGACGGTGCTTTGTATACGAAAATTGAAGATAAAATACCATACTATCAAAGTGTATTAGACGAACATAATAAAGCACATGTGAAAGATGGCTTAGTAGATTTAAATAACCAAATTAAAGAGGTTGTTGGCCATAGTTATAGCTTTGTTGATGTGATGATTATCTTTTTACGTGAAGGTCTAGAAGTGTTATTAATTGTAATGACATTGACTACTATGACGCGTAATGTCAAAGATAAGAAGGGTACTGCAAGTGTGATTGGTGGTGCAATTGCCGGACTTGTACTGAGTATTATCTTAGCAATTACGTTTGTAGAAACTTTAGGTAATAGTGGCATTCTTCGTGAAAGTATGGAAGCGGGATTAGGTATTGTTGCGGTCATATTAATGTTTATCGTTGGTGTTTGGATGCACAAACGTTCAAATGCGAAACGCTGGAATGATATGATTAAAAATATGTATGCCAATGCGATTAGTAATGGTAATTTGGTATTGTTAGCGACGATTGGTTTAATATCTGTGTTGCGTGAAGGTGTCGAGGTTATCATTTTCTATATGGGAATGATAGGCGAATTAGCGACCAAAGATTTTGTCATAGGTATCGTCTTGGCCATCGTGATATTAATTGTCTTTGCGCTATTATTTAGATTTATCGTCAGATTGATACCTATATTCTATATATTTAGGGTATTGTCGATCTTTATTTTTATTATGGGATTCAAAATGCTTGGCGTAAGTATTCAAAAGTTACAATTATTAGGTGCGATGCCAAGACATGTTATTGAAGGATTCCCAACGATTAACTGGTTGGGCTTCTATCCAAGTTATGAACCATTGATAGCACAAGCTGCTTATATTATGGTAGTTGCTATCTTAATCTTTAAATTTAAAAAATAAAAAACAGGCCGAGTGCCTGTTTTTTTTGTTGCGATGTTGGAAATACTCGGTATTGCAGTATAACGATAATCACAGCATTAATTCTTATAAGATTAATGTGTTGGCGGTTTGCCTCGGCATGTGAATTTAACGATGAACATACTGAACTCAAAGAGCAATATGAGTGGCAATGTGAGTAATATATTTAATGTTATGTCTGGTGGTGCAATGATACTCGCCAGCACAAAGCAAGCGAAATAAATATATTTTCGATAATGCTTCAATGATGTGGTATCTATAAGACCGAATTTTGCAAGTCCTATGAATAATATTGGCAATTGGAATAAAATGCCAAAACTGAAAAGCCAACGGATAAGTTCAACTAAATACGCTTTAAAGCCAATGACAGGCGAAATGTTTAAAGTTAATGATAATTTTAACGCGAATTGAATGATCATTGGAAAGCCAACATAAAATGCAAAAGCGACGCCAGCACAGAATAATAACACGCTGAAAAAACTATATTTATAAATAAATTGACGTTCATTATTATGTAATCCAGGTGCAATGAATGCCCACAATTGATAAAACATGACTGGTGAAATGAAACAAAACGCGATGAAAAATATAATCATCACGTATATTTGGATCATTTCTGTGAATGAAAATGCATGTAAGGACACATGTGCACGGGTAATATACGTTATGAATGGTGTCATCCACCAAAATGATGAAACATATACGACGATGACCGTAATGACGAACGACAATAAAATTTTTACTAACCGATGGCGTAGTTCGCTAAAGTGAACCATTAATGTATCATCAGTACTATTGCTCTCGCTGTTGCTTCGATTCCTTACTGGGTGTATCGTGAGACTCTTTATCTAAATCTTCTGTTGCAGATTTAAATTCTTTTAAAGTAGAACCGATAGCACGACCAAATTGTGGTAATTTTTTCGGACCAAAAATAATTAAAGCGATAATGCTAATGACGACAAGACTTGTCGGGCCTGTGATGCCTAAAATAAAAGTGTTAGTTATCATGATAATCAACCTCGATCATAAGTAGTATATAGTATTTACTTTATACCGAACGATAATTATTATCAACAATATTTTATATAATAATTAAAAAATTGTTATAAATACATTTTACTGAGGTATTAATTCTGAAATGATAGCTTGTTCTTTTAAGTCGATATAAGTACAAGTACCAGCTTGAATATCGATATGCCATTTATAAATGCCAGCTTCAGCCATTTCATCACAAAATGTTTCGAAATCTGTTTGTCCTTGTTGATGTCTAGTTAATACATCTTGAACGATAGATTGATTTGATCTTGGAGCGACAGGATGATTACTTTTGATAGATGAAGTAACAATATCATCTTCTGATTGATGTACGTAAGTTGCTGTGCCATCTTGAATATTAACAATATTGTACGTCATACCCATATCCTTAAATGCTTTGAATAGTTTTGGAAAATCAACACCAGTAAATTGTTGATGTGCTTGTTGAATTGCAGATAATGTAAATGCCATAATAGTCTCCTTTGAATGGTTTGATTTAGTGAAAATGCGTGCATCATACTAAAATTAGAATGCTATTAATTATGCAGCAAGGTGTAACGAAAGTAAAAAAATACGACTTGTAGGCGTTGAGGTGTTTGTTTCAAAATGTCATACATAGGTTGACACTCATATTTTTTTGTGTAGATTTGACAAATATAGTTGTCAAAAAGACAAATATAATTTACAGTGTAATTAAGGAGTTGATGCGATGTGCGTAATCGATTGAAAGAATTACGAGCACGAGATGGCTTAAACCAAACGCAGCTTGCTAAACAAGCGGGTGTTTCAAGACAAACCATTTCGCTAATTGAGCGAAACAACTTTATGCCATCGGTATTAACTGCAATAAAGATTGCTCGTATCTTCAATGAAAAGGTGGAAACTATTTTTATTATTGAGGAGGATGAGGCATGAAGATACTAAGATATATCGGATATCTTTTACTGGGTGGACTTGTAGGTGGTATCATAGGTGGAATTTTAGGTAACTTTGATGGATTGGGTATTGAGAATTTGACGTTTGCGACATACAACAATGTCGTTGTAATATCAATTGTTGCGACCATTATTATCATATTGGTAGAAATCATTGTTTTGATGAATCAAAGACGTGCATTGAAGTATAAGCGGCTTGTAGATGAAGAGGTAGATATCGATGCAACAGATCAATATGAATTGCTTGCGAATCGTTATGTTTTAAATGGAAGTATATTAAGCATTATACAGACAATTATTGCCTTTGTAGTGTTACTAATTTTTGTGGTAGGACACGCTGAAGCAAATGCAATACTATTCTTTTTAATACCATTTTTTGCTAGTGCTATTTTCAATACACAATTTACACTGTTTAATAGAAGATTTGATGATAGAATGCCAAAAATTGCAGATAAGAATTACACTGAAAAGCGATTGGAAATATTGGATGAAGGTGAACGCCATATAGAATTAATTGCATTATTTAAAACATATGCGATCAACTTATCCATATTGATACTAGCCATTGTAGTAATTGGGCTTTATTCAATTACTACTGGAGTTAATCAAAGCTTTAGTTTGCTACTTATCATCGCTATTTTCATATATAACGCCTTTAGTTATTTATTGAAGAGAAGACGTTTTTATTAAAATTAAACAAAGAGGAGCATGGATATGACAACATTGTTAAACGTAGATAGTGTGAACAAACAATACAAAGATTCGGATTTTAAATTGCAAGATGCATCTTTAACGATTTCTACTAATGAGACAGTTGGATTAATTGGGAAAAATGGCTCAGGTAAATCGACATTAATTAATATTCTAGTAGGCAATCGACATAAAGATAACGGTAGTATCACATTTTTTGATGAAGAACATGCTATGGATGATGTCGAATATAAAGAACACATAGGTATAGTGTTTGATGATTTGAGAGTACCTAATAAATTGACTATTAAAGATATTGATAAAGTATTTCAATCTATTTATACGACTTGGAATAGTCAAAAATTCTTTGATTTAATCAAATATTTTGAGTTGCCACTACAAACTAAAATTAAAACTTTTTCAAGAGGGATGCGAATGAAGATAGCTTTAACAATTGCGCTTTCTCATGATGTGAAGTTATTAATCTTAGATGAAGCAACTGCAGGTATGGATGTTTCTGGACGAGAAGAAGTAATGGAACTATTAGAAGATTTTGTCGCGCAAGGTGGAGGCATCTTAATATCATCGCATATTTCTGAAGATATAGAACAATTAGCGGATAAATTAGTGTTTATGAAAGATGGACGAATGATTTTAACTGAACAGAAAGATATACTTTTAGCACAATATGGAATTGTTACGACAGAAGATAAAGATGTTGAAATTCCTAAGCATTTAATCATAGCTTCTAGATTGTCAAAGGGGAAATATCAAATTTTAGTTAAAGATTATGCAGAAATTGAAAATGCAGAACCTTTAAAACACATTGATGACGCTACGAAAATCATAATGCGAGGTGAAGTATAATGAAAGGTATGTTCCTAAGTAGTTTTTATGCAACGAGAATGCAAACATATATTTATTTTATAGTCGCTATCATAGCTGCGGGATACTTTGCAGTATTTAATCCGTTAATGAGTTCGGCAATGGCTGGGGTTATGTTAATCACACCTATTACTGATAATATTAAACATGAAAAAGACTCAAGATGGATGTATTATGTATCTACTTTACCGGTTAAACGTAGTGATTATATTAAGTCATACTTTGCCTTTTATTTAATCTTATTCGGTGCAAGTTTAATGATTGGATTAGTTGTGACTACGATTGTGACCCAAAGTGTGATGATTGGTATTATGTCAGGTTTAATGAGTTTTGGTATCATAGGGGCATACTCTATCATTTTCCCATTGACATTTAAATTTGGCGCTGAAAACTCTAATGTCATTATGATATTTGCATCTATTCTACTACTTATTTCTTTCGTGGTCTTTTTCTTTATATATGGTATGGTTAGTGGTGCATCGGCATTAGAATTTGAAAAAATTAGCACTGAAGGATGGCTAGTTGTCATAGTATATGCGGTCATTGGTATCGTTATAACAAGTGTTTCTTATATATTGTCTATTAAAATTTTTAACAAACAAGAACTATAATCAATATTCTTGGTGTGAAGCTAGTCATTGAAATAATATTTAGAGCAGGTGATAAATCAATACGATTATCATCTGCTCTTTTTGGTGTTGTGGAATGAAATGCGAGATGATAGGTTGAGGTGACATCTCTATATCATATCATTTGTTTTTAGAAGATTAGGTTGTGTGGGAATTGCATCCTTTTATAGTGAGGATTAACGTGTATATATTATTGAGTATGTTGCTGAAATTTATTTGCGTGTATCAATTGATGATGGTATATGCCAATGATTTCCTCGGAAATATAAAAACTCGATCATGTATCATAACTGATGATTGTCTCAAAAATATACTGTGAAGCACAATATTTTTGAATGCAGTTCAAATACATTGATCGAGATCAAGGTTATCTATTCATCACTTTGACGTAGACGTTGATTTTTAAAATAGATGAGCATGATGCAGAAAGTCGCAACGGATACCGAGATAATCATTACTTGGTCGTGCCCTTTAAAGATAAGGCTGATGATATATGATACTACAAGTATGCCAAGTGAAGAAGAAATATATTTTGCGTTTGTCAGTTCATTATGGAAATAAGGCGTGATTAACCATAATCCAATATAGAATATTAAAACACTGATATACATCATATTAATTTCAAACAAGTCATTTAGTTTATTGTTATTACTAAAAACAATTGCGGCATTAATCACACCTAAAGCGATATTGATTAATAAATGCGTATACGATAAACGGAAACCGATAGATGACAATTTATGATTAATGTAATTTTCAGTAATGATCCAATATACACCGAAAAGACTAATTAAAATCATAAATTGGAATATATAAATGTAACTAAAATGATCAATGCTAAATGATGACGAAGCTAAACCAACCAGTACCTCGCCAAAGATAATAATTGTTAGTAATGAAAAACGTTCTACTAAATGCATCATATTAACAGGTGATAATACAAGATATTTCTGAAATGGAATAAGTCCTGTCGCTGCAATGAATACGCCTAAAAATCCAGGGATGTAATGGATACTTTGTGGTAGTACTAATGATAGAAATGATAAAAATGAAATCACAAAGGCTACGGCCGCAAAAGCTTGACATGTACGCTTATCGCCATAATCTAACCCTGTACGTATATGTAATAAATACTGGAATCCGATACTTAAATACATAATTGCCACGCATAAGAAGAATGGGAAGAATGTCTTTTCAAAGTCCGGATATAGGCTGTTAGATAGAAAGACCATGATAAACATATTAAACATCATAAACGAGACGTCTTTGAATGTAACTTGACCAAATCGATTTGTAAAAAATGTTTGATGAGACCACATTAACCATAAGAACAAACTCATGACGATGTATTTGAAAAATAAATCAGCTGAAATGGAACCGTTTTGTGTTGTTAAAATCACATGTGCGATTTTTTGAATGGCATAGACGAAAATTAAATCAAAGAACAACTCATGGAATCCTGCACGCTTTTCAGCTAAATGTTTTGGTGTTAATGCATTAACCATAAAATTTTAACTCCTTTAAGATGTGTAATTAATTTACTAAGTATACTATTTATTTTTTCTAGTGAATAGAGGAAGATTTGGCGATGAAGTGGAAGGAGGGGCGACTGCAAGGTAATTGCGGAATTAACAATCATCAGCGATTTAATATTTGACTAGAGACGTAATGGTAAGGAAAAGTTGATGAGAAATTGATGGTGAAACCAGCTGTGAATAGCGATGCAATGATAGATAGCATTTAATTAGAGTCATTACGCGAAATGATTAATGATAATTTGTGGTAAATCAAAGCATAATTTTGTACTATAGATGAGGATGATAGAGCATATTTAAGAGTGTGAAATGTTAAAGTGAAACCGTTTACGTTTCCGATTGCCCAAACAAATTACATCATTGTATAATATGATTTGTTAAATGCATAACAAGAATGAAAATGTAACATACGTAGCAATTGGTTTCATAAATTGGATGTTAGTGGCGTATTGGTTCATTAGACGTATTAGTAATAAAATTGTATATATCATAAGGAGATGAATATGACATGACGAGAGTCGTATTAGCAGCAGCATACAGGACACCTATTGGCGTTTTTGGAGGTGCGTTTAAAGACGTGCCAGCCTATGATTTAGGTGCGACTTTAATAGAACATATTATTAAAGAGACGGGTTTGAATCCAAGTGAGATTGATGAAGTTATCATCGGTAACGTACTACAAGCAGGACAAGGACAAAATCCAGCACGAATTGCTGCTATGAAAGGTGGCTTACCAGAGACAGTACCTGCATTTACAGTGAATAAAGTATGTGGTTCTGGGTTAAAGTCGATTCAATTAGCATATCAATCTATTGTGACTGGTGAAAATGACATCGTGCTAGCTGGCGGTATGGAGAATATGTCTCAATCACCAATGCTTGTCAACAACAGTCGCTTTGGTTTTAAAATGGGACATCAATCAATGGTTGATAGCATGGTATATGATGGTTTAACAGATGTATTTAATCAATATCATATGGGTATTACTGCTGAAAATTTAGTAGAGCAATATGGTATTTCAAGAGAAGAACAAGATACATTTGCTGTAAACTCACAACAAAAAGCAGTACGTGCACAGCAAAATGGTGAATTTGATAGTGAAATAGTTCCAGTATCGATTCCTCAACGTAAAGGTGAACCAATCGTTGTCACTAAGGATGAAGGTGTACGTGAAAATGTATCAGTCGAAAAATTAAGTCGCTTAAGACCAGCTTTCAAAAAAGACGGTACAGTTACAGCAGGTAATGCATCAGGAATCAATGATGGTGCTGCGATGATGTTAGTCATGTCAGAAGACAAAGCTAAAGAATTAAATATCGAACCATTGGCAGTGCTTGATGGCTTTGGAAGTCATGGTGTAGATCCTTCTATTATGGGTATTGCACCAGTTGGCGCTGTTGAAAAGGCTTTGAAACGTAGTAAAAAAGAATTAAGCGATATTGATGTATTTGAATTAAATGAAGCATTTGCAGCACAATCATTAGCTGTAGATCGCGAATTAAAATTACCTCCTGAAAAGGTGAATGTTAAAGGTGGCGCTATTGCATTAGGACACCCTATTGGTGCATCTGGTGCTAGAGTATTAGTGACATTATTGCATCAACTGAATGATGAAGTTGAAACTGGTTTAACGTCATTGTGTATTGGTGGCGGTCAAGCTATCGCTGCAGTTGTATCAAAGTATAAATAATAAGAAAACAGGTTATCACAACAGTATTAATTACATGTTGGTATAACCTGTTTTTATTTGTTTATGGATTTATTGGGTAATATTAGTCATTTGATGGTTTAATTGCAAATGCTCTAACAGGGAACCCAGGTGCATCTTTTGGTTTAGGGCTGATAGCGTAAATGATAGCGCCACGAGTTGGTAATTGATCTAAATTAGTTAATAACTCGACTTGGTATTTATCCTGACCAAGAATATAACGTTCGCCAACTAAATCACCATTTTTTACAACGTCCACAGATGCATCGGTATCGAATGTTTCATGACCAACAGCTTCAACACGGCGTTCTTCAATTAAGTACTTCAAAGCATCTAATCCCCAACCCGGTGCATGTTGTTGTCCGTTCGCATCTTTGTTTTCAAACGTTTCAATATTAGGCCAACGTTTTGACCAATCGGTACGAAGTGCAACAAAAGTGCCAGGTTCAATAGTACCATGCTCTTTTTCCCATGCTTCTATATGCGCACGTGTTACAATGAAATCATTGTTGTTCGCTACTTCTGTTGAAAAGTCTAATACAATTAACGGCAATACCAATTCTTTTAAATCAATGTCTTCTAAATAACGTTTATTCTCGACAAAGTGAATTGGTGCATCAATGTGAGTACCATATTGCGTTACAATATTCCAACGTTGCACATAGAAACCATGATCTTTAACAGTGAATAAAGTTGAAACCTCGCCTTTTTCAAACTCACTAAAACGTGGTATTTCTGGATCAAATGTATGCGTTAAATCAACCCAAGTTGCTTGTTTTAAAGTATTTAATTGTTGCCATAAAGGATATTGTGTCATAAAATCACCCGTTTTTAGTTTATTATATGATAAATGCTGCGATTATTCTTGGCGTTTAGCTTTAACAGCATTCACAAGTACAGTCAATGCATCTTTAACTTCTTCTTCTTTTCGCGTTTTCAAACCACAGTCAGGGTTTACCCAGAATAATGAGCGGTCGATTTGTTGTAGTGAACGATTGATTGCTGTAGTAATTTCTTCTTTTGTTGGAATACGTGGACTATGAATATCATATACACCTAGACCAATACCTAAATCATAATTAATATCTTCAAAGTCTTTAATTAAATCACCATGGCTACGAGATGTTTCAATTGAAATAACATCAGCATCTAAGTCATGAATAGCATGAATGATTTGACCGAATTGAGAATAACACATATGTGTATGGATTTGAGTTTCATCACGAACTGAAGACGTTGCAAGTTTAAATGATAAAACAGCATCTTTAAGATATTGTTCGTGATATTCAGAGCGTAATGGTAAGCCTTCACGTAATGCAGGTTCGTCAACTTGGATAACTTTGATTCCTGCAGCTTCAAGTGCTAATACTTCTTCGTTGATTGCTAAAGCAATTTGATCTTGAACGACTTTACGTGGTAAATCAACACGTTCAAATGACCAGTTTAGAATTGTTACAGGTCCAGTTAACATACCTTTAACTGGTTTATCTGTTAAGCTTTGTGCATAAACTGTTTCATCAACAGTTAAAGGCGCTGTCCATTTTACATCACCATAAATGATTGGTGGTTTTACGGCACGTGAACCATATGATTGCACCCAACCGAATTTAGTTACTAAGAAACCTTGTAATTTTTCTCCGAAGAATTCAACCATGTCATTACGTTCAAATTCACCGTGAACTAATACATCTAAGCCGATGTCTTCTTGAATTTTAATCCATCGAGCAATTTCATTTTTTAAGAATGTTTCATATGCTTCGTCTGTAATGCGTTTGTTCTTCCAATCTGCACGGTATTTTCGAACTTCTCGGCTTTGTGGGAATGATCCAATAGTTGTTGTTGGTAAATCCGGTAAGTTCAAACGTTTTTGTTGTTGTTCAATACGTTGCGCGAATGGTGATTGTCTCGAAGTACGCACGCTTTCGAAATCATAATCTAAGTTTTTGAATGATTGATTTTGGAAACGCTCATAACGTGCTTTTAATTTATCATATTTAACACTATCGTTTTGATTAAATAGGCGACGCAATGCATCTAATTCGTCTAATTTTTCAGTTGCAAAGCTTAAGCCTTCGCCAACACTTGTATCTAATGTTTCATCATCTAAAGATACTGGAACATGTAATAATGAAGATGATGGTTGAATGACAAGTTCATTAGTGTGTGCTAACAATTTATCGATTAAGACTTTTTTAGCTTCAATGTCACTTGCCCATACATTACGACCATCAATAATTCCAGCGTATAATGTTTTTGATTTATCAAAATCTCCAGCTTCAATTTGTTTAAGGTTATAGCCATTATCATGGACAAAGTCTAAACCTAAACCACCAACAGGTAAAGAACTTAAGAATTTAAGATGTGCATGTTCGAAGTATGTTTGAATGACTAATTTTTTAGCAATACCAGCTTCTTCGAAATAGTCATAAGCTTCACGTGTAATATTTTCATAGCTTTCACTGTCGTCTGTAACTAAGATTGGCTCATCAACTTGAATGTATTCAGCACCTGCATCTATTAATGATTCAAACACTTCTTTATAAAGTGGTAATAACGTTTTAACTTTTTCTTCAAAAGTTTGGTGACCGCCTTTTGATAATTTAACAAAAGTAATCGGACCAACAATGACAGGGTGAGCGTTAACGTTTAAAGATTGGGCATATTTAAAGCGATCTAATAATACGTTGCGACTCACTTTAGGCTCAACATTGTCCCATTCAGGTACGATGTAATGATAGTTAGTGTTAAACCATTTTATAAGTGCACTTGCAACATGGTCTTTATTACCGCGAGCAATATCAAATAATAAGTCATCATCGATAGTTCTACCTTGGAAACGTTCAGGGATGATGTTGAATAATAATGACGTATCTAAAATATGGTCATATAAAGAGAAATCACCAACTGGGATGCTATCTAAGTGATAGTACTTTTGTAATAATAAATTTTCTTTATGTAGATCAGTTAATGTTTGATCTAATTCTTCTTTAGAAATCTTCTTTGCCCAATAACTTTCGATGGCTTTTTTCCATTCTCTTTTTCTACCTAATCTTGGGAATCCTAAGTTTGATGTTTTAATTGTTGTCATAATATTGCCTCCTTGTGAGCAGTAATAGATTTTGAGTATGCTGCAAGTTCTAATGAATCTTCGACATTTTGAAACGGTGTGATAATGTATAAACCATTAAAATATTCATGAACAGTATCGATTAAATCCTTTGAAAGCTTAAGACTTAGTTCTCGTGTTTTGGCTTTATCATCTTTAACTGCTTCAAATTGTTGTAAAATTTCATCTGACATCTTGATTCCTGGCACTTCATTATGCAAAAAGAGTGCGTTTTTGTAACTTGCGATAGGCATAATGCCTATGAAAAATGGTTTGTTCAAGTGCTTAGTGGCATGGTAAATTTCAATGATTTTCTCTTTGCTGTACACGGGTTGTGTTATAAAATAAGACATTCCGCTTTCTATCTTTTTCTCTAGTCGTTTTACGGCACCATCTAATTTACGAACATTAGGGTTAAAGGCGCCAGCGATGTTGAAGTGTGTACGTTTCTTCAGCGCATCACCGTCAGTGTTAATACCTTGATTAAATCTTAGAGCGAGTTCAGTTAATCCTTTAGAATTAACATCATAGACATTGGTTGCACCTGGTAAGTGACCAACTTTTGAAGGATCACCAGTTATGGCTAATATTTCGTTAACGCCAATGAGCGATAATCCAAGTAAATGGGACTGCAAGCCGATTAAGTTTCGGTCTCGACATGTAATATGTACGAGTGGTTCAATATTGTAATATTGCTTAATTAAGCTTGCAGCAGCAATGTTGCTAATTCTGACAGTTGCCAATGAATTATCTGCGAGTGTTACCGCATCTACATTTGCTTTATCAAGTTTAGCGATATTTTCAAAAAATCTATCCGTGTCCAAATGTTTCGGTGTGTCCAATTCGATAATAACGGTTGGACGTTCTTGAACCTTAGATGTTAATGATTGTCTAACTTTATTTTGAGATGGATTGAAAAGTGCTTTCGTTGGTATCGGAATCACTTTTTTGTCATTAACAGGTTTAAGTGTCTGAATAGATTCTTTAATAAATTTGATGTGCTCTGGCGTTGTACCACAGCAACCACCAATTAAACGAACACCTTCGCGAATTAAATTTTGAGCAACTTGGCCGAAATATTGTGCATTGTCACTATACTTAAATTTACTATTTTCAATATCTAATAAGCTGGCATTTGGATAACAAGATAAGTATGCGTGCTCTGGTAATTCAATATGTGTGAAAGACTCTTGCATATGGTGTGGGCCATGATGACAATTGAGTCCCACGATGTTTGCACCACATTGAACGAGTTGTTTTAATCCTTCATTGATTGCCTGACCATTAACTAAGTAATTTGTGTTTGAAGCAGTTAATTGAGCAATGATTGGAATGTCGTATTTCTTTCTCGTTCGTGAAATGACATTTGTTAGCTCTTCTAGGTCGTAATACGTTTCGAAAAGTAGCGCGTCAACGCCTTCTTCAATTAAGGTGTCTATTTGAATTTCAGTATGATAAAGAATAGTTTGTAAGCTGATATCCTCTTGTTTGATACCTCTAAACCCACCAACTGTGCCTAATATATACGTATCTTTATTTGCTGCTTTTTTTGCGATGCGTACGGCAGCTTGATGTATAGCTTTAACTTTATCTTCAAGACCGAATCGTTTTAACTTTTCAAAATTTGCACCATAAGTATTGGTTTGAATGACATCAGCACCAGCTTCGATATATGAACGATGGATACGTTCAACTTTATCTGGATGGCTAAGATTATATGCTTCTGGACAGGTGTCTAATCCTTCAGAGTATAAAATGGTTCCAATAGCGCCATCAGCTACTAAAACATTATCTTTCAATTGTGTGAGGAATTGACTCATTGAATGCCTCCTTTAATGCGTATTTGATGTCTGCAATGAGTTCATCAGGATCTTCGAGACCAACACTTAATCGGAATAGACCGAAAGTGATACCACGTTCTTGTCTCACTTCTTCAGGTAGTGTTGCGTGAGACATTGTTGCTGGGTGCGAAAGTATTGTTTCCACACCACCTAGACTCACTGAAACGAGTGGTAATGTCAGTGCATCGACAAATTGTTGTGCTTTAGACTCATCAGCTAAACGTAAGCCAATAACGGCACCGCCATTTTTAGCTTGTTCTAAATGAGATGCAGTAAGTCCCGGGTAATAAACTTCTGAAATTTCATCTTGCTTTATTAAAAATGACACGATTTTTTGCGCGTTTTCGACAGATTGTTTAAATCTGATTGGAAATGTTTTTAAATGTTTAGCAAGTGTCCAGCTATCTTGAGCAGATAACATATTGCCTGTACCATTTTGTATTAAATAAAGAGCCTCACTAATTGCCTCATTATTAGTAATGACAGCACCAGCAATTAAATCGCTATGTCCACTTAAAAATTTTGTAGCACTATGAATGACAATATCAGCGCCTAGTAATAAAGGTGATTGACCTAACGGTGTCATAAATGTATTGTCCACAGCTACCAGTAGTTCATGCTTTTCGGCTATTTTAGAAACAGCTTTGATATCAGTAATTTTAAAACAGGGATTCGATGGTGTTTCGATATAAATTAATTTTGTGTTTGATTGAATGGCACCCTCGATTTGTTCGATCTTGGTAGTATCTACGGTTGTAAATTCAATATTAAAACGATTCAAAATTTGCTCAGTGAGGCGAAAAGTACCGCCATATACATCATCAGGTAAGATGACATGATCACCAGATTTGAAAGTCAAAAGTACTGCTGAAATAGCAGCAATACCTGATGCAAAAGCAAAAGCGAATTTTCCCTGTTCTAATCGTGCTAACTTCTCTTCTAAAAGTTCACGGTTAGGGTTGCCACTTCGTGCATAATCATATTTAACATCGCCACCAAGACTTGTTTGATGGAATGTTGAAGAATCATAGAGTGGTGGGTTAGCTGAATGATATTCCACACCTCTACGCCAATCGAATATCACTTCTGTCTCTTTTGAAAGTGTCATACAATCTCTCCAATCTGAGCTTTATCTAATGCTTGGATGATATCGTGTTCGATGTCTTCATAATTTTCAACGCCTAGTGATAAGCGGATTAAATACTCATCAATGCCACGTTTATCTTTTTCAGCATCTGGCATATCAACATGTGTTTGTGTGTAAGGGAAGGTCACTAATGTTTCAGTGCCTCCTAAACTTTCTGCAAAAATACAAATGTCTAAATTTTCTAATAATTTAGCGACGCTATAGGCCTTGTTAAGTCTTAAACTAAGCATGCCAGTTTGCCCGCTATATAGTACTTCGTCAATCGCTTGAAGTGACTGACATTTTTTAGCAAGTTTTCTTGCGTTTGATTGCGCGCGCTCAATGCGTAAATGCAAAGTTTTAAGTCCACGTAACAACAAATAACTATCTATTGGTGATAGTGTTGCGCCAGTCATGTTGTGAAAATCAAACAACTGTTGTGCGAGTGATTCATCTTTGACGGTTACGACACCTGCTAGTACATCGTTATGTCCACCAATATATTTCGTAGCTGAATGTAAGACTATATCAGCACCTTCTGCTAACGGTGTTGAAAGATAAGGTGTTAAAAAAGTATTGTCGATAATTGACAATAAGCCTTTAGCTTTACAAAGTTGATAGTACGTCTTTACATCAATAGCAATCATTTGTGGGTTAGATATTGGTTCAATGAATAATGCAACTGTTTTATCAGTGATTTCTTTTTCAACTTGTTCATAATCTGTAAAATCAACGTACTTAAATTTGATATCGTATTGTTGTTCGTAAAACTCAAACAATCTAAATGTGCCCCCATATAAATCGAATGAAACTAAAATTTCATCATGAGGTTTAAATAGATTACATATTAATTGAATGGCTGACATTCCACTTGATGTAGCGAATGATGCAATACCATGCTCAAGTTTGGCAAAACAGGTTTCAAATGTTGAGCGTGTAGGATTTTTAGTACGTGTATAATCAAATCCTGTCGATTGTCCTAGTTTTGGATGCTTGTAGGCAGTAGATAAATGGATTGGATTTGCTATAGCACCGGTTGAATCATCAGTTAATGTGATTTGGGCTAACTGTGTATCCTTCATATTAAGACCCTCCTATAAGAAAAAATAAAAAGCTTCCGTCCTTCGTACCCGAATGAATCGGATAAAAAGGACGAAAGCTTATGTTTCGCGGTACCACCTTTGTTTGTTATTCCATCGCTGAAATAACCTTATTCAGTACGCATTAAAAGTAAATATGCTTACTGAACAATTATCACAATTTAAGTCGTTAAGTAAGGATATAGTAATGTGCTATCTCATACTTATTAACAAAAAATCGTGCGTAAAGAATCCAGTACGCCATTTAACATCAATGTTAATACTGTATCGCTATAACGGGCGAACCCGTAGACACCTCATATTGGCATCAACACTCCAAGGCCATTTTCAAACACGCTTTCAAAATCTTCTCTCAGCTACTAAAGACTCTCTGTATAAGCAGGGTGTGTTTTACTTTCCTCTTTATTGTGTTTACGTTTCATTAAACTGTTATAAGATATTAATTAGCTTACAGAGTAAAAAAAGATTTGTCAACAATTATTCAGAAAATTTTGATTTAAAAGTTAATTTGTTTGTGAAATTGTATTTGGTATCTTGAAGTTAAAAAATGAATTATTTTTTAAATAAAGTGTGGTTAATGGTTGTCTGACTCATTTAGAATACATAAAATATATTTAACTGTTGTTATCAAATAAAAAGTGATGTGAGTGAATTGTCAAAAAGTGAAGATCAACGTATTACTAAAACAAAATATGAACAAATTAAGCAAATAGATATATCGGATATCAAACCGAATCCGTATCAGCCCCGAAAAACTTTCGATGAAAATCATTTAAATGATTTGGCAGATTCAATTAAGCAATATGGTATTTTGCAACCAATTGTGCTTAGAAAAACAGTTCAAGGTTATTACATTGTAGTTGGTGAAAGAAGGTTTAGAGCTTCGAAAATTGCTGGTCTAAAATACGTATCAGCGATTATCAAAGATTTAACAGATGAAGATATGATGGAACTGGCGGTCATAGAAAATTTACAACGAGAAGACTTAAATGCGATTGAAGAAGCTGAAAGTTATCAACGTTTGATGACAGATTTGAAAATTACACAACAAGAAGTAGCGAAGCGATTGAGTAAGTCGCGCCCGTATATAGCGAATATGTTGAGGTTATTACATTTGCCGAAAAAGATTGCTGACATGGTAAAAGATGGGCGACTGACAAGTGCACATGGACGAACGTTATTGGCAATTAAAGATGAACAACAAATGCTTAGGTTAGCGAAACGGGTTGTTAAAGAAAAGTGGAGTGTCAGATATTTAGAAAACCATGTTAATGAATTAAAAAATGTTTCGTCAAAGTCGGAAACAGACAAAGTAGATATAACTAAGCCTAAATTTATAAAGCAACAAGAACGACAGTTGCGAGAACAGTATGGCGCAAAAGTAGATATATCGATAAAAAAATCAGTCGGCAAAATCTCATTTGAGTTTGAATCACAAGATGACTTTGTGAGAATCATTGAACAATTAAATCGTAAGTATGGTAAATAGTTACACAATTTTATATAATATCACTTTGTGAATCTATAGATATATCGATAGTTATCTATATTCTTTGAAGATGATGCGACTTCAGTAGGTTGGAAGAATACAGCAATATTAATAAAATTATTTGAGACTATATAGAAGGGAGTAACGCTAATTATGGATCAAGTTATGAGTATTATTTCATCGCTATTCGAACCATTAACTAAAATTGAAACATATGAAAGTGTCGCTACTAAATTAGCGATGATAATTATATATATTATCGTTGCATTAATCGTAATTAAAATACTTGATAAAATGATTGCCCAAGGATTTAAAATACAAAACAAGAGTAAAAAGGGTAATAAAAAACGTTCGAAAACATTAATATCATTGGTGCAAAATGTTGTTAAATATATTGTGTGGTTTATAGTTGTAACTACCATTTTAAGTAAATTTGGCATTAGTGTTGAAGGAGTAATTGCAAGTGCTGGTGTCGTAGGCTTAGCAGTAGGTTTTGGTGCTCAAACTATAGTTAAAGACGTAATTACAGGTTTCTTTATTATATTTGAAAACCAGTTTGATGTAGGTGATTATGTTAAGATAAACAACGGTGGTACAACTGTAGCAGAGGGAACAGTTAAATCAATTGGGCTCCGTTCAACACGTATTAATACAATATCTGGAGAACTTACAATCTTGCCAAATAGTAGCATGGGTGAAATAACGAATTACTCAATTACGAATGGAACAGCAATTGTTAAAATTCCAGTATCTGTAGATGAAAATATTGATAATGTTGAGAAGAAATTAAACAAATTATTTACATCTCTGCGTAGTAAATATTATTTATTTGTAAGTGATCCTGTTGTGATTGGTATTGATGCCTTTGAAGATACTAGAGTGATATTAAGGGTTTCAGCAGAAACAATACCAGGTGAAGGTTTCTCTGGTGCGCGTATTATTCGTAAAGAAGTACAAAAAATGTTTTTACAAGAAGGTATCAAGACACCACAACCAATAATGACACCTTTTAATCATAGTGAAAACGGTGTTTAGTAGTTTATAATACATGGAGGTCATATTTAATGGCGTCAAAATATGGAATAAATGATATAGTAGAAATGAAAAAACAACATGCGTGTGGAACCAATCGTTTTAAAATTATTAGAATGGGTGCTGACATTAGAATTAAGTGTGAAAATTGTCAACGAAGCATTATGATTCCACGTCAAACGTTTGATAAAAAACTAAAAAAAATCATCGTATCTCAGGATGATACACAAAGATAGGAGAATGATTCATGGCTTTAACAGCAGGTATCGTTGGCTTACCAAACGTTGGTAAATCAACATTATTTAATGCAATTACAAAGGCGGGTGCCTTGGCAGCAAACTATCCGTTCGCAACTATAGACCCAAACGTGGGTATTGTAGAAGTGCCAGATGCAAGACTACTTAAATTAGAAGAAATGGTTCAACCTAAAAAAACATTACCTACTACATTTGAATTTACAGATATTGCCGGAATTGTTAAAGGTGCTTCTAAAGGTGAAGGTTTAGGTAATAAATTCTTATCACATATTAGAGAAGTAGATGCGATTTGTCAGGTCGTTCGTGCATTTGATGATGATAACGTAACTCATGTTGCTGGTCGAGTAGACCCTATTGATGACATCGAAGTTATCAATATGGAATTAGTACTTGCAGACTTAGAATCAGTTGAAAAACGCTTACCTAGAATTGAAAAATTGGCACGTCAAAAAGATAAGACTGCTGAGATGGAAGTGCGCATTTTAAATACTATTAAAGAAGCTTTAGAAAATGGTAAACCTGCCCGCAGTATTGACTTTAATGAAGAAGATCAAAAATGGGTGAACCAAGCGCAATTACTGACTTCTAAAAAAATGCTTTATATCGCTAATGTTGGTGAAGATGAAATTGGTGATGATGATAATGATAAAGTAAAAGCGATTCGTGAATATGCAGCGCAAGAAGACTCTGAAGTGATTGTTATTAGTGCAAAAATTGAAGAAGAAATTGCTACTTTAGATGATGAAGATAAAGAAATGTTCTTAGAAGATTTAGGTATTGAAGAACCAGGATTAGATCGATTAATTAGAACAACTTATGAATTATTAGGATTATCAACATATTTTACTGCTGGTGTGCAAGAAGTACGTGCTTGGACATTTAAACAAGGTATGACTGCACCTCAATGTGCTGGTATCATTCATACTGATTTTGAACGTGGATTTATCCGTGCCGAAGTAACAAGTTATGACGACTATGTACAATATGGTGGCGAAAGTGGCGCTAAAGAAGCGGGCAGACAACGATTAGAAGGTAAAGAATATATTATGCAAGATGGCGATATCGTTCATTTCAGATTTAATGTATAAACGATAGAGTGAAGTTAATTAAATAGTATATATGTAGAAGAGGCGGAATCAATTGTTCGCCTCTTTTAATTATGCGTGTTATTTATTAAAAGAATGGAATAATTTTACTCGCGTTAATAATATCTTGAGTGCTGAAAAATTGTTTGCCTTCGCCAGTATAAGCAGGCTCTAAAACAAGATTAGCCTTTGCACAATAAAGCCATTCAGGATGAATGCCACTATTAAGTATCTCTTGGAATTCTTGAAAATCTTTAGACCAATCAATATTTAAATTCATTCCTTACCACCTCACAACCATTATAGAACATGTGTTCGCTTTTGTGAAGTGTATTTTTAAAAAATATCATAGAAAATTTCAAATGTATTAATGTCAAAAATGATATGAAGAGTAGTTTGAATTATTATTGTAAAAAGTAATGGCGCATGATATAATTCTTTATTGTGAGTAATGAAAATTATTCCTTGCTTATCTGTTTTAAGATTGATAAGCCGTATAGACCACAAGGAGGTGCAAATATAAAATGAGAACATATGAAGTTATGTACATCGTACGCCCAAACATTGAGGAAGATGCTAAAAAAGCGTTAGTTGAACGTTTCAACGGTATCTTAGCTACTGAAGGTGCAGAAGTTTTAGAAGCAAAAGACTGGGGTAAACGTCGCCTAGCTTATGAAATCAATGATTTCAAAGATGGTTTCTACAACATCGTACGTGTTAAATCTGATAACAATAAAGCTACTGACGAATTCCAACGTCTAGCTAAAATCAGTGACGATATCATTCGTTACATGGTTATTCGTGAAGACGAAGACAAGTAATAATTAGAGGGGGCGTTTAAATGCTAAATAGAGTTGTATTAGTAGGTCGTTTAACGAAAGATCCGGAATACAGAACCACTCCCTCAGGTGTGAGTGTAGCGACATTCACTCTTGCAGTAAATCGTACGTTCACGAATGCTCAAGGGGAGCGCGAAGCAGATTTTATTAACTGTGTTGTTTTTAGAAGACAAGCAGATAATGTAAATAACTATTTATCTAAAGGTAGTTTAGCTGGTGTAGATGGTCGCTTACAATCCCGTAATTATGAAAATCAAGAAGGTCGTCGTGTGTTTGTTACTGAAGTTGTGTGTGATAGCGTTCAATTCCTTGAACCTAAAAATGCGCAACAAAATGGTGGCCAACGTCAACAAAATGAATTCCAAGATTACGGTCAAGGATTCGGTGGTCAACAATCAGGGCAAAACAATTCGTACAATAATTCATCAAACACGAAACAATCTGATAATCCATTTGCAAATGCAAACGGACCGATTGATATAAGTGATGATGACTTACCATTCTAATAAAAATTAACGAAATTAAAGCGAAAAAATTATCAAAGGAGGCACACAATCATGGCAGGTGGACCAAGAAGAGGCGGACGTCGTCGTAAAAAAGTATGCTATTTCACAGCAAATGGTATTACACATATCGACTACAAAGACACTGAATTATTAAAACGTTTTATCTCAGAACGCGGTAAAATTTTACCACGTCGTGTAACTGGTACTTCAGCTAAATATCAACGTATGTTGACTACAGCTATCAAACGTTCTCGTCATATGGCATTATTACCATATGTTAAAGAAGAACAATAATATTTAATATATTATAACCCCCGTAGGCATAGGCTTACGGGGGTTTTTGTGTTTTGGGATATAGAAAAAGGGCAGAAAAAGGACGATGTGAATGTTTTGTGTTCGGGATTTGCACAAAGATATGTTTATATTGCAAAAATAATATGAATTTAGATGCATAAAAAAAGAACTACGCATTTTAAATAAAATGCATAGCTCTTCTTTTTCTTGCATACGAATTAAAATAACTCGCGAGACCTATAAGTCTCTTTCCTCACTAGATAGTTTATACTTTTGGTCTGTTGAAGTCAATAATTTTATCTAAAGCTATAAAAAATCTTTTGATAGCTAATGCATTATTATAATAGCTTTCGTTTCTTTTATATCGCTTTTGAAGTTGGTCCAAATCGTGATATCTTGCTTGGATAATTGCATTACTACAAACTTGATTATGTAATTCTAGAGTAGCGAAAGTATCTATGAAATTTTTTATTCCGAACATGTTTCTAGATATGCCTATATTATTCCCTTTTTCAAATAAATATTGAGGAGATCTACTGTCATAATTTAGATTTGCTATGATGGGTTGGTTATGAGCTGATTTGTTTCTTATATTTTTAACTAAAGGCATTAAAATATTAGCAACTCTCAATTCTTCGTCATTGTACTTCTTGTAATAGAAGTTGAGAAACGAAACGAATTGACCTAGTTGCATGAATTCAATGCAAACCCATGCGGGTGGATTTTGATAGTATTTATTCAACTTTGCGGGTAGTTGCCCTCTTTTATTCATATGCTTAAATATTTCGTTTTTATTTTTGATTTTGGTTTCCATAACTTCTTCTGGTGTTCTTGAATTTGTGTCAAAATTTGAATTGTTATATGATTTATCAATACATAAGAACTCATCTATTATTTTATAACCATCTTCTTGGTTATTTTCTGTTATTAGTTTTAAGACTAGACACTTTAAACTATGTTCAATATCTAAAGTTAAATGCAACATTGTGTATCTTAATTTCATATCTATAGTTGCTAAATCTGATAAATAAGCAAATTCTATGAAATAGCCGCCATTCTTTTTTTCGAAATTTTTTCGGAAATAAGCTAGTTTGAAGAAGTAATTATTTTTTCTAAGAATTTCATTTGCTTTTTCGGTGTCAATAATATTAAAAAATATATTCATCTGTTTTAATTTCGCTATTTGCTCATCAAAATTGAGCATAGGCTTAATTTCTGCTAGTGTATCATCTTTTTCCAATATTAACTCCCCAATCGTTCAAATTTATTCATCATATCTTTCGCCATCTGATTAGTAACATGTGTGTATATCTCTAGAGTTTTTATAATCTGAATGACCTACATGCTCTTGCATTGCTTTTAAGTTAATTCCTAATTGAGCAAGTGTAGATATATGAGAATGATGTAATGTATGCGTCGTTGCAGGTTTCTTAATAGAACTAATCTCAGTTGTCTCTTTGATAGCCCCCCCTTTAGTAATGTGGCTAATTTTGTTCGAGTCGATAGGGCTACCAGCCGTATTTGTGAATATGTACTCTCTATCAATAAACTTATCATTCCAAGCATAAGTGTTCTTAGTAAGTCGATGCTTTGGGTAGTGAGCCCTATGGCCTTATAGCTATTACTTCTTTCAGTTGTCTCTTTTACTCCGGATGCTTCCATTTTTAATCAGTTTCCCAATTAACTTTACCGTCGATATCTAGCGTTTTATCTTGATAGTTTATATTTTCTTTATTTATTGCAAATAGTTCACCGATACGCATGCCATTATCAATTTAAAACTGAACTATAGATTTTACCTTTTTATAATTACGTTTTGTCGTTGGACGTTTTTTTATACTTAATTACATAGTCGAAACAATCCAGTAACCCCTTAACTTAATTATCTTCATTATTTTCTAAAGTGTTATTACGTTTAGCTAGTAACGCATCACTATAGGGATATCTATTTTATCTATTACACATATAACTTTGAATTGCTTACTATTTTAAATTAACAAATTCTATTCTCTTAGATTTAGTCCAATTATGTGTAGACGATTTATAGTTATTAAATTCAGAGTGGTAGCAAATTAAAGTTAATCAAGAGTTAAGATGAAGTTAATTCATGAACACGTCTATTATTTCTATAATTGTAGCAAATAAAGCTTTACATCAAGGAGGTAATTAAATATGTTCAAAAAACATCATTCTAAAAATTCAATCTTATTAAAATCTATTCTATCGCTAGGTATCATCTATTCGGGATCATTTGGAATATATTCAAAAGCAGGCGCGTCAACACAAAATTCCTCAAGTTTACAAGATAAACAATTCCAAAAAGTTGAAGAAGTACCAAATAATTCAGAAAAAGCTTTGGTTAAAAAACTGTACGATAGATACAGCAAAAATACAATAAATGGAAAATCTAATAAATCTAGGAATTGGGTTTATTCAGAGAGACCTTTAAATGAAAATCAAGTTCGTATACATTTAGAAGGGACTTACACAGTTGCTGATAGAGTATATACACCTAAGAGGAACATTACTCTTAATAAAGAAGTTGTCACTTTAAAAGAATTGGATCATATCATAAGATTTGCTCATATTTCTTATGGCTTATATATGGGAGAACATTTGCCTAAAGGTAACATCGTCATAAATACAAAAGATGGTGGTAAATATACATTAGAGTCGCATAAAGAGCTACAAAAAGATAGGGAAAATGTAAAAATTAATACAGCCGATATAAAAAATGTAACTTTCGATCTTGTGAAAAGTGTTAATGACATTGAACAAGTTTGAAATTAAGTTAAATAAGTATATACAGTGTTTTATCGCTAATACTTTGAAAGTTAGGTATCTAAAGGTGCCTAGCTTTCTTTGTTATGATCAGCACCATCATATAGAAAATTCTTTAATGACGTTTATGCCGAAATCTACAAAAATAATTTCTCTTTTATGGTTAATCAATATGTTTTTATATTCGACAACCTTAAAATTAACTTCTTTCAATTCCATAATAAGGTCTCTATAAAATAACTTTGTTTAAAAACGATTCGTATCTTTCAGATTCAAATACCATCATTTTCTCCTAATACTTACATTTTAATTACAATTATGTAAGTTGTTTTCAGAGACATCCTATTTTATATTTTGTCAGAGGTGATCTTTTGAAAACGATTTTAAAAACAATAACATATCTCGCACTTACTATCGTTGGCGCTTATGCTGCTCTATTCATTTTAAAAACAATAGACTCTCATGGTATAACAGATCAATTTAACCCATTAGTAAAGGAAGATGATTCTTATGTTAAAACGACAGAGGTGTCTACTAGAATGGATGATCAACTCCGAAGTTATACTCAAAGTGCTTTTAATAAAGAAGGGAAAGAGACGCAATTAATGTATACTGCTACATTTGATGTTAAACCGCATAGATACTTGAAAATTACACATAAAGGTCATCATGTAGAAACTTTTGAAGAAGTAGAAAAGGAAGAAGTACCAAAGAAAGCATTAGACAAACTGAGTCGATAATAGCACCCTTATATTACATTACTCATTTTAAAAATGATTACGAACGAAAGTAACGCATGAAGAGTAATTTAAAAAAATTTGTAATAATTATGAATAGAATTAAAAACAAGGGGTAATACAATCTATATAGCATATAAGCTTTTGTTATGAGTTTCTAAAAAAGGAAGAGAGAGTGATATTATGAAATTAAAATCATTAGCAGTGTTATCAATGTCAGCGGTGGTGCTTACTGCATGTGGCAATGATACTCCAAAAGATGAAACAAAATCAACAGAGTCAAATACTAATCAAGACACTAATACAACAAAAGATGTTATTGCATTAAAAGATGTTAAAACAAGCCCAGAAGATGCTGTGAAAAAAGCTGAAGAAACTTACAAAGGCCAAAAGTTGAAAGGAATTTCATTTGAAAATTCTAATGGTGAATGGGCTTATAAAGTGACGCAACAAAAATCTGGTGAAGAGTCAGAAGTACTTGTTGCTGATAAAAATAAAAAAGTGATTAACAAAAAGACTGAAAAAGAAGATACAGTGAATGAAAATGATAACTTTAAATATAGCGATGCTATAGATTACAAAAAAGCCATTAAAGAAGGACAAAAAGAATTTGATGGTGATATTAAAGAATGGTCACTTGAAAAAGATGATGGTAAACTTGTTTACAATATCGATTTGAAAAAAGGTAATAAAAAACAAGAAGTTACTGTTGATGCTAAAAACGGTAAAGTATTAAAGAGTGAGCAAGATCACTAAAATATGTCGTAACACTAACGATAGCAACATGTCTTAATTCATATTAATTATTAAAAATACCCTCACAACGCAATGTGATATATCCAGTATAGATTTGAAAGGATATATGCCTAACGTGTTGTGAGGGTTTAATTGCATCTACTTATCCATGCGAATATCGACTTCTTCTAAATGTTTCTGATATTCTTTAACCTTACTTTCTAAAAACATTTCATATGGTACATCAAAGAAGTCAGCTAAATGCATGGCATCTTTAAATTTAGGTTCATGGTGATGATTCTCCCATTCCCAAATTTGGTGTGCTTCATATTTAGTACCATATTTCTCATTTAATTGTTGTGCTAATTCGTCAATTTCTAAATTATGTTTAGTTCGTAAGTTATATAAAATATGCATATTCATTGTTCATTAACCTCGCTTCTTGATTTAAAATTCAAAGATGCTCTAATAATATGTGTATATTCTAGTCCTATAACATAAAATAATCAAGCTATGAATTCGCCAGAAAAAATAATGTATATGATATTGCCGGTACAGAGACTTTAAATAACGATAGCTACATTGAATAAAATTGATATTCAATTACTACTTTGAAAAATATTTAGATAAAAATAATTTGAATTTGTTTTAGAAAGTCTAATAACGGGTACTACTTAGAATAACGCAAAATAAATAGAAAAAGGAGACTGAAAATTATGTTTGGATTTATTGGAATGTTAATTGTCGGTGGCTTAATTGGATGGGCTGCTGGTGCTATTATGGGTAAAGATATCCCAGGTGGTATTTTAGGTAATATTATCGCAGGTATTATTGGATCATGGTTAGGTGGAACATTATTAGGACATTGGGGTCCTGAACTAGGAAGCATTTACATCTTACCAGCTTTAATTGGTTCAATTATCTTAATTGCACTGGTAACGCTAATTTTAAGAGCTGTGCGTAAAAAATAAAATATTCAACTTAGGTTGAATGGAAATCAAGATGGCATTCAGTTGTCATCTTTTTTATTTGCGTGAAAATGGTCAATATGTATTATAATATTTGAAAATGTAGGTAAGATAGGATTAAAAAGTAATAAATTAACATGAGGAAAGGTTGGAAATAAAAAAGCGAGTATTTGACAAATAAAAAAGGATGACGTTGGGTTGCGCCATCCAGGAGTATTATGTTCATGAATATAAAAGACTGTGTAGTCATTTAAGAACTACACCCATATAGTAACACATCACTTGATTAAAGACAATACTATTTTTAGAGTCATTAATTTAAAATATGAATTAATTCTTTTTTTAGAATAGAATATTAAGATTGATATTGAATTAGTAGTCAAAGTGTTATGGTAGATATGAAATACATAATGTAAGGAGTAATATTATGACGATTTATTTAGTTAGACATGGCGAATCACAATCGAATTATGATAATAAACATTTTCGATCTTATTTTTGTGGACAATTAGATGTGCCGTTAACGGATTTTGGTAAGAAAAGTGCAGACGATTTATGTGATTATTTTAAAGAGAAACAGATTAAACATGTATATGTTTCAGACTTATTAAGGACACAGCAAACGTTTGAACATATTTTTCCATATGACATTGCATCAACGACTACGCCTCTATTAAGAGAACGTTCGCTTGGCGTATTTGAGGGTGAATATAAAGATGAAATCAGTGCGAATCCGAAATATGAAAAATATTTCAATGATCCAAACTTTAAAGACTTTCGTCATAGTTTTTCACAAAAAGCGCCTGAAGGAGAAAGTTATGAAGATGTATATCAACGCGTCGAACATTTTATGAATCATGTTGTCAATGAAGATACACAAAAAGATGATATCGTCATTGTTGCACATCAAGTTGTCATTCGTTGTTTAATGGTTTATTTTAATAACGTTTCACGGGAAGAAGCTGTGGATTTAAAAGTTGAAAATTGCAAACCATATATCATTGAATAGAAGTATAGAGGTTCTGAAAAGCTGTGTTTTATAGCGGCCTTCAGAACCTTTTTTGTATTTGGAATTTAAAGGGAATCATTCTTATCAACAGACTTACCACCAATAGCTAATGTGATAATTGTGCTTGCGAACAAAATAATTGAAGTTATAAATGACGCTAATGTAAAAGGTGTAAATTGTGTGAACGATAATATCAATGATAAAAAGAACCAAGAGATAGCCCCTAGAAATTGTAAAATAGCAGAAGAAATTCTAAAACTCATATAATCATATATAGCTAAAACAAGTGAAGGTAATGCGACTAATACCATTATAATGATGTTGAGGGTGAATAAATATGGCTGTTCAAAAGTTACTGTGTTTGGTCCTGTTGGATGCATTGCTGCTAAGAACAAGCAAACAATCGTTGATAAAATTGCTAAAATAATAAAAGTAATTCGAACTTTCATCATGACCATCCTTTGTTTATAGAGTCAATATAATTATGAAATACGTTAGAGATATAGTCAAATGCGTCAACTAATGGGGATTTTAGGATGGATAGAGAATTTAAGGCAATTAAAAAAGCATCAAACAGTAATATGCTGCTTGATGCCCAAATGATGACTTTAGCTAAATTGATTAGTCACTTTTAAGGATAAAGAATTGCCATGAGTTAAAGCACATGTAATGATGTGTTACATGTCGCAATGATGGCATTCAGTTATTTATCGATAACATCACTCTTGATACCTTTAGATTTTAAGAAATCTTTAATTTTATCTTGTTGCTTTTTATTAACATCACCGGCATATTTTGTTGGCACGTCGACTACATTGATTTTATTTTGCGGTTGATAGCTAAGCTTTTCAATATCTTCATCAACATTGGCGATTGTACTATTTAAAGCTTTGAAGTAATTCATCATTAATTCAACGGGTTTCTTATATTCTTTAGGAATATTGTTTTCAGTGACAAATTTCTTGAAATGCAAATCATTTTTTACAGCTAAGTTAGATAAGTGACTAAGTGTTTCTGCTTGTTTTTCAGTCACTTTTGTTTGACTATCAATTTGTTTATCTAGTTTATGTTGCATTATATATTTGTTATCAAGTATATCGCTATTTACAGACAAATACTTTTCTATAGCTTGCTTCATTTCTGCATCACTAATATCACTATTTTTCTTATCTGAGTTAAAGATATCTTTTGTTTCTAATTTTTTAGCGCTTTTAGGTGCATGGATGCCAGTACTTGTGTGATGATCTTCGTTATCAGATTGATCGGACGCGCAACCTGTAAGAATTAATGCAGATGCTAAAAATGTACTTAGTAGTAATCTCTTTTTCATAATGTAATATAACTCCTTGGTTTATCTTTAATTGAAAAAATGTGTATTCATGTTTAATAGAGTAACATTGAATTAGTTTGGAATGTCACGATGACCTTGCAATGACCATAGACGTAAATGATTACGTGCATGAGTTGCTTTTTCTATCAATAATGCATCATTTTGGACGTTGTTAAGGATAGCTTTATCTATAAATAACTGCATAATTGGTTGTATCAATTTAGATGTAGGTATTGTACGTAAAAGCATAATGATTTCATTCACATATTTTTCCTTCTCAATATCATTTTTCATATTGATTTGTTTGCGTAGATAACTTGTGAACGCTTTAATTTCTGAATCAGATTTCAAATAGTGGTGTCTATCATAATAGATTAATTCCTCAACAGAAGCTGGTACATAGTACCCTTCATCAGAAATATTAATGCCTGACGCCTCAGACTCGACAACATCAAATAACACAGGGTGAAACACGAAGTCATCTTCAATATAATATAGCTCAGTACCAGCTAAAGTATCTAAGCTATATTGCAACTCTTCTTTACTAAAAGTAGCGTCATAAAATCTTTGTGTGAGATATAGTAGATGATTAGTTGATAAAATACCATACAAGTTTACAGAACCAAGTATAATACGAAGAGGTAAAATATCTTTTTTATCTATTAATCCTTTCTTAATCTCAGAAATCAATTCAGTGATTGCATCATTTCTTAAACTATCGGTTGTACCAAAATCTTCAAAGTCATCATCTTCATCATATAGTATATCGAAGTGAACTTCGTCATCCATCATTGATAATTCTATCGCATTTTCAAAATCTGCTAAACTAT
[truncated: 2,388,661 more chars]
