# Supplementary material for: Genome-wide comparison of four MRSA clinical isolates from Germany and Hungary
Source: PeerJ. 2021 Jan 13;9:e10185. doi: 10.7717/peerj.10185 (PMC7811285; doi:10.7717/peerj.10185)
Supplement: Supplemental Information 8 [file peerj-09-10185-s008.xlsx]

## Sheet: Sheet1
Measurement count: 1 Filter: 492
Spectrophotmeter result
	SA G6	SA G8	SA H27	SA H32	pH Broth
pH4.5	0.21	0.221	0.194	0.252	0.062
pH4.5	0.243	0.242	0.177	0.286	0.063
pH4.5	0.25	0.252	0.152	0.268	0.06
pH7.2 (Control)	0.253	0.254	0.187	0.187	0.058
pH7.2 (Control)	0.258	0.27	0.232	0.246	0.06
pH7.2 (Control)	0.282	0.282	0.508	0.596	0.06
pH9.5	0.193	0.189	0.261	0.243	0.054
pH9.5	0.216	0.216	0.259	0.239	0.058
pH9.5	0.245	0.251	0.245	0.228	0.058
